# Supplementary material for: Crystal structures of [Cu(phen)(H2O)3(MF6)]·H2O (M = Ti, Zr, Hf) and [Cu(phen)(H2O)2F]2[HfF6]·H2O
Source: Acta Crystallogr E Crystallogr Commun. 2021 Jan 26;77(Pt 2):165–70. doi: 10.1107/S2056989021000645 (PMC7869530; doi:10.1107/S2056989021000645)
Supplement: Supplementary file 1 [file e-77-00165-sup1.cif]

##############################################################################
#                                                                            #
# This CIF contains the data in a paper accepted for publication in          #
# Acta Crystallographica Section E. It conforms to the requirements of       #
# Notes for Authors for Acta Crystallographica Section E, and has been       #
# peer reviewed under the auspices of the IUCr Commission on Journals.       #
#                                                                            #
# Full details of the Crystallographic Information File format               #
# are given in the paper "The Crystallographic Information File (CIF):       #
# a New Standard Archive File for Crystallography" by S. R. Hall, F. H.      #
# Allen and I. D. Brown [Acta Cryst. (1991), A47, 655-685].                  #
#                                                                            #
# The current version of the core CIF dictionary is obtainable from          #
# ftp://ftp.iucr.org/pub/cif_core.dic.                                       #
#                                                                            #
# Software is freely available for graphical display of the structure(s)     #
# in this CIF. For information consult the CIF software page                 #
# http://www.iucr.org/resources/cif/software.                                #
#                                                                            #
# This file may be used for bona fide research purposes within the           #
# scientific community so long as proper attribution is given to the journal # 
# article from which it was obtained.                                        #
#                                                                            #
##############################################################################
data_I
_audit_creation_method
;
Olex2 1.2
(compiled 2018.05.29 svn.r3508 for OlexSys, GUI svn.r5506)
;
_journal_date_recd_electronic     2020-12-23
_journal_date_accepted     2021-01-19
_journal_name_full     'Acta Crystallographica, Section E'
_journal_year     2021
_journal_volume     77
_journal_issue      2
_journal_page_first     165
_journal_page_last     170
_journal_paper_category     GM
_journal_paper_doi     10.1107/S2056989021000645
_journal_coeditor_code     TX2034
_publ_contact_author_name     'Kenneth R. Poeppelmeier'
_publ_contact_author_address
;
2145 Sheridan Road
Evanston, IL 60208,
USA
;
_publ_contact_author_email     'krp@northwestern.edu'
_publ_contact_author_fax     ?
_publ_contact_author_phone     ?
_publ_section_title
;
Crystal Structures of [Cu(phen)(H~2~O)~3~(<i>M</i>F~6~)]\\cdotH~2~O (<i>M</i> =
Ti, Zr, Hf) and [Cu(phen)(H~2~O)~2~F]~2~[HfF~6~]\\cdotH~2~O
;
_publ_section_title_footnote     .
loop_
    _publ_author_name
    _publ_author_footnote
    _publ_author_address
    'Nisbet, Matthew L.' .
;
2145 Sheridan Road
Evanston, IL 60208,
USA
;
    'Poeppelmeier, Kenneth R.' .
;
2145 Sheridan Road
Evanston, IL 60208,
USA
;
_publ_section_synopsis
;
Crystal structures of three compounds with the formula
[Cu(phen)(H~2~O)~3~(<i>M</i>F~6~)]\\cdotH~2~O (<i>M</i> = Ti, Zr, Hf) based on
bimetallic \L-shaped molecules and a related salt with the formula
[Cu(phen)(H~2~O)~2~F]~2~[HfF~6~]\\cdotH~2~O are reported.
;
_chemical_name_systematic
;\
Triaqua-2\k^3^<i>O</i>-\m-fluorido-pentafluorido-1\k^5^<i>F</i>-(1,10-\
phenanthroline-2\k^2^<i>N</i>,<i>N</i>')copper(II)titanium(IV) monohydrate
;
_chemical_name_common     ?
_chemical_formula_moiety     'C12 H14 Cu F6 N2 O3 Ti, H2 O'
_chemical_formula_sum     'C12 H16 Cu F6 N2 O4 Ti'
_chemical_formula_iupac     '[Cu Ti F6 (C12 H8 N2) (H2 O)3], H2 O'
_chemical_formula_weight     477.71
_chemical_melting_point     ?
_space_group_crystal_system     orthorhombic
_space_group_name_H-M_alt     'P b c a'
_space_group_name_Hall     '-P 2ac 2ab'
loop_
    _space_group_symop_operation_xyz
    'x, y, z'
    '-x+1/2, -y, z+1/2'
    '-x, y+1/2, -z+1/2'
    'x+1/2, -y+1/2, -z'
    '-x, -y, -z'
    'x-1/2, y, -z-1/2'
    'x, -y-1/2, z-1/2'
    '-x-1/2, y-1/2, z'
_cell_length_a     13.3603(3)
_cell_length_b     14.1385(3)
_cell_length_c     17.7895(4)
_cell_angle_alpha     90
_cell_angle_beta     90
_cell_angle_gamma     90
_cell_volume     3360.34(13)
_cell_formula_units_Z     8
_cell_measurement_reflns_used     9952
_cell_measurement_theta_min     2.75
_cell_measurement_theta_max     29.091
_cell_measurement_temperature     100(2)
_exptl_crystal_description     'block'
_exptl_crystal_colour     blue
_exptl_crystal_size_max     0.087
_exptl_crystal_size_mid     0.074
_exptl_crystal_size_min     0.053
_exptl_crystal_density_diffrn     1.889
_exptl_crystal_density_meas     ?
_exptl_crystal_density_method     ?
_exptl_crystal_F_000     1912
_exptl_absorpt_coefficient_mu     1.825
_exptl_absorpt_correction_type     multi-scan
_exptl_absorpt_process_details
;
(SADABS; Bruker, 2016)
;
_exptl_absorpt_correction_T_min     0.6681
_exptl_absorpt_correction_T_max     0.7458
_diffrn_ambient_temperature     99.99
_diffrn_source     'sealed tube'
_diffrn_radiation_type     MoK\a
_diffrn_radiation_wavelength     0.71073
_diffrn_radiation_monochromator     Triumph
_diffrn_measurement_device_type     'Bruker Kappa APEX CCD area detector'
_diffrn_measurement_method     '\w and \f scans'
_diffrn_detector_area_resol_mean     8
_diffrn_reflns_number     36860
_diffrn_reflns_av_R_equivalents     0.0429
_diffrn_reflns_av_unetI/netI     0.0265
_diffrn_reflns_theta_min     2.290
_diffrn_reflns_theta_max     29.160
_diffrn_reflns_theta_full     25.242
_diffrn_measured_fraction_theta_max     0.999
_diffrn_measured_fraction_theta_full     0.999
_diffrn_reflns_limit_h_min     -18
_diffrn_reflns_limit_h_max     18
_diffrn_reflns_limit_k_min     -19
_diffrn_reflns_limit_k_max     19
_diffrn_reflns_limit_l_min     -23
_diffrn_reflns_limit_l_max     24
_diffrn_standards_number     0
loop_
    _refln_index_h
    _refln_index_k
    _refln_index_l
    _refln_F_squared_meas
    _refln_F_squared_sigma
    1 0 0 0 0.1
    -1 0 0 -0.1 0.2
    -1 0 0 0.1 0.3
    1 0 0 -0.3 0.3
    -2 0 0 9645.54 359.56
    -2 0 0 9999 359.56
    2 0 0 9723.43 359.56
    2 0 0 9840.22 359.46
    3 0 0 1 0.8
    -3 0 0 0 0.8
    3 0 0 0.1 1
    -3 0 0 0.8 0.9
    -4 0 0 746.43 28.7
    4 0 0 760.02 28.7
    4 0 0 724.13 28.8
    5 0 0 4.2 1.6
    -5 0 0 3.6 1.4
    -6 0 0 766.22 30.8
    6 0 0 798.72 31.1
    -7 0 0 8.1 2.2
    7 0 0 5.8 2.1
    8 0 0 2103.79 81.99
    -8 0 0 2202.58 81.79
    9 0 0 4.5 2.6
    -9 0 0 -0.7 2.1
    -10 0 0 1375.76 53.79
    10 0 0 1347.77 54.19
    11 0 0 0.2 2.8
    -11 0 0 2.3 3
    12 0 0 52.79 7.2
    -12 0 0 68.49 7.3
    -13 0 0 -2.9 3
    13 0 0 5.9 3.8
    -14 0 0 115.59 10.8
    14 0 0 102.19 10.6
    15 0 0 -0.5 4.5
    -15 0 0 -6.3 3.5
    16 0 0 9.2 5.9
    -16 0 0 0.6 4.7
    -17 0 0 7.5 5.2
    17 0 0 5.7 5.5
    -18 0 0 52.09 12.9
    18 0 0 55.49 9.9
    0 -1 0 0.4 0.3
    0 -1 0 -0.1 0.2
    0 -1 0 0.1 0.2
    0 1 0 -0.1 0.2
    0 1 0 0.1 0.3
    0 1 0 0.3 0.3
    -1 -1 0 -0.4 0.3
    1 -1 0 0.1 0.4
    -1 1 0 -0.5 0.3
    1 1 0 -0.1 0.3
    1 1 0 1.3 0.5
    2 1 0 3580.94 134.59
    -2 1 0 3691.23 134.19
    -2 1 0 3558.24 134.59
    2 1 0 3732.33 134.69
    -2 1 0 3690.83 134.59
    2 -1 0 3734.13 134.99
    2 -1 0 3728.03 134.29
    -2 -1 0 3740.13 134.89
    2 -1 0 3637.74 134.89
    2 -1 0 3561.74 134.89
    3 -1 0 -0.8 0.6
    -3 1 0 -0.3 0.8
    3 -1 0 1.5 0.9
    3 1 0 0.3 0.8
    3 1 0 0.1 0.9
    -3 -1 0 1.5 0.9
    -3 1 0 -0.6 0.8
    -3 -1 0 1.5 0.9
    -3 1 0 -0.9 0.7
    3 -1 0 0.4 0.9
    4 1 0 1611.24 59.99
    4 1 0 1571.34 59.79
    -4 -1 0 1621.54 59.89
    4 -1 0 1601.64 59.79
    4 -1 0 1573.94 59.79
    -4 1 0 1622.14 59.79
    4 -1 0 1569.54 58.99
    -5 1 0 0 1.2
    5 -1 0 1.3 0.8
    5 -1 0 -0.6 1.1
    5 1 0 1.2 1.3
    -5 -1 0 0.2 1.2
    6 -1 0 188.78 9.6
    -6 1 0 199.98 9.5
    6 1 0 206.98 9.8
    6 -1 0 193.18 8.6
    -6 -1 0 197.88 9.6
    7 -1 0 5.8 1.9
    7 1 0 5.1 1.9
    -7 -1 0 6.8 2
    9 -1 0 3.1 2.3
    9 1 0 1.3 2.1
    9 -1 0 -1.6 1.3
    -9 -1 0 2.1 2.2
    -9 1 0 2.1 2.3
    -10 1 0 1334.57 53.19
    10 -1 0 1365.26 53.59
    10 1 0 1299.97 53.69
    -10 -1 0 1392.96 53.59
    11 1 0 0.5 2.7
    -11 1 0 4.6 3.1
    -11 -1 0 -2.5 2.5
    11 -1 0 0.2 2.9
    -12 1 0 468.35 22
    -12 -1 0 466.35 22
    12 1 0 459.55 22.5
    12 -1 0 466.65 22.5
    -13 -1 0 0.7 3.4
    13 -1 0 -4.2 3
    13 1 0 1 3.7
    -13 1 0 -2.6 3.2
    -14 1 0 6.7 4.6
    14 1 0 6.3 4.6
    14 -1 0 19.1 5.5
    -14 -1 0 19 5.3
    15 -1 0 11.1 5.3
    -15 1 0 1.2 4
    15 1 0 2.2 4.8
    -15 -1 0 9.8 4.5
    16 -1 0 20.5 6.6
    16 1 0 5.1 5.5
    -16 -1 0 6.9 4.9
    -16 1 0 18.6 5.9
    17 -1 0 -2.6 4.9
    -17 1 0 -3.1 4.8
    17 1 0 -8.4 4.2
    -17 -1 0 -1.3 5
    18 1 0 29.2 7.7
    18 -1 0 19.1 7.4
    0 -2 0 1347.67 49.99
    0 2 0 1332.77 49.99
    0 -2 0 1317.47 49.99
    0 2 0 1366.46 49.99
    0 -2 0 1337.07 49.99
    0 2 0 1385.46 49.99
    1 -2 0 0 0.6
    1 2 0 -0.7 0.5
    -1 -2 0 -0.4 0.5
    -1 2 0 0.9 0.5
    -1 -2 0 0.1 0.6
    1 -2 0 0 0.5
    1 2 0 0.5 0.6
    -1 2 0 0.1 0.6
    -2 2 0 517.25 19.9
    2 2 0 532.05 20.6
    2 -2 0 527.25 20.5
    -2 -2 0 544.05 20.5
    2 -2 0 534.15 20.5
    -2 2 0 530.85 20.5
    -2 2 0 523.65 20.5
    2 2 0 532.85 20.4
    -2 -2 0 537.35 20.5
    3 2 0 -0.8 1
    -3 2 0 -0.2 0.8
    -3 -2 0 0.1 1
    -3 2 0 0.2 0.8
    3 2 0 0.4 0.9
    -3 2 0 -0.2 0.6
    3 -2 0 0.2 0.9
    3 -2 0 0.2 0.5
    3 -2 0 -0.9 0.9
    -3 -2 0 0.9 0.9
    3 -2 0 1.2 1
    4 2 0 13.9 2.2
    4 -2 0 16.5 1.5
    -4 -2 0 11.8 2
    -4 2 0 19 2.4
    4 -2 0 15.2 2.1
    -5 2 0 0 1.2
    -5 -2 0 1.6 1.3
    5 2 0 0.4 1.4
    5 -2 0 0.3 0.7
    5 -2 0 -0.5 1.2
    -6 2 0 526.05 21
    6 -2 0 524.55 19.8
    6 2 0 482.25 21.2
    6 -2 0 509.85 21
    -6 -2 0 491.15 21
    7 -2 0 0.2 1.2
    7 -2 0 0.2 1.7
    -7 2 0 4.1 1.8
    7 2 0 7 2.1
    8 2 0 1176.28 47.3
    8 -2 0 1209.08 47
    8 -2 0 1229.58 45.2
    -8 2 0 1194.68 46.9
    -8 -2 0 1148.29 46.8
    9 -2 0 -1.3 2
    -9 2 0 2.1 2.3
    9 2 0 -0.6 2.1
    -9 -2 0 0.4 2.1
    9 -2 0 2.9 1.5
    -10 2 0 328.77 16.1
    10 -2 0 334.07 14.1
    10 -2 0 323.97 16.3
    10 2 0 319.77 16.5
    -10 -2 0 314.27 16
    11 -2 0 0.3 3
    11 2 0 -4.1 2.4
    -11 -2 0 -1 2.7
    -11 2 0 3.7 3.4
    -12 2 0 4.3 3.5
    12 2 0 2.7 3.5
    12 -2 0 6 3.6
    -12 -2 0 10.3 3.8
    13 -2 0 -4.1 3.1
    -13 -2 0 1.6 3.3
    -13 2 0 -1.7 3.1
    13 2 0 -3.5 3.4
    -14 2 0 388.76 20.2
    14 -2 0 406.06 20.9
    14 2 0 358.46 20.5
    15 -2 0 -0.5 4.4
    -15 2 0 -0.7 4.1
    15 2 0 -7.1 3.6
    -15 -2 0 -3.5 4.3
    16 -2 0 268.67 17.4
    -16 2 0 268.47 16.7
    16 2 0 236.48 17
    -17 -2 0 2.5 5.5
    17 -2 0 -3.2 4.8
    -17 2 0 3.5 5
    17 2 0 -1.6 5
    18 -2 0 14.2 7.2
    18 2 0 30.6 8.2
    0 3 0 0.2 0.9
    0 3 0 0.4 0.7
    0 -3 0 0.8 0.8
    0 3 0 -0.7 0.7
    0 -3 0 -0.8 0.7
    0 -3 0 1.3 0.8
    -1 -3 0 0.1 0.8
    -1 3 0 0.8 0.9
    -1 3 0 -0.1 0.7
    1 -3 0 0.4 0.9
    1 3 0 0.4 0.9
    1 -3 0 0.1 0.7
    1 3 0 -0.2 0.7
    -1 -3 0 -0.4 0.7
    1 -3 0 0.5 0.8
    2 -3 0 44 3.1
    2 3 0 46.7 3.1
    -2 -3 0 46.8 3.1
    -2 3 0 49 3.1
    -2 3 0 44.9 3
    2 3 0 47.8 3.2
    -2 -3 0 47.3 3.1
    2 -3 0 45.7 3.1
    -3 3 0 0.1 0.7
    -3 -3 0 -0.1 1
    3 3 0 -0.6 1
    3 -3 0 -0.7 0.9
    -3 3 0 1 1.1
    -4 -3 0 681.63 27.2
    4 -3 0 706.13 27.3
    -4 3 0 692.43 26.1
    4 -3 0 673.23 27.2
    4 3 0 728.83 27.5
    -4 3 0 681.43 27.2
    -6 -3 0 106.29 6.6
    -6 3 0 97.09 6.2
    6 -3 0 112.19 6.5
    6 -3 0 106.59 4.8
    6 3 0 95.99 6.4
    -7 3 0 -2 1.6
    7 -3 0 -1.6 1.7
    7 3 0 -0.8 1.8
    -8 3 0 2272.87 86.29
    8 -3 0 2305.47 86.49
    8 3 0 2242.18 86.79
    -9 -3 0 3.9 2.8
    -9 3 0 6.3 2.5
    9 3 0 8 2.8
    -10 3 0 2691.63 100.39
    10 3 0 2600.14 100.89
    10 -3 0 2605.34 100.59
    -11 3 0 2.6 3.1
    -11 -3 0 1.7 3.3
    11 3 0 2.4 3
    11 -3 0 3.8 3.1
    -12 3 0 520.95 23.7
    -12 -3 0 528.45 24.7
    12 3 0 479.65 24.1
    12 -3 0 497.25 23.9
    13 -3 0 -1.1 3.6
    -13 -3 0 -5.2 3.3
    -13 3 0 10.1 4
    13 3 0 -4.7 3.3
    14 -3 0 21.6 5.8
    -14 -3 0 16.5 5.4
    14 3 0 18.3 5.6
    -14 3 0 14.8 5.5
    -15 3 0 1.4 4.3
    15 -3 0 -2.8 4.6
    15 3 0 -2.5 4.2
    -15 -3 0 6.3 4.6
    16 3 0 264.57 17.6
    -16 3 0 250.47 16.4
    16 -3 0 265.47 17.3
    -16 -3 0 246.38 16.4
    -17 -3 0 2.5 4.8
    17 -3 0 -6.4 4.8
    17 3 0 -4.8 5
    -17 3 0 -1.4 4.9
    18 -3 0 870.01 39.9
    18 3 0 788.52 39.8
    0 4 0 1383.56 49.9
    0 -4 0 1263.47 49.6
    0 -4 0 1362.76 50.39
    0 -4 0 1350.86 49.8
    0 4 0 1272.77 50.19
    0 4 0 1273.77 49.7
    1 4 0 0.1 1
    1 -4 0 0.6 1
    -1 4 0 0 0.9
    1 -4 0 -0.4 1.6
    1 4 0 0.2 1
    1 4 0 0.7 1.2
    1 -4 0 1 1
    -1 -4 0 0.1 0.9
    -2 -4 0 55.49 3.7
    2 4 0 54.39 3.8
    2 -4 0 53.99 3.7
    -2 4 0 54.09 3.7
    -3 4 0 -0.2 1.1
    3 -4 0 -0.4 1.1
    -3 -4 0 0.1 1.1
    3 4 0 0.6 1.2
    4 -4 0 566.04 22.4
    -4 4 0 537.95 21.2
    -4 -4 0 563.94 22.5
    -4 4 0 531.05 22.3
    4 4 0 570.44 22.6
    5 4 0 0.7 1.5
    5 -4 0 1.5 1.5
    -5 4 0 0.5 0.9
    -5 4 0 -0.5 1.3
    5 -4 0 1.1 1.4
    -5 -4 0 3.9 1.7
    -6 -4 0 1636.04 62.89
    -6 4 0 1672.83 62.79
    6 -4 0 1660.33 62.99
    6 4 0 1606.94 63.09
    7 4 0 0.3 1.8
    -7 -4 0 5.6 2.2
    7 -4 0 -1.4 1.6
    -7 4 0 -0.7 1.9
    -8 -4 0 359.56 16.4
    8 4 0 359.16 16.8
    8 -4 0 335.77 16.2
    -8 4 0 338.37 16.1
    9 4 0 -0.3 2.4
    9 -4 0 1.7 2.4
    -9 -4 0 0.6 2.5
    -9 4 0 3.2 2.6
    -10 4 0 136.59 9.2
    -10 -4 0 131.99 9.2
    10 4 0 114.89 9.2
    10 -4 0 145.89 9.4
    11 -4 0 -1 2.9
    11 4 0 0.7 3
    -11 4 0 1.4 3.2
    -11 -4 0 3.5 3.1
    12 -4 0 353.36 18.8
    -12 4 0 383.86 18.7
    -12 -4 0 358.06 18.5
    12 4 0 364.06 19.3
    -13 4 0 2.5 4
    13 -4 0 -0.7 3.7
    13 4 0 -3.5 3.6
    -13 -4 0 -0.6 3.3
    14 -4 0 704.13 32
    14 4 0 642.44 32.3
    -14 4 0 678.43 31.4
    -14 -4 0 742.63 32
    15 4 0 -5.2 3.9
    -15 -4 0 -4.4 3.8
    15 -4 0 6 4.9
    -15 4 0 3.4 4.7
    -16 -4 0 395.36 20.9
    16 -4 0 378.36 21.4
    16 4 0 360.36 21.7
    -16 4 0 325.87 20
    17 4 0 1.2 5.2
    17 -4 0 -2.5 5.6
    -17 -4 0 -2.9 4.6
    -17 4 0 0.9 5.1
    0 5 0 1.7 1.2
    0 -5 0 2.1 1.3
    0 5 0 2.4 1.3
    0 -5 0 1.5 1.3
    -1 5 0 -0.3 1.1
    1 -5 0 0.6 1.2
    -1 -5 0 0.6 1.1
    1 5 0 0.6 1.3
    1 -5 0 1.4 1.2
    -1 5 0 -1.1 1
    1 5 0 0 1.2
    2 5 0 78.39 5
    2 -5 0 81.89 4.9
    -2 5 0 76.59 4.9
    -2 -5 0 74.69 4.8
    2 -5 0 83.79 5.1
    -3 5 0 0 1.2
    -3 -5 0 0.3 1.3
    3 5 0 1.3 1.4
    3 -5 0 2.3 1.4
    -4 5 0 275.57 11.4
    -4 -5 0 291.27 12.7
    -4 5 0 265.17 12.5
    4 -5 0 267.87 12.5
    4 5 0 280.37 12.8
    -6 5 0 864.41 34.2
    -6 -5 0 855.21 34.4
    6 -5 0 830.02 34.2
    6 5 0 881.11 34.7
    6 -5 0 835.52 34.2
    -7 5 0 5.1 2.2
    7 -5 0 6.1 2.5
    7 5 0 1.6 2.1
    -7 -5 0 4.7 2.4
    8 5 0 114.19 7.8
    8 -5 0 86.79 7.1
    -8 5 0 101.09 7.4
    -8 -5 0 111.89 7.5
    -9 -5 0 2.8 2.5
    9 5 0 7 3
    -9 5 0 -1.7 2.4
    9 -5 0 2.2 2.6
    -10 -5 0 550.64 23.8
    10 -5 0 499.25 23.4
    -10 5 0 510.95 23.3
    10 5 0 505.25 23.9
    -11 -5 0 1.3 3.1
    11 5 0 3.3 3.2
    11 -5 0 1.7 3.2
    -11 5 0 2.1 3.3
    -12 5 0 587.44 26.5
    12 -5 0 569.94 26.5
    12 5 0 532.45 26.8
    -12 -5 0 606.54 26.7
    13 5 0 -2.1 3.8
    -13 5 0 -2.6 3.8
    -13 -5 0 -2.8 3.2
    13 -5 0 3.4 4.1
    -14 -5 0 397.76 20.8
    14 -5 0 366.56 20.8
    14 5 0 407.16 21.6
    -14 5 0 382.36 20.5
    -15 -5 0 -4 3.6
    -15 5 0 -0.2 4.5
    15 -5 0 -1.9 4.6
    15 5 0 1.8 4.3
    -16 -5 0 52.89 8.6
    16 5 0 44.4 8.7
    -16 5 0 66.59 9
    16 -5 0 51.39 8.6
    -17 -5 0 -1.1 4.7
    -17 5 0 1.8 5.6
    17 -5 0 10.2 6.4
    17 5 0 -6.2 4.7
    0 -6 0 3608.24 134.99
    0 6 0 3534.55 135.09
    0 -6 0 3671.03 135.19
    0 6 0 3721.53 135.19
    1 6 0 -0.4 1.3
    -1 6 0 -1.4 1.3
    -1 -6 0 -0.9 1.3
    1 -6 0 0.3 1.3
    1 -6 0 -1.3 1.2
    1 6 0 0.2 1.4
    -1 6 0 -1.8 1.1
    -2 -6 0 2286.27 87.89
    -2 6 0 2322.07 88.09
    2 6 0 2338.27 88.19
    2 -6 0 2317.97 87.89
    2 -6 0 2443.36 88.29
    3 -6 0 -0.4 1.3
    3 -6 0 -0.7 1.2
    -3 -6 0 3 1.6
    -3 6 0 -1.5 1.5
    3 6 0 -0.8 1.4
    -4 6 0 462.45 20.6
    4 -6 0 506.05 20.8
    -4 -6 0 503.05 20.8
    4 6 0 484.85 20.9
    -5 -6 0 7.3 2.2
    5 -6 0 -2.5 1.4
    5 6 0 0.4 1.9
    -5 6 0 0.6 1.1
    -5 6 0 2.1 2
    -6 6 0 911.11 36
    6 6 0 892.01 36.4
    -6 -6 0 879.51 36.1
    6 -6 0 908.61 36.1
    -6 6 0 884.81 34.1
    -7 6 0 0.9 2.5
    7 6 0 3.3 2.4
    7 -6 0 -1.1 1.8
    -7 -6 0 1 2
    7 -6 0 2.9 2.2
    8 6 0 1475.15 58.09
    -8 6 0 1472.85 57.29
    8 -6 0 1469.65 57.59
    -8 -6 0 1438.26 57.59
    -9 6 0 1.8 2.9
    9 6 0 0.9 2.6
    -9 -6 0 0.1 2.4
    9 -6 0 0.6 2.6
    10 -6 0 651.03 29.1
    -10 6 0 706.93 29.2
    10 6 0 652.13 29.7
    -10 -6 0 647.14 29.2
    -11 6 0 3.1 3.5
    11 6 0 0.6 3.3
    -11 -6 0 -0.1 2.8
    11 -6 0 -0.3 2.9
    -12 -6 0 24.8 5.3
    12 -6 0 32.5 6
    -12 6 0 29.8 5.6
    12 6 0 27.6 6
    -13 -6 0 1.1 3.6
    -13 6 0 -0.1 4.2
    13 6 0 -1.3 3.6
    13 -6 0 -1.3 3.8
    14 -6 0 30.8 6.6
    -14 -6 0 19.1 5.5
    14 6 0 35.8 7
    -14 6 0 17.1 5.6
    -15 -6 0 3.7 4.3
    15 -6 0 2.1 5.1
    15 6 0 -0.3 4.5
    -15 6 0 4.3 4.9
    -16 -6 0 169.48 14.9
    16 -6 0 145.69 14
    16 6 0 156.18 15.5
    -16 6 0 152.58 13.8
    17 -6 0 2.9 5.4
    -17 6 0 4.3 5.9
    -17 -6 0 -0.9 4.6
    17 6 0 5.2 5.6
    0 -7 0 0.8 1.6
    0 7 0 3.1 1.8
    0 7 0 2.3 1.6
    -1 -7 0 5 1.8
    2 -7 0 3365.76 121.39
    2 7 0 3242.58 121.39
    2 7 0 3130.09 121.19
    2 -7 0 3260.27 121.09
    -2 -7 0 3186.08 120.99
    -3 -7 0 3.8 1.8
    3 -7 0 0.6 1.7
    -3 7 0 3.5 1.9
    3 7 0 1.3 1.7
    3 -7 0 1.2 1.8
    -4 7 0 6742.13 249.88
    -4 -7 0 6512.65 249.88
    4 7 0 6838.12 250.17
    4 -7 0 6836.62 249.97
    4 -7 0 6870.41 250.37
    -5 7 0 -1.6 1.3
    5 7 0 1 1.9
    -5 7 0 1.3 2.1
    5 -7 0 -2.2 1.5
    -5 -7 0 5 2.2
    -6 7 0 2315.67 87.59
    6 -7 0 2295.67 87.59
    -6 -7 0 2349.67 87.79
    -6 7 0 2237.48 85.59
    6 7 0 2297.77 87.99
    -7 7 0 4.9 2.7
    7 -7 0 3.2 2.4
    -7 -7 0 0.9 2.2
    7 -7 0 0.8 2.3
    7 7 0 0.9 2.5
    -7 7 0 4.4 1.6
    -8 -7 0 33.5 5.1
    -8 7 0 36.1 5.1
    8 -7 0 46.2 5.8
    8 -7 0 39.1 5.6
    8 7 0 30.6 5.1
    -9 7 0 3.8 3.1
    -9 -7 0 2.8 2.7
    9 7 0 -1.4 2.6
    9 -7 0 5.4 3.3
    10 7 0 1.5 3.1
    10 -7 0 3.5 3.3
    -10 -7 0 3.2 2.8
    -10 7 0 -1.4 3.1
    -11 7 0 0.7 3.5
    11 7 0 7.3 3.7
    11 -7 0 1.6 3.3
    -11 -7 0 -1 2.7
    12 -7 0 41.5 6.8
    -12 7 0 35.4 6.2
    -12 -7 0 28.2 5.6
    12 7 0 35 6.6
    13 7 0 6.1 4.1
    -13 7 0 -1.6 4
    13 -7 0 -2.1 4.2
    -13 -7 0 -0.1 3.3
    14 -7 0 49 8.2
    14 7 0 53.39 8.9
    -14 7 0 51.89 8
    -14 -7 0 40.4 7.1
    -15 -7 0 -2.5 3.6
    15 -7 0 0.5 5
    -15 7 0 3.1 4.8
    15 7 0 -2.5 4.4
    16 -7 0 4.8 5.5
    16 7 0 1.7 5.2
    -16 -7 0 9.1 5.3
    -16 7 0 1.6 5.4
    -17 7 0 -5.1 5.9
    17 -7 0 7.4 6.2
    17 7 0 5.7 5.7
    -17 -7 0 0.8 5.5
    0 -8 0 1032 40.5
    0 8 0 968 40.6
    0 8 0 1067.59 40.9
    1 8 0 -1.6 1.7
    1 8 0 0.8 2
    1 -8 0 -0.1 1.7
    1 -8 0 -2 1.3
    -1 -8 0 -0.1 1.7
    -1 8 0 -0.1 1.7
    -1 8 0 -1.8 1.6
    -2 8 0 826.12 32.7
    2 8 0 758.22 32.5
    2 8 0 817.52 32.8
    2 -8 0 833.52 32.6
    -2 -8 0 766.12 32.4
    2 -8 0 791.82 32.6
    -3 -8 0 -0.5 1.6
    3 8 0 -0.3 1.9
    3 -8 0 -0.8 1.8
    3 -8 0 0.6 1.7
    -3 8 0 0.1 1.9
    -4 -8 0 192.68 10.4
    4 8 0 183.48 10.5
    -4 8 0 179.98 10.2
    4 -8 0 190.28 10.4
    4 -8 0 197.38 10.7
    5 8 0 0.6 2.1
    -5 8 0 -0.5 2.2
    5 -8 0 -1.5 1.8
    5 -8 0 -0.9 1.8
    -5 -8 0 0.8 2
    -6 8 0 335.07 14.4
    -6 8 0 322.17 16.2
    6 -8 0 340.87 16.3
    -6 -8 0 347.17 16.5
    6 8 0 331.57 16.6
    7 -8 0 1.1 2.6
    7 8 0 -1 2.4
    -7 -8 0 -0.3 2.5
    -7 8 0 -3.3 2.4
    -7 8 0 -1.2 1.6
    8 8 0 1214.08 50.09
    -8 -8 0 1222.58 49.6
    -8 8 0 1245.18 46.6
    -8 8 0 1269.07 49.5
    8 -8 0 1186.98 49.3
    8 -8 0 1213.18 49.5
    9 -8 0 0.5 3
    -9 8 0 2.2 3.2
    -9 -8 0 -0.6 2.5
    9 8 0 3 3.2
    10 -8 0 11.5 4.2
    -10 8 0 11.7 4.3
    10 8 0 3 3.7
    -10 -8 0 8.5 3.8
    -11 -8 0 -1.9 2.9
    -11 8 0 -0.4 3.5
    11 8 0 -0.5 3.2
    11 -8 0 4.2 3.9
    -12 8 0 6.3 4.1
    12 8 0 0.1 4
    12 -8 0 10.3 4.7
    -12 -8 0 2.9 3.6
    -13 -8 0 -0.8 3.2
    13 -8 0 -4.4 4.2
    -13 8 0 -3 4.4
    13 8 0 -1.6 4.1
    -14 -8 0 40.9 7.5
    14 -8 0 44.9 8.1
    -14 8 0 34.8 7.2
    14 8 0 47.2 8.6
    15 8 0 -6.3 4
    15 -8 0 -4.8 4.7
    -15 -8 0 0 3.8
    -15 8 0 -5.8 4.6
    -16 8 0 83.29 10.7
    16 8 0 77.59 11.2
    16 -8 0 71.69 10.5
    -16 -8 0 67.19 9.9
    0 9 0 7.6 2.4
    0 9 0 -0.3 1.8
    0 -9 0 -0.7 1.6
    -1 -9 0 -1.3 1.7
    1 -9 0 2.3 2
    1 9 0 0.6 2.1
    1 -9 0 0.8 1.7
    1 9 0 -0.9 1.8
    -1 9 0 1 2
    2 9 0 236.98 13.3
    2 9 0 279.97 13.6
    2 -9 0 282.17 13.6
    -2 -9 0 245.28 13.2
    2 -9 0 267.37 13.4
    -2 9 0 299.57 13.8
    -3 9 0 -0.3 2.2
    3 -9 0 1 2
    -3 -9 0 0.1 2
    3 -9 0 -0.4 1.9
    3 9 0 3.3 2.5
    3 9 0 3.5 2.2
    4 9 0 287.47 14
    -4 -9 0 265.87 13.5
    4 -9 0 246.28 13.4
    -4 9 0 238.68 13.2
    4 -9 0 261.27 13.4
    5 -9 0 -1 2.3
    -5 -9 0 1.8 2.4
    -5 9 0 -0.1 2.5
    5 9 0 4.5 2.8
    5 -9 0 1.7 2.2
    6 -9 0 130.59 8.8
    -6 9 0 115.79 6.9
    -6 -9 0 133.69 8.8
    6 -9 0 115.19 8.6
    6 9 0 131.99 9.1
    -6 9 0 108.09 8.5
    -7 9 0 2.2 2
    -7 9 0 3.2 3.3
    -7 -9 0 3 2.8
    7 9 0 3.2 3.1
    7 -9 0 0.1 2.6
    8 9 0 2.8 3.1
    -8 9 0 1.4 3
    -8 -9 0 -1.8 2.4
    8 -9 0 3.4 3
    -8 9 0 -0.3 1.8
    8 -9 0 4.3 3.2
    9 -9 0 8.7 3.8
    9 -9 0 6.9 3.9
    -9 -9 0 0.6 2.8
    -9 9 0 6.3 3.7
    9 9 0 1.6 3.3
    -10 -9 0 127.39 9.8
    -10 9 0 126.99 9.9
    10 9 0 126.59 11.6
    10 -9 0 102.89 9.9
    -11 -9 0 3.3 3.7
    11 -9 0 1.8 4.2
    11 9 0 0.7 3.8
    -11 9 0 0.6 4.1
    -12 9 0 105.79 10.5
    -12 -9 0 101.09 10.4
    12 -9 0 94.39 10.6
    12 9 0 102.29 11.3
    13 -9 0 -0.1 4.5
    13 9 0 -7.5 3.7
    -13 -9 0 4.7 4
    -13 9 0 -1.2 4.6
    14 9 0 7 5.5
    -14 -9 0 22.9 6.2
    14 -9 0 12.1 6
    -14 9 0 19.1 6.3
    15 9 0 -3.5 4.8
    -15 -9 0 2 4.1
    15 -9 0 1.9 5.6
    -15 9 0 -3.1 5
    -16 9 0 47.4 8.5
    16 -9 0 48.4 9.2
    16 9 0 26.9 8.7
    -16 -9 0 30.6 7.5
    0 -10 0 21.7 3.9
    0 10 0 21.7 3.8
    0 10 0 16.2 3.6
    1 10 0 0.7 2.2
    -1 -10 0 0.4 2.1
    1 10 0 0.1 2.2
    1 -10 0 -0.1 1.9
    -1 10 0 0.9 2.4
    -2 10 0 492.75 22.1
    2 -10 0 490.85 22
    2 10 0 472.85 22
    2 -10 0 486.05 22
    -2 -10 0 480.15 21.9
    2 10 0 500.55 22.3
    -3 -10 0 2 2.4
    3 10 0 2.2 2.6
    3 10 0 0 2.2
    3 -10 0 0.2 2
    -3 10 0 -2.4 2.4
    3 -10 0 0.1 2.4
    4 10 0 134.29 9.2
    4 -10 0 113.59 8.4
    -4 -10 0 121.69 8.6
    4 10 0 120.99 8.9
    4 -10 0 128.19 8.8
    -4 10 0 125.99 8.8
    5 -10 0 0.6 2.2
    -5 10 0 5.2 3.3
    5 10 0 2 2.7
    -5 -10 0 3.1 2.7
    5 -10 0 -3.9 2.3
    6 -10 0 644.54 28.6
    6 10 0 628.54 28.4
    -6 -10 0 586.64 27.7
    -6 10 0 633.34 28
    6 -10 0 643.04 28.1
    -6 10 0 657.83 26.2
    -7 10 0 1.3 2.1
    -7 10 0 0.3 3
    7 10 0 -0.1 3
    -7 -10 0 0.4 2.7
    7 -10 0 -2.3 2.2
    7 -10 0 -1.2 2.7
    8 10 0 19.2 4.9
    8 -10 0 19.8 4.7
    -8 10 0 27.9 5.4
    -8 -10 0 24.3 5.1
    -8 10 0 16.1 3
    9 10 0 -4 3
    -9 10 0 2.5 3.8
    -9 -10 0 -1.7 2.6
    9 -10 0 2.8 3.4
    9 -10 0 -1.1 3.4
    10 -10 0 202.48 13.8
    10 10 0 211.58 14
    -10 -10 0 196.28 13.2
    -10 10 0 201.08 13.3
    11 10 0 6.5 4.5
    -11 10 0 4.2 4.5
    11 -10 0 -3.5 4
    -11 -10 0 -1.1 3.1
    12 -10 0 1223.48 51.89
    -12 10 0 1231.38 51.49
    12 10 0 1258.47 53.19
    -12 -10 0 1208.38 52.09
    -13 -10 0 -3.5 3.9
    -13 10 0 5.6 5.1
    13 10 0 -1.9 4.5
    13 -10 0 1.9 5
    14 -10 0 554.74 28
    14 10 0 540.85 28.9
    -14 -10 0 566.94 28.1
    -14 10 0 527.95 27.3
    -15 10 0 6.1 5.6
    -15 -10 0 -0.6 4.4
    15 -10 0 1.7 5.7
    15 10 0 2.1 5.4
    0 11 0 -0.5 2.6
    0 -11 0 0.3 2.3
    0 11 0 0.5 2.5
    1 11 0 0.4 2.4
    -1 -11 0 2 2.6
    -1 11 0 -5.1 2
    1 11 0 -1 2.3
    1 -11 0 2.2 2.4
    2 11 0 1010.3 41.6
    2 -11 0 1002.8 41.2
    2 11 0 998.8 41.4
    2 -11 0 987.8 41.2
    -2 11 0 1033.5 41.5
    -2 -11 0 960.7 41
    3 -11 0 0.4 2.2
    3 11 0 3 2.9
    3 11 0 -0.8 2.7
    -3 11 0 2.3 3
    -3 -11 0 -1.3 2.3
    3 -11 0 2.2 2.8
    4 11 0 85.09 8.6
    4 -11 0 79.89 8.1
    4 -11 0 94.79 8.6
    4 11 0 84.09 8.3
    -4 11 0 90.79 8.3
    -4 -11 0 80.79 8.2
    -5 11 0 6.5 3.4
    5 11 0 10.1 3.9
    5 -11 0 11.6 3.8
    -5 -11 0 8.9 3.4
    5 -11 0 5.5 2.9
    5 11 0 8 3.5
    6 -11 0 4.8 3.5
    -6 -11 0 6.6 3.5
    -6 11 0 4.5 3.6
    6 11 0 2.3 3.2
    -6 11 0 2.9 2.6
    6 -11 0 1.6 2.5
    -7 11 0 2.8 2.4
    -7 -11 0 3.1 3.2
    -7 11 0 -0.6 3.4
    7 -11 0 0.3 3.3
    7 11 0 3.5 3.8
    8 11 0 14.4 4.8
    -8 -11 0 22 4.9
    8 -11 0 21 5
    -8 11 0 18.6 5.2
    9 -11 0 -3.3 3.5
    -9 -11 0 -3.6 2.9
    9 11 0 -0.8 3.3
    9 -11 0 -1.2 3.5
    -9 11 0 -0.8 3.7
    -10 11 0 669.03 31.2
    10 -11 0 751.42 32.2
    -10 -11 0 619.94 31.2
    10 11 0 704.93 32.5
    11 -11 0 -3.7 4
    -11 11 0 -4 4.1
    11 11 0 0 4.2
    -11 -11 0 2.4 3.8
    12 11 0 199.88 15.6
    -12 -11 0 208.78 14.8
    -12 11 0 232.78 15.3
    12 -11 0 224.68 15.5
    -13 11 0 0.5 5.2
    13 11 0 0.1 4.6
    13 -11 0 3.8 5.8
    -13 -11 0 -1.6 4.3
    -14 -11 0 4.5 4.9
    14 -11 0 -5.6 5.1
    -14 11 0 -6.1 5.3
    14 11 0 -4.2 4.9
    15 -11 0 -2.9 5.4
    15 11 0 -1.2 5.1
    -15 -11 0 -0.8 4.8
    -15 11 0 -0.1 5.7
    0 -12 0 156.48 10.6
    0 12 0 134.99 10.2
    0 12 0 170.88 10.8
    1 12 0 3.1 2.9
    1 -12 0 1 2.8
    -1 12 0 0.3 3
    1 12 0 -1.1 2.6
    -1 -12 0 4.5 3
    2 -12 0 19.9 4.3
    -2 -12 0 20.9 4.4
    2 12 0 26.3 4.9
    2 12 0 22.3 4.7
    -2 12 0 13.1 4
    2 -12 0 23.4 4.7
    -3 -12 0 7.3 3.2
    -3 12 0 0 3
    3 -12 0 1.8 2.6
    3 12 0 9.4 3.6
    3 12 0 3.5 3.1
    3 -12 0 -1.1 2.8
    -4 12 0 7.3 4
    4 12 0 3.8 3.3
    4 -12 0 6.2 3.3
    4 12 0 9.9 3.9
    -4 -12 0 7.2 3.7
    4 -12 0 0 2.9
    5 -12 0 -0.4 3.1
    5 12 0 16.9 4.4
    -5 -12 0 2.8 2.7
    5 12 0 0.6 2.8
    -5 12 0 1 3.3
    6 12 0 19.5 5.2
    -6 12 0 23.3 5.2
    6 12 0 22.7 5.3
    6 -12 0 21.8 5.1
    -6 -12 0 36.9 6.1
    -7 -12 0 3.3 3.4
    -7 12 0 0.6 2.5
    -7 12 0 3.4 4.1
    7 12 0 -5.1 3
    7 -12 0 0.8 3.4
    -8 12 0 197.28 12.9
    8 -12 0 161.58 12.2
    8 12 0 147.19 12.2
    -8 -12 0 172.08 12
    -9 12 0 -4.9 4.1
    9 12 0 -4.8 3.7
    9 -12 0 2.5 4.6
    9 -12 0 -4.5 3.6
    -9 -12 0 0.8 3.7
    10 -12 0 193.78 14.2
    -10 12 0 207.98 14.4
    10 12 0 184.98 14.3
    -10 -12 0 185.48 13.5
    10 -12 0 202.48 14.4
    -11 12 0 -6.5 4
    11 -12 0 1.4 4.9
    -11 -12 0 -4.7 3.4
    11 12 0 -0.1 4.3
    12 12 0 12.5 5.7
    -12 -12 0 10.3 5.6
    12 -12 0 7.9 5.6
    -12 12 0 14.3 6
    -13 12 0 2.1 5.2
    13 -12 0 8.7 6
    13 12 0 -4.5 4.5
    -13 -12 0 -2.1 4.1
    14 12 0 131.19 14.5
    14 -12 0 154.08 14.2
    -14 12 0 141.59 13.9
    -14 -12 0 153.28 15.4
    0 13 0 1.6 3.4
    0 -13 0 -2.3 2.7
    0 13 0 -1.9 2.7
    1 13 0 1.8 3.2
    1 13 0 4.8 3.2
    -1 13 0 4.4 3.4
    1 -13 0 6.3 3.4
    -1 -13 0 -3.5 2.7
    2 -13 0 261.77 14.9
    -2 13 0 255.57 15
    2 13 0 260.97 15.3
    2 13 0 254.87 15
    -2 -13 0 252.87 14.6
    3 -13 0 -2.1 3
    3 13 0 -1.4 3
    3 13 0 6.3 3.7
    -3 13 0 7.8 4.4
    -3 -13 0 -0.1 2.8
    -4 13 0 396.66 20.5
    -4 -13 0 385.46 20.2
    4 13 0 410.06 20.9
    4 -13 0 429.56 20.7
    4 13 0 388.96 20.6
    5 -13 0 1.7 3.7
    -5 13 0 1.5 3.7
    -5 -13 0 3.7 3.7
    5 13 0 1.3 3.8
    5 13 0 0.6 3.5
    6 -13 0 605.74 28
    -6 -13 0 584.74 27.9
    6 13 0 573.04 28.2
    6 13 0 603.14 30.4
    -6 13 0 599.94 28
    7 -13 0 0.8 3.9
    7 13 0 3.3 3.9
    -7 13 0 0.9 4.3
    -7 -13 0 8.1 4
    8 13 0 611.14 30.9
    8 -13 0 648.14 30.5
    -8 13 0 610.84 30
    -8 -13 0 730.83 31.1
    9 -13 0 0.4 4.1
    -9 13 0 -9 4.2
    9 13 0 1.2 4
    9 -13 0 -0.4 4.4
    -9 -13 0 0 3.8
    10 -13 0 16.8 6.2
    -10 13 0 8.6 5.4
    10 13 0 8.1 5.3
    -10 -13 0 10.4 4.5
    10 -13 0 4.6 4.9
    11 -13 0 -1.1 5.2
    11 13 0 -2.9 4.1
    -11 13 0 7.8 5.6
    -11 -13 0 -3.7 3.5
    -12 13 0 169.78 14.3
    12 -13 0 133.09 13.4
    12 13 0 131.99 13.9
    -12 -13 0 155.38 14.8
    -13 13 0 -2.6 5.6
    13 -13 0 -2.3 5.2
    13 13 0 -0.8 5
    -13 -13 0 -1 4.7
    0 -14 0 822.12 35.7
    0 14 0 806.72 35.9
    1 14 0 -2.3 3.5
    1 -14 0 -2 3.3
    -1 14 0 -1.3 3.3
    1 14 0 2.3 3.6
    -1 -14 0 3.1 3.6
    2 14 0 412.36 20.5
    -2 -14 0 372.26 19.5
    2 14 0 336.67 19.6
    -2 14 0 373.36 19.9
    2 -14 0 382.56 19.8
    -3 14 0 -3.3 3.7
    -3 -14 0 1.2 3.3
    3 -14 0 3.1 3.8
    3 14 0 -0.7 3.6
    3 14 0 1.6 3.7
    4 14 0 21.7 5.5
    4 14 0 28.6 6.5
    -4 -14 0 44.9 7
    -4 14 0 36.9 6.5
    4 -14 0 37 6.8
    -5 -14 0 -2.3 3.3
    -5 14 0 0.4 4.2
    5 -14 0 -0.4 4.1
    5 14 0 0.8 4
    6 -14 0 109.59 10.8
    -6 -14 0 126.19 12.2
    6 14 0 91.69 10.6
    -6 14 0 104.39 10.8
    -7 -14 0 -1.9 3.6
    -7 14 0 7.8 5.3
    7 -14 0 -5.1 3.8
    7 14 0 -3.5 3.8
    8 -14 0 675.53 32.3
    -8 14 0 745.43 32.7
    8 14 0 630.24 32.6
    -8 -14 0 699.33 32.5
    -9 -14 0 5.2 4.4
    -9 14 0 -1.7 4.8
    9 -14 0 -1.3 4.5
    9 14 0 0.8 4.4
    9 -14 0 2.9 5.1
    10 14 0 266.17 17.7
    10 -14 0 236.98 16.7
    10 -14 0 210.38 16.3
    -10 14 0 255.27 16.8
    -10 -14 0 276.67 17.1
    -11 14 0 9.7 6.4
    11 -14 0 5.3 5.6
    -11 -14 0 -0.3 4.5
    11 14 0 7.7 5.7
    -12 14 0 63.09 9.7
    12 14 0 41.5 8.4
    -12 -14 0 37.8 8.3
    12 -14 0 53.69 10
    0 -15 0 3 3.9
    0 15 0 -4.1 3.3
    -1 15 0 4.1 4.5
    1 15 0 -4.4 3.7
    1 -15 0 -5 3.2
    -1 -15 0 1.6 3.6
    2 15 0 52.19 8.3
    -2 -15 0 63.59 8.5
    -2 15 0 64.69 8.5
    2 -15 0 61.49 8.6
    -3 15 0 4.9 4.4
    3 15 0 -1.3 3.9
    -3 -15 0 3.4 3.6
    3 -15 0 2.5 4.3
    4 15 0 359.26 20.6
    -4 15 0 372.26 20.5
    -4 -15 0 393.66 20.6
    4 -15 0 356.86 20.3
    -5 -15 0 -0.7 3.6
    -5 15 0 1.3 4.2
    5 15 0 8.3 4.8
    5 -15 0 0.1 4.7
    -6 -15 0 62.19 8.3
    6 15 0 68.39 9.1
    6 -15 0 63.89 8.9
    -6 15 0 81.09 9.9
    -7 -15 0 1.5 3.8
    7 15 0 -3.1 4.2
    7 -15 0 8.4 5.3
    -7 15 0 -0.9 4.8
    8 15 0 85.09 10.6
    -8 15 0 82.09 10.3
    8 -15 0 100.39 11.3
    -8 -15 0 81.29 10
    9 -15 0 11 5.6
    9 15 0 7.7 5.5
    -9 15 0 -1.8 5
    -9 -15 0 7.2 4.9
    -10 15 0 -3.2 5
    -10 -15 0 8.8 5.3
    10 -15 0 6.7 5.9
    10 -15 0 0.8 5.6
    10 15 0 1.2 5.2
    11 15 0 7.7 5.6
    -11 -15 0 9.9 5.6
    -11 15 0 3.6 6
    11 -15 0 7.7 6.1
    0 16 0 11.8 5
    0 -16 0 16.3 5.6
    1 -16 0 3.3 4.4
    1 16 0 0.1 3.9
    -1 16 0 -1.5 4.4
    -1 -16 0 -4.5 3.8
    2 16 0 38.2 7.2
    -2 -16 0 31.1 6.8
    2 -16 0 25.7 6.3
    -2 16 0 27.4 7
    -3 -16 0 4.3 4.2
    -3 16 0 3.8 4.6
    3 -16 0 -4.7 4
    3 16 0 2.5 4.3
    4 -16 0 12.4 6
    4 16 0 26.2 6.5
    -4 16 0 28.1 6.8
    -4 -16 0 30.8 6.5
    -5 16 0 1.2 4.8
    5 16 0 2.3 4.9
    5 -16 0 -1.4 4.9
    -5 -16 0 2.7 3.9
    6 -16 0 183.98 13.8
    -6 16 0 140.59 13.1
    -6 -16 0 120.29 12.9
    6 16 0 133.19 13.2
    7 -16 0 -3.1 4.7
    -7 16 0 2.3 5.3
    7 16 0 -6 4
    -7 -16 0 -3.8 3.8
    -8 16 0 15.2 6.6
    8 16 0 14.3 6.1
    8 -16 0 5.7 6
    -8 -16 0 5 4.6
    -9 -16 0 4.4 5.4
    9 16 0 6.8 5.6
    -9 16 0 -1 5.8
    9 -16 0 -0.4 5.2
    -10 -16 0 6.1 5.9
    -10 16 0 9.8 7
    10 -16 0 7.7 5.8
    10 16 0 1.8 5
    10 -16 0 -0.5 5.1
    0 17 0 -2.7 4.6
    0 -17 0 3.3 5.1
    -1 17 0 0.4 4.8
    -1 -17 0 2.5 4.7
    1 -17 0 6.3 5.1
    1 17 0 2.4 4.7
    2 -17 0 0.9 4.7
    2 17 0 8.1 5.6
    -2 17 0 3.3 5.1
    -2 -17 0 4.7 4.9
    -3 -17 0 2.5 4.4
    3 -17 0 1.4 4.9
    3 17 0 0.8 4.9
    -3 17 0 3.5 5.7
    -4 -17 0 -3.4 4
    4 17 0 -0.3 4.6
    -4 17 0 3 5.4
    4 -17 0 -5.7 4.5
    -5 17 0 -0.3 4.9
    5 17 0 -1.6 4.7
    5 -17 0 -3.2 4.9
    -5 -17 0 4.2 4.4
    -6 -17 0 16 6
    -6 17 0 12.3 6.2
    6 17 0 10.3 6.3
    6 -17 0 9.1 5.8
    7 -17 0 -1.2 5.5
    -7 -17 0 2.8 4.7
    -7 17 0 3.7 6
    7 17 0 -5.5 5
    8 -17 0 312.37 20.8
    8 17 0 334.97 21.3
    -8 17 0 344.27 20.9
    -8 -17 0 348.47 20.9
    0 18 0 32.4 7.7
    0 -18 0 42.2 7.9
    1 -18 0 6.1 5.4
    -1 18 0 -2.9 5.1
    1 18 0 4.6 5.4
    -1 -18 0 -1.7 4.5
    2 -18 0 16.2 6.2
    -2 -18 0 7.1 5.6
    2 18 0 5.7 5.6
    -2 18 0 19.8 7.2
    3 -18 0 3.9 5.5
    3 18 0 -2.2 4.9
    -3 18 0 -1.3 5.2
    -3 -18 0 6 5.3
    4 18 0 28.2 7.5
    4 -18 0 40.2 8.3
    -4 18 0 35.4 8.2
    -4 -18 0 25.4 7.4
    5 18 0 -1.5 4.9
    -5 -18 0 -0.1 4.8
    -5 18 0 -5.4 4.9
    5 -18 0 8.5 6.3
    -6 -18 0 88.49 10.9
    -6 18 0 75.09 10.8
    6 -18 0 74.89 10.6
    6 18 0 82.39 11.4
    0 -19 0 -4.2 5.2
    0 19 0 15.5 6.5
    1 -19 0 -0.8 5.4
    1 19 0 -2 5.8
    -1 19 0 2.1 5.7
    -1 -19 0 0.7 5.5
    -2 19 0 10.5 6.2
    2 19 0 14.2 6.6
    2 -19 0 5.3 6.1
    -2 -19 0 2.9 5.5
    -3 -19 0 -4.8 4.7
    3 -19 0 -5.4 5.5
    -3 19 0 5.2 5.9
    3 19 0 0.1 5.5
    0 0 1 0 0.1
    0 0 -1 0 0.2
    0 0 1 0.2 0.2
    0 0 -1 0.1 0.1
    -1 0 -1 -0.1 0.3
    1 0 1 0.1 0.3
    1 0 1 0 0.3
    1 0 -1 0 0.2
    1 0 -1 0.4 0.3
    1 0 -1 0.4 0.3
    -1 0 -1 0.2 0.3
    -1 0 1 0.4 0.3
    -1 0 1 0.2 0.2
    -1 0 -1 0 0.3
    -1 0 1 0.1 0.3
    1 0 1 0.4 0.4
    1 0 -1 0.5 0.3
    -1 0 1 0.1 0.3
    2 0 1 0.3 0.5
    2 0 -1 0.5 0.6
    2 0 -1 0.4 0.6
    -2 0 -1 0.1 0.5
    2 0 -1 0.9 0.5
    -2 0 1 0.1 0.5
    -2 0 -1 0.4 0.6
    -2 0 1 0 0.5
    2 0 1 0.7 0.7
    -3 0 1 -0.4 0.8
    3 0 -1 2 1
    3 0 1 0.8 1
    -3 0 1 1 0.8
    -3 0 -1 -0.3 0.9
    3 0 -1 1 0.7
    3 0 1 1.2 0.8
    -3 0 -1 1.1 0.9
    -5 0 -1 0.2 1.2
    5 0 -1 -0.2 1.2
    -5 0 1 0 1
    5 0 1 1.7 1.4
    7 0 -1 -0.2 1.6
    -7 0 1 -0.9 1.5
    -7 0 -1 0.9 1.6
    7 0 1 -0.8 1.6
    -8 0 -1 -1 1.8
    8 0 1 1 2.1
    -9 0 1 1.3 2.3
    9 0 -1 -4 1.9
    -9 0 -1 5.9 2.6
    10 0 1 2.2 2.6
    -10 0 -1 0 2.5
    -11 0 1 -0.9 2.6
    11 0 -1 2 2.7
    11 0 1 5.5 3.1
    -11 0 -1 5.5 3.2
    -12 0 -1 1.9 3.3
    -12 0 1 1.1 3.1
    12 0 -1 0.4 3.3
    12 0 1 1.5 3.3
    13 0 1 3 3.5
    -13 0 1 -4 3.1
    -13 0 -1 -2.1 3
    13 0 -1 1.2 3.5
    14 0 1 -0.4 4
    14 0 -1 -2.8 3.4
    -14 0 1 -3.3 3
    -14 0 -1 0 3.8
    -15 0 1 -2.9 3.9
    -15 0 -1 2.7 4.2
    15 0 1 -3.4 4.4
    15 0 -1 3.6 4.6
    -16 0 -1 2.8 4.8
    16 0 1 -3.4 4.8
    16 0 -1 2.5 4.8
    -16 0 1 1.2 4.3
    17 0 -1 -3.1 4.7
    -17 0 1 15.9 5.4
    17 0 1 1.7 5.5
    -17 0 -1 6.6 5.6
    18 0 1 4.1 6.1
    18 0 -1 -0.2 5.5
    -18 0 -1 10 5.6
    0 -1 1 0.3 0.3
    0 1 -1 0.1 0.2
    0 1 1 -0.4 0.4
    0 1 1 -0.3 0.3
    0 -1 -1 0.1 0.3
    0 -1 -1 -0.4 0.2
    0 1 -1 0 0.3
    0 -1 -1 0.1 0.3
    0 1 1 0.3 0.3
    0 1 -1 -0.1 0.2
    0 -1 1 -0.2 0.2
    -1 1 1 1.5 0.4
    1 -1 1 2.3 0.6
    1 1 -1 1.6 0.5
    1 1 -1 1.8 0.5
    1 -1 1 1.8 0.5
    1 -1 1 1.8 0.5
    -1 -1 -1 2.6 0.6
    -1 1 1 2.2 0.5
    -1 1 1 4.2 0.6
    -1 -1 -1 1 0.5
    -1 -1 1 2.4 0.5
    1 1 1 2.3 0.5
    -1 1 -1 0.9 0.5
    1 -1 -1 2.8 0.5
    -1 1 -1 1.9 0.5
    -1 -1 1 1.6 0.5
    1 1 1 2.3 0.6
    1 -1 -1 1.7 0.5
    1 -1 -1 2.5 0.5
    -2 -1 -1 374.26 14.6
    2 1 -1 378.76 14.5
    2 1 -1 384.16 14.5
    -2 -1 -1 361.76 14.6
    2 -1 1 376.66 14.6
    -2 1 1 381.16 14.5
    2 -1 1 377.06 14.6
    -2 1 1 383.66 14.4
    -2 1 1 370.96 14.5
    2 1 1 381.16 14.6
    2 -1 -1 384.36 14.5
    2 -1 -1 365.26 14.5
    2 1 1 368.06 14.7
    -2 -1 1 375.46 14.5
    -2 -1 1 367.26 14.4
    2 -1 -1 383.96 14.4
    -2 1 -1 359.36 14.6
    3 1 -1 159.38 6.6
    3 -1 1 127.19 6.5
    -3 -1 -1 148.89 6.7
    -3 1 1 159.38 6.5
    -3 -1 -1 137.29 6.6
    -3 1 1 152.98 6.5
    3 1 -1 160.28 6.7
    3 -1 1 136.39 6.6
    -3 1 1 130.79 6.2
    -3 -1 1 157.48 6.5
    3 -1 -1 151.78 6.5
    3 -1 -1 145.39 6.3
    3 -1 -1 141.99 6.5
    -3 1 -1 138.59 6.6
    3 1 1 138.09 6.7
    3 1 1 136.59 6.5
    -3 1 -1 143.49 6.6
    -3 -1 1 157.78 6.5
    4 1 -1 524.35 21.2
    -4 1 1 525.15 21.2
    4 1 -1 561.44 21.5
    -4 -1 -1 539.65 21.5
    4 -1 1 561.54 21.6
    4 1 1 529.35 21.6
    4 -1 -1 556.94 21.4
    -4 1 -1 532.05 21.4
    4 -1 -1 560.54 21.3
    -4 -1 1 528.25 21.3
    4 -1 -1 548.65 20.9
    -6 -1 -1 906.31 34.6
    6 1 -1 866.91 34.5
    -6 1 1 871.01 34.3
    6 -1 1 878.31 34.7
    -6 1 -1 865.91 34.5
    6 -1 -1 877.01 33.7
    6 1 1 859.11 34.7
    6 -1 -1 884.81 34.5
    -6 -1 1 899.61 34.5
    7 -1 1 556.84 22.4
    -7 -1 -1 508.15 22
    -7 1 1 519.35 21.9
    7 1 -1 496.35 22
    7 -1 -1 520.25 22.1
    7 1 1 548.95 22.5
    -7 -1 1 526.65 22
    -7 1 -1 545.65 22.2
    7 -1 -1 524.45 21.1
    -8 1 1 974.1 38.9
    8 -1 1 950.5 37.4
    -8 -1 -1 966.2 39.1
    8 1 -1 992.8 39.2
    8 -1 1 1008 39.4
    8 1 1 994.9 39.5
    8 -1 -1 983.4 39.2
    8 -1 -1 961.3 37.9
    -8 1 -1 1002 39.2
    -8 -1 1 983.4 39
    -9 -1 -1 10.2 3.3
    9 1 -1 8.2 3.1
    9 -1 1 13.4 2.3
    -9 1 1 13.1 3.1
    9 -1 1 11.4 3.2
    9 -1 -1 9.5 3.2
    -9 -1 1 10.7 3.1
    -9 1 -1 9.2 3.1
    9 1 1 15.9 3.6
    10 -1 1 205.28 12.5
    10 -1 1 222.68 10.6
    -10 1 1 271.37 12.9
    -10 -1 -1 218.78 12.6
    10 1 -1 265.57 13.3
    -10 -1 1 239.58 12.6
    10 -1 -1 250.37 12.9
    -10 1 -1 218.78 12.4
    10 1 1 228.98 13
    -11 -1 -1 22.3 4.7
    -11 1 1 21.3 4.4
    11 -1 1 34.6 5.4
    11 1 -1 29.1 5
    -11 1 -1 28.6 5
    11 -1 -1 27.6 4.9
    -11 -1 1 27.8 4.9
    11 1 1 22.5 4.6
    -12 -1 -1 30 5.6
    -12 1 1 35.7 5.5
    12 -1 1 33 6
    12 1 -1 33.3 6.1
    -12 1 -1 31.2 5.4
    12 1 1 29.9 6
    12 -1 -1 36.3 6.2
    -12 -1 1 35.2 5.5
    13 -1 1 84.49 9
    -13 -1 -1 92.39 9.4
    -13 1 1 86.39 8.8
    13 1 -1 98.79 10.5
    -13 -1 1 94.99 9.3
    -13 1 -1 107.49 9.9
    13 1 1 102.69 10.1
    13 -1 -1 83.29 9.1
    -14 -1 -1 9.4 4.6
    14 -1 1 13.6 5.3
    14 1 -1 13.9 5.2
    -14 1 1 14 4.8
    14 -1 -1 16.1 5.3
    -14 -1 1 17.3 4.8
    -14 1 -1 9.1 4.5
    14 1 1 3.8 4.4
    -15 1 1 64.49 8.2
    -15 -1 -1 65.19 8.5
    15 -1 1 63.69 9.5
    15 1 -1 65.39 9.5
    -15 1 -1 73.59 9.1
    15 1 1 94.09 11
    -15 -1 1 69.59 8.7
    15 -1 -1 72.59 9.4
    16 1 -1 137.59 13.8
    -16 -1 -1 150.48 13.6
    16 -1 1 137.39 13.8
    -16 1 1 134.99 12.3
    -16 1 -1 144.89 13.2
    16 -1 -1 128.89 13.2
    16 1 1 175.08 15.7
    -17 1 1 8.3 5.1
    17 1 -1 2 5.3
    -17 -1 -1 10.8 5.5
    17 -1 1 -1.4 5.5
    -17 -1 1 4.7 5.7
    17 1 1 4.9 6
    -17 1 -1 5.1 5.1
    17 -1 -1 9.9 6.2
    18 1 -1 50.99 9.4
    -18 -1 -1 44.4 8.5
    18 -1 1 59.39 10.7
    -18 1 -1 64.09 10
    18 1 1 59.19 10
    18 -1 -1 75.59 11.2
    0 -2 -1 2075.99 76.19
    0 -2 1 1986.9 75.89
    0 -2 -1 2006.7 75.99
    0 -2 -1 2076.79 75.99
    0 2 1 2047.1 75.89
    0 2 -1 2081.89 75.99
    0 2 1 2095.49 76.19
    0 -2 1 2039.9 75.89
    0 -2 1 2021.1 75.79
    0 2 -1 2104.79 75.79
    0 2 1 2138.39 75.99
    0 2 -1 2048.99 75.99
    -1 -2 -1 11.2 1.3
    -1 2 1 10.9 1.3
    1 -2 1 11.5 1.3
    1 2 -1 10.5 1.2
    1 2 -1 12 1.3
    -1 2 1 11 1.3
    1 -2 1 12.2 1.4
    -1 -2 -1 10.1 1.3
    1 -2 -1 10.9 1.3
    1 -2 -1 9.9 1.2
    -1 -2 1 13.9 1.4
    1 2 1 10.3 1.4
    -1 2 -1 12.7 1.4
    -1 -2 1 12.1 1.4
    -1 2 -1 9.3 1.2
    1 2 1 11.3 1.3
    -2 2 1 1541.15 57.19
    2 -2 1 1586.94 57.39
    -2 -2 -1 1515.25 57.29
    2 -2 1 1526.55 57.29
    2 2 -1 1532.05 57.19
    -2 2 1 1562.74 56.99
    -2 2 1 1507.35 57.19
    2 2 -1 1547.75 57.29
    -2 -2 -1 1545.65 57.29
    -2 2 -1 1474.85 57.29
    -2 -2 1 1531.45 57.19
    -2 -2 1 1566.74 57.19
    2 2 1 1598.64 57.39
    2 -2 -1 1584.44 57.29
    2 -2 -1 1533.75 57.19
    2 2 1 1547.65 57.39
    -2 2 -1 1461.25 57.29
    -3 2 1 784.22 29.5
    3 -2 1 760.52 30
    3 2 -1 811.32 30
    3 -2 1 779.92 30
    -3 -2 -1 770.72 30
    -3 2 1 771.52 29.8
    -3 2 1 755.22 29.8
    3 -2 -1 811.32 30
    -3 2 -1 806.22 30.1
    3 2 1 812.22 30.2
    3 2 1 801.82 30
    3 -2 -1 787.42 29.5
    3 -2 -1 775.22 29.9
    -3 2 -1 740.93 30
    -3 -2 1 797.22 29.9
    -3 -2 1 754.32 29.8
    -4 -2 -1 160.98 7.4
    -4 2 1 139.49 7
    4 2 -1 164.28 7.4
    4 -2 1 141.59 7.2
    -4 2 1 155.78 6.7
    4 2 -1 157.78 7.2
    4 -2 -1 151.58 7.3
    4 2 1 147.89 7.4
    -4 -2 1 149.69 7.2
    4 -2 -1 146.59 7.2
    -4 2 -1 146.69 7.2
    4 -2 -1 152.18 6.6
    4 -2 -1 156.08 7.3
    -5 -2 -1 427.96 17.3
    5 2 -1 449.26 17.4
    -5 2 1 385.96 16.8
    5 -2 1 407.46 17.1
    5 -2 -1 405.16 17
    5 2 1 412.66 17.3
    5 -2 -1 398.76 16.2
    -5 2 -1 401.96 17.1
    -6 2 1 323.57 14
    -6 -2 -1 336.77 14.3
    6 2 -1 297.27 14.1
    6 -2 1 304.27 14.1
    6 -2 -1 347.17 14.2
    -6 2 -1 307.57 14
    6 -2 -1 331.17 13.2
    6 2 1 293.87 14.2
    -7 2 1 960 38.1
    7 2 -1 967.6 38.5
    -7 -2 -1 949.21 38.3
    7 -2 1 974.8 38.3
    -7 2 -1 966.3 38.2
    7 -2 -1 969 37.1
    7 -2 -1 965.4 38.2
    -7 -2 1 979.1 38.2
    7 2 1 978.6 38.7
    8 2 -1 274.67 13.5
    8 -2 1 247.98 13.2
    -8 -2 -1 248.08 13.1
    -8 2 1 301.37 13.3
    -8 2 -1 257.07 13.1
    8 2 1 260.57 13.5
    8 -2 -1 289.37 12.1
    8 -2 -1 287.97 13.3
    -8 -2 1 285.17 13.2
    9 -2 1 24.2 2.6
    9 -2 1 23.3 4.2
    -9 2 1 23.4 4
    9 2 -1 28.2 4.5
    -9 -2 -1 23.1 4.1
    9 -2 -1 15 3.6
    -9 2 -1 23.8 4
    9 2 1 24.9 4.5
    9 -2 -1 18.1 2.8
    -9 -2 1 23.5 4
    10 -2 1 421.76 17.4
    10 -2 1 407.66 19.9
    10 2 -1 411.26 20.1
    -10 -2 -1 458.85 20.2
    -10 2 1 430.76 19.7
    -10 2 -1 441.56 20
    10 2 1 446.86 20.6
    10 -2 -1 432.46 20
    -10 -2 1 409.36 19.5
    11 2 -1 18 4.5
    -11 2 1 9.9 3.7
    11 -2 1 13.4 4
    -11 -2 -1 10.4 3.9
    11 2 1 15.7 4.5
    -11 2 -1 12 4
    11 -2 -1 12.5 4.1
    -11 -2 1 13.2 3.9
    12 2 -1 241.88 15
    -12 -2 -1 275.57 15.1
    12 -2 1 273.07 15.3
    -12 2 1 285.47 14.9
    12 -2 -1 274.67 15.1
    12 2 1 257.67 15.3
    -12 2 -1 284.17 15.1
    -13 2 1 52.69 6.9
    13 2 -1 61.69 8.2
    13 -2 1 42.5 6.7
    -13 -2 -1 33.9 5.9
    13 2 1 39.2 6.9
    -13 2 -1 53.79 7.1
    -13 -2 1 32 5.8
    13 -2 -1 49.7 7.5
    14 -2 1 130.49 12.2
    -14 -2 -1 103.39 10.2
    14 2 -1 104.49 10.8
    -14 2 1 109.79 10.2
    14 -2 -1 103.99 11
    14 2 1 99.79 10.6
    -14 2 -1 120.89 10.9
    -14 -2 1 102.59 10.7
    -15 -2 -1 4 4.3
    15 2 -1 1.2 4.6
    15 -2 1 2.8 4.6
    -15 2 1 7.6 4.9
    15 2 1 3.1 4.6
    15 -2 -1 2.2 4.6
    -15 2 -1 9.1 5.1
    16 -2 1 98.99 11.3
    -16 2 1 94.09 10.5
    16 2 -1 97.09 11.3
    16 -2 -1 116.89 12.4
    -16 2 -1 118.49 11.4
    16 2 1 103.29 12.1
    -16 -2 1 91.69 10.7
    -17 2 1 60.49 8.6
    17 -2 1 36.9 8.5
    17 2 -1 51.19 9
    -17 2 -1 57.29 8.9
    17 2 1 48.3 9.2
    -17 -2 1 49.7 8.3
    17 -2 -1 45.4 8.6
    -18 -2 -1 6.8 5.6
    18 2 -1 5 5.9
    18 -2 1 -11.9 5
    18 -2 -1 0.2 5.9
    18 2 1 4.6 6.1
    -18 2 -1 9.4 5.6
    0 -3 -1 -0.4 0.7
    0 -3 -1 0.6 0.8
    0 -3 1 0.6 0.8
    0 3 -1 1.7 0.9
    0 3 1 0.9 1
    0 3 1 -0.7 0.7
    0 3 -1 -1 0.7
    0 -3 -1 -0.8 0.8
    0 3 1 1.4 0.9
    0 -3 1 0.1 0.8
    0 -3 1 -0.2 0.7
    0 3 -1 -0.4 0.7
    1 3 -1 636.14 23.4
    1 -3 1 603.14 23.4
    1 3 -1 593.44 23.4
    1 -3 1 568.94 23.3
    -1 3 1 619.04 23.3
    1 -3 1 602.54 23.3
    -1 3 1 613.34 23.4
    -1 -3 -1 600.74 23.4
    -1 -3 -1 619.34 23.4
    1 -3 -1 594.04 23.3
    -1 3 -1 597.44 23.3
    1 -3 -1 628.74 23.4
    -1 3 -1 588.94 23.4
    -1 -3 1 618.94 23.3
    1 3 1 596.74 23.4
    1 -3 -1 620.64 23.7
    1 3 1 604.54 23.3
    -1 -3 1 588.84 23.3
    2 -3 1 294.87 12.1
    -2 -3 -1 288.17 12
    -2 -3 -1 304.57 12.1
    -2 3 1 273.07 11.8
    2 3 -1 316.87 12.1
    2 -3 1 284.97 11.9
    -2 3 1 291.57 11.9
    2 3 -1 296.17 11.9
    2 3 1 281.07 12
    -2 3 -1 286.87 12
    -2 3 -1 272.07 11.9
    -2 -3 1 285.97 11.9
    -2 -3 1 276.67 11.9
    2 -3 -1 297.97 12
    2 3 1 287.87 11.9
    2 -3 -1 281.77 11.9
    3 -3 1 137.79 6.7
    3 3 -1 135.49 6.5
    -3 3 1 141.69 6.6
    3 3 -1 135.59 6.7
    -3 3 1 131.19 6.1
    -3 -3 -1 144.49 6.8
    3 -3 -1 144.19 6.7
    3 3 1 136.19 6.8
    -3 -3 1 131.99 6.5
    -3 3 -1 138.39 6.8
    3 -3 -1 142.49 6.7
    -4 -3 -1 194.98 9
    4 -3 1 200.28 9
    4 3 -1 195.08 8.9
    4 -3 1 183.38 8.9
    -4 3 1 190.58 8.1
    -4 3 1 181.98 8.6
    4 -3 -1 190.58 8.8
    -4 -3 1 185.08 8.7
    -4 3 -1 188.58 8.9
    4 3 1 183.18 8.9
    -5 -3 -1 35 4.1
    5 3 -1 43 4.1
    5 -3 1 37.2 3.8
    -5 3 1 48.5 3.7
    -5 3 1 42 2.9
    5 -3 -1 45.4 2.8
    5 -3 -1 41.7 4
    5 3 1 47.9 4.6
    -5 -3 1 48.9 4.2
    -5 3 -1 38.2 3.8
    5 -3 -1 41.7 4
    6 -3 1 273.27 12.8
    6 3 -1 288.37 13
    -6 3 1 264.27 12.5
    -6 3 -1 268.67 12.8
    6 -3 -1 282.47 11.6
    6 -3 -1 290.77 12.9
    6 3 1 295.57 13.2
    -6 -3 1 268.47 12.6
    7 3 -1 12.6 2.8
    -7 -3 1 10.1 2.6
    -8 3 1 425.96 18.3
    8 -3 1 368.16 18.2
    8 3 -1 425.16 18.8
    8 -3 -1 397.56 16.8
    8 3 1 397.36 18.7
    -8 -3 1 470.85 19
    -8 3 -1 390.46 18.3
    8 -3 -1 431.76 18.5
    -9 3 1 -0.2 2.3
    9 3 -1 1.5 2.4
    -9 -3 -1 0.1 2.1
    -9 -3 1 3.1 2.5
    9 -3 -1 0.5 1.3
    9 -3 -1 2.6 2.4
    -9 3 -1 8.5 2.7
    10 -3 1 26.7 4.5
    10 3 1 26.8 4.9
    -10 3 -1 21 4.4
    11 -3 1 2.5 3
    11 3 -1 -0.2 2.8
    -11 3 1 4.5 3.2
    -11 -3 -1 0.6 2.9
    11 -3 -1 1.8 3
    -11 3 -1 -0.8 2.9
    11 3 1 5 3.5
    -11 -3 1 -1.9 2.9
    -12 -3 -1 34.1 5.9
    12 3 -1 40.6 6.5
    -12 3 1 43.6 6
    12 -3 1 36.8 6.2
    -12 3 -1 50.59 6.6
    12 3 1 49.7 7.4
    12 -3 -1 32.1 5.6
    -12 -3 1 41.7 6.2
    13 -3 1 24.2 5.6
    -13 3 1 19.3 5
    -13 -3 -1 24.2 5.8
    13 3 -1 22.8 5.4
    13 -3 -1 13.2 4.6
    -13 3 -1 13.7 4.8
    13 3 1 14.5 5.2
    -13 -3 1 17.3 5.1
    14 3 -1 3.7 4.7
    14 -3 1 7.9 4.9
    -14 -3 -1 0.7 4.6
    -14 3 1 1.2 3.9
    -14 3 -1 8.9 4.5
    14 -3 -1 6.7 4.4
    14 3 1 -2.9 3.8
    -14 -3 1 14 4.8
    15 3 -1 31.4 7.3
    -15 3 1 42.1 7.2
    -15 -3 -1 30.4 7.3
    15 -3 1 29.7 6.9
    15 -3 -1 36.6 7.2
    -15 3 -1 35.3 7.1
    -15 -3 1 35.1 6.7
    15 3 1 46.9 8.2
    16 3 -1 8.2 5.7
    -16 -3 -1 0.9 4.4
    -16 3 1 -0.8 4.8
    16 -3 1 7.5 5.2
    16 3 1 -2.8 4.4
    16 -3 -1 -0.1 4.7
    -16 3 -1 10.7 5.5
    -16 -3 1 0 4.5
    -17 -3 -1 3.1 5.2
    17 -3 1 -1.4 5.7
    -17 3 1 1.4 5.1
    17 3 -1 1.5 5.1
    17 -3 -1 -3.4 4.7
    -17 -3 1 -5.8 4.5
    -17 3 -1 -2.8 4.9
    17 3 1 -4.4 5.2
    18 3 -1 5.7 6.5
    -18 -3 -1 10.9 6.1
    18 -3 1 8.1 6.1
    18 3 1 13.9 6.9
    18 -3 -1 1.8 5.7
    -18 3 -1 4.4 5.8
    0 4 -1 844.82 32.6
    0 4 1 856.51 32.7
    0 -4 1 848.32 32.6
    0 4 -1 843.62 32.6
    0 -4 1 845.12 32.6
    0 4 1 874.91 33
    0 4 -1 805.52 32.6
    0 -4 -1 879.01 33
    0 -4 -1 848.42 32.7
    0 -4 -1 867.11 32.7
    1 -4 1 133.79 6.6
    1 4 -1 143.19 6.8
    -1 -4 -1 142.19 6.7
    -1 4 1 145.59 6.7
    1 -4 1 134.89 6.6
    1 4 -1 133.99 6.6
    1 -4 -1 158.28 6.9
    1 -4 -1 142.39 6.7
    1 4 1 140.99 6.8
    1 4 1 151.48 7.1
    1 -4 -1 129.49 6.8
    -1 -4 1 125.09 6.6
    -1 4 -1 139.59 6.7
    -2 4 1 813.22 30.2
    -2 -4 -1 775.72 30.2
    2 4 -1 779.02 30.2
    2 -4 1 768.62 30.1
    2 -4 -1 778.52 30.1
    -2 4 -1 780.12 30.2
    2 4 1 758.22 30.2
    -2 -4 1 767.92 30.1
    -3 4 1 196.08 8.6
    -3 -4 -1 185.98 8.7
    3 -4 1 180.48 8.6
    -3 4 1 173.48 7.9
    3 4 -1 169.08 8.6
    -3 4 -1 180.88 8.6
    -3 -4 1 183.88 8.5
    3 4 1 182.68 8.8
    3 -4 -1 195.78 8.7
    -4 -4 -1 22.4 3
    4 -4 1 27.1 3.2
    4 4 -1 19.9 2.8
    -4 4 1 20 2.2
    -4 4 1 25.2 2.9
    4 -4 -1 23.8 2.9
    -4 4 -1 21.4 3
    -4 -4 1 21.6 2.7
    4 4 1 26 3.2
    -5 4 1 622.24 24.8
    5 -4 1 617.14 25.1
    5 4 -1 634.74 25.2
    -5 4 1 610.44 23.8
    5 -4 1 612.44 25
    -5 -4 -1 644.94 25.2
    5 -4 -1 619.64 24.9
    -5 -4 1 597.54 24.9
    -5 4 -1 585.34 24.9
    5 4 1 610.74 25.3
    -6 -4 -1 29.7 3.7
    6 -4 1 31.9 3.9
    6 4 1 30.4 3.9
    6 -4 -1 38.2 4
    -6 4 -1 31.4 3.9
    6 -4 -1 32.9 3.7
    -7 4 1 208.18 10.3
    7 -4 1 202.28 10.5
    -7 -4 -1 221.88 10.8
    7 4 -1 200.28 10.7
    7 -4 -1 192.88 10.4
    -7 -4 1 187.88 10.2
    -7 4 -1 185.58 10.3
    7 4 1 203.58 10.8
    -8 -4 -1 212.68 11.5
    -8 4 1 222.68 11.3
    8 -4 1 198.78 11.2
    8 4 -1 206.88 11.6
    8 -4 -1 219.88 11.3
    -8 4 -1 209.08 11.3
    8 4 1 212.58 11.7
    8 -4 -1 221.38 9.5
    -8 -4 1 216.98 11.3
    9 4 -1 88.59 8.4
    -9 4 1 86.09 7.5
    -9 -4 -1 94.69 7.5
    9 -4 1 98.09 7.4
    9 -4 -1 81.99 4.9
    -9 4 -1 86.39 7.6
    9 4 1 88.79 8.1
    9 -4 -1 83.99 7.6
    -9 -4 1 89.19 6.9
    -10 4 1 12.2 3.5
    -10 -4 -1 16.1 4.1
    10 4 -1 3.2 3
    10 -4 1 9.6 3.5
    10 4 1 13.5 4.3
    10 -4 -1 6.6 3.2
    10 -4 -1 7.2 1.9
    -10 -4 1 6.2 3.1
    -10 4 -1 8.9 3.5
    -11 -4 -1 12 4
    -11 4 1 10.5 3.9
    11 -4 1 20.4 4.7
    11 4 -1 15.5 4.2
    11 4 1 9 3.9
    -11 -4 1 10.7 3.9
    -11 4 -1 7.1 3.9
    11 -4 -1 7.3 3.5
    -12 4 1 310.97 15.9
    12 -4 1 305.97 16.4
    12 4 -1 290.97 16.4
    -12 -4 -1 296.97 16.3
    12 -4 -1 282.47 16
    -12 4 -1 268.97 15.6
    -12 -4 1 301.87 15.9
    12 4 1 256.87 16.2
    -13 4 1 5.4 4.1
    13 4 -1 -0.2 3.4
    13 -4 1 2.5 4.3
    -13 -4 -1 0.4 3.8
    -13 4 -1 -2.3 3.7
    13 4 1 8.8 4.8
    -13 -4 1 -1.4 3.1
    13 -4 -1 6 4.2
    -14 -4 -1 93.19 9.8
    14 4 -1 86.89 10.1
    14 -4 1 65.79 8.8
    -14 4 1 71.69 8.4
    -14 4 -1 66.89 8.3
    -14 -4 1 77.69 9.2
    14 4 1 62.59 9.3
    14 -4 -1 75.99 9.1
    -15 4 1 15.4 5.6
    -15 -4 -1 16.4 5.6
    15 -4 1 18.5 6.2
    15 4 -1 14.1 6
    -15 -4 1 12.6 5.1
    15 -4 -1 22.5 6.2
    -15 4 -1 23.4 6.1
    15 4 1 18.3 6.3
    -16 4 1 39.6 7.6
    16 -4 1 47.5 8.3
    -16 -4 -1 58.99 8.8
    16 4 -1 41.8 8.5
    -16 4 -1 51.99 8.4
    16 -4 -1 45 8.2
    16 4 1 60.69 9.8
    -16 -4 1 39.8 7.5
    -17 4 1 6.1 8.2
    17 -4 1 1.5 5.6
    17 4 -1 -1.7 4.9
    -17 -4 -1 6.6 5.5
    17 4 1 8 5.7
    -17 4 -1 9 5.9
    17 -4 -1 6.4 6.1
    0 5 -1 -1.1 1
    0 -5 -1 -0.3 1.1
    0 5 1 0.8 1.3
    0 -5 1 -0.6 0.9
    0 5 1 0.7 1.2
    0 -5 -1 -0.5 1
    0 5 -1 -0.9 1.1
    1 -5 1 399.36 17.1
    -1 -5 -1 407.96 17.2
    1 5 -1 409.36 17.3
    1 5 -1 426.26 17.2
    -1 5 1 439.56 17.6
    -1 5 1 407.76 17.1
    1 -5 1 417.76 17.1
    1 5 1 424.26 17.5
    -1 -5 1 391.86 17.1
    1 -5 -1 448.56 17.3
    1 5 1 409.56 17.3
    1 -5 -1 415.26 17.5
    -1 5 -1 409.36 17.2
    -2 5 1 30.8 3.2
    -2 -5 -1 27.9 3.2
    2 -5 1 33.3 3.3
    2 -5 1 38.1 3.7
    2 5 -1 31 3.4
    -2 5 -1 35.6 3.6
    2 -5 -1 36.1 3.8
    -2 -5 1 36.9 3.6
    2 5 1 32.2 3.4
    2 -5 -1 29.8 3.2
    3 -5 1 87.79 5.6
    -3 5 1 92.29 5.6
    3 5 -1 99.09 5.9
    -3 -5 -1 106.69 5.9
    3 -5 -1 106.89 5.8
    -3 -5 1 83.59 5.5
    3 5 1 105.19 6
    -3 5 -1 101.19 5.9
    -4 -5 -1 183.88 9
    -4 5 1 168.78 8.7
    4 -5 1 165.08 8.7
    -4 5 1 160.08 7.8
    4 5 -1 182.98 9
    4 5 1 175.08 9
    -4 -5 1 168.08 8.7
    4 -5 -1 191.38 8.9
    -4 5 -1 177.68 8.9
    5 5 -1 8.7 2.4
    6 -5 1 1203.88 46
    -6 -5 -1 1166.58 46
    6 -5 1 1100.99 45.8
    -6 5 1 1168.18 44.4
    -6 5 1 1168.98 45.7
    6 5 -1 1157.28 46.1
    -6 5 -1 1130.79 45.8
    6 -5 -1 1168.48 45.8
    6 5 1 1236.68 46.4
    -6 -5 1 1205.98 45.9
    6 -5 -1 1176.18 45.8
    -7 5 1 247.88 12
    7 5 -1 253.07 12.6
    -7 -5 -1 242.38 12.3
    -7 5 1 229.68 10.5
    7 -5 1 237.18 12.3
    7 5 1 247.88 12.7
    7 -5 -1 240.88 12.3
    -7 -5 1 231.58 12.1
    7 -5 -1 242.58 12.2
    -7 5 -1 257.07 12.4
    8 -5 1 906.11 38.9
    -8 -5 -1 1024.1 39.4
    -8 5 1 1006.5 38.9
    8 5 -1 1006.3 39.6
    8 -5 -1 903.21 38.9
    -8 5 -1 986.3 39.1
    8 5 1 951.3 39.5
    -8 -5 1 936.11 38.9
    -9 5 1 112.19 8.4
    9 5 -1 112.89 8.6
    -9 -5 -1 139.09 9.1
    9 -5 1 129.69 8.8
    9 -5 -1 123.19 8.6
    9 5 1 125.09 9
    -9 5 -1 146.99 9.1
    -9 -5 1 133.19 8.7
    -10 -5 -1 372.56 19.6
    10 5 -1 432.76 20.4
    -10 5 1 456.85 19.9
    10 -5 1 425.66 20
    -10 -5 1 409.16 19.8
    -10 5 -1 426.36 19.9
    10 5 1 405.06 20.3
    10 -5 -1 424.36 19.9
    11 5 -1 148.39 10.7
    11 -5 1 145.39 10.5
    -11 -5 -1 169.08 10.9
    -11 5 1 159.08 10.5
    11 -5 -1 152.68 10.5
    11 5 1 137.19 10.6
    -11 5 -1 166.08 10.8
    -11 -5 1 147.99 10.3
    -12 -5 -1 90.49 9.2
    12 -5 1 51.49 7.5
    -12 5 1 65.59 7.5
    12 5 1 63.09 8.2
    -12 5 -1 63.39 7.6
    12 -5 -1 84.89 8.5
    -12 -5 1 70.89 7.9
    -13 5 1 66.39 8
    -13 -5 -1 67.49 8.4
    13 -5 1 63.69 8.3
    13 5 -1 66.19 8.5
    -13 -5 1 72.59 8.3
    -13 5 -1 49.4 7.4
    13 -5 -1 60.19 8.1
    13 5 1 68.39 9
    14 -5 1 36.1 7.4
    -14 5 1 23.5 6.1
    14 5 -1 30.5 6.9
    -14 -5 -1 28.4 6
    -14 -5 1 31.1 6.5
    14 5 1 23.6 6.3
    -14 5 -1 29 6.3
    14 -5 -1 18.6 5.7
    -15 -5 -1 4 4.4
    -15 5 1 2.9 4.6
    15 5 -1 11.1 5.6
    15 -5 1 1.1 4.6
    -15 -5 1 2.3 3.9
    15 -5 -1 -1.8 4.4
    15 5 1 -0.6 4.6
    -15 5 -1 5.3 4.9
    16 -5 1 52.39 9.1
    16 5 -1 66.19 10.2
    -16 -5 -1 86.99 10.5
    -16 5 1 49.3 8.3
    -16 -5 1 69.99 9.6
    16 -5 -1 62.29 9.5
    -16 5 -1 73.29 9.7
    16 5 1 64.49 9.9
    17 -5 1 7.3 6.1
    -17 -5 -1 0.5 4.9
    17 5 -1 5.1 5.7
    17 -5 -1 15.8 6.4
    17 5 1 8.7 5.8
    -17 5 -1 18.1 6.5
    0 6 1 649.64 26.4
    0 -6 -1 640.84 26.2
    0 -6 -1 662.03 26.6
    0 6 1 680.53 26.7
    0 6 -1 619.34 26.3
    0 6 -1 684.23 26.3
    0 -6 1 639.94 26.1
    1 6 -1 90.29 5.8
    1 -6 1 104.39 5.8
    -1 6 1 100.59 6.1
    1 6 -1 96.19 5.8
    1 -6 1 89.99 5.7
    -1 6 1 109.79 6
    -1 -6 -1 94.79 5.8
    1 -6 -1 98.69 5.8
    -1 6 -1 92.89 5.7
    -1 -6 1 92.79 5.7
    -1 6 -1 101.19 6
    1 -6 -1 100.29 6
    1 6 1 105.39 6
    1 6 1 96.19 6
    2 6 -1 7 2
    2 -6 1 5.6 1.9
    2 -6 1 5.6 1.9
    -2 -6 -1 2.4 1.5
    -2 6 1 3.9 1.8
    -2 -6 1 6.2 1.8
    2 6 1 6.2 2.1
    2 6 1 6.5 2
    -2 6 -1 4.3 1.7
    2 -6 -1 5.6 1.9
    2 -6 -1 7.4 2.2
    3 -6 1 914.91 35.9
    -3 6 1 971.9 35.9
    3 6 -1 853.71 35.8
    3 -6 1 912.41 35.8
    -3 -6 -1 866.31 35.8
    3 -6 -1 949.51 35.9
    -3 6 -1 872.81 35.8
    3 6 1 868.91 35.9
    3 -6 -1 948.51 36.4
    -3 -6 1 908.31 35.7
    -4 -6 -1 586.14 24.9
    4 -6 1 603.94 24.9
    -4 6 1 625.64 24.9
    -4 6 1 579.04 23.8
    4 6 -1 625.74 25.1
    4 -6 -1 609.04 24.9
    -4 6 -1 593.84 24.9
    4 6 1 596.54 25.1
    -4 -6 1 611.34 24.9
    -5 -6 -1 427.16 19.1
    -5 6 1 477.05 19.2
    5 6 -1 457.55 19.4
    -5 6 1 425.26 17.7
    5 -6 1 424.76 18.9
    -5 6 -1 451.05 19.2
    -5 -6 1 449.95 19.1
    5 -6 -1 421.76 18.9
    5 6 1 418.66 19.2
    -5 6 -1 418.26 17.2
    6 -6 1 138.39 8.2
    -6 6 1 130.59 6.9
    -6 -6 -1 142.39 8.4
    -6 6 1 144.99 8.3
    6 -6 1 121.09 8
    6 6 -1 149.79 8.6
    -6 6 -1 123.59 8.2
    6 -6 -1 122.79 8
    6 6 1 152.08 8.8
    -6 -6 1 148.89 8.3
    -7 6 1 47.7 5.4
    -7 6 1 43 3.8
    7 -6 1 41.1 5.2
    -7 -6 -1 51.09 5.6
    7 6 -1 41.5 5.2
    7 -6 1 44 5.3
    7 6 1 42.3 5.4
    -7 -6 1 50.69 5.6
    -7 6 -1 46.7 5.1
    7 -6 -1 37.8 4.8
    7 -6 -1 45.1 5.1
    8 -6 1 43.5 5.8
    8 6 -1 66.09 6.8
    -8 -6 -1 53.79 6
    -8 6 -1 53.89 6.1
    -8 -6 1 66.29 6.4
    8 6 1 47.6 6.1
    8 -6 -1 90.29 6.7
    -9 -6 -1 102.49 8.1
    9 6 -1 95.89 8.7
    -9 6 1 105.39 8
    9 -6 1 85.79 8.1
    -9 6 -1 110.19 8.4
    9 -6 -1 95.99 7.8
    9 6 1 118.29 8.7
    -9 -6 1 105.89 7.9
    -10 6 1 55.09 6.2
    -10 -6 -1 55.69 7
    10 -6 1 46.5 6.4
    10 6 -1 43 6.2
    10 6 1 43.5 6.8
    -10 6 -1 51.79 6.4
    10 -6 -1 59.19 6.6
    -10 -6 1 41.1 5.8
    11 -6 1 79.99 8.3
    11 6 -1 83.29 9.1
    -11 -6 -1 76.09 8.5
    -11 6 1 86.59 8.4
    -11 6 -1 84.99 8.7
    11 6 1 93.89 9.9
    11 -6 -1 83.09 8.4
    -11 -6 1 82.69 8.8
    12 -6 1 125.69 11.5
    -12 -6 -1 115.09 10.7
    -12 6 1 125.49 9.9
    12 6 -1 108.89 10.8
    -12 6 -1 120.99 10.6
    12 -6 -1 115.09 10.3
    12 6 1 138.59 12.5
    -12 -6 1 120.39 9.6
    -13 6 1 -0.8 3.9
    -13 -6 -1 3.4 4.1
    13 -6 1 2.7 4.4
    13 6 -1 -0.8 3.5
    13 -6 -1 2.4 4
    -13 -6 1 4.8 3.8
    -13 6 -1 0.5 4
    13 6 1 4.8 4.6
    -14 6 1 500.15 23.7
    14 6 -1 470.95 24.6
    14 -6 1 405.66 23.5
    -14 -6 -1 525.35 24.5
    -14 6 -1 490.75 23.8
    -14 -6 1 489.55 23.8
    14 -6 -1 407.96 23.5
    14 6 1 433.06 24.4
    15 6 -1 14.4 6
    -15 6 1 29.5 6.8
    15 -6 1 23 6.6
    -15 -6 -1 24.3 6.3
    -15 -6 1 27.8 6.6
    15 -6 -1 29.8 7.1
    -15 6 -1 22.2 6.1
    15 6 1 28.5 7.2
    -16 6 1 44.1 7.9
    16 6 -1 36.5 7.8
    -16 -6 -1 49.4 8.5
    16 -6 1 44 8.4
    -16 -6 1 49.4 8.2
    16 -6 -1 37.2 8.2
    -16 6 -1 42.9 8.2
    16 6 1 38.8 8.4
    17 -6 1 7.2 6.3
    -17 -6 -1 3.5 5.4
    17 6 -1 -5.5 4.7
    17 -6 -1 1.1 5.3
    17 6 1 11 6.1
    -17 6 -1 19.4 6.9
    0 7 1 -0.7 1.3
    0 7 1 0.6 1.6
    0 7 -1 -0.2 1.5
    0 -7 1 0 1.5
    0 -7 -1 0.8 1.5
    0 7 -1 -1.1 1.3
    1 7 -1 15 2.6
    -1 7 1 20.3 3
    1 7 -1 10.7 2.4
    -1 -7 -1 11.8 2.4
    1 -7 1 10.9 2.3
    -1 7 1 18.5 3
    1 -7 1 9.2 2.2
    1 7 1 13.2 2.7
    1 -7 -1 13.7 2.5
    -1 7 -1 13.8 2.4
    -1 -7 1 10.6 2.3
    1 7 1 12.8 2.6
    1 -7 -1 17.9 2.8
    -1 7 -1 12.4 2.5
    -2 7 1 120.09 7
    -2 -7 -1 107.69 6.8
    2 7 -1 104.99 6.9
    2 -7 1 108.89 6.8
    2 7 -1 118.19 7.1
    2 -7 1 117.49 6.9
    2 -7 -1 112.99 6.8
    2 7 1 117.09 7.3
    -2 7 -1 105.79 6.8
    2 -7 -1 112.09 7.1
    -2 -7 1 114.69 6.8
    2 7 1 118.59 7.1
    -3 -7 -1 72.79 5.5
    3 -7 1 75.59 5.5
    -3 7 1 82.19 5.7
    3 -7 1 64.69 5.3
    3 7 -1 67.59 5.4
    3 7 1 79.99 5.7
    3 -7 -1 83.29 5.7
    -3 7 -1 79.09 5.6
    -3 -7 1 56.89 5.5
    3 -7 -1 76.79 5.8
    4 7 -1 363.86 16.3
    4 -7 1 339.37 16
    4 -7 1 348.47 16
    -4 7 1 349.57 15.9
    -4 -7 -1 341.27 16.1
    4 -7 -1 349.57 16.4
    4 -7 -1 359.36 16
    -4 -7 1 398.06 16.3
    4 7 1 362.96 16.3
    -4 7 -1 300.17 15.7
    -5 -7 -1 266.07 13.1
    5 7 -1 272.77 13.3
    5 -7 1 257.57 12.9
    -5 7 1 254.17 11.7
    -5 7 1 267.87 13
    5 7 1 259.07 13.2
    5 -7 -1 248.88 12.7
    -5 7 -1 275.07 13.1
    -5 -7 1 261.97 12.9
    6 7 -1 174.78 9.7
    6 -7 1 166.18 9.4
    -6 -7 -1 176.18 9.6
    -6 7 1 150.08 9
    -6 7 1 148.19 7.6
    -6 -7 1 176.88 9.4
    6 -7 -1 140.29 8.9
    -6 7 -1 135.59 8.9
    6 7 1 166.38 9.7
    -6 7 -1 128.19 7
    -7 7 1 32.6 3.3
    7 7 -1 23.4 4.4
    7 -7 1 27.8 4.5
    7 -7 1 32.1 4.8
    -7 7 1 38.4 4.8
    -7 -7 -1 37.2 5
    -7 7 -1 32.2 4.6
    -7 -7 1 36 5
    7 7 1 42.2 5.3
    7 -7 -1 32.1 4.5
    -8 -7 -1 18.1 4
    -8 7 1 11.9 3.8
    8 7 -1 10.3 3.6
    -8 7 1 15 2.6
    8 -7 1 9.3 3.5
    8 7 1 7.9 3.5
    -8 7 -1 8 3.5
    8 -7 -1 5.7 3
    8 -7 -1 16 3.7
    -8 -7 1 5.5 3
    -9 7 1 28.2 4.8
    -9 -7 -1 24.7 4.6
    9 -7 1 35 5.7
    9 7 -1 22.6 4.9
    9 7 1 23 4.9
    -9 7 -1 25.1 4.7
    9 -7 -1 35.7 5.5
    -9 -7 1 31.5 5.1
    -10 -7 -1 0.5 2.6
    -10 7 1 -1.9 2.8
    10 -7 1 1 3.1
    10 7 -1 1.7 3.1
    -10 -7 1 -1.7 2.3
    10 7 1 2.1 3
    10 -7 -1 -0.5 2.8
    -10 7 -1 6.3 3.8
    11 -7 1 5.3 3.8
    11 7 -1 6.7 3.7
    -11 7 1 -0.7 3.4
    -11 -7 -1 4.5 3.6
    -11 7 -1 5 3.9
    11 7 1 4.9 3.6
    -11 -7 1 5.1 3.3
    11 -7 -1 6.9 3.7
    -12 7 1 100.69 9.8
    12 7 -1 134.69 12.2
    12 -7 1 109.79 10.4
    -12 -7 -1 122.99 11.6
    12 -7 -1 127.39 11.6
    12 7 1 116.09 11.6
    -12 7 -1 121.09 10.6
    -12 -7 1 120.69 9.6
    -13 -7 -1 74.49 9.5
    -13 7 1 88.19 9.6
    13 7 -1 66.89 9.4
    13 -7 1 106.39 10.9
    -13 -7 1 91.99 9.8
    13 7 1 111.29 11.8
    13 -7 -1 90.19 10.3
    -13 7 -1 95.49 9.9
    -14 -7 -1 73.49 9.4
    14 -7 1 65.19 9.1
    14 7 -1 38.3 7.6
    -14 7 1 58.79 8.3
    -14 -7 1 66.49 8.7
    14 -7 -1 62.89 8.6
    -14 7 -1 62.19 9
    14 7 1 60.39 9.2
    15 -7 1 26.6 7
    -15 7 1 11.7 5.7
    15 7 -1 26.4 6.7
    -15 -7 -1 14.1 5.5
    -15 -7 1 19.6 5.8
    15 7 1 14.2 6.1
    15 -7 -1 23.9 7.1
    -15 7 -1 22 6.4
    16 7 -1 -5.8 4.3
    -16 7 1 9.6 5.8
    16 -7 1 8.6 6.4
    -16 -7 -1 4.2 4.6
    16 -7 -1 -0.6 5.6
    -16 -7 1 2.7 4.5
    16 7 1 5.8 5.8
    -16 7 -1 14.8 6.4
    -17 -7 -1 7.9 5.5
    17 7 -1 3.9 5.7
    17 -7 1 7.3 6.2
    17 -7 -1 -2.3 5.6
    -17 7 -1 0.5 5.9
    17 7 1 0.8 5.5
    0 -8 1 680.33 27.1
    0 8 1 689.93 27.6
    0 8 -1 617.24 27.1
    0 8 -1 633.94 27
    0 8 1 630.04 27.1
    0 -8 -1 664.63 27.1
    -1 8 1 -0.9 1.7
    1 8 -1 2 2.1
    1 -8 1 2.5 1.8
    1 -8 1 0.2 1.5
    -1 -8 -1 1 1.8
    1 8 -1 2.7 2.2
    -1 8 1 1 2
    1 8 1 2.2 2.3
    1 8 1 2.7 2.2
    1 -8 -1 3.1 2.1
    -1 -8 1 0.2 1.8
    1 -8 -1 6.1 2.3
    -1 8 -1 1.8 2
    -2 8 1 1627.54 60.49
    2 8 -1 1601.24 60.49
    2 8 -1 1522.05 60.39
    -2 -8 -1 1487.25 60.19
    2 -8 1 1564.14 60.19
    2 -8 1 1595.64 60.29
    2 -8 -1 1612.24 60.69
    -2 -8 1 1453.55 59.99
    -2 8 -1 1593.94 60.49
    2 8 1 1583.04 60.69
    2 8 1 1524.45 60.39
    2 -8 -1 1539.05 60.19
    -3 8 1 244.78 12.8
    3 -8 1 262.47 13
    -3 -8 -1 268.77 13.1
    3 -8 1 260.57 12.9
    3 8 -1 257.37 13.1
    -3 8 -1 267.07 13.1
    3 -8 -1 250.17 13.2
    -3 -8 1 266.27 12.9
    3 -8 -1 274.27 13.1
    3 8 1 293.07 13.8
    3 8 1 256.27 13.1
    4 8 -1 370.06 17.5
    -4 8 1 365.76 17.1
    -4 -8 -1 354.76 17.2
    4 -8 1 401.76 17.6
    4 -8 1 361.66 17.2
    4 -8 -1 412.06 17.5
    -4 8 -1 382.96 17.4
    4 -8 -1 372.06 17.7
    4 8 1 362.76 17.4
    -4 -8 1 363.76 17.1
    5 8 -1 72.99 6.7
    -5 8 1 78.69 7
    -5 -8 -1 68.49 6.8
    5 -8 1 67.89 6.3
    -5 8 1 57.99 4.8
    5 8 1 76.39 7.2
    -5 -8 1 79.69 6.1
    5 -8 -1 67.29 6.8
    -5 8 -1 62.29 6.5
    5 -8 -1 60.39 6.3
    -6 8 1 171.78 10.2
    -6 -8 -1 160.68 10.1
    -6 8 1 183.18 8.9
    6 8 -1 185.48 10.8
    6 -8 1 180.28 10.3
    -6 8 -1 168.48 8.2
    6 -8 -1 177.18 10.3
    6 8 1 164.18 10.5
    -6 -8 1 177.78 10.3
    -6 8 -1 174.58 10.4
    -7 8 1 2.3 2.1
    7 -8 1 3.4 2.8
    7 8 -1 2.6 2.9
    -7 8 1 -2 2.5
    -7 -8 -1 -0.5 2.3
    7 -8 1 -0.8 2.6
    -7 8 -1 2.4 1.5
    -7 -8 1 0.9 2.3
    7 -8 -1 -0.6 2.4
    -7 8 -1 1.1 2.8
    7 8 1 1.8 2.8
    8 8 -1 37.3 5.7
    8 -8 1 47.5 6.2
    -8 -8 -1 47.1 6.1
    8 -8 1 39.5 5.8
    -8 8 1 70.09 4.7
    8 -8 -1 48.2 5.7
    -8 8 -1 43.3 5.9
    -8 -8 1 51.69 6.2
    8 8 1 40.4 6.2
    8 -8 -1 46.3 5.6
    9 -8 1 56.59 7
    -9 8 1 55.99 6.7
    -9 -8 -1 64.09 7.6
    9 8 -1 48.9 7
    9 -8 -1 54.89 7
    -9 8 -1 46.2 6.5
    9 -8 -1 59.69 7.1
    9 8 1 64.19 7.6
    -9 -8 1 65.79 7.2
    10 8 -1 116.69 10.8
    -10 8 1 92.69 9.2
    -10 -8 -1 116.69 10.2
    10 -8 1 99.89 9.7
    -10 -8 1 105.69 9.7
    -10 8 -1 115.69 10.2
    10 -8 -1 107.29 9.7
    10 8 1 115.39 10.9
    -11 8 1 3.7 3.7
    11 -8 1 9.6 4.4
    -11 -8 -1 6 3.7
    11 8 -1 1.6 3.7
    -11 -8 1 2.5 3.2
    11 -8 -1 12.6 4.4
    11 8 1 3.9 3.9
    -11 8 -1 16 4.9
    12 8 -1 283.57 17.2
    -12 8 1 287.07 16.3
    12 -8 1 258.67 16.3
    -12 -8 -1 274.77 16.5
    -12 -8 1 301.27 16.6
    12 -8 -1 277.97 16.4
    -12 8 -1 303.47 17
    12 8 1 286.57 17.4
    -13 -8 -1 29.3 6.3
    -13 8 1 34.6 6.6
    13 8 -1 23.3 6.3
    13 -8 1 21.3 6.5
    -13 -8 1 36.6 6.8
    13 8 1 30.8 7.1
    13 -8 -1 27.1 6.2
    -13 8 -1 30.7 6.7
    -14 -8 -1 26.7 6.2
    14 -8 1 31.8 7.1
    -14 8 1 38.2 7.1
    14 8 -1 28.5 7
    -14 -8 1 34.2 6.8
    14 8 1 33.9 7.7
    14 -8 -1 40.1 7.8
    -14 8 -1 36 7.2
    15 8 -1 16.9 6.6
    15 -8 1 26.2 7.9
    -15 8 1 16.7 6.2
    -15 -8 -1 28.2 6.8
    15 8 1 28.1 7.4
    15 -8 -1 15 6.6
    -15 -8 1 20.2 6.1
    -15 8 -1 18.1 6.7
    16 -8 1 0.4 5.7
    -16 -8 -1 7.1 5.5
    -16 8 1 -1.6 6.4
    16 8 -1 -5.8 4.6
    16 8 1 1 5.3
    -16 8 -1 14.8 6.3
    16 -8 -1 5.5 5.4
    -16 -8 1 14.9 8
    0 -9 -1 -1.4 1.6
    0 9 1 0.9 2.1
    0 9 1 -2.4 1.7
    0 9 -1 -1.5 1.6
    0 -9 1 0.7 1.9
    -1 9 1 127.99 8.3
    -1 9 1 130.19 8.1
    1 -9 1 119.69 7.8
    1 9 -1 125.69 8.1
    1 9 -1 113.29 7.9
    -1 -9 -1 131.09 8.1
    1 -9 1 114.69 7.7
    -1 9 -1 124.89 8.1
    1 9 1 128.69 8.3
    1 -9 -1 120.99 8
    1 9 1 126.39 8.2
    1 -9 -1 131.19 8.2
    -1 -9 1 133.79 8.1
    2 9 -1 272.17 13.4
    2 9 -1 280.17 13.5
    -2 9 1 264.17 13.3
    -2 -9 -1 255.77 13.2
    2 -9 1 257.47 13
    2 -9 1 240.48 13
    2 9 1 306.47 14.2
    -2 -9 1 247.08 13
    -2 9 -1 242.78 13.2
    2 9 1 265.97 13.4
    2 -9 -1 277.37 13.6
    2 -9 -1 265.07 13.3
    -3 -9 -1 48.4 5.5
    -3 9 1 32.7 4.5
    3 -9 1 36.6 4.9
    3 9 -1 44.1 5.4
    3 -9 1 37.2 4.9
    3 9 -1 28.8 4.5
    -3 9 -1 39.7 4.9
    3 9 1 42.8 5.5
    3 -9 -1 39.1 5.1
    3 9 1 41 5.4
    3 -9 -1 34.1 4.9
    -3 -9 1 44.1 5
    4 -9 1 1754.42 66.29
    4 9 -1 1749.43 66.39
    -4 -9 -1 1647.04 65.99
    4 -9 1 1690.53 65.99
    -4 9 1 1675.03 65.89
    -4 -9 1 1665.83 65.89
    -4 9 -1 1646.14 65.99
    4 -9 -1 1710.93 65.99
    4 9 1 1713.63 66.39
    4 -9 -1 1707.73 66.49
    5 9 -1 159.78 10.3
    -5 9 1 143.79 9.7
    -5 -9 -1 180.98 10.3
    5 -9 1 163.38 10.1
    5 -9 1 148.49 9.8
    5 -9 -1 166.48 10.1
    -5 -9 1 191.48 10.3
    5 -9 -1 160.78 10.3
    5 9 1 163.58 10.3
    -5 9 -1 171.08 10.3
    -6 9 1 460.35 20.6
    6 -9 1 433.26 20.7
    -6 -9 -1 446.56 20.8
    6 9 -1 428.06 20.8
    -6 9 1 464.15 19
    6 -9 1 451.45 20.6
    -6 9 -1 434.16 20.6
    6 -9 -1 442.56 20.5
    6 -9 -1 415.06 20.9
    -6 9 -1 436.96 18.4
    -6 -9 1 446.56 20.5
    6 9 1 433.06 20.8
    -7 9 1 59.09 6.5
    -7 -9 -1 41.9 5.9
    -7 9 1 48.4 4.7
    7 -9 1 44.5 6
    7 9 -1 36.6 5.8
    7 -9 -1 53.69 6.5
    -7 9 -1 63.19 7.1
    -7 -9 1 46.1 6
    -7 9 -1 55.29 4.5
    7 9 1 56.69 7.1
    -8 9 1 1.4 2.1
    8 -9 1 -2.2 2.7
    8 9 -1 -0.9 2.7
    -8 -9 -1 -1.9 2.5
    8 -9 1 -1.9 2.8
    -8 9 1 -1.9 3
    -8 9 -1 7.1 3.4
    -8 -9 1 -0.9 2.3
    8 -9 -1 -2 2.5
    8 9 1 -1.5 2.8
    -9 -9 -1 96.19 9.2
    -9 9 1 99.19 7.7
    9 -9 1 86.99 8.9
    -9 9 1 105.79 9.5
    9 9 -1 98.29 10
    9 -9 -1 112.49 9.6
    9 -9 -1 103.89 9.3
    -9 9 -1 109.49 10.2
    -9 -9 1 96.29 9.1
    9 9 1 80.69 9.1
    -10 9 1 17.9 5
    10 -9 1 8.3 4.1
    -10 -9 -1 7.6 3.9
    10 9 -1 11.4 4.3
    -10 -9 1 12.4 4
    10 9 1 15.5 4.9
    10 -9 -1 10.5 4.7
    -10 9 -1 12.3 4.6
    -11 -9 -1 2 3.6
    -11 9 1 5 4.6
    11 9 -1 8.4 4.7
    11 -9 1 15.5 5.3
    11 -9 -1 10.4 4.8
    -11 -9 1 6.8 4
    -11 9 -1 5.7 4.4
    11 9 1 3.2 4.4
    12 -9 1 34.9 7
    -12 -9 -1 27.5 6.2
    12 9 -1 29.7 6.9
    -12 9 1 29 6.4
    12 9 1 25.6 6.5
    -12 9 -1 19.2 5.6
    -12 -9 1 30.9 6.1
    12 -9 -1 27.2 6.4
    -13 -9 -1 121.29 12.1
    13 9 -1 113.79 12.5
    -13 9 1 151.58 12.1
    13 -9 1 152.98 13.6
    13 -9 -1 149.79 13.7
    13 9 1 171.38 15.1
    -13 -9 1 146.59 13
    -13 9 -1 151.88 13.2
    -14 -9 -1 38.3 7.5
    14 -9 1 25.8 6.8
    14 9 -1 30.3 7.6
    -14 9 1 38.7 7.3
    -14 -9 1 24.9 6.4
    14 9 1 28.2 7.6
    -14 9 -1 39.1 7.6
    14 -9 -1 44 8.1
    -15 9 1 29.5 7.3
    -15 -9 -1 23.9 6.7
    15 9 -1 25 7.7
    15 -9 1 22.3 7.6
    -15 9 -1 33.9 7.5
    -15 -9 1 25.5 6.8
    15 -9 -1 23.3 6.9
    15 9 1 48.5 9
    -16 -9 -1 19.3 7.1
    16 -9 1 12.7 7
    16 9 -1 11.6 6.8
    16 -9 -1 14.8 7
    16 9 1 4.4 5.6
    -16 9 -1 11.9 6.6
    0 10 1 158.18 10
    0 -10 -1 165.98 9.8
    0 10 -1 169.08 10
    0 10 -1 161.68 10.1
    0 -10 1 152.38 9.7
    0 10 1 181.58 10.5
    1 -10 1 1.9 2.2
    -1 10 1 2.3 2.3
    1 10 -1 0.4 2.2
    1 10 -1 -0.4 2.4
    -1 -10 -1 1.2 2.2
    -1 -10 1 1.7 2.1
    1 -10 -1 -0.5 2.1
    -1 10 -1 4.8 2.6
    1 10 1 4.1 2.5
    1 10 1 1.9 2.5
    1 -10 -1 -0.3 2.2
    -2 10 1 484.25 21.9
    2 -10 1 463.65 21.6
    -2 -10 -1 458.65 21.7
    2 10 -1 469.95 21.8
    2 10 -1 466.95 21.9
    2 -10 1 497.85 21.9
    -2 10 -1 492.85 22.1
    2 10 1 485.05 22
    2 10 1 504.75 22.4
    2 -10 -1 512.25 22
    -2 -10 1 464.05 21.6
    2 -10 -1 501.25 22.2
    -3 10 1 290.77 15
    3 10 -1 299.17 15.2
    3 -10 1 265.97 14.5
    3 -10 1 325.17 15.2
    -3 -10 -1 310.87 15.1
    3 10 -1 290.87 15.1
    -3 -10 1 283.17 14.7
    3 10 1 296.97 15.3
    -3 10 -1 266.77 14.8
    3 -10 -1 305.17 15
    3 -10 -1 287.27 15.1
    3 10 1 302.17 15.2
    -4 10 1 281.47 14.2
    4 -10 1 276.57 14.2
    -4 -10 -1 251.67 13.9
    4 10 -1 272.57 14.5
    4 10 -1 250.57 14.1
    4 -10 1 269.37 14
    -4 10 -1 261.37 14.1
    4 10 1 258.37 14.2
    4 -10 -1 261.47 14.2
    4 10 1 267.87 14.6
    -4 -10 1 260.67 13.9
    4 -10 -1 270.87 14.1
    5 -10 1 207.48 12.2
    5 10 -1 189.08 12.2
    -5 -10 -1 248.38 12.8
    -5 10 1 209.28 12.2
    5 -10 1 209.28 12.2
    5 -10 -1 194.68 12.3
    -5 -10 1 230.88 12.4
    5 10 1 230.08 12.8
    -5 10 -1 211.28 12.3
    5 -10 -1 211.88 12.3
    6 10 -1 77.39 8.2
    -6 10 1 87.49 6.3
    6 -10 1 64.09 7.3
    -6 -10 -1 87.59 8.5
    6 -10 1 81.39 7.8
    -6 10 1 81.79 7.8
    6 -10 -1 72.59 7.6
    -6 -10 1 94.79 8.5
    -6 10 -1 65.29 7.5
    6 -10 -1 60.89 7.5
    6 10 1 75.29 8.4
    7 10 -1 33.1 5.8
    -7 10 1 32.1 4.3
    7 -10 1 28 5.1
    -7 10 1 24 4.9
    7 -10 1 29.2 5.2
    -7 -10 -1 20.9 4.4
    -7 10 -1 29.1 3.5
    -7 10 -1 25.2 4.9
    7 10 1 21.4 4.8
    7 -10 -1 32.9 5.7
    -7 -10 1 36.6 5.7
    -8 10 1 13.9 3.2
    8 -10 1 17.3 4.6
    8 10 -1 10.8 4.3
    -8 -10 -1 16.8 4.4
    -8 10 1 25.4 5.5
    8 -10 1 14.2 4.3
    8 -10 -1 8.3 4
    -8 10 -1 15.3 4.5
    -8 -10 1 15.1 4.1
    8 10 1 15 4.5
    9 -10 1 31.4 6
    -9 -10 -1 26 5.4
    9 -10 1 30.2 5.9
    9 10 -1 20.2 5.3
    -9 10 1 35.7 6.1
    -9 -10 1 21.3 4.7
    9 -10 -1 25.5 5.5
    9 10 1 25.9 6
    -9 10 -1 40 6.6
    9 -10 -1 24.1 5.4
    10 -10 1 38.4 6.7
    -10 10 1 54.49 7.1
    10 10 -1 48.9 7.5
    -10 -10 -1 41.1 6.7
    10 10 1 38.1 7.1
    -10 10 -1 46.6 7.3
    -10 -10 1 37 6.4
    10 -10 -1 45.5 7
    -11 -10 -1 33.8 6.3
    11 10 -1 44 7.4
    -11 10 1 25.3 5.9
    11 -10 1 35.5 6.8
    -11 10 -1 33.1 6.6
    -11 -10 1 26.7 6.1
    11 10 1 19.7 6.1
    11 -10 -1 24.3 6.1
    -12 -10 -1 2.7 4.3
    12 10 -1 0.3 4.2
    12 -10 1 4.2 4.7
    -12 10 -1 3.5 4.7
    -12 -10 1 7.9 4.6
    12 10 1 -1.3 4.1
    -13 -10 -1 39.5 7.5
    13 10 -1 31 7.6
    13 -10 1 34.5 7.4
    -13 10 1 37 7.4
    13 10 1 39.3 8.1
    13 -10 -1 17.6 6.4
    -13 10 -1 44.7 7.8
    -13 -10 1 49 7.9
    14 -10 1 34 8.2
    -14 10 1 30.4 7
    14 10 -1 29.2 7.5
    -14 -10 -1 16.7 5.8
    -14 -10 1 41 8
    14 -10 -1 22.8 7
    14 10 1 18.7 6.7
    -14 10 -1 25.4 7
    15 -10 1 -0.7 5.2
    -15 -10 -1 0.3 4.7
    -15 10 1 3.8 5.5
    15 10 -1 -6.2 4.5
    15 10 1 6.9 5.9
    15 -10 -1 4 6.4
    -15 10 -1 8.9 6.2
    -15 -10 1 8.3 5
    0 -11 1 -3 2.2
    0 11 -1 -1.2 2.3
    0 -11 -1 0.5 2.4
    0 11 1 -0.5 2.6
    0 11 1 2 2.7
    0 11 -1 3.1 2.9
    -1 11 1 227.48 12.8
    1 11 -1 225.18 12.7
    1 -11 1 225.28 12.6
    1 11 -1 203.08 12.6
    -1 -11 -1 228.08 12.7
    1 -11 -1 235.28 12.9
    -1 -11 1 221.38 12.6
    1 11 1 242.28 13.1
    1 11 1 234.28 13.2
    -1 11 -1 230.88 12.9
    -2 -11 -1 52.09 6.2
    2 11 -1 42.8 5.7
    2 -11 1 42.5 5.8
    2 -11 1 51.59 6.1
    -2 11 1 41.2 5.7
    2 11 -1 54.79 6.7
    -2 11 -1 43.8 6.2
    -2 -11 1 46 5.9
    2 11 1 50.29 6.6
    2 -11 -1 40.4 5.6
    2 11 1 51.19 6.5
    2 -11 -1 44.8 5.8
    3 11 -1 160.08 10.8
    3 -11 1 157.58 10.3
    -3 11 1 191.18 11.3
    -3 -11 -1 167.88 10.7
    3 -11 1 178.68 10.8
    3 11 -1 164.38 10.8
    -3 -11 1 170.88 10.7
    3 -11 -1 172.98 10.8
    -3 11 -1 163.98 10.8
    3 11 1 175.88 11.1
    3 -11 -1 190.98 11.2
    3 11 1 173.78 11.3
    4 11 -1 7 3.4
    4 -11 1 10.1 3.4
    4 11 -1 10.9 3.7
    -4 11 1 8.8 3.5
    -4 -11 -1 6.9 3.4
    4 -11 1 12.4 4
    -4 -11 1 10.2 3.6
    -4 11 -1 5.3 3.5
    4 -11 -1 8.8 3.6
    4 11 1 7.9 3.6
    4 11 1 -1.1 2.8
    4 -11 -1 3.4 3.2
    -5 -11 -1 16 4.3
    5 -11 1 19.8 4.3
    5 -11 1 18.8 4.1
    5 11 -1 18.5 4.5
    -5 11 1 22.4 4.4
    5 11 -1 16.7 4.8
    5 -11 -1 11.6 3.9
    -5 -11 1 19.8 4.4
    5 11 1 38.8 6.2
    -5 11 -1 23.6 4.8
    5 -11 -1 19.8 4.2
    5 11 1 16.5 4.6
    -6 -11 -1 51.19 6.8
    6 11 -1 51.29 6.8
    -6 11 1 60.89 6.9
    6 -11 1 60.49 7.3
    6 -11 1 44.8 6.4
    -6 11 1 64.59 5.9
    -6 11 -1 48.8 6.6
    6 11 1 59.39 7.5
    6 -11 -1 37.3 5.8
    -6 -11 1 60.99 6.9
    -7 11 1 165.28 9.8
    7 11 -1 163.68 11.8
    -7 11 1 159.78 11.5
    7 -11 1 174.08 11.5
    -7 -11 -1 186.18 11.7
    7 11 1 183.38 12.2
    -7 -11 1 164.88 11.2
    -7 11 -1 188.48 12.1
    7 -11 -1 158.78 11.3
    -7 11 -1 169.78 9.1
    -8 -11 -1 63.19 7.8
    8 11 -1 63.49 8
    -8 11 1 70.69 6.8
    -8 11 1 50.89 7.1
    8 -11 1 75.29 8.8
    8 -11 -1 67.89 8.1
    8 11 1 70.89 8.5
    -8 -11 1 63.49 7.6
    -8 11 -1 61.89 7.9
    9 -11 1 6.5 4.6
    9 11 -1 6 4.2
    -9 -11 -1 7.2 3.8
    -9 11 1 3.9 4.3
    9 -11 1 3.9 4.3
    -9 -11 1 4 3.4
    9 11 1 0.5 3.7
    9 -11 -1 4.4 3.9
    9 -11 -1 2.8 4
    -9 11 -1 0.8 4.2
    10 -11 1 85.59 9.9
    -10 -11 -1 82.29 9.9
    10 11 -1 79.89 9.8
    -10 11 1 116.39 10.7
    10 -11 -1 89.19 9.8
    -10 11 -1 74.39 9.2
    -10 -11 1 100.89 10.2
    10 11 1 108.49 11.8
    10 -11 -1 107.09 10.5
    11 -11 1 4.4 4.7
    11 11 -1 1.2 4
    -11 11 1 -4.8 4.1
    -11 -11 -1 0.7 3.8
    -11 11 -1 2.4 4.4
    -11 -11 1 0.2 3.5
    11 -11 -1 5.4 4.7
    11 11 1 0.4 4.5
    12 -11 1 157.38 13.9
    -12 11 1 186.38 13.6
    12 11 -1 151.38 14.8
    -12 -11 -1 163.08 13.1
    -12 -11 1 163.68 12.7
    12 -11 -1 160.78 14.6
    -12 11 -1 157.68 14.1
    12 11 1 177.48 15.8
    -13 -11 -1 1.1 4.4
    -13 11 1 4.7 5.6
    13 11 -1 5.1 5.4
    13 -11 1 -0.2 5.3
    13 11 1 6.4 5.1
    13 -11 -1 8.5 5.8
    -13 -11 1 6.6 4.9
    -13 11 -1 13.1 6.2
    14 -11 1 23.1 7.3
    14 11 -1 29.8 7.5
    -14 11 1 32.2 7.3
    -14 -11 -1 29 6.8
    14 11 1 33.8 8.1
    -14 11 -1 20.8 7.2
    14 -11 -1 24.5 7.3
    -14 -11 1 22.5 6.5
    -15 -11 -1 5.2 5.5
    15 -11 1 2.5 6
    15 11 -1 10.4 6.1
    -15 11 -1 19.3 7.1
    15 -11 -1 5.9 6.5
    15 11 1 15 7
    0 12 -1 10.8 3.8
    0 12 -1 2.1 2.9
    0 -12 1 4.4 3.1
    0 -12 -1 3.6 3.1
    0 12 1 8.4 3.7
    0 12 1 9.3 3.5
    -1 -12 -1 61.09 7
    -1 12 1 61.29 7.1
    1 12 -1 36.5 5.7
    1 -12 1 42.9 5.9
    1 12 -1 62.49 7.3
    -1 12 -1 67.89 7.2
    -1 -12 1 56.79 6.7
    1 -12 -1 53.79 6.7
    1 12 1 50.29 6.7
    1 12 1 46.6 6.2
    2 12 -1 -1.8 2.5
    2 -12 1 4 3
    2 12 -1 1.8 3
    -2 12 1 -1.7 2.6
    -2 -12 -1 0.7 2.6
    -2 -12 1 0.2 2.5
    2 12 1 -1.7 2.9
    -2 12 -1 2.5 3.1
    2 -12 -1 3.8 2.8
    2 -12 -1 1.3 2.8
    2 12 1 1.4 2.8
    3 -12 1 531.05 23.8
    3 12 -1 483.95 23.7
    3 12 -1 512.65 23.9
    -3 12 1 534.75 24
    -3 -12 -1 513.35 23.8
    3 -12 1 454.25 23.1
    3 12 1 511.25 24.2
    3 12 1 522.85 24
    3 -12 -1 541.35 24
    -3 12 -1 508.15 23.9
    -3 -12 1 487.45 23.4
    3 -12 -1 478.35 23.7
    4 -12 1 181.98 11.7
    -4 -12 -1 179.18 11.8
    4 12 -1 197.28 12.3
    -4 12 1 189.88 12.1
    4 12 -1 180.58 12
    4 -12 1 178.48 11.9
    -4 12 -1 201.28 12.4
    4 12 1 178.28 12.3
    4 12 1 208.48 12.5
    4 -12 -1 196.28 12.1
    -4 -12 1 196.48 11.9
    5 12 -1 424.76 22.9
    -5 12 1 492.25 23.1
    5 -12 1 483.95 23
    -5 -12 -1 517.25 23.4
    5 -12 1 467.65 22.9
    5 12 -1 459.85 23.2
    5 12 1 487.05 23.7
    -5 -12 1 493.75 23
    -5 12 -1 467.65 23
    5 -12 -1 487.85 23.1
    5 12 1 491.35 23.5
    6 -12 1 137.99 10.4
    -6 12 1 131.99 10.4
    6 12 -1 122.19 11.4
    -6 12 1 141.49 9.1
    -6 -12 -1 136.39 10.3
    6 12 -1 129.49 10.6
    6 12 1 128.59 12
    6 12 1 130.29 10.5
    -6 12 -1 133.79 10.6
    -6 -12 1 151.68 10.4
    6 -12 -1 104.69 10.2
    -7 -12 -1 5.2 3.8
    -7 12 1 7.3 3.1
    -7 12 1 5 4.3
    7 -12 1 5.2 4.1
    7 12 -1 5.9 3.9
    -7 -12 1 9.2 3.9
    7 -12 -1 9.7 4.6
    7 12 1 2.5 3.8
    -7 12 -1 6 4.3
    -8 -12 -1 29 6
    -8 12 1 35.9 6.7
    8 -12 1 40.2 6.7
    8 12 -1 38 7.3
    -8 -12 1 26.2 5.5
    8 -12 -1 39.5 6.9
    8 12 1 34.2 6.6
    -8 12 -1 41.1 7
    9 -12 1 32.4 6.6
    -9 12 1 23.3 6
    9 -12 1 27.8 6
    -9 -12 -1 29.3 6.2
    9 12 -1 26.3 6.2
    -9 -12 1 27.9 5.6
    9 12 1 36.9 6.8
    9 -12 -1 30.7 6.4
    9 -12 -1 25.2 5.8
    -9 12 -1 30.9 6.6
    -10 -12 -1 40 7.1
    10 12 -1 56.19 8.4
    10 -12 1 46.8 7.7
    -10 12 1 66.59 8.5
    10 -12 -1 62.19 8.4
    -10 12 -1 68.09 8.9
    10 12 1 42.8 7.8
    10 -12 -1 42.8 7.5
    -10 -12 1 53.89 8
    11 12 -1 78.89 10.6
    -11 12 1 90.19 10
    11 -12 1 72.79 10.1
    -11 -12 -1 81.39 10.4
    11 -12 -1 72.19 10.1
    -11 -12 1 90.69 10.6
    -11 12 -1 75.09 9.6
    11 12 1 75.49 10
    -12 12 1 143.79 13.3
    12 12 -1 149.39 14.5
    12 -12 1 162.78 14.6
    -12 -12 -1 168.98 13.2
    -12 12 -1 160.28 14.1
    12 12 1 161.18 14.9
    12 -12 -1 143.19 13.6
    -12 -12 1 162.08 12.7
    -13 12 1 21.4 6.9
    -13 -12 -1 22.8 6.6
    13 -12 1 20.5 7
    13 12 -1 26.6 7.5
    13 -12 -1 20 6.5
    -13 12 -1 19.8 7.1
    -13 -12 1 17.7 6.1
    13 12 1 21.1 7.1
    14 -12 1 165.08 15.9
    -14 12 1 227.48 16.2
    14 12 -1 211.28 16.9
    -14 -12 -1 228.98 16.4
    14 12 1 253.87 17.7
    -14 12 -1 193.18 16
    -14 -12 1 238.38 16.3
    14 -12 -1 194.78 15.8
    0 13 -1 1.2 2.8
    0 -13 1 0 2.9
    0 13 1 -0.4 3.2
    0 13 1 -0.7 2.7
    0 13 -1 0.7 3.4
    0 -13 -1 -1.2 3.1
    1 13 -1 87.99 9.1
    -1 13 1 123.09 9.6
    1 13 -1 104.79 9.8
    -1 -13 -1 114.29 9.2
    1 -13 1 94.29 9.3
    -1 -13 1 116.99 9.3
    1 -13 -1 99.89 9.5
    1 13 1 140.39 10.1
    1 13 1 119.49 10.8
    -1 13 -1 100.29 9.8
    2 13 -1 86.19 8.8
    -2 -13 -1 67.49 7.9
    2 -13 1 104.89 9.8
    2 13 -1 74.59 8.5
    -2 13 1 77.79 8.5
    -2 13 -1 90.09 9
    2 -13 -1 72.49 8.2
    -2 -13 1 97.49 9
    2 13 1 75.29 8.3
    2 13 1 104.89 10.1
    3 13 -1 18.3 4.8
    3 -13 1 19.2 5.2
    -3 -13 -1 23.7 5.1
    3 -13 1 21.4 5
    -3 13 1 31.6 5.6
    3 13 -1 25.1 5.5
    3 13 1 19.5 5.2
    -3 13 -1 21.1 5.2
    3 -13 -1 26.9 5.5
    -3 -13 1 19.9 4.8
    3 13 1 31.4 5.7
    4 13 -1 43.3 6.7
    -4 13 1 38 6.2
    4 -13 1 67.89 8.2
    -4 -13 -1 63.09 8
    4 13 -1 55.69 7.5
    -4 13 -1 58.19 7.5
    4 13 1 51.59 7.4
    4 13 1 61.99 7.7
    4 -13 -1 64.89 8.1
    -4 -13 1 48.7 6.8
    5 13 -1 23.5 5.5
    -5 -13 -1 24.7 5.4
    -5 13 1 24.8 5.5
    5 13 -1 30 6
    5 -13 1 22.7 5.4
    5 -13 -1 32 5.8
    -5 13 -1 15.8 5.1
    5 13 1 38.7 6.4
    -5 -13 1 28.3 5.2
    5 13 1 20.8 5.5
    -6 -13 -1 69.29 8.1
    6 13 -1 54.89 7.9
    -6 13 1 68.39 8.1
    6 -13 1 88.69 9.3
    -6 13 1 74.49 7.3
    6 13 -1 65.39 8.2
    6 13 1 59.69 8.1
    -6 13 -1 78.19 9
    6 -13 -1 57.89 7.9
    -6 -13 1 89.29 9.7
    -7 -13 -1 102.99 10.3
    7 13 -1 89.99 10
    -7 13 1 101.99 10.5
    7 -13 1 102.29 10.3
    -7 -13 1 113.29 11.2
    -7 13 -1 112.29 10.7
    7 -13 -1 111.19 10.7
    7 13 1 93.39 10.2
    8 -13 1 226.18 14.8
    -8 13 1 234.08 14.8
    -8 -13 -1 191.68 14
    8 13 -1 213.08 15
    8 -13 -1 248.18 15.1
    -8 13 -1 210.88 14.5
    8 13 1 192.48 14.6
    -8 -13 1 227.28 14.3
    9 -13 1 6.4 4.7
    -9 13 1 12.5 5.4
    9 -13 1 4.3 4.7
    9 13 -1 11 5
    -9 -13 -1 7.5 4.8
    9 13 1 3.1 4.3
    9 -13 -1 3.3 4.7
    -9 -13 1 10.6 4.8
    -9 13 -1 6.7 5.2
    -10 -13 -1 286.07 17.3
    10 -13 1 272.37 17.4
    10 -13 1 258.97 17.3
    10 13 -1 258.47 17.5
    -10 13 1 251.27 16.8
    10 -13 -1 292.77 17.5
    10 -13 -1 262.87 17.1
    -10 13 -1 275.67 17.2
    10 13 1 280.27 17.9
    -10 -13 1 235.78 16.3
    11 -13 1 59.29 9.2
    -11 13 1 61.29 8.9
    -11 -13 -1 77.29 10.2
    11 13 -1 65.39 9.8
    -11 13 -1 65.49 9.4
    11 13 1 58.49 9.2
    11 -13 -1 58.29 9.1
    -11 -13 1 75.39 9.5
    12 13 -1 161.58 15.2
    12 -13 1 133.99 14
    -12 13 1 144.69 13.5
    -12 -13 -1 184.28 16.2
    -12 -13 1 159.58 14.3
    12 13 1 148.59 15
    12 -13 -1 134.49 13.6
    -12 13 -1 170.58 14.5
    13 13 -1 15.4 6.3
    -13 -13 -1 8.6 5.2
    -13 13 1 19.2 6.9
    13 -13 1 14.2 6
    -13 13 -1 5.6 6.2
    13 13 1 9.4 5.7
    13 -13 -1 20.8 7.2
    -13 -13 1 9 5.8
    0 14 -1 380.06 20.8
    0 -14 -1 432.86 21.2
    0 14 1 419.16 21.2
    0 -14 1 415.16 21
    1 14 -1 57.39 8
    1 14 -1 81.99 9.1
    1 -14 1 75.49 8.8
    -1 -14 -1 81.09 8.8
    -1 14 1 65.19 8.2
    -1 14 -1 65.39 8.6
    1 14 1 84.29 9.5
    -1 -14 1 68.09 8.2
    1 -14 -1 82.49 8.9
    1 14 1 69.19 8
    -2 14 1 136.89 12
    2 14 -1 113.49 10.8
    2 -14 1 107.39 10.4
    2 14 -1 105.99 10.6
    -2 -14 -1 122.99 11.1
    2 14 1 116.99 11.4
    2 -14 -1 120.39 10.8
    2 14 1 103.09 10.8
    -2 -14 1 116.99 10.7
    -2 14 -1 108.49 10.5
    -3 -14 -1 61.49 7.9
    3 14 -1 43.6 7
    3 14 -1 59.69 8
    -3 14 1 46.4 7.2
    3 -14 1 56.89 7.8
    3 -14 -1 66.09 8.5
    -3 14 -1 66.89 8.9
    3 14 1 49.5 7.7
    3 14 1 58.89 8
    -3 -14 1 52.29 7.4
    -4 14 1 71.49 8.7
    -4 -14 -1 83.69 9.1
    4 14 -1 78.19 9.1
    4 14 -1 65.09 8.8
    4 -14 1 86.69 9.3
    4 -14 -1 61.79 8.4
    -4 14 -1 54.29 7.9
    4 14 1 56.09 8.3
    -4 -14 1 70.39 8.3
    5 14 -1 13.9 5.1
    -5 14 1 15.4 5.2
    5 -14 1 22 5.8
    -5 -14 -1 14.7 5
    -5 -14 1 10.3 4.5
    -5 14 -1 6.5 4.5
    5 14 1 7 4.7
    5 -14 -1 15.2 4.9
    6 14 -1 75.79 9.3
    -6 -14 -1 80.69 9.2
    -6 14 1 79.09 9.4
    6 -14 1 59.49 8.2
    -6 14 1 83.79 8.1
    -6 -14 1 64.99 8.3
    -6 14 -1 66.39 8.6
    6 -14 -1 54.59 8.1
    6 14 1 67.09 9.1
    7 14 -1 23.6 6.4
    -7 -14 -1 23.3 6
    -7 14 1 20.6 6.2
    7 -14 1 14.1 5.7
    -7 14 -1 23.5 6.3
    7 -14 -1 16 5.7
    -7 -14 1 19.4 5.8
    7 14 1 25.3 6.4
    8 -14 1 71.79 9.3
    -8 14 1 88.99 10.2
    8 14 -1 68.79 10
    -8 -14 -1 87.89 10.5
    -8 -14 1 101.09 11
    8 -14 -1 80.89 9.6
    -8 14 -1 83.89 9.6
    8 14 1 82.09 10.4
    9 -14 1 10.2 5.8
    -9 14 1 4 5.4
    9 14 -1 5.8 4.8
    -9 -14 -1 12.1 4.7
    9 -14 1 4.6 5.3
    -9 -14 1 0.3 4
    -9 14 -1 3.6 5.1
    9 -14 -1 9.8 6
    9 14 1 7.8 5.6
    10 14 -1 160.28 14.6
    10 -14 1 134.29 13.4
    10 -14 1 126.09 12.8
    -10 14 1 180.08 15.1
    -10 -14 -1 129.19 13.2
    -10 -14 1 165.58 12.8
    10 -14 -1 119.49 12.5
    10 -14 -1 116.59 12.3
    -10 14 -1 176.38 15.4
    10 14 1 160.58 15
    11 -14 1 168.98 15.5
    -11 -14 -1 213.18 15.2
    -11 14 1 191.08 14.8
    11 14 -1 193.18 15.5
    -11 14 -1 172.58 15.6
    11 -14 -1 170.08 15.8
    -11 -14 1 189.18 14.3
    11 -14 -1 199.48 15.3
    11 14 1 172.58 15.9
    -12 -14 -1 24.5 6.4
    12 -14 1 11.2 6.5
    -12 14 1 23.5 7
    12 14 -1 15.1 6.9
    12 14 1 12.7 6.3
    -12 -14 1 13.9 6.1
    12 -14 -1 1.7 5.9
    -12 14 -1 17 6.9
    0 15 1 6.3 4.3
    0 -15 1 -2 3.4
    0 -15 -1 2.8 3.8
    0 15 -1 -0.3 3.8
    -1 15 1 1.5 4.2
    1 -15 1 10.6 4.6
    1 15 -1 2.6 3.7
    -1 -15 -1 10 4.5
    1 15 -1 4.7 4.5
    -1 15 -1 3.9 4.6
    1 15 1 1.7 4
    -1 -15 1 3.4 3.6
    1 -15 -1 13.4 5.1
    -2 15 1 173.88 13.1
    2 15 -1 170.98 13
    2 -15 1 176.28 12.9
    2 15 -1 147.69 13.9
    -2 -15 -1 153.38 12.2
    2 15 1 171.08 12.9
    2 -15 -1 180.98 12.9
    -2 -15 1 182.18 12.9
    -2 15 -1 183.98 13.2
    3 15 -1 8.5 4.9
    -3 -15 -1 7.1 4.2
    3 -15 1 6.7 4.6
    -3 15 1 9.5 5.1
    3 -15 -1 14.2 4.9
    -3 15 -1 20.1 5.6
    3 15 1 16.9 5.4
    -3 -15 1 17.1 5.2
    4 15 -1 321.17 19.3
    -4 -15 -1 342.97 19.1
    -4 15 1 306.07 18.7
    4 -15 1 334.67 19.3
    -4 -15 1 351.76 19.1
    4 15 1 351.96 19.7
    -4 15 -1 344.77 19.3
    4 -15 -1 335.77 19.2
    -5 -15 -1 29.2 6.4
    -5 15 1 38.5 7.5
    5 -15 1 29.8 6.9
    5 15 -1 35.6 7.3
    -5 15 -1 43.9 7.7
    5 -15 -1 24 6.6
    -5 -15 1 30.8 6.5
    5 15 1 26.6 6.8
    6 -15 1 145.59 13
    -6 15 1 150.78 13.2
    -6 -15 -1 134.99 12.5
    6 15 -1 107.39 11.9
    6 -15 -1 156.08 13.8
    -6 15 -1 115.99 11.8
    6 15 1 143.39 13.5
    -6 -15 1 108.69 11.7
    7 15 -1 53.99 8.7
    7 -15 1 63.99 9.4
    -7 -15 -1 72.39 9.7
    -7 15 1 76.99 9.6
    7 15 1 58.89 9
    -7 -15 1 58.39 8.6
    7 -15 -1 72.09 9.6
    -7 15 -1 63.59 9
    -8 15 1 40.5 7.7
    8 -15 1 39.9 8
    -8 -15 -1 75.19 9.8
    8 15 -1 44.3 8.1
    8 15 1 56.69 8.8
    -8 -15 1 52.29 8.7
    8 -15 -1 44.8 8.5
    -8 15 -1 46 8
    -9 15 1 92.09 10.3
    9 -15 1 76.59 9.7
    9 15 -1 52.89 9.4
    -9 -15 -1 75.89 9.9
    9 -15 1 61.49 9.2
    9 15 1 66.19 10
    -9 -15 1 56.39 8.7
    9 -15 -1 64.79 9.5
    -9 15 -1 64.59 9.4
    -10 15 1 2.8 5.6
    10 15 -1 -6 4.6
    10 -15 1 3.9 5.6
    -10 -15 -1 6 5.4
    10 -15 1 -0.9 5.1
    10 15 1 0.2 4.9
    10 -15 -1 -6.4 4.6
    -10 -15 1 5.2 4.9
    10 -15 -1 4.7 5.6
    -10 15 -1 5 6.4
    11 15 -1 4.2 5.7
    -11 15 1 -0.3 5.9
    11 -15 1 -3.8 5.1
    -11 -15 -1 4.8 4.9
    11 -15 -1 8.6 6.5
    -11 -15 1 0.7 5.4
    11 15 1 -2.7 4.7
    -11 15 -1 -4.9 5.4
    11 -15 -1 2.8 5.6
    0 -16 1 485.15 24.5
    0 -16 -1 453.45 24.3
    0 16 1 481.85 24.7
    0 16 -1 469.95 24.6
    1 16 -1 2.8 4.7
    -1 -16 -1 -0.7 4.1
    1 -16 1 1.6 4.7
    -1 16 1 1.1 4.6
    -1 16 -1 0.4 4.4
    1 -16 -1 -2.5 4
    1 16 1 6.9 5.2
    -1 -16 1 1.7 4
    2 -16 1 411.06 21.8
    2 16 -1 402.86 21.9
    -2 -16 -1 404.46 21.8
    -2 16 1 389.76 21.7
    2 16 1 414.16 22.1
    -2 16 -1 394.56 21.8
    -2 -16 1 356.86 20.9
    2 -16 -1 360.96 21.2
    3 -16 1 30.9 6.9
    -3 -16 -1 26.2 6.6
    3 16 -1 25.3 6.3
    -3 16 1 29.6 6.7
    -3 -16 1 20.2 6
    -3 16 -1 42.9 8
    3 -16 -1 29.8 6.8
    3 16 1 32.2 6.8
    -4 16 1 5.7 4.7
    4 16 -1 12.5 5.6
    -4 -16 -1 9.7 4.9
    4 -16 1 5.3 5
    -4 -16 1 11 5.1
    4 16 1 8.9 5
    4 -16 -1 7.6 5.2
    -4 16 -1 5.9 5.3
    -5 -16 -1 1.6 4
    5 -16 1 0.4 4.7
    5 16 -1 -4.6 4.2
    -5 16 1 1.1 4.6
    5 16 1 1.7 4.7
    -5 -16 1 1.8 4.1
    5 -16 -1 -2 4.5
    -5 16 -1 2.6 5
    6 16 -1 57.69 8.8
    6 -16 1 74.29 9.9
    -6 -16 -1 59.79 9.2
    -6 16 1 44.4 8.2
    6 16 1 46.3 8.2
    -6 16 -1 50.19 8.8
    -6 -16 1 42 7.4
    6 -16 -1 57.79 8.7
    7 -16 1 5 5.1
    -7 16 1 2.3 5.1
    -7 -16 -1 15.9 5.4
    7 16 -1 11.5 5.4
    7 16 1 6.8 5.5
    -7 16 -1 14.1 5.9
    7 -16 -1 8.6 5.7
    -7 -16 1 -0.6 3.9
    8 16 -1 102.69 11.7
    -8 -16 -1 94.99 12.2
    -8 16 1 80.79 10.7
    8 -16 1 91.79 11.4
    -8 -16 1 103.39 11.5
    -8 16 -1 100.59 11.3
    8 -16 -1 89.99 11
    8 16 1 107.09 11.9
    -9 16 1 51.19 9.4
    9 -16 1 56.09 9.7
    9 16 -1 58.69 9.7
    9 -16 1 61.29 10
    -9 -16 -1 68.39 10.5
    9 16 1 69.59 10.3
    -9 16 -1 63.79 10.2
    -9 -16 1 66.09 9.8
    9 -16 -1 53.59 9.3
    -10 -16 -1 61.89 10
    -10 16 1 43.6 9.2
    10 -16 1 43.6 9
    10 -16 1 69.19 10.6
    10 16 -1 65.99 10.1
    10 16 1 43.3 8.9
    -10 -16 1 49 8.9
    -10 16 -1 55.39 10.2
    10 -16 -1 49.1 8.9
    10 -16 -1 72.59 10.4
    0 17 -1 -3.1 4.8
    0 -17 -1 -0.3 4.5
    0 17 1 -7.3 4.1
    0 -17 1 2 4.4
    1 -17 1 101.59 11.4
    -1 -17 -1 137.89 12.9
    -1 17 1 112.29 12.5
    1 17 -1 120.59 12.2
    1 17 1 112.79 12.2
    -1 17 -1 96.49 11.2
    1 -17 -1 114.59 12
    -1 -17 1 126.79 12.4
    -2 -17 -1 43.2 8.1
    -2 17 1 37.6 8.1
    2 -17 1 26.7 7.3
    2 17 -1 35.1 7.5
    2 17 1 20.5 6.8
    -2 17 -1 47 8.4
    2 -17 -1 43.2 8.1
    -2 -17 1 47.5 8.1
    -3 -17 -1 26.2 6.9
    -3 17 1 22 6.9
    3 17 -1 26.2 7.1
    3 -17 1 37 7.6
    -3 17 -1 31.7 7.8
    3 -17 -1 21.5 6.9
    -3 -17 1 26.9 6.8
    3 17 1 41.6 8.1
    -4 -17 -1 114.39 11.7
    4 -17 1 122.59 12.5
    4 17 -1 85.79 10.8
    -4 17 1 108.99 11.7
    -4 -17 1 106.29 11.8
    4 17 1 109.29 11.8
    4 -17 -1 89.79 11.4
    -4 17 -1 115.19 12.7
    5 17 -1 22.1 6.8
    5 -17 1 12.4 6.2
    -5 -17 -1 18.2 5.9
    -5 17 1 17.5 6.5
    -5 17 -1 19.1 6.7
    -5 -17 1 31.8 7.2
    5 17 1 21.9 6.8
    5 -17 -1 13.9 6.5
    -6 17 1 13.4 6.5
    6 17 -1 37.7 8.4
    -6 -17 -1 21.4 6.5
    6 -17 1 37.4 8.1
    6 -17 -1 29.4 7.5
    -6 17 -1 22 7.3
    6 17 1 30.9 8.1
    -6 -17 1 27.1 6.9
    -7 17 1 92.69 11.6
    7 -17 1 85.89 10.9
    7 17 -1 82.19 11.4
    -7 -17 -1 79.19 10.3
    -7 17 -1 67.79 10.1
    7 -17 -1 76.19 10.9
    -7 -17 1 67.19 9.8
    7 17 1 77.79 11.1
    -8 -17 -1 12.8 5.7
    -8 17 1 18.1 7.1
    8 17 -1 13.7 6.4
    8 -17 1 9.9 6.6
    8 -17 -1 12.7 6.3
    -8 -17 1 1.5 4.8
    8 17 1 7.3 5.7
    -8 17 -1 12 6.2
    0 -18 -1 39.5 8.3
    0 -18 1 32.1 7.5
    0 18 -1 34.6 8.2
    0 18 1 41.7 8.4
    -1 -18 -1 2.4 5.2
    1 -18 1 7.9 5.4
    -1 18 1 14.2 6.6
    1 18 -1 7.1 5.5
    -1 -18 1 0.5 5.4
    -1 18 -1 9.9 6.2
    1 -18 -1 14.2 6.5
    1 18 1 5.2 5.7
    2 18 -1 1.6 4.9
    -2 18 1 4.2 5.7
    -2 -18 -1 -3.8 4.2
    2 -18 1 6.1 5.2
    2 18 1 0.2 4.8
    2 -18 -1 0.5 5
    -2 -18 1 11.3 5.8
    -2 18 -1 -0.7 5.3
    -3 18 1 62.49 9.7
    -3 -18 -1 53.49 9.3
    3 18 -1 68.29 10.2
    3 -18 1 91.49 11.5
    -3 18 -1 70.89 10.4
    3 -18 -1 58.19 9.4
    -3 -18 1 63.29 9.6
    3 18 1 61.09 9.5
    -4 -18 -1 13.1 6.3
    4 -18 1 10.2 6.1
    4 18 -1 5.9 5.7
    -4 18 1 8.3 6.1
    -4 18 -1 7.6 6
    4 -18 -1 13.9 6.7
    -4 -18 1 19.1 6.8
    4 18 1 11.7 6
    5 18 -1 87.39 11.6
    -5 18 1 88.89 11.8
    -5 -18 -1 81.59 10.7
    5 -18 1 71.69 10.3
    -5 18 -1 105.39 12.6
    5 -18 -1 74.39 10.3
    -5 -18 1 69.29 10.4
    5 18 1 73.19 10.4
    -6 -18 -1 43.4 8.4
    6 18 -1 44.2 8.8
    6 -18 1 57.29 9.5
    -6 18 1 31.2 8.2
    6 18 1 37.5 8.6
    6 -18 -1 41.6 8.5
    -6 -18 1 30 7.7
    -6 18 -1 40.7 8.9
    0 19 -1 -3.4 4.9
    0 -19 1 1.9 5.3
    0 -19 -1 2.1 5.6
    0 19 1 4.3 5.8
    -1 19 1 123.79 13.8
    -1 -19 -1 99.29 12.6
    1 19 -1 87.09 12.6
    1 -19 1 109.89 12.6
    1 19 1 99.89 12.3
    1 -19 -1 100.29 12.4
    -1 -19 1 103.79 12.5
    -1 19 -1 125.49 13.4
    2 19 -1 -2 5.2
    2 -19 1 8.4 6.4
    -2 -19 -1 8.3 6.1
    -2 19 1 -1.6 5.8
    2 19 1 12.3 6.6
    -2 19 -1 20 7.2
    -2 -19 1 -6.5 5.2
    2 -19 -1 3.5 5.6
    -3 19 1 -5.1 5.4
    -3 -19 -1 14 6.5
    3 -19 1 14 6.7
    3 19 -1 17 6.9
    -3 -19 1 4.4 5.5
    3 19 1 24.2 7.9
    -3 19 -1 13.8 6.7
    3 -19 -1 25.4 8
    0 0 -2 5 0.6
    0 0 2 5.6 0.8
    0 0 2 7.2 0.9
    0 0 2 4.8 0.6
    0 0 -2 5 0.8
    0 0 -2 5.9 0.8
    1 0 -2 254.47 10.1
    1 0 -2 252.67 10.3
    1 0 2 264.07 10
    -1 0 -2 250.97 10
    -1 0 -2 254.07 10
    -1 0 -2 267.17 10
    -1 0 -2 260.67 10.1
    -1 0 2 258.07 10.1
    1 0 2 266.17 10
    1 0 2 257.47 10.1
    1 0 2 260.77 10
    -1 0 2 259.47 10.3
    2 0 -2 1384.86 51.39
    -2 0 2 1405.06 51.89
    2 0 -2 1387.26 51.39
    -2 0 2 1355.16 51.29
    -2 0 -2 1393.46 51.69
    2 0 2 1433.76 51.69
    -2 0 -2 1382.96 51.69
    -2 0 2 1377.36 51.29
    -2 0 2 1428.66 51.29
    2 0 2 1428.26 51.49
    2 0 -2 1342.77 51.79
    2 0 -2 1402.06 51.49
    2 0 2 1367.56 51.69
    3 0 2 236.88 10
    -3 0 -2 227.88 10
    3 0 -2 238.88 10
    -3 0 -2 238.58 10.1
    -3 0 2 247.88 9.7
    3 0 -2 236.48 9.5
    3 0 -2 242.28 9.7
    3 0 -2 247.48 9.8
    3 0 2 245.18 9.6
    -3 0 2 225.88 9.6
    3 0 2 231.28 10.1
    4 0 -2 404.36 15.9
    4 0 2 383.76 16.2
    -4 0 -2 386.96 16.2
    4 0 -2 391.56 15.9
    4 0 -2 390.36 16
    -4 0 2 400.36 15.8
    4 0 -2 410.96 15.3
    5 0 -2 792.62 31.4
    5 0 -2 850.41 32.1
    -5 0 -2 825.62 31.7
    -5 0 2 806.42 31.3
    5 0 -2 810.12 31.5
    5 0 2 773.72 31.7
    6 0 2 45.4 4.5
    -6 0 -2 57.19 5.2
    -6 0 2 48.8 3.8
    6 0 -2 43.3 3.6
    6 0 -2 48.9 4.5
    7 0 2 271.47 12.8
    7 0 -2 271.57 12.4
    -7 0 -2 257.77 12.6
    -7 0 2 259.67 12.1
    -8 0 2 133.59 7.7
    8 0 -2 140.59 8
    8 0 2 137.09 8.4
    -8 0 -2 120.69 7.9
    9 0 2 1442.06 56.79
    -9 0 2 1473.35 56.19
    9 0 -2 1408.96 56.39
    -9 0 -2 1449.26 56.49
    -10 0 -2 94.49 7.5
    -10 0 2 85.69 6.9
    10 0 2 79.79 7.7
    10 0 -2 94.39 7.4
    -11 0 2 1064.79 43.5
    11 0 2 1085.29 44.4
    11 0 -2 1114.49 44.2
    -11 0 -2 1034.1 43.8
    12 0 2 29.6 5.4
    12 0 -2 34.7 5.8
    -12 0 -2 25.1 5.1
    -12 0 2 29.1 5.1
    -13 0 2 31.5 5.5
    -13 0 -2 39 6.7
    13 0 2 24.8 5.7
    13 0 -2 32.2 6.3
    14 0 -2 228.58 14.5
    -14 0 2 210.88 13.5
    14 0 2 228.28 14.9
    -14 0 -2 214.78 14.2
    -15 0 2 107.19 10.3
    15 0 2 121.89 12.7
    15 0 -2 116.19 11.6
    -15 0 -2 86.99 10.2
    16 0 2 55.59 9.2
    -16 0 -2 76.89 9.6
    -16 0 2 57.59 8.3
    16 0 -2 74.49 10.2
    17 0 -2 665.03 33
    -17 0 -2 672.53 32.4
    17 0 2 673.73 33.4
    18 0 -2 33.5 8.2
    -18 0 -2 39.7 8.6
    18 0 2 47.5 9.6
    0 1 -2 -0.2 0.5
    0 -1 2 0 0.3
    0 1 -2 0 0.4
    0 1 2 0.1 0.4
    0 -1 -2 -0.2 0.5
    0 1 2 0.3 0.5
    0 -1 2 0.3 0.3
    0 1 -2 0.4 0.5
    0 1 2 0 0.5
    0 1 2 0.1 0.3
    0 -1 -2 0.4 0.4
    0 -1 -2 0.6 0.4
    0 1 2 0 0.5
    0 1 -2 0.2 0.3
    1 1 -2 756.22 27.5
    -1 -1 -2 757.02 27.8
    -1 -1 -2 756.82 27.8
    -1 1 2 763.12 28
    -1 1 2 750.52 27.8
    1 -1 2 744.53 27.7
    1 1 -2 732.43 27.5
    -1 1 2 763.32 27.5
    1 -1 2 734.33 27.7
    1 -1 2 712.93 27.6
    -1 1 2 712.23 27.4
    1 -1 2 727.03 27.7
    -1 1 -2 744.03 27.6
    -1 1 -2 736.33 27.8
    -1 1 -2 718.13 27.7
    1 -1 -2 721.43 27.5
    1 -1 -2 765.72 27.5
    -1 -1 2 771.02 27.5
    -1 1 -2 744.43 27.8
    1 -1 -2 760.62 27.8
    -1 1 -2 760.62 27.8
    1 1 2 746.73 27.7
    -1 -1 2 709.13 27.4
    1 1 2 700.73 27.7
    1 -1 -2 764.02 28
    -2 1 2 504.15 18.9
    2 -1 2 494.35 18.9
    2 -1 2 489.95 19.3
    -2 -1 -2 503.45 19.3
    2 -1 2 488.15 19.3
    -2 1 2 492.25 18.9
    2 1 -2 523.75 19
    -2 -1 -2 491.05 19.3
    2 1 -2 507.35 19
    -2 1 2 494.55 19.3
    -2 1 2 485.95 18.9
    2 1 2 480.55 19.2
    -2 -1 2 510.45 18.9
    -2 1 -2 505.55 18.9
    -2 1 -2 491.95 19.3
    2 -1 -2 518.45 19
    -2 1 -2 507.95 19.3
    2 -1 -2 518.45 19
    2 1 2 492.25 19.3
    -2 -1 2 511.25 19
    2 -1 -2 492.65 19.4
    2 -1 -2 506.65 19
    -3 1 2 77.89 3.8
    -3 1 2 81.09 3.5
    3 1 -2 79.29 3.9
    3 -1 2 74.79 3.5
    -3 1 2 82.29 3.9
    3 1 -2 78.89 4
    -3 -1 -2 69.19 4.1
    -3 1 2 82.49 4.1
    -3 -1 -2 64.69 4
    3 -1 2 71.99 4.2
    3 -1 2 72.39 4.1
    3 -1 -2 84.69 3.5
    3 1 2 78.19 4.3
    3 -1 -2 75.09 3.8
    -3 -1 2 74.09 3.8
    -3 1 -2 71.89 3.4
    3 -1 -2 80.29 4.1
    3 -1 -2 74.39 3.9
    -3 1 -2 77.89 4.2
    -3 1 -2 65.79 4
    -3 -1 2 80.89 3.9
    3 -1 -2 71.99 3.9
    3 1 2 66.79 3.9
    -4 1 2 353.26 14.5
    4 1 -2 364.76 14.6
    4 1 -2 375.36 14.8
    4 -1 2 365.46 13.8
    -4 -1 -2 341.77 14.8
    4 -1 2 363.96 15
    -4 1 2 350.06 14.5
    4 -1 -2 372.56 14.7
    -4 -1 2 364.16 14.6
    4 1 2 345.27 15
    -4 1 -2 349.27 14.9
    4 -1 -2 364.66 14.6
    4 -1 -2 366.66 14.6
    -5 -1 -2 995.4 38.5
    5 -1 2 950.8 38.5
    -5 1 2 976.4 38.1
    5 1 -2 1005.6 38.3
    -5 -1 2 1007.1 38.2
    5 -1 -2 1037.9 38.1
    5 1 2 982.2 38.7
    -5 1 -2 1028.6 38.6
    5 -1 -2 977 38.2
    -6 1 2 783.82 30.7
    -6 -1 -2 808.02 31.2
    6 1 -2 787.72 31
    6 -1 2 792.12 31.3
    6 1 2 774.92 31.3
    6 -1 -2 752.42 30.8
    -6 1 -2 783.42 31.1
    6 -1 -2 758.12 30.4
    -6 -1 2 804.72 30.8
    -7 -1 -2 1152.98 45.7
    7 1 -2 1150.18 45.6
    7 -1 2 1170.98 45.9
    -7 1 2 1202.58 45.4
    7 -1 -2 1179.98 45.6
    -7 1 -2 1115.19 45.7
    -7 -1 2 1225.78 45.4
    7 -1 -2 1171.38 45.6
    7 1 2 1174.68 46
    8 1 -2 144.19 7.9
    8 -1 2 85.29 7
    -8 -1 -2 100.09 7.3
    -8 1 2 126.99 7.2
    8 -1 -2 134.69 7.7
    -8 -1 2 150.68 7.6
    -8 1 -2 101.09 7.3
    8 1 2 107.09 7.5
    9 -1 2 281.57 14.2
    9 1 -2 293.67 14.1
    -9 1 2 282.37 13.5
    -9 -1 -2 288.97 14.1
    9 1 2 267.77 14.1
    -9 1 -2 270.07 13.9
    -9 -1 2 284.67 13.6
    9 -1 -2 256.37 13.7
    -10 1 2 30.6 4.5
    10 1 -2 36 5.2
    -10 -1 -2 32.2 4.9
    10 -1 2 28.8 5.1
    10 -1 2 32.9 3.4
    10 1 2 23.6 4.6
    -10 1 -2 34.5 5.2
    10 -1 -2 34.7 5
    -10 -1 2 26.9 4.2
    -11 1 2 13.4 3.9
    -11 -1 -2 26.3 5
    11 1 -2 16.6 4.2
    11 -1 2 18.3 4.6
    11 1 2 15.5 4.4
    -11 -1 2 19.2 4.2
    -11 1 -2 15.7 4.2
    11 -1 -2 24.6 4.7
    12 1 -2 5.3 3.4
    12 -1 2 12.5 4
    -12 -1 -2 6.1 3.6
    -12 1 2 6.3 3.7
    -12 1 -2 2.8 3.4
    12 -1 -2 9 3.6
    -12 -1 2 1.6 3
    12 1 2 -0.5 3
    13 -1 2 300.47 17.1
    13 1 -2 303.17 17.1
    -13 -1 -2 325.47 17.2
    -13 1 2 300.87 16.3
    -13 1 -2 297.97 16.8
    -13 -1 2 332.57 16.6
    13 -1 -2 319.37 17.1
    13 1 2 275.77 17.1
    -14 -1 -2 59.69 8
    -14 1 2 78.29 8.4
    14 1 -2 43.8 7.5
    14 -1 2 48.1 7.8
    14 -1 -2 57.39 7.9
    14 1 2 48.2 7.9
    -14 1 -2 68.29 8.6
    -15 1 2 569.64 26.7
    -15 -1 -2 555.54 27.3
    15 -1 2 547.15 27.8
    15 1 -2 577.74 28
    -15 1 -2 558.94 27.2
    15 1 2 541.05 27.8
    15 -1 -2 566.24 27.6
    -16 1 2 3.2 4.3
    16 1 -2 0.8 5.1
    -16 -1 -2 4.3 5
    16 -1 2 -6.2 4.7
    16 -1 -2 2.4 5.2
    16 1 2 -4.1 4.8
    -16 1 -2 10.9 5.4
    -16 -1 2 1.1 4.6
    17 -1 2 47.5 9.2
    17 1 -2 52.99 9
    -17 -1 -2 64.19 9.3
    17 -1 -2 81.99 10.7
    -17 1 -2 71.49 9.5
    17 1 2 70.39 10.4
    18 1 -2 10.1 6.5
    -18 -1 -2 0.1 5.5
    18 -1 2 7.9 6.4
    -18 1 -2 7.3 6.1
    18 1 2 7.2 6.2
    18 -1 -2 12.3 6.5
    0 2 -2 10.7 1.2
    0 2 2 9.4 1.1
    0 -2 -2 9.1 1.4
    0 2 2 6.6 1
    0 2 -2 10 0.9
    0 -2 2 9.5 1.1
    0 -2 2 11.2 1.2
    0 2 -2 9.8 1.1
    0 -2 -2 8.1 1.1
    0 -2 -2 10.8 1.2
    0 2 2 11.2 1.5
    1 2 -2 724.43 27.5
    1 -2 2 700.13 27.5
    -1 2 2 696.13 27.7
    1 -2 2 707.23 27.6
    -1 -2 -2 771.42 27.7
    1 2 -2 766.22 27.5
    -1 2 2 707.63 27.4
    -1 -2 -2 723.13 27.6
    -1 2 2 721.43 27.4
    1 -2 -2 713.33 27.4
    -1 -2 2 735.13 27.4
    1 2 2 731.23 27.6
    1 -2 -2 765.82 27.5
    -1 2 -2 722.63 27.6
    -1 2 -2 707.83 27.6
    1 -2 -2 758.92 28
    1 2 2 729.63 27.6
    -1 -2 2 757.62 27.4
    -2 2 2 66.09 3.3
    2 2 -2 63.79 3.3
    -2 -2 -2 60.29 3.5
    -2 2 2 70.19 3.6
    -2 2 2 58.29 3.1
    2 2 -2 62.19 3.4
    -2 -2 -2 58.89 3.7
    2 -2 2 57.19 3.4
    2 -2 2 64.09 3.5
    2 -2 2 56.59 3.4
    -2 2 2 60.79 3.2
    2 -2 -2 66.89 3.4
    2 -2 -2 63.79 3.3
    2 2 2 67.49 3.7
    2 -2 -2 64.99 3.3
    -2 2 -2 59.89 3.5
    -2 -2 2 62.09 3.3
    -2 2 -2 59.89 3.1
    -2 2 -2 57.39 3.5
    -2 -2 2 59.19 3.2
    2 2 2 55.59 3.4
    -3 2 2 2003.2 77.69
    3 2 -2 2056.99 77.89
    -3 -2 -2 2089.19 78.09
    -3 2 2 2143.39 77.79
    -3 2 2 2131.59 77.89
    -3 -2 -2 2213.68 78.29
    3 -2 2 2104.49 78.09
    3 2 -2 2169.38 77.99
    -3 2 2 2090.19 77.29
    -3 -2 2 2125.19 77.79
    -3 2 -2 2078.59 78.09
    3 2 2 2051.09 78.19
    3 -2 -2 2107.89 77.89
    -3 -2 2 2028.6 77.69
    3 -2 -2 2106.09 77.89
    3 -2 -2 2077.39 77.89
    -3 2 -2 2135.79 77.29
    -3 2 -2 2073.49 78.09
    4 2 -2 38.4 3.2
    4 -2 2 33.5 3.2
    -4 -2 -2 34.6 3.3
    -4 2 2 31.1 2.8
    -4 2 2 30.6 2.6
    4 2 -2 32.6 3.1
    -4 -2 2 31.7 2.9
    4 -2 -2 32.4 3.1
    -4 2 -2 30.7 3.1
    4 -2 -2 31.4 2.5
    4 -2 -2 32.2 3
    4 2 2 34.8 3.3
    4 -2 -2 33 3
    5 2 -2 1439.46 54.19
    -5 2 2 1423.36 53.79
    -5 2 2 1413.66 53.59
    -5 -2 -2 1411.86 54.39
    5 -2 2 1430.86 54.29
    -5 -2 2 1445.46 53.89
    5 -2 -2 1408.86 53.99
    -5 2 -2 1458.05 54.29
    5 -2 -2 1421.76 53.69
    5 2 2 1394.26 54.39
    -6 -2 -2 314.27 14.2
    -6 2 2 312.87 13.7
    6 -2 2 339.47 14.3
    6 2 -2 316.07 14.1
    6 -2 -2 320.17 13.9
    6 2 2 326.07 14.4
    -6 2 -2 288.27 13.9
    6 -2 -2 307.87 13.3
    -7 2 2 105.29 6.1
    7 -2 2 87.29 6.3
    -7 -2 -2 78.39 6.1
    7 2 -2 103.39 6.4
    7 2 2 80.89 6.2
    7 -2 -2 101.49 6.2
    -7 2 -2 87.69 6.1
    7 -2 -2 90.39 5.3
    8 -2 2 275.67 13.4
    -8 2 2 268.67 12.8
    -8 -2 -2 265.27 13.3
    8 2 -2 266.87 13.2
    -8 2 -2 270.97 13.2
    8 2 2 260.37 13.4
    8 -2 -2 272.37 13
    -9 2 2 280.47 13.6
    9 2 -2 281.27 14.1
    -9 -2 -2 271.07 14
    9 -2 2 265.47 14
    9 2 2 298.87 14.5
    9 -2 -2 270.77 13.8
    -9 2 -2 265.67 13.9
    10 -2 2 31.2 5
    10 2 -2 30.2 4.9
    -10 2 2 27.4 4.3
    -10 -2 -2 30.1 4.9
    10 -2 -2 22.2 4.1
    -10 2 -2 28.1 4.6
    10 2 2 33.7 5.3
    -10 -2 2 22.4 4.2
    -11 -2 -2 410.46 18.5
    -11 2 2 365.46 17.5
    11 -2 2 348.77 18
    11 2 -2 342.57 18.1
    11 2 2 344.27 18.2
    -11 2 -2 361.86 18
    11 -2 -2 357.16 17.9
    -12 2 2 -3.1 2.7
    -12 -2 -2 3.2 3.4
    12 -2 2 2.1 3.5
    12 2 -2 7.4 3.8
    12 -2 -2 7.7 3.7
    12 2 2 -4.1 3.1
    -12 -2 2 -5 2.8
    -12 2 -2 -0.2 3.2
    -13 2 2 111.99 10
    13 -2 2 108.29 10.6
    -13 -2 -2 134.49 11.7
    13 2 -2 112.19 11
    13 2 2 133.49 11.9
    -13 -2 2 112.89 10.9
    -13 2 -2 126.09 10.9
    13 -2 -2 118.29 10.7
    -14 2 2 8.3 4.4
    14 -2 2 7.2 4.5
    -14 -2 -2 15.4 5.2
    14 2 -2 7.7 4.4
    -14 -2 2 6.4 4.3
    14 -2 -2 16 5.1
    -14 2 -2 6.1 4.5
    14 2 2 1.6 4.2
    -15 -2 -2 3.8 4.8
    -15 2 2 0.7 4
    15 -2 2 1.3 5.1
    15 2 -2 0 4.6
    15 2 2 4 5.2
    15 -2 -2 18.5 5.9
    -15 -2 2 6 4.4
    -15 2 -2 2 5.1
    -16 2 2 38.7 6.9
    16 -2 2 27 7.3
    -16 -2 -2 17.6 6.1
    16 2 -2 23.4 7
    16 -2 -2 27.4 7.1
    -16 2 -2 33.1 7.3
    16 2 2 41.9 8.5
    -16 -2 2 33.7 6.7
    17 -2 2 63.69 10.1
    -17 -2 -2 43 8.5
    17 2 -2 50.59 9.2
    17 2 2 47.8 9.6
    17 -2 -2 58.59 9.4
    -17 2 -2 38 7.9
    18 2 -2 4.5 5.8
    18 -2 2 -0.7 6
    -18 -2 -2 2 6.4
    18 -2 -2 7.4 5.7
    18 2 2 2.5 5.9
    -18 2 -2 8.2 6.2
    0 -3 2 0.2 0.8
    0 -3 2 0.6 0.8
    0 3 -2 -0.3 0.7
    0 -3 -2 0 0.8
    0 3 2 0.5 0.9
    0 -3 -2 0.2 0.8
    0 3 2 -0.8 1
    0 3 2 0.7 0.8
    0 -3 -2 -0.4 0.9
    0 3 -2 -1.2 0.7
    0 3 -2 0 0.9
    1 -3 2 8981.1 321.67
    1 -3 2 8786.42 320.97
    1 3 -2 8826.52 320.77
    1 3 -2 9085.79 321.07
    -1 3 2 8960 320.67
    -1 -3 -2 8686.73 320.67
    -1 3 2 8420.76 320.37
    -1 -3 -2 8815.52 320.67
    1 -3 2 8655.43 321.17
    1 3 2 8871.61 321.87
    1 3 2 8605.84 320.27
    -1 -3 2 8603.64 320.57
    1 -3 -2 8611.64 320.77
    -1 3 -2 8443.56 321.37
    -1 3 -2 8524.75 320.57
    1 3 2 8992.3 320.67
    -1 -3 2 8611.54 320.57
    1 -3 -2 8816.12 320.77
    1 -3 -2 8863.51 321.07
    -2 3 2 155.68 7
    2 -3 2 157.28 7.2
    -2 -3 -2 160.88 7.2
    2 3 -2 152.88 7
    -2 -3 -2 155.28 7.2
    -2 3 2 155.48 6.9
    2 3 -2 147.69 7
    -2 3 2 166.98 7
    -2 3 -2 160.98 7.2
    2 -3 -2 164.78 7.1
    -2 -3 2 159.08 7
    -2 -3 2 155.68 7
    2 -3 -2 143.89 6.9
    2 3 2 149.59 7.2
    -2 3 -2 140.99 7.1
    3 3 -2 379.26 15.3
    -3 3 2 367.06 15.2
    -3 3 2 384.16 15.2
    3 -3 2 371.96 15.4
    -3 -3 -2 377.86 15.5
    3 3 -2 368.66 15.4
    3 -3 2 365.66 15.4
    -3 -3 2 385.06 15.3
    3 3 2 351.06 15.5
    3 -3 -2 386.36 15.4
    -3 3 -2 370.36 15.5
    3 -3 -2 406.56 15.4
    4 3 -2 2.2 1.3
    -4 3 2 0.9 0.7
    4 -3 2 0.4 1.2
    -4 3 2 -1.5 1.1
    -4 3 2 0 1
    -4 -3 -2 0.1 1.5
    -4 3 -2 -0.1 0.7
    4 3 2 0 1.1
    -4 3 -2 0.8 1.4
    -4 -3 2 0.1 0.9
    4 -3 -2 -0.8 0.8
    4 -3 -2 1 1.1
    5 3 -2 123.49 6.6
    -5 3 2 113.89 6.3
    -5 3 2 111.39 5.9
    5 -3 2 131.09 6.8
    5 -3 -2 119.89 6.4
    5 -3 -2 120.59 6.4
    5 3 2 110.99 6.7
    -5 3 -2 118.49 6.7
    5 -3 -2 112.79 5.8
    -5 -3 2 116.99 6.3
    -6 3 2 716.63 28.1
    -6 -3 -2 734.73 29.4
    6 -3 2 698.43 29
    -6 3 2 719.53 28.8
    6 3 -2 726.53 29.2
    6 -3 -2 738.43 28.2
    6 -3 -2 708.03 28.9
    6 3 2 715.23 29.4
    -6 -3 2 753.52 28.9
    -6 3 -2 716.83 29.1
    -7 3 2 1304.17 50.89
    7 3 -2 1328.77 51.49
    -7 -3 -2 1332.07 51.59
    7 -3 2 1319.37 51.39
    -7 -3 2 1371.86 51.19
    7 -3 -2 1244.78 50.99
    7 3 2 1327.57 51.79
    -7 3 -2 1328.77 51.39
    7 -3 -2 1339.97 50.19
    8 -3 2 468.85 21.7
    8 3 -2 495.45 21.9
    -8 3 2 501.85 21.4
    -8 -3 -2 506.05 22
    8 -3 -2 509.55 20.5
    -8 -3 2 510.35 21.6
    -8 3 -2 492.15 21.8
    8 -3 -2 550.64 21.9
    8 3 2 479.55 22.1
    9 -3 2 1833.32 71.79
    -9 -3 -2 1862.81 71.79
    -9 3 2 1859.51 71.19
    9 3 -2 1847.62 71.79
    9 -3 -2 1805.72 71.29
    -9 3 -2 1826.52 71.49
    9 3 2 1886.71 72.19
    -9 -3 2 1898.61 71.39
    -10 -3 -2 443.66 20
    -10 3 2 409.26 19.2
    10 3 -2 419.46 19.9
    10 -3 2 399.06 19.8
    10 3 2 418.16 20.2
    10 -3 -2 410.56 19.4
    -10 -3 2 419.96 19.4
    -10 3 -2 427.96 19.8
    -11 3 2 198.48 11.5
    11 -3 2 175.78 11.7
    -11 -3 -2 186.18 11.8
    11 3 -2 182.28 11.8
    11 3 2 191.08 12.1
    -11 -3 2 197.28 11.4
    11 -3 -2 183.88 11.6
    -11 3 -2 192.58 11.7
    12 -3 2 49.4 6.8
    -12 -3 -2 18.5 4.5
    -12 3 2 48.5 6.3
    12 3 -2 41.4 6.4
    -12 3 -2 37.7 5.8
    -12 -3 2 39.2 5.7
    12 3 2 47.6 6.9
    12 -3 -2 38.4 6.2
    13 3 -2 36.4 6.2
    -13 -3 -2 15.5 5
    -13 3 2 21.6 5
    13 -3 2 33.2 6.4
    -13 -3 2 20.6 5
    13 -3 -2 28.5 5.9
    -13 3 -2 28.1 5.9
    13 3 2 20.3 5.6
    -14 -3 -2 -0.9 4.4
    14 3 -2 -2 3.6
    14 -3 2 11.8 5.2
    -14 3 2 1.5 3.8
    14 -3 -2 -1.7 3.7
    -14 3 -2 2.5 4.1
    14 3 2 -4.6 3.9
    -14 -3 2 -2.5 3.3
    -15 -3 -2 100.39 11.7
    15 3 -2 114.39 11.9
    15 -3 2 110.89 11.5
    -15 3 2 103.69 10.3
    15 3 2 86.99 10.6
    -15 3 -2 105.79 11.2
    15 -3 -2 102.39 10.8
    -15 -3 2 92.69 10.1
    16 -3 2 39.8 8.4
    -16 3 2 28 6.4
    -16 -3 -2 29 8
    16 3 -2 37.4 7.7
    -16 -3 2 28.8 6.6
    16 -3 -2 35.1 7.4
    -16 3 -2 35.7 7.6
    16 3 2 36.3 8
    17 3 -2 16.7 6.7
    17 -3 2 19 7.4
    -17 -3 -2 27.8 7.4
    17 -3 -2 24.3 7
    -17 3 -2 25.4 7.1
    17 3 2 17.4 7.7
    -18 -3 -2 12.4 6.4
    18 3 -2 29.6 8.1
    18 -3 2 6.3 6.4
    18 3 2 1.1 6
    -18 3 -2 11.6 6.6
    18 -3 -2 22.5 7.2
    0 -4 -2 5190.48 188.98
    0 4 -2 5090.59 188.48
    0 4 -2 5121.49 188.58
    0 -4 2 5106.19 188.48
    0 4 -2 5149.69 188.18
    0 4 2 5165.78 188.98
    0 -4 -2 4898.81 188.48
    0 -4 -2 5265.47 188.48
    0 4 2 5115.69 188.48
    -1 4 2 326.37 13.4
    1 4 -2 342.17 13.4
    1 4 -2 332.47 13.5
    -1 4 2 326.07 13.9
    1 -4 2 310.67 13.4
    1 -4 2 307.27 13.1
    -1 -4 -2 326.57 13.6
    -1 -4 -2 307.37 13.4
    -1 -4 2 321.07 13.3
    1 4 2 335.57 13.9
    1 -4 -2 307.57 13.8
    -1 4 -2 322.07 13.5
    1 -4 -2 309.47 13.3
    1 4 2 343.07 13.6
    -1 4 -2 319.27 13.5
    1 -4 -2 318.77 13.4
    2 4 -2 279.37 11.8
    -2 4 2 284.97 11.8
    -2 -4 -2 271.07 12
    2 -4 2 267.57 11.9
    2 4 -2 269.57 11.9
    2 -4 -2 273.47 12.4
    2 4 2 274.87 12
    2 -4 -2 302.57 12
    -2 -4 2 293.07 11.9
    -2 4 -2 261.67 11.9
    2 -4 -2 279.57 11.8
    3 4 -2 1470.05 56.39
    -3 4 2 1527.05 56.29
    3 -4 2 1492.65 56.49
    -3 4 2 1516.85 56.09
    -3 -4 -2 1504.85 56.59
    -3 4 -2 1481.15 56.59
    -3 -4 2 1457.35 56.29
    3 4 2 1443.16 56.59
    3 -4 -2 1535.95 56.39
    -4 4 2 282.07 12.2
    -4 -4 -2 285.47 12.9
    -4 4 2 306.37 12.7
    4 -4 2 290.37 12.8
    4 -4 2 282.07 12.8
    4 4 -2 277.97 12.7
    -4 4 -2 293.47 12.9
    4 4 2 292.77 13
    4 -4 -2 297.37 12.7
    -4 -4 2 283.77 12.6
    -5 4 2 1972.8 74.89
    -5 -4 -2 2022 75.39
    5 -4 2 2004.5 75.39
    5 4 -2 1955.9 75.29
    -5 4 2 2024.6 74.39
    -5 4 -2 1983.9 75.29
    5 4 2 1966 75.59
    5 -4 -2 2001.1 75.09
    -5 -4 2 1987.2 74.99
    -6 4 2 195.88 9.1
    6 4 -2 185.98 10
    6 -4 2 198.38 10.2
    -6 -4 -2 199.88 10.3
    -6 4 2 206.18 9.8
    6 4 2 203.78 10.4
    6 -4 -2 190.38 9.9
    -6 4 -2 202.38 10.2
    6 -4 -2 211.78 9.1
    6 -4 -2 200.88 10
    -6 -4 2 193.38 9.9
    -7 4 2 1278.07 49.1
    -7 4 2 1292.47 50.09
    7 4 -2 1284.37 50.69
    7 -4 2 1233.38 50.39
    -7 4 -2 1372.56 50.69
    7 -4 -2 1295.07 50.39
    7 -4 -2 1288.87 49.1
    7 4 2 1303.27 50.89
    -7 -4 2 1293.37 50.29
    -8 4 2 56.49 5.5
    -8 -4 -2 44 5.7
    8 -4 2 44.7 5.1
    8 4 -2 36.5 5
    8 -4 -2 48.3 5.3
    -8 -4 2 49.7 5.3
    8 4 2 36.1 4.9
    8 -4 -2 45.4 3.7
    -8 4 -2 49.4 5.5
    9 -4 2 6 3
    -9 -4 -2 12.3 3.8
    -9 4 2 11.7 3.2
    9 4 -2 8.2 3.2
    9 4 2 5.5 3
    -9 -4 2 5.7 2.8
    -9 4 -2 2.7 2.8
    9 -4 -2 11.4 3.2
    -10 -4 -2 142.79 11.7
    10 -4 2 230.38 12.4
    10 4 -2 213.58 12.2
    -10 4 2 221.58 11.8
    -10 -4 2 207.28 11.6
    10 4 2 201.98 12.5
    10 -4 -2 207.98 11.8
    -10 4 -2 211.68 12.1
    11 4 -2 312.97 16.4
    11 -4 2 312.17 16.4
    -11 -4 -2 226.98 15.9
    -11 4 2 327.17 15.9
    11 -4 -2 312.57 16
    11 4 2 319.07 16.9
    -11 -4 2 315.47 15.8
    -11 4 -2 311.17 16.1
    -12 4 2 302.57 15.7
    -12 -4 -2 302.07 16.9
    12 -4 2 270.47 15.9
    12 4 -2 326.17 16.8
    12 -4 -2 284.87 15.9
    -12 4 -2 277.57 15.9
    -12 -4 2 282.37 15.4
    12 4 2 267.27 16.3
    -13 -4 -2 228.68 14.7
    13 -4 2 225.18 14.3
    -13 4 2 225.68 13.7
    13 4 -2 218.48 14.2
    13 4 2 215.28 14.6
    -13 4 -2 227.08 14.1
    -13 -4 2 233.98 13.7
    13 -4 -2 228.28 14.2
    14 4 -2 58.29 8.6
    -14 -4 -2 58.09 8.5
    14 -4 2 66.99 8.7
    -14 4 2 68.19 8
    14 -4 -2 58.99 8.1
    -14 4 -2 62.49 8.6
    14 4 2 72.49 9.9
    -14 -4 2 63.79 8
    15 4 -2 -2.1 4.1
    -15 -4 -2 7.1 4.9
    15 -4 2 7.4 5.4
    -15 4 2 19.1 5.6
    15 4 2 13.7 6.2
    -15 -4 2 3 4.2
    15 -4 -2 5.6 4.6
    -15 4 -2 4.1 4.8
    16 4 -2 101.09 12.2
    -16 -4 -2 105.79 11.8
    -16 4 2 122.19 11.6
    16 -4 2 101.99 12
    -16 4 -2 91.69 10.7
    16 -4 -2 107.79 11.5
    -16 -4 2 105.39 11.3
    16 4 2 113.49 13.2
    17 -4 2 59.79 9.7
    -17 -4 -2 39.8 8.1
    17 4 -2 32.2 8.3
    17 -4 -2 38.9 8.4
    17 4 2 25.7 7.7
    -17 4 -2 36.4 8
    0 -5 -2 -1.2 1
    0 5 2 0.7 1.3
    0 5 -2 2.3 1.2
    0 5 2 -1.3 1
    0 -5 2 1 1.1
    0 -5 -2 0.9 1.3
    0 5 -2 -0.1 1.1
    1 -5 2 37.1 2.9
    -1 5 2 30.5 3.1
    1 5 -2 34.3 3.5
    -1 5 2 32 3.4
    1 5 -2 32 3.2
    -1 -5 -2 35.1 3.5
    1 -5 2 32.2 3.2
    1 -5 -2 33.7 3.3
    1 5 2 44.9 4.2
    -1 5 -2 36.6 3.5
    1 5 2 39.4 3.5
    1 -5 -2 35.9 3.7
    -1 -5 2 34.1 3.4
    -2 5 2 56.39 4
    -2 -5 -2 62.09 4.3
    2 -5 2 65.69 4.1
    2 5 -2 55.29 4.2
    2 -5 2 60.39 4.2
    2 -5 -2 55.69 4.4
    2 -5 -2 57.89 4
    -2 -5 2 53.79 3.9
    -2 5 -2 58.99 4.3
    2 5 2 62.39 4.3
    3 5 -2 135.89 7.3
    3 -5 2 140.49 7.3
    -3 5 2 130.79 7
    -3 5 2 142.19 6.9
    -3 -5 -2 129.29 7.2
    -3 5 -2 134.59 7.3
    3 5 2 133.29 7.4
    -3 -5 2 136.79 7.1
    3 -5 -2 142.99 7.3
    -4 -5 -2 8.6 2.3
    4 -5 2 7.9 2.2
    -4 5 2 7.8 2.1
    4 5 -2 4.2 2
    -4 5 2 6.2 1.7
    4 5 2 7.8 2.2
    -4 -5 2 10.1 2.2
    -4 5 -2 7.8 2.3
    4 -5 -2 7.4 2
    5 -5 2 87.69 5.7
    -5 5 2 75.19 4.7
    5 5 -2 73.89 5.5
    -5 -5 -2 73.99 5.5
    5 -5 2 87.19 5.7
    -5 5 2 75.39 5.3
    -5 -5 2 73.69 5.2
    5 5 2 78.19 5.8
    5 -5 -2 73.89 5.3
    -5 5 -2 88.29 5.8
    6 -5 2 75.19 5.9
    -6 5 2 72.69 5.6
    -6 -5 -2 62.99 6.2
    6 5 -2 88.29 6.1
    -6 5 2 87.49 5.1
    -6 -5 2 88.29 5.8
    6 -5 -2 82.59 5.8
    -6 5 -2 82.29 6
    6 5 2 81.49 6.1
    -7 5 2 735.83 27.4
    -7 -5 -2 685.33 28.9
    -7 5 2 738.63 28.5
    7 5 -2 694.93 29.1
    7 -5 2 681.03 28.8
    -7 5 -2 638.64 28.6
    7 -5 -2 699.63 28.7
    7 -5 -2 687.33 28.7
    -7 -5 2 673.43 28.5
    7 5 2 680.63 29.2
    -8 5 2 61.49 4.3
    8 5 -2 52.29 5.9
    8 -5 2 46.3 5.4
    -8 -5 -2 36.4 5.1
    -8 -5 2 42.3 5.1
    8 5 2 41.8 5.3
    8 -5 -2 50.39 5.4
    -8 5 -2 32.5 4.8
    9 5 -2 592.34 26.7
    9 -5 2 567.74 26.4
    -9 5 2 602.44 26.1
    -9 -5 -2 619.84 26.8
    9 -5 -2 623.14 26.5
    -9 -5 2 643.04 26.6
    -9 5 -2 620.64 26.6
    9 5 2 622.04 27.2
    10 5 -2 26.8 4.9
    10 -5 2 27.9 5.1
    -10 5 2 37.9 5.1
    -10 -5 -2 21.5 4.8
    10 5 2 15.2 4.5
    -10 -5 2 23.3 4.4
    -10 5 -2 25 4.9
    10 -5 -2 33.7 5.1
    11 -5 2 8.2 3.9
    -11 5 2 29 4.9
    -11 -5 -2 7.5 3.8
    11 5 -2 19 4.7
    11 -5 -2 22.3 4.8
    -11 5 -2 22.2 4.7
    -11 -5 2 8.5 3.5
    11 5 2 16 4.4
    -12 -5 -2 12.8 4.5
    12 -5 2 16.2 5.1
    -12 5 2 14.1 4.4
    12 5 -2 8.9 4.2
    -12 5 -2 19.6 5
    12 5 2 17 5.3
    -12 -5 2 14.1 4.3
    12 -5 -2 13.1 4.7
    -13 5 2 119.29 10.3
    13 -5 2 107.79 10.5
    13 5 -2 110.19 11.3
    -13 -5 -2 118.49 11
    13 -5 -2 87.19 9.8
    -13 -5 2 107.19 10.3
    -13 5 -2 114.49 10.7
    13 5 2 152.68 13.3
    14 5 -2 7.5 4.6
    14 -5 2 -0.7 4.5
    -14 -5 -2 -0.5 4
    -14 5 2 4.4 4.4
    -14 -5 2 1.3 3.6
    14 5 2 1.2 4.2
    -14 5 -2 0 4.2
    14 -5 -2 0.9 4.2
    -15 5 2 191.48 13
    15 -5 2 145.59 13.6
    15 5 -2 156.38 14.2
    -15 -5 -2 186.78 13.4
    15 5 2 172.38 13.8
    -15 5 -2 146.79 13.5
    15 -5 -2 163.18 14.4
    -15 -5 2 177.18 12.7
    16 -5 2 -3 5.1
    -16 5 2 0.2 5.8
    16 5 -2 1.3 4.5
    -16 -5 -2 4.2 4.9
    -16 5 -2 -6.5 4.5
    16 5 2 0.6 4.9
    -16 -5 2 0 4.9
    16 -5 -2 -4.9 4.6
    17 5 -2 243.98 17.3
    -17 -5 -2 229.18 16.6
    17 -5 2 230.38 17.2
    17 5 2 240.08 17.4
    -17 5 -2 240.38 16.7
    17 -5 -2 232.08 17.1
    0 -6 -2 198.08 9.4
    0 -6 2 195.48 9.4
    0 6 2 183.38 9.4
    0 6 2 203.18 9.9
    0 -6 -2 190.38 9.7
    0 6 -2 187.28 9.5
    0 6 -2 196.68 9.2
    1 6 -2 259.27 11.3
    1 6 -2 227.08 11.3
    -1 -6 -2 231.38 11.3
    1 -6 2 234.58 11.3
    -1 6 2 249.48 11.4
    -1 6 2 264.07 12
    1 -6 2 249.48 11.1
    1 -6 -2 249.18 11.4
    -1 6 -2 236.98 11.4
    1 6 2 247.18 11.4
    1 -6 -2 260.67 11.9
    -1 -6 2 249.18 11.3
    1 6 2 249.68 11.8
    2 -6 2 38 4.1
    2 6 -2 31.8 3.7
    -2 6 2 36.1 3.7
    2 -6 2 38.1 3.7
    -2 -6 -2 39.7 4.1
    2 -6 -2 33.8 3.8
    2 -6 -2 45.5 4.7
    2 6 2 38 4.3
    2 6 2 36.6 3.9
    -2 6 -2 31.4 4
    -2 -6 2 44.4 4
    -3 6 2 989 37.4
    3 -6 2 978.8 37.4
    3 6 -2 916.21 37.5
    3 -6 2 945.31 37.5
    -3 -6 -2 910.71 37.5
    -3 6 -2 919.31 37.5
    3 6 2 960.1 37.7
    -3 -6 2 918.01 37.3
    3 -6 -2 989.6 37.5
    3 -6 -2 1004.8 38.3
    4 6 -2 279.77 13.2
    4 -6 2 263.47 12.9
    -4 6 2 274.57 12.3
    -4 6 2 279.87 12.9
    -4 -6 -2 282.47 13.2
    4 6 2 287.47 13.4
    -4 6 -2 281.97 13.2
    4 -6 -2 305.47 13.2
    -4 -6 2 267.87 12.8
    -5 6 2 80.29 5.7
    5 6 -2 83.39 6
    5 -6 2 78.39 5.9
    -5 -6 -2 77.99 5.8
    -5 6 2 74.19 5
    5 6 2 85.49 6.1
    -5 -6 2 78.59 5.7
    5 -6 -2 79.19 5.7
    -5 6 -2 83.49 6
    -6 6 2 23.5 2.9
    -6 -6 -2 18.9 3.6
    6 -6 2 16.1 3.1
    6 -6 2 17.3 3.2
    6 6 -2 19.3 3.6
    -6 6 2 16.5 3.1
    6 -6 -2 19.2 3.4
    -6 6 -2 15.8 3.4
    -6 -6 2 11.7 2.9
    6 6 2 20 3.7
    -7 6 2 2.4 1.8
    7 6 -2 1.3 2.3
    -7 6 2 0.2 2.3
    -7 -6 -2 1.6 2.2
    7 -6 2 -1.7 2
    -7 -6 2 2.8 2
    7 -6 -2 -0.7 2
    -7 6 -2 0 2.1
    7 6 2 -1.8 2
    7 -6 -2 -0.7 2.1
    8 6 -2 3.4 2.7
    -8 -6 -2 0.6 2.5
    8 -6 2 8.4 3
    -8 6 2 15.1 3.3
    8 -6 -2 8.3 2.8
    8 6 2 2.4 2.6
    -8 6 -2 6.7 3
    8 -6 -2 10.4 3.1
    -8 -6 2 0.9 2.1
    9 6 -2 726.03 31.3
    9 -6 2 711.23 30.8
    -9 -6 -2 715.93 31.1
    -9 6 2 744.13 28.6
    -9 6 2 733.93 30.4
    -9 6 -2 711.53 30.8
    9 -6 -2 730.53 30.9
    -9 -6 2 686.83 30.4
    9 6 2 714.23 31.4
    10 6 -2 10.3 3.6
    10 -6 2 10.5 3.7
    -10 -6 -2 8.7 3.5
    -10 6 2 18.2 4.2
    10 -6 -2 11.5 3.7
    10 6 2 26.6 5.2
    -11 6 2 280.87 15
    11 -6 2 266.77 15.2
    -11 -6 -2 268.87 15.4
    11 6 -2 264.17 15.5
    -11 -6 2 266.17 14.9
    11 -6 -2 288.07 15.2
    -11 6 -2 282.57 15.4
    11 6 2 280.07 16
    12 6 -2 22.1 5.6
    -12 6 2 28.8 5.5
    -12 -6 -2 19 5.2
    12 -6 2 18.6 5
    -12 6 -2 19.8 5.4
    12 6 2 32.6 6.5
    12 -6 -2 23.4 5
    -12 -6 2 25.3 5.1
    13 -6 2 59.89 8.3
    13 6 -2 64.59 9
    -13 -6 -2 67.59 8.9
    -13 6 2 66.29 7.8
    13 6 2 60.69 8.7
    -13 -6 2 66.19 8.3
    13 -6 -2 64.99 8.2
    -13 6 -2 60.69 8.3
    -14 -6 -2 8 4.8
    14 6 -2 2.1 4.5
    -14 6 2 10.2 4.9
    14 -6 2 -3.6 4.4
    -14 6 -2 -2.6 4.6
    14 -6 -2 11.9 5.2
    14 6 2 1.2 4.6
    -14 -6 2 9.4 4.4
    -15 -6 -2 45.2 8.1
    15 6 -2 45.4 8.3
    -15 6 2 43.8 7.4
    15 -6 2 14.3 6.3
    15 -6 -2 41.1 7.9
    15 6 2 28.7 7.5
    -15 -6 2 39.1 7.1
    -15 6 -2 44 8.2
    16 -6 2 2 5.4
    -16 -6 -2 10.5 5.2
    16 6 -2 4.2 5.2
    -16 6 -2 3 5.4
    16 -6 -2 5.9 5.6
    16 6 2 3.7 5.3
    17 6 -2 200.88 18
    -17 -6 -2 232.28 16.8
    17 -6 2 220.88 17.2
    -17 6 -2 266.67 17.2
    17 6 2 230.38 17.6
    17 -6 -2 227.98 16.7
    0 7 -2 -0.5 1.4
    0 -7 -2 -0.7 1.4
    0 7 -2 2.7 1.8
    0 7 2 -0.4 1.4
    0 7 2 0 1.6
    0 -7 2 -1.2 1.4
    0 -7 -2 0.2 1.5
    -1 7 2 95.89 6.2
    1 7 -2 81.59 5.6
    1 -7 2 75.19 5.4
    -1 -7 -2 74.39 5.5
    1 -7 2 68.39 5
    -1 7 2 90.99 5.7
    1 -7 -2 99.39 6.1
    -1 7 -2 67.09 5.4
    1 -7 -2 86.69 5.6
    1 7 2 67.99 5.4
    -1 -7 2 78.89 5.4
    1 7 2 79.19 5.9
    -2 7 2 553.34 23.9
    -2 -7 -2 555.94 24
    2 7 -2 587.44 24.2
    2 -7 2 568.34 24
    2 7 -2 601.64 24.1
    2 -7 2 535.55 23.7
    2 7 2 581.34 24.2
    -2 -7 2 578.74 23.9
    2 7 2 555.64 24.5
    2 -7 -2 641.74 24.9
    2 -7 -2 610.14 24.1
    3 7 -2 25.9 3.8
    3 -7 2 34.7 4.2
    3 -7 2 40.7 4.3
    -3 7 2 44.5 4.6
    -3 -7 -2 37 4.2
    3 -7 -2 34.2 4.2
    3 7 2 29 4
    -3 7 -2 38.9 4.5
    3 -7 -2 36.4 4.5
    -3 -7 2 38.6 4.3
    -4 7 2 375.36 16.2
    -4 -7 -2 350.76 16.3
    4 7 -2 359.16 16.4
    -4 7 2 357.26 15.5
    4 -7 2 353.56 16.2
    4 7 2 354.76 16.5
    4 -7 -2 353.06 16.8
    -4 7 -2 350.86 16.3
    4 -7 -2 339.77 16
    -4 -7 2 368.86 16.1
    5 -7 2 808.72 32.9
    -5 7 2 812.92 32.7
    -5 7 2 802.72 31.8
    -5 -7 -2 814.52 33.2
    5 7 -2 796.42 33.1
    -5 7 -2 808.52 33
    5 7 2 788.82 33.2
    5 -7 -2 814.42 32.9
    -5 -7 2 806.62 32.8
    -6 7 2 580.24 24.1
    -6 -7 -2 559.14 24.5
    6 -7 2 542.85 24.2
    6 7 -2 563.84 24.6
    -6 7 2 544.55 22.9
    6 -7 2 575.74 24.3
    -6 7 -2 561.14 24.4
    6 7 2 573.94 24.8
    6 -7 -2 582.24 24.3
    -6 -7 2 547.75 24.1
    -7 7 2 1007.3 39.8
    -7 -7 -2 988.4 40.3
    7 -7 2 974.5 40.1
    7 7 -2 987.8 40.4
    7 -7 2 972.4 40.2
    -7 7 2 1007.5 38.5
    7 7 2 994.2 40.6
    -7 7 -2 959.2 40
    -7 -7 2 956.1 39.8
    7 -7 -2 1000.2 40
    -8 7 2 113.59 8
    -8 7 2 114.39 6.7
    8 -7 2 100.49 8.1
    -8 -7 -2 114.39 8.2
    8 7 -2 103.09 8.3
    -8 7 -2 89.99 8.7
    8 -7 -2 118.09 8.1
    8 -7 -2 106.39 8
    8 7 2 118.09 8.7
    -8 -7 2 96.19 7.5
    -9 7 2 19.7 3.1
    9 -7 2 37.5 5.5
    -9 -7 -2 19.5 4.6
    9 7 -2 21.9 4.7
    -9 7 2 24.1 4.6
    9 7 2 25.5 5.1
    9 -7 -2 22.3 4.7
    -9 7 -2 13.5 4
    -9 -7 2 24 4.4
    -10 7 2 1.7 3.3
    10 -7 2 1.8 3.6
    10 7 -2 3.3 3.2
    -10 -7 -2 6.7 3.8
    10 -7 -2 6.9 3.7
    -10 -7 2 0.7 2.5
    10 7 2 6.4 3.9
    -10 7 -2 5.1 3.6
    11 7 -2 428.56 22.5
    -11 7 2 490.65 22.1
    11 -7 2 443.16 22.2
    -11 -7 -2 499.85 23.1
    -11 7 -2 446.06 22.3
    11 7 2 438.96 22.9
    -11 -7 2 454.45 22.1
    11 -7 -2 470.15 22.3
    -12 7 2 25.8 5.4
    12 -7 2 17.8 5.4
    -12 -7 -2 22.2 5.5
    12 7 -2 27.3 5.8
    -12 -7 2 26.6 5.3
    12 -7 -2 21.6 5.6
    -12 7 -2 28 6
    12 7 2 29 5.9
    -13 -7 -2 694.33 33
    -13 7 2 742.33 32.5
    13 7 -2 691.43 33.3
    13 -7 2 747.73 33.2
    13 7 2 732.23 34
    -13 -7 2 745.93 32.8
    -13 7 -2 705.13 32.7
    13 -7 -2 700.13 32.6
    14 7 -2 -1.8 4.2
    -14 7 2 8.2 4.8
    14 -7 2 0.2 4.6
    -14 -7 -2 -1.1 3.9
    14 7 2 0.8 4.8
    14 -7 -2 3.3 4.8
    -14 7 -2 2.5 4.9
    -14 -7 2 3.6 3.8
    -15 7 2 400.16 22.1
    -15 -7 -2 439.36 23.3
    15 -7 2 434.76 23.6
    15 7 -2 407.06 23.4
    -15 -7 2 416.86 22.4
    15 7 2 434.16 24.2
    -15 7 -2 433.06 23
    15 -7 -2 414.46 23.1
    -16 -7 -2 17.9 6.1
    16 7 -2 17.3 6.8
    16 -7 2 9.8 6.5
    16 -7 -2 12.4 6.7
    -16 7 -2 13.6 6.5
    16 7 2 11.9 6.5
    -17 -7 -2 105.69 12.5
    17 7 -2 102.19 13.1
    17 -7 2 109.59 12.6
    17 -7 -2 123.89 13.6
    17 7 2 129.59 14.2
    -17 7 -2 113.49 12.7
    0 8 2 81.69 6.2
    0 8 -2 65.29 5.4
    0 8 2 86.89 6
    0 8 -2 73.49 6.7
    0 -8 2 73.59 5.7
    0 -8 -2 77.29 5.7
    -1 -8 -2 413.66 17.3
    -1 8 2 394.26 17.6
    -1 8 2 368.06 16.9
    1 8 -2 353.16 16.9
    1 -8 2 374.56 16.7
    1 -8 2 386.46 17
    1 8 -2 379.06 16.8
    -1 -8 2 370.06 16.8
    1 -8 -2 368.06 17.3
    1 8 2 381.06 17.1
    1 -8 -2 397.46 17
    -1 8 -2 357.06 17
    1 8 2 356.56 17.4
    2 -8 2 149.79 8.8
    -2 8 2 162.68 9
    2 -8 2 159.28 8.7
    2 8 -2 156.08 9
    -2 -8 -2 149.19 8.9
    2 8 -2 148.39 8.8
    -2 -8 2 150.48 8.7
    2 8 2 164.68 9.2
    2 8 2 158.78 9.4
    -2 8 -2 162.58 9.2
    2 -8 -2 177.48 9.2
    2 -8 -2 159.28 9.3
    3 8 -2 1071.29 44.2
    3 -8 2 1117.19 44
    3 -8 2 1079.89 44
    -3 8 2 1154.48 44.1
    -3 -8 -2 1124.19 44.3
    3 8 2 1093.99 44.8
    -3 8 -2 1099.59 44.3
    3 -8 -2 1173.18 44.9
    -3 -8 2 1112.69 44
    3 8 2 1080.29 44.3
    3 -8 -2 1136.69 44.2
    4 -8 2 9.2 2.7
    -4 -8 -2 8.7 2.6
    4 -8 2 3.9 2
    -4 8 2 4.2 2.4
    4 8 -2 6.1 2.6
    -4 8 -2 9.1 2.8
    4 8 2 5.6 2.5
    4 -8 -2 7.8 2.5
    -4 -8 2 12.4 2.9
    4 -8 -2 4.6 2.3
    -5 8 2 482.55 20.5
    5 8 -2 457.95 20.7
    -5 -8 -2 484.85 20.9
    5 -8 2 450.45 20.5
    -5 8 2 470.95 19.4
    -5 8 -2 440.56 20.5
    5 -8 -2 461.65 20.5
    -5 -8 2 435.56 20.2
    5 8 2 444.66 20.7
    5 -8 -2 429.76 20.9
    6 -8 2 5.8 2.8
    -6 -8 -2 18.2 3.9
    6 8 -2 13.1 3.7
    -6 8 2 13.8 3.4
    -6 8 2 15.3 2.9
    -6 8 -2 14.1 2.1
    6 8 2 11.4 3.4
    -6 -8 2 18.3 3.6
    6 -8 -2 19.6 3.9
    -6 8 -2 11.2 3.5
    -7 8 2 38.9 5.2
    7 8 -2 32.3 5.1
    -7 -8 -2 33.4 5.1
    -7 8 2 36.3 4.1
    7 -8 2 34.1 5.1
    7 -8 2 28.8 4.8
    7 8 2 29.6 5
    -7 8 -2 30.7 5.4
    -7 -8 2 28.1 4.5
    7 -8 -2 26.6 4.6
    8 -8 2 51.59 6.7
    8 8 -2 38.8 5.7
    -8 -8 -2 51.39 6.3
    -8 8 2 55.69 4.9
    -8 8 2 41.5 5.6
    -8 -8 2 42.5 5.8
    -8 8 -2 38.9 5.5
    8 -8 -2 55.39 6.2
    8 8 2 57.69 7
    8 -8 -2 46.3 5.6
    -9 8 2 220.08 12.8
    9 -8 2 229.28 13.5
    -9 8 2 231.18 11
    9 8 -2 222.18 13.6
    -9 -8 -2 242.88 13.6
    -9 8 -2 229.68 13.4
    9 -8 -2 222.98 13.2
    9 -8 -2 204.08 12.9
    9 8 2 251.17 14.2
    -9 -8 2 217.48 12.8
    10 8 -2 90.49 9
    -10 -8 -2 74.29 8.6
    -10 8 2 75.59 7.9
    10 -8 2 69.99 8.2
    10 8 2 80.09 9.1
    -10 8 -2 72.89 8.3
    -10 -8 2 82.79 8.6
    10 -8 -2 73.49 8.2
    -11 8 2 459.15 21.9
    11 8 -2 422.86 22.4
    -11 -8 -2 438.16 22.3
    11 -8 2 435.96 22.1
    -11 8 -2 457.95 22.3
    -11 -8 2 473.55 22.1
    11 -8 -2 444.56 22
    11 8 2 430.56 22.8
    12 8 -2 72.59 9.2
    12 -8 2 68.29 8.8
    -12 8 2 73.79 8.3
    -12 -8 -2 66.89 8.6
    -12 -8 2 71.39 8.5
    12 -8 -2 85.79 9.3
    12 8 2 70.29 9.3
    -12 8 -2 76.79 9.3
    -13 8 2 163.08 12.3
    13 8 -2 174.08 13.3
    13 -8 2 145.89 13.1
    -13 -8 -2 162.68 12.6
    13 -8 -2 149.69 12.4
    -13 -8 2 172.68 12.3
    -13 8 -2 177.78 13
    13 8 2 168.78 13.6
    -14 -8 -2 8.6 5.2
    14 8 -2 0.4 4.5
    14 -8 2 -4.4 4.9
    -14 8 2 1.2 4.8
    -14 8 -2 3.1 4.8
    14 -8 -2 14.3 5.6
    -14 -8 2 5.1 4.1
    14 8 2 -0.9 4.4
    -15 -8 -2 2 4.1
    15 8 -2 5.6 5
    -15 8 2 6.9 5.6
    15 -8 2 7.3 6.3
    -15 -8 2 -0.2 4.3
    15 8 2 -3 4.7
    15 -8 -2 0.5 4.9
    -15 8 -2 -6.1 4.8
    16 -8 2 19.4 7.1
    16 8 -2 0.2 5.1
    -16 -8 -2 11.3 5.8
    16 -8 -2 0.8 5.2
    -16 8 -2 19.8 6.9
    16 8 2 6.8 6
    0 -9 2 -1.4 1.7
    0 9 2 0.1 1.9
    0 9 -2 -1 1.9
    0 9 2 -1.2 2.1
    0 9 -2 3.6 2.4
    0 -9 -2 -3.8 1.5
    -1 9 2 1217.08 48.7
    1 9 -2 1254.77 48.1
    -1 9 2 1250.07 48.2
    1 9 -2 1245.08 48.4
    1 -9 2 1224.18 48.1
    -1 -9 -2 1231.08 48.3
    1 9 2 1180.08 48.2
    1 -9 -2 1153.78 47.9
    1 -9 -2 1236.68 48.7
    -1 -9 2 1187.88 47.9
    -1 9 -2 1175.28 48.2
    1 9 2 1244.48 48.8
    2 9 -2 -0.3 1.8
    2 -9 2 2.8 2.3
    -2 9 2 2.5 2.2
    2 -9 2 -1.6 1.5
    -2 -9 -2 -0.7 2.1
    2 9 -2 1.4 2
    2 9 2 -1.8 1.9
    2 -9 -2 3.5 2.2
    -2 -9 2 3.1 2.2
    2 9 2 -0.2 2.2
    -2 9 -2 2.5 2.4
    2 -9 -2 -0.6 1.8
    3 -9 2 256.77 12.7
    3 9 -2 253.07 12.9
    3 9 -2 253.37 13.1
    3 -9 2 230.08 12.6
    -3 9 2 233.88 12.6
    -3 -9 -2 255.67 13
    -3 9 -2 237.98 12.9
    3 9 2 266.67 13.2
    3 -9 -2 269.97 13
    3 9 2 248.98 13.4
    -3 -9 2 236.78 12.5
    3 -9 -2 223.48 12.9
    4 9 -2 52.69 5.9
    4 -9 2 51.29 5.7
    4 -9 2 53.19 5.8
    -4 -9 -2 51.49 5.7
    -4 9 2 58.89 5.9
    4 -9 -2 63.99 6.6
    -4 9 -2 47.1 5.7
    -4 -9 2 54.49 5.7
    4 9 2 66.59 6.8
    4 9 2 61.39 7.1
    4 -9 -2 56.39 6.3
    5 9 -2 84.19 8.2
    -5 9 2 87.99 7.2
    -5 9 2 95.09 6.6
    5 -9 2 98.59 7.3
    -5 -9 -2 90.99 8.6
    5 -9 2 99.39 7.6
    5 -9 -2 95.29 7.6
    -5 9 -2 101.19 7.7
    5 -9 -2 103.89 7.6
    5 9 2 90.39 8.1
    -5 -9 2 89.19 7
    6 -9 2 106.29 8
    -6 9 2 100.09 8
    -6 -9 -2 113.99 8.4
    6 -9 2 101.69 8.1
    -6 9 2 115.59 7.2
    6 9 -2 116.79 8.5
    6 9 2 109.49 8.5
    6 -9 -2 100.39 8.4
    -6 -9 2 120.29 8.2
    6 -9 -2 103.49 8
    -6 9 -2 109.19 8.4
    7 -9 2 629.54 25.8
    -7 9 2 572.24 23.7
    -7 -9 -2 549.45 25.6
    7 -9 2 551.74 25.3
    7 9 -2 552.84 25.7
    -7 9 2 596.24 25.3
    -7 9 -2 587.14 25.6
    -7 -9 2 565.64 25.2
    7 -9 -2 546.75 25.2
    7 9 2 532.55 25.7
    -7 9 -2 544.35 22.4
    -8 -9 -2 110.89 9.8
    -8 9 2 101.09 7
    -8 9 2 123.69 9
    8 9 -2 111.99 10.2
    8 -9 2 106.39 9.4
    8 -9 2 96.29 9.2
    8 -9 -2 120.29 9
    8 9 2 121.59 10.7
    -8 -9 2 111.29 8.5
    -8 9 -2 113.89 9
    9 -9 2 259.67 14.6
    -9 9 2 236.88 13.9
    -9 -9 -2 211.78 13.9
    9 9 -2 285.67 15.2
    -9 9 2 245.58 11.9
    9 -9 -2 242.98 14
    9 -9 -2 244.78 14.1
    9 9 2 243.68 14.7
    -9 9 -2 220.68 14
    -9 -9 2 252.07 14
    -10 -9 -2 22.9 5.2
    10 -9 2 25.5 5.6
    10 9 -2 27 5.6
    -10 9 2 32.6 5.9
    -10 -9 2 26.7 5.5
    10 -9 -2 22.6 5.1
    10 9 2 34.2 6.2
    -10 9 -2 27.1 5.8
    11 -9 2 4.8 4.4
    11 9 -2 1 3.8
    -11 -9 -2 6.4 4
    -11 9 2 6.8 4.3
    -11 -9 2 9.1 3.9
    11 9 2 4.5 4.4
    11 -9 -2 6.8 4.7
    -11 9 -2 9.2 4.8
    12 -9 2 18 5.7
    -12 9 2 22.6 6
    12 9 -2 35.3 7.4
    -12 -9 -2 19.6 5.6
    12 -9 -2 21.8 5.8
    12 9 2 24.8 6.5
    -12 -9 2 26.8 5.7
    -12 9 -2 32.8 6.5
    13 9 -2 12.7 5.8
    -13 -9 -2 19.6 5.8
    13 -9 2 7.3 5.3
    -13 9 2 14.2 5.4
    13 -9 -2 17.8 5.9
    -13 -9 2 13.4 5
    -13 9 -2 12.4 5.8
    13 9 2 10.1 5.4
    -14 9 2 6.6 5.4
    14 -9 2 5.7 5.4
    -14 -9 -2 4.1 4.4
    14 9 -2 8.1 5.4
    -14 -9 2 -2.4 4
    -14 9 -2 -1.1 5.2
    14 9 2 1.1 5
    14 -9 -2 2.9 5.1
    15 -9 2 88.29 11.8
    -15 -9 -2 79.29 10.5
    15 9 -2 96.19 12
    15 9 2 105.79 13
    -15 9 -2 81.39 10.2
    15 -9 -2 83.59 11.3
    16 -9 2 3.9 6.3
    -16 -9 -2 4.2 5.3
    16 9 -2 6.6 6.1
    -16 9 -2 8.5 6.4
    16 -9 -2 6.5 6.1
    16 9 2 3.5 6.1
    0 10 -2 4.3 2.7
    0 10 -2 1.7 2.5
    0 -10 2 1.9 2.1
    0 -10 -2 2.6 2.4
    0 10 2 3.2 2.6
    0 10 2 1 2.4
    1 -10 2 379.86 17.5
    -1 -10 -2 379.46 17.6
    1 10 -2 365.36 17.3
    -1 10 2 379.06 17.6
    1 10 -2 348.87 17.6
    1 10 2 358.16 17.6
    -1 -10 2 355.86 17.3
    1 -10 -2 383.66 17.7
    1 -10 -2 358.86 17.9
    -1 10 -2 359.26 17.5
    1 10 2 365.86 18
    -2 -10 -2 360.56 17
    2 -10 2 336.57 16.4
    -2 10 2 343.97 16.9
    2 10 -2 356.16 17.1
    2 -10 2 343.67 16.8
    2 10 -2 355.86 16.8
    -2 10 -2 340.27 17
    2 -10 -2 350.46 17.3
    2 10 2 355.86 17.5
    2 10 2 362.26 17.1
    -2 -10 2 319.47 16.4
    2 -10 -2 354.06 16.8
    -3 10 2 1175.98 45.7
    3 -10 2 1079.29 45.2
    3 10 -2 1125.69 45.8
    -3 -10 -2 1133.19 45.7
    3 -10 2 1124.79 45.6
    3 10 -2 1100.99 45.5
    3 -10 -2 1091.69 46.1
    3 -10 -2 1229.18 45.9
    -3 10 -2 1093.39 45.7
    -3 -10 2 1118.49 45.5
    3 10 2 1155.68 46.3
    3 10 2 1138.79 45.8
    -4 -10 -2 223.68 12.4
    4 -10 2 218.48 12
    4 -10 2 212.38 12.2
    4 10 -2 191.78 12.1
    4 10 -2 224.18 12.5
    -4 10 2 227.68 12.3
    -4 -10 2 219.18 12.1
    4 -10 -2 236.18 12.9
    -4 10 -2 208.18 12.2
    4 10 2 195.38 12.2
    4 10 2 221.68 12.9
    4 -10 -2 216.28 12.2
    -5 10 2 1423.86 54.59
    5 10 -2 1293.77 54.79
    -5 10 2 1382.46 53.49
    5 -10 2 1337.17 54.59
    5 -10 2 1357.76 54.69
    -5 -10 -2 1341.87 54.79
    5 10 2 1326.97 54.99
    -5 10 -2 1356.66 54.79
    5 -10 -2 1403.26 54.79
    5 -10 -2 1435.56 55.69
    -5 -10 2 1395.26 54.59
    6 10 -2 32.8 5.6
    6 -10 2 31.6 5.3
    -6 10 2 42.2 4.8
    6 -10 2 39 5.5
    -6 10 2 53.19 6.5
    -6 -10 -2 56.99 7
    6 -10 -2 43.1 6.3
    -6 10 -2 40.1 5.7
    6 -10 -2 42.3 5.9
    6 10 2 35.1 5.8
    -6 -10 2 49.1 6.2
    7 -10 2 160.68 10.6
    -7 -10 -2 153.48 10.6
    7 10 -2 144.29 10.5
    -7 10 2 154.78 8.9
    7 -10 2 133.79 9.8
    -7 10 2 151.48 10.4
    -7 10 -2 146.99 10.5
    7 10 2 152.78 10.8
    -7 10 -2 147.19 7.7
    7 -10 -2 146.69 10.2
    -7 -10 2 148.09 10
    -8 -10 -2 76.89 8.2
    8 -10 2 52.59 7.1
    -8 10 2 68.49 6
    -8 10 2 61.89 7.3
    8 -10 2 68.39 8.1
    8 10 -2 74.19 8.1
    8 -10 -2 59.59 7.2
    8 10 2 59.69 7.7
    -8 -10 2 50.59 6.9
    -8 10 -2 83.19 8.9
    9 -10 2 63.29 7.9
    9 10 -2 44 7.1
    -9 -10 -2 33.4 6.2
    -9 10 2 58.59 7.2
    -9 10 -2 42.6 6.6
    -9 -10 2 56.39 7.5
    9 -10 -2 42.9 6.4
    9 -10 -2 48.7 6.7
    9 10 2 42.5 6.7
    10 -10 2 23.9 5.8
    -10 -10 -2 21.5 5.5
    10 10 -2 29.5 6.1
    -10 10 2 23.1 5.4
    10 -10 -2 20.3 5.6
    10 -10 -2 19.8 5.5
    -10 10 -2 21.9 5.8
    10 10 2 36.3 6.7
    -10 -10 2 29.5 5.5
    11 10 -2 125.29 12
    -11 -10 -2 111.29 11
    11 -10 2 126.19 12
    -11 10 2 117.59 10.9
    -11 10 -2 110.49 10.8
    11 -10 -2 113.79 11.2
    11 10 2 125.19 12.1
    -11 -10 2 135.39 12.3
    -12 10 2 142.89 12
    12 -10 2 132.29 12.8
    12 10 -2 136.09 12.8
    -12 -10 -2 145.79 13.5
    -12 -10 2 120.29 12.2
    -12 10 -2 145.79 12.5
    12 10 2 122.79 12.8
    12 -10 -2 125.19 12.4
    13 10 -2 90.39 10.9
    13 -10 2 75.59 10
    -13 10 2 95.29 10.2
    -13 -10 -2 98.79 11.4
    -13 -10 2 83.89 9.8
    13 -10 -2 68.29 9.4
    -13 10 -2 50.29 8.4
    13 10 2 77.69 10.2
    14 10 -2 65.49 10.1
    14 -10 2 61.09 9.7
    -14 -10 -2 75.99 10
    -14 10 2 76.49 10.1
    14 -10 -2 61.29 9.1
    -14 10 -2 62.19 9.1
    -14 -10 2 69.39 9.4
    14 10 2 77.49 11.1
    -15 -10 -2 14.1 6.1
    15 10 -2 16.4 6.6
    15 -10 2 8.5 6.2
    15 -10 -2 19.1 6.7
    -15 10 -2 16.8 6.9
    15 10 2 9.3 6.3
    0 -11 -2 -0.1 2.4
    0 11 -2 -1.2 2.3
    0 11 2 0.7 2.6
    0 11 -2 2.2 2.5
    0 -11 2 -1.2 2.1
    0 11 2 -2.8 2.5
    -1 -11 -2 299.87 15.5
    1 11 -2 311.47 15.4
    1 11 -2 288.07 15.5
    1 -11 2 284.77 15.2
    -1 11 2 308.27 15.6
    -1 11 -2 327.17 15.9
    1 11 2 302.97 15.9
    1 -11 -2 294.17 15.5
    -1 -11 2 271.87 15.1
    1 11 2 299.07 15.6
    -2 -11 -2 0 2.4
    2 -11 2 -1.8 2.4
    2 -11 2 0.1 2.1
    -2 11 2 -1.3 2.6
    2 11 -2 -0.9 2.5
    2 11 -2 -4.1 2
    2 -11 -2 2.2 2.6
    2 -11 -2 -0.1 2.4
    -2 11 -2 0.7 2.7
    2 11 2 -2.4 2.4
    -2 -11 2 2 2.6
    2 11 2 -1.7 2.5
    3 11 -2 129.89 9.3
    3 11 -2 136.49 9.3
    3 -11 2 116.69 8.6
    -3 11 2 134.09 9.4
    3 -11 2 136.59 9.4
    -3 -11 -2 127.59 9.3
    3 11 2 133.19 9.5
    3 11 2 152.38 10.3
    -3 11 -2 123.19 9.4
    3 -11 -2 149.69 9.6
    3 -11 -2 129.89 9.4
    -3 -11 2 121.09 8.8
    -4 -11 -2 4.1 3
    -4 11 2 3.3 3.3
    4 11 -2 7.7 3.6
    4 -11 2 1.3 2.3
    4 -11 2 8.4 3.5
    4 11 -2 4.5 3.2
    4 11 2 10.6 4.1
    -4 -11 2 9.5 3.5
    4 -11 -2 5.7 3
    4 -11 -2 3.8 2.9
    -4 11 -2 4.4 3.4
    4 11 2 4.7 3.3
    5 11 -2 3.5 3
    -5 11 2 -1 3
    -5 -11 -2 6.2 3.2
    5 11 -2 0.1 2.8
    5 -11 2 4.5 3.3
    5 -11 2 4.7 2.9
    5 -11 -2 3.8 3.9
    -5 -11 2 4.4 3
    5 -11 -2 5.6 3.3
    5 11 2 5.5 3.4
    5 11 2 0.8 2.9
    -5 11 -2 3.6 3.3
    -6 11 2 47.9 5.5
    -6 11 2 46.2 6.1
    6 -11 2 41 6.1
    6 -11 2 34.3 5.6
    -6 -11 -2 50.39 6.5
    6 11 -2 41.6 6.6
    6 -11 -2 43.2 6.1
    -6 11 -2 46 6.3
    6 11 2 41.8 6.1
    -6 -11 2 53.49 6.4
    7 -11 2 309.47 17.4
    -7 -11 -2 340.87 17.9
    -7 11 2 354.26 16.1
    -7 11 2 340.47 17.5
    7 -11 2 316.77 17.4
    7 11 -2 317.07 17.8
    -7 -11 2 329.67 17.2
    7 -11 -2 320.17 17.4
    7 11 2 322.67 18
    -7 11 -2 333.17 15.4
    -7 11 -2 344.47 18
    8 -11 2 257.87 15.1
    8 11 -2 273.07 15.9
    -8 11 2 269.97 13.3
    -8 -11 -2 243.98 15.1
    8 -11 2 271.27 15.4
    -8 11 2 259.17 15.1
    8 11 2 273.17 16
    8 -11 -2 268.37 15.3
    -8 11 -2 224.78 14.9
    -8 -11 2 268.07 15
    9 -11 2 378.16 19.7
    -9 -11 -2 366.16 19.7
    9 -11 2 365.46 19.7
    9 11 -2 349.37 19.7
    -9 11 2 389.26 19.4
    9 -11 -2 372.06 19.5
    -9 -11 2 362.46 19.2
    -9 11 -2 347.27 19.4
    9 11 2 346.47 19.8
    -10 11 2 35.9 6.7
    10 11 -2 41.3 7.4
    -10 -11 -2 28 6.5
    10 -11 2 31.6 6.4
    -10 11 -2 21.5 6.2
    10 11 2 32.7 6.7
    -10 -11 2 30.9 5.9
    10 -11 -2 31.8 6.4
    10 -11 -2 27.3 5.8
    -11 11 2 68.69 8.6
    11 -11 2 75.39 9.6
    11 11 -2 55.49 8.8
    -11 -11 -2 75.79 9.9
    11 11 2 62.79 9.2
    11 -11 -2 56.29 8.4
    -11 11 -2 72.29 9
    -11 -11 2 86.79 9.8
    12 11 -2 4.3 5.1
    12 -11 2 2 5.1
    -12 11 2 -0.6 4.6
    -12 -11 -2 -0.3 3.7
    -12 -11 2 1.3 4
    12 -11 -2 5.1 4.8
    -12 11 -2 2.1 5
    12 11 2 -0.2 4.6
    -13 -11 -2 3.1 4.6
    -13 11 2 4.1 5.6
    13 -11 2 11.1 6.2
    13 11 -2 0.6 4.8
    13 11 2 1.8 5
    13 -11 -2 3 4.8
    -13 -11 2 -1.9 3.8
    -13 11 -2 1.4 4.8
    -14 -11 -2 22.6 6.7
    -14 11 2 30.4 9.7
    14 11 -2 24.3 6.9
    14 -11 2 11.7 6.8
    14 -11 -2 17.8 6.6
    -14 11 -2 23.2 7.5
    14 11 2 20.7 7.1
    -14 -11 2 19.1 7.6
    -15 -11 -2 73.59 10.5
    -15 11 -2 80.39 10.9
    0 12 2 65.29 7.3
    0 12 -2 59.69 7.4
    0 -12 2 54.89 6.9
    0 -12 -2 84.69 8.1
    0 12 2 71.79 7.9
    0 12 -2 63.89 7
    1 12 -2 -1.2 2.3
    1 12 -2 1.8 3
    1 -12 2 -0.3 2.7
    -1 12 2 -4.2 2.6
    -1 -12 -2 2.4 2.9
    1 12 2 -0.9 2.6
    -1 12 -2 -2.9 2.4
    1 12 2 2.9 3
    1 -12 -2 -1.6 2.6
    -1 -12 2 -2.2 2.5
    2 12 -2 4.3 3.4
    2 12 -2 -2.2 2.4
    -2 -12 -2 4.3 3.1
    -2 12 2 -1.4 2.6
    2 -12 2 -0.6 2.9
    2 12 2 -5.2 2.4
    2 12 2 1.7 2.8
    2 -12 -2 0.8 2.7
    -2 12 -2 0.9 2.9
    2 -12 -2 0.2 2.7
    -2 -12 2 -4.1 2.3
    -3 -12 -2 40.7 5.9
    3 -12 2 39.7 5.8
    -3 12 2 33.7 5.6
    3 -12 2 60.69 7.2
    3 12 -2 50.59 6.6
    3 12 -2 46.1 6.4
    3 -12 -2 33.5 5.5
    3 12 2 48.3 6.7
    -3 -12 2 33.4 5.3
    -3 12 -2 38.5 6.3
    3 12 2 51.99 7.1
    -4 -12 -2 161.08 11.1
    4 -12 2 152.58 10.4
    4 -12 2 164.98 11.2
    4 12 -2 167.38 11.1
    -4 12 2 170.98 11.3
    4 12 -2 149.39 10.9
    4 12 2 160.08 11.2
    4 12 2 152.38 11.5
    4 -12 -2 185.78 11.5
    -4 -12 2 175.98 11
    -4 12 -2 171.38 11.5
    5 -12 2 40.1 6
    -5 12 2 42.8 6.2
    5 12 -2 55.19 7.1
    -5 -12 -2 40.5 6.4
    5 12 -2 29.6 5.7
    5 -12 2 38.4 5.7
    5 12 2 47.3 6.5
    -5 12 -2 31.8 6
    5 12 2 43.5 6.7
    5 -12 -2 35.1 5.9
    -5 -12 2 39.4 6
    -6 -12 -2 0.1 3
    6 -12 2 1.7 3.2
    6 -12 2 0.5 3.3
    6 12 -2 3.2 3.4
    6 12 -2 0.4 3.4
    -6 12 2 2.4 2.8
    -6 12 2 5.4 3.9
    6 -12 -2 3.3 3.7
    6 12 2 -0.4 3.1
    -6 -12 2 -1 2.6
    6 12 2 1.3 3.5
    -6 12 -2 0.7 3.6
    -7 12 2 -3.1 2.8
    7 -12 2 -0.8 3.6
    -7 -12 -2 6 3.6
    7 12 -2 -2.4 3.3
    -7 12 2 5.5 4.6
    7 -12 -2 0.7 3.7
    -7 -12 2 6.6 3.5
    -7 12 -2 2.3 3.9
    7 12 2 -0.5 3.2
    8 -12 2 32.7 6.6
    -8 12 2 36.8 6.6
    -8 -12 -2 31.2 5.9
    8 -12 2 28.8 6.2
    8 12 -2 27.6 6
    8 12 2 37.5 6.8
    -8 12 -2 33.2 6.4
    -8 -12 2 36 6
    8 -12 -2 40.7 6.7
    -9 -12 -2 59.09 8.6
    9 12 -2 44.3 7.6
    -9 12 2 57.79 8.4
    9 -12 2 57.89 8.2
    9 -12 2 55.09 8.1
    9 -12 -2 61.09 8.6
    -9 12 -2 61.39 8.3
    -9 -12 2 63.19 8.3
    9 12 2 73.79 9.8
    -10 12 2 34 6.8
    10 12 -2 34.4 7.1
    -10 -12 -2 26.5 6.1
    10 -12 2 33 6.9
    10 12 2 48.5 8.3
    10 -12 -2 51.99 8
    -10 -12 2 40.6 6.8
    -10 12 -2 56.09 8.4
    10 -12 -2 37.3 7
    11 12 -2 134.69 13.2
    -11 12 2 118.89 11.3
    11 -12 2 104.59 11.3
    -11 -12 -2 137.09 13.6
    11 -12 -2 112.19 12.3
    11 12 2 125.29 12.9
    -11 -12 2 92.49 10.9
    -11 12 -2 91.09 10.5
    -12 12 2 9.2 5.8
    -12 -12 -2 13.1 5.4
    12 -12 2 3.4 5.4
    12 12 -2 2.1 4.7
    -12 -12 2 8.5 5
    12 12 2 -2.4 4.4
    12 -12 -2 11.9 5.8
    -12 12 -2 7.7 5.4
    13 -12 2 124.89 13.3
    13 12 -2 101.29 12.4
    -13 -12 -2 84.99 11.8
    -13 12 2 94.89 11
    13 12 2 102.69 12.8
    -13 -12 2 103.79 11.8
    13 -12 -2 104.39 12.8
    -13 12 -2 112.29 12.3
    14 12 -2 5.8 5.7
    14 -12 2 7.4 5.9
    -14 -12 -2 -4.6 4.2
    -14 12 -2 2.1 5.8
    14 -12 -2 15.4 7.4
    14 12 2 0.5 5.1
    0 13 2 -4 2.7
    0 13 2 -0.4 2.8
    0 -13 2 3.1 3.3
    0 13 -2 -0.2 3.1
    0 -13 -2 0.9 3.2
    1 -13 2 118.99 9.2
    1 13 -2 82.49 9.1
    -1 13 2 98.99 9.8
    -1 -13 -2 125.29 9.4
    1 13 -2 107.29 8.9
    1 13 2 111.69 10.8
    -1 -13 2 100.09 9.4
    -1 13 -2 94.19 9.6
    1 -13 -2 100.49 9.3
    1 13 2 97.49 9.7
    2 13 -2 27.1 5.4
    2 -13 2 27.8 5.5
    -2 13 2 33.3 6.2
    -2 -13 -2 28.9 5.6
    2 13 -2 23.2 4.9
    2 13 2 31.3 6
    2 -13 -2 29.6 5.6
    2 13 2 25.4 5.5
    -2 13 -2 35.1 6.2
    -2 -13 2 30.5 5.7
    3 13 -2 -0.1 3.2
    -3 -13 -2 10.1 3.8
    -3 13 2 1.5 3.6
    3 13 -2 -1.6 2.9
    3 -13 2 0.2 2.5
    3 -13 2 2.8 3.3
    -3 13 -2 5.3 3.8
    3 13 2 -2.2 3
    3 -13 -2 0.8 3.5
    3 13 2 -0.4 3.2
    -3 -13 2 5.1 3.5
    4 -13 2 96.69 9.5
    -4 -13 -2 128.29 9.9
    -4 13 2 106.39 9.8
    4 -13 2 104.59 10.2
    4 13 -2 108.29 10.2
    4 13 -2 106.09 10.5
    4 13 2 91.49 9.8
    -4 -13 2 98.39 9.7
    4 -13 -2 109.79 10.1
    -4 13 -2 98.59 9.8
    4 13 2 104.59 10.3
    5 13 -2 100.09 10.3
    5 13 -2 118.89 11.1
    -5 -13 -2 137.79 10.7
    -5 13 2 145.69 10.7
    5 -13 2 134.39 10.5
    5 13 2 134.49 11.8
    -5 13 -2 123.29 11.1
    -5 -13 2 134.89 10.1
    5 13 2 143.89 14.5
    5 -13 -2 105.29 10.4
    -6 13 2 114.59 10.8
    6 -13 2 138.19 11.1
    -6 13 2 128.39 9.6
    -6 -13 -2 144.99 11
    6 13 -2 147.89 11.4
    6 13 -2 141.09 12.7
    -6 13 -2 143.69 11.4
    -6 -13 2 156.78 11
    6 -13 -2 146.29 11.3
    6 13 2 129.99 12.5
    -7 13 2 128.39 11.3
    -7 -13 -2 106.89 10.8
    7 13 -2 109.29 11.3
    7 -13 2 119.19 11.6
    -7 13 2 123.59 9.1
    7 13 2 135.09 12.8
    -7 -13 2 120.89 11
    7 -13 -2 115.39 11.3
    -7 13 -2 112.49 11.6
    8 13 -2 3.9 4.3
    -8 -13 -2 4.7 4.1
    8 -13 2 5.6 4.6
    -8 13 2 13.9 5.1
    -8 -13 2 11.2 4.6
    8 -13 -2 9.5 5
    -8 13 -2 6.4 4.9
    8 13 2 2.1 4.5
    -9 -13 -2 9.2 4.8
    -9 13 2 6.4 4.8
    9 -13 2 3.1 4.7
    9 -13 2 -5.1 4.1
    9 13 -2 0.9 4.5
    -9 13 -2 6.7 5
    9 -13 -2 4.2 4.7
    9 13 2 5.1 4.6
    -9 -13 2 4.6 3.9
    10 -13 2 -1.7 4.6
    10 13 -2 20.2 6.3
    -10 13 2 6.3 5.4
    -10 -13 -2 9.7 5.2
    -10 -13 2 18.1 5.5
    10 13 2 15.9 5.9
    10 -13 -2 13 5.7
    -10 13 -2 12.2 6
    10 -13 -2 17.1 5.9
    11 13 -2 136.79 13.7
    11 -13 2 140.79 13.5
    -11 13 2 167.18 12.9
    -11 -13 -2 144.49 14.2
    11 13 2 162.68 15.6
    -11 13 -2 147.79 13.9
    -11 -13 2 144.79 13.6
    11 -13 -2 136.19 13.4
    11 -13 -2 118.39 12.5
    12 -13 2 18.5 6.9
    -12 -13 -2 2.9 5.4
    -12 13 2 15.8 5.9
    12 13 -2 7.4 5.2
    -12 13 -2 -5.1 5.6
    12 13 2 7.2 5.6
    12 -13 -2 6.2 6.1
    -12 -13 2 7.3 5.3
    13 -13 2 173.98 16
    -13 -13 -2 196.38 15.3
    13 13 -2 167.28 16.1
    13 13 2 170.38 17
    13 -13 -2 188.98 17
    -13 13 -2 181.88 15.6
    0 -14 -2 137.69 10.8
    0 14 2 136.19 12.1
    0 -14 2 137.69 10.6
    0 14 -2 117.09 10.9
    -1 14 2 59.29 8
    1 14 -2 50.29 7.3
    -1 -14 -2 42.1 7
    1 -14 2 58.19 7.8
    1 14 -2 57.29 7.5
    1 14 2 51.39 7.7
    -1 -14 2 65.29 8.1
    1 14 2 74.49 9.1
    -1 14 -2 46.3 6.8
    1 -14 -2 55.19 7.2
    2 -14 2 124.69 11.1
    2 14 -2 108.09 10.7
    2 14 -2 125.69 11.7
    -2 -14 -2 115.39 11.1
    -2 14 2 126.69 11.5
    2 14 2 124.79 12.1
    -2 14 -2 114.59 10.9
    -2 -14 2 129.79 10.4
    2 -14 -2 134.79 11.4
    2 14 2 137.89 10.8
    -3 14 2 74.39 8.4
    3 -14 2 64.89 8.2
    -3 -14 -2 59.09 8.2
    3 14 -2 48.9 7.6
    3 14 -2 75.49 8.7
    -3 14 -2 75.69 9.2
    3 -14 -2 72.29 8.6
    3 14 2 69.59 8.4
    -3 -14 2 71.39 8.3
    4 -14 2 73.49 8.5
    4 14 -2 77.39 9
    4 14 -2 71.59 8.6
    -4 14 2 73.79 8.9
    -4 -14 -2 64.09 8.5
    4 14 2 62.39 8.2
    -4 -14 2 71.29 8.4
    4 -14 -2 56.99 8
    -4 14 -2 84.79 9.4
    -5 14 2 -2.5 3.5
    5 14 -2 5.6 4.3
    -5 -14 -2 10.3 4.3
    5 -14 2 -4.9 3.5
    5 14 -2 -0.9 3.7
    -5 14 -2 -4.7 3.7
    5 -14 -2 0.2 4
    5 14 2 -0.8 3.5
    -5 -14 2 3 3.4
    -6 -14 -2 35.8 6.7
    -6 14 2 43 7.4
    6 -14 2 45.4 7.3
    -6 14 2 35 5.8
    6 14 -2 43 7.5
    -6 14 -2 36.2 6.7
    -6 -14 2 42.1 7.2
    6 -14 -2 29.5 6.4
    6 14 2 32.5 6.6
    -7 -14 -2 104.29 11.2
    -7 14 2 112.29 10.7
    7 14 -2 75.39 9.7
    7 -14 2 105.49 10.9
    -7 -14 2 99.79 10.6
    -7 14 -2 70.89 9.5
    7 -14 -2 96.49 10.8
    7 14 2 105.39 11.1
    8 14 -2 9 5.6
    8 -14 2 0.5 4.4
    -8 14 2 6 5
    -8 -14 -2 16.8 5.7
    8 -14 -2 20 6.2
    8 14 2 13.4 5.3
    -8 14 -2 5.9 5.2
    -8 -14 2 11.2 5.1
    -9 -14 -2 411.26 22.7
    9 14 -2 419.26 23.2
    9 -14 2 383.36 22.2
    9 -14 2 410.16 22.5
    -9 14 2 423.76 22.4
    -9 14 -2 390.46 22.3
    9 14 2 441.06 23.6
    9 -14 -2 401.66 22.5
    -9 -14 2 414.66 22.3
    10 14 -2 3.9 5.1
    -10 -14 -2 5.5 4.5
    10 -14 2 -1.2 5.5
    -10 14 2 0.5 5.2
    10 14 2 0.3 5
    10 -14 -2 11.5 5.7
    10 -14 -2 8.9 5.5
    -10 14 -2 2.5 5.3
    -10 -14 2 -4.1 3.9
    11 14 -2 300.87 20.3
    11 -14 2 355.06 20.7
    -11 14 2 354.76 20
    -11 -14 -2 322.97 20.2
    11 -14 -2 309.27 19.8
    11 -14 -2 343.17 20.6
    11 14 2 321.87 20.8
    -11 14 -2 300.87 19.8
    -11 -14 2 335.07 19.7
    12 14 -2 12 6.3
    -12 14 2 14 6.7
    12 -14 2 9.9 6.3
    -12 -14 -2 6.6 5.2
    -12 14 -2 21.7 7.2
    12 -14 -2 8.9 6.5
    12 14 2 26.3 8
    -12 -14 2 18.4 6.2
    0 15 -2 0.6 4
    0 15 2 2.6 4.4
    0 -15 2 0.7 3.9
    0 -15 -2 -0.1 3.5
    1 15 -2 158.48 12.4
    1 -15 2 173.08 12.6
    1 15 -2 152.38 11.8
    -1 15 2 159.28 12.4
    -1 -15 -2 179.68 12.8
    -1 15 -2 162.08 12.5
    1 -15 -2 173.18 12.5
    -1 -15 2 133.79 12.7
    1 15 2 188.48 13.1
    2 15 -2 63.39 8.4
    2 15 -2 71.09 8.9
    -2 -15 -2 81.79 9
    2 -15 2 85.49 9.4
    -2 15 2 99.99 10.6
    -2 -15 2 73.19 8.8
    2 -15 -2 69.99 9
    2 15 2 78.39 9.4
    -2 15 -2 66.59 8.8
    3 15 -2 19.2 6.2
    3 15 -2 25.5 6.3
    3 -15 2 28.3 6.3
    -3 15 2 36.4 6.8
    -3 -15 -2 24.3 5.8
    3 15 2 26.6 6.4
    3 -15 -2 38 6.8
    -3 -15 2 36.7 6.6
    -3 15 -2 29.8 6.6
    4 -15 2 70.89 9.4
    4 15 -2 94.09 10.6
    -4 15 2 93.59 10.5
    -4 -15 -2 78.59 9.5
    -4 -15 2 74.79 9
    -4 15 -2 78.59 9.9
    4 15 2 87.99 10.7
    4 -15 -2 89.59 10
    5 -15 2 -0.4 4.1
    -5 -15 -2 4 4.1
    5 15 -2 6.4 4.8
    -5 15 2 10.1 5.1
    -5 -15 2 5.3 4.4
    5 -15 -2 -2.2 4.2
    5 15 2 5.5 4.5
    -5 15 -2 7.6 5
    -6 -15 -2 41.8 7.5
    6 15 -2 20.6 6.5
    6 -15 2 44 7.6
    -6 15 2 24.1 7.5
    -6 15 2 38.2 7.6
    -6 15 -2 35.6 7.2
    6 15 2 28.2 6.6
    -6 -15 2 34.4 7
    6 -15 -2 29.4 6.9
    7 -15 2 23.3 6.6
    -7 15 2 28.3 6.8
    7 15 -2 18 6
    -7 -15 -2 29.4 7.1
    -7 15 -2 31.5 7.1
    7 15 2 33.9 7.5
    7 -15 -2 29.2 7.1
    -7 -15 2 32.1 6.6
    8 -15 2 70.29 9.7
    8 15 -2 61.79 9.5
    -8 -15 -2 63.89 9.2
    -8 15 2 65.19 9
    8 -15 -2 61.19 9.2
    -8 15 -2 64.19 9.2
    8 15 2 62.89 9.9
    -8 -15 2 70.89 9.3
    9 -15 2 108.49 12.1
    -9 -15 -2 89.39 11.2
    9 15 -2 95.09 11.5
    -9 15 2 134.79 12.8
    9 -15 2 80.09 11.2
    9 -15 -2 93.39 11.3
    -9 15 -2 106.99 11.9
    -9 -15 2 113.39 12.1
    9 15 2 112.79 12.5
    10 -15 2 1.6 5.8
    10 15 -2 4 5.7
    -10 -15 -2 10.5 5.6
    -10 15 2 2.4 5.8
    10 -15 2 0.6 5.5
    10 15 2 4.1 5.5
    -10 -15 2 8.2 5.3
    10 -15 -2 3.8 5.3
    10 -15 -2 5.6 5.6
    -10 15 -2 -4.4 5.7
    -11 15 2 21.6 7.4
    11 15 -2 19.3 6.9
    -11 -15 -2 44.1 8.6
    11 -15 2 33.5 8.2
    -11 -15 2 25.7 6.9
    11 15 2 38 8.2
    11 -15 -2 22.9 7.7
    -11 15 -2 10.7 6.8
    11 -15 -2 27.1 8.1
    0 -16 2 6.5 5
    0 -16 -2 13.9 5.2
    0 16 -2 2.9 4.3
    0 16 2 18.2 5.8
    1 -16 2 30.3 6.7
    -1 16 2 40.6 7.5
    -1 -16 -2 29 6.5
    1 16 -2 32.2 7.5
    -1 -16 2 36.6 7
    1 -16 -2 38.6 7.3
    1 16 2 27.7 6.3
    -1 16 -2 30.9 7.1
    2 -16 2 20.5 6
    2 16 -2 26.1 6.4
    -2 -16 -2 31.1 6.7
    -2 16 2 27.7 6.8
    2 -16 -2 31.9 7.1
    -2 16 -2 32.7 7.4
    -2 -16 2 24.9 6
    2 16 2 36.8 7.1
    3 16 -2 126.79 12.5
    -3 -16 -2 118.99 12.3
    3 -16 2 128.59 12.6
    -3 16 2 118.99 11.9
    -3 16 -2 146.29 13.6
    3 16 2 137.29 13.2
    -3 -16 2 127.59 12.2
    3 -16 -2 140.59 13.3
    -4 -16 -2 24.6 6.2
    -4 16 2 32.9 7.5
    4 -16 2 28.5 7
    4 16 -2 23.4 6.7
    -4 16 -2 22.4 6.4
    4 16 2 29.2 7.1
    -4 -16 2 36.3 7.4
    4 -16 -2 22.1 6.5
    -5 16 2 80.39 10.1
    -5 -16 -2 61.09 8.9
    5 16 -2 77.09 10.1
    5 -16 2 80.99 9.9
    5 16 2 59.69 9.6
    5 -16 -2 79.39 10.3
    -5 16 -2 71.59 9.6
    -5 -16 2 73.39 9.7
    6 -16 2 6.7 5.6
    -6 -16 -2 0.2 4.1
    6 16 -2 -0.1 4.7
    -6 16 2 -3.5 4.7
    -6 16 -2 7.7 5.7
    -6 -16 2 -0.9 4.2
    6 16 2 6.3 5
    6 -16 -2 -8.6 4.1
    7 16 -2 68.29 9.5
    -7 16 2 56.59 8.9
    7 -16 2 55.59 9
    -7 -16 -2 67.89 10
    7 -16 -2 53.49 9
    -7 -16 2 61.99 9.2
    7 16 2 52.89 8.8
    -7 16 -2 68.89 10
    8 16 -2 10.3 6.3
    -8 16 2 7 5.8
    -8 -16 -2 15.7 5.9
    8 -16 2 9.7 6.3
    8 -16 -2 14.1 6.6
    8 16 2 14.5 6.3
    -8 16 -2 5.8 5.9
    -8 -16 2 6.7 4.9
    -9 -16 -2 15.2 6.1
    9 -16 2 11.4 6
    9 -16 2 17.1 6.7
    -9 16 2 21.5 7.2
    9 16 -2 11.9 5.9
    9 16 2 11.9 6
    -9 -16 2 9.4 5.8
    -9 16 -2 12.5 6.9
    9 -16 -2 13.3 6.8
    10 16 -2 1.4 5.5
    10 -16 2 3.5 6
    -10 -16 -2 1.5 5.3
    10 -16 2 4.2 5.7
    -10 16 2 7.9 6.3
    -10 16 -2 3.5 6.2
    10 -16 -2 6 6.1
    10 -16 -2 9.9 5.8
    10 16 2 9 6.1
    -10 -16 2 -1.5 4.5
    0 17 2 -4.4 5.1
    0 17 -2 4.3 5.4
    0 -17 -2 0.4 4.7
    0 -17 2 0.5 4.4
    -1 -17 -2 683.43 32
    1 -17 2 663.73 31.9
    -1 17 2 721.43 32.6
    1 17 -2 590.04 31.4
    -1 17 -2 672.43 32.4
    1 17 2 615.14 31.5
    1 -17 -2 678.23 32.2
    -1 -17 2 635.64 31.6
    -2 17 2 39 8
    2 -17 2 63.99 9.1
    -2 -17 -2 31.1 7.1
    2 17 -2 37.6 7.6
    2 17 2 43.6 8.4
    -2 -17 2 57.09 8.9
    -2 17 -2 41.7 8.3
    2 -17 -2 60.59 9.2
    -3 -17 -2 76.59 10
    3 -17 2 104.19 11.9
    -3 17 2 89.29 10.8
    3 17 -2 106.89 12
    3 -17 -2 101.79 11.5
    3 17 2 98.69 11.3
    -3 17 -2 113.99 12.5
    4 17 -2 5.9 5.3
    -4 17 2 11 5.9
    4 -17 2 1.3 5.3
    -4 -17 -2 14.5 5.7
    4 -17 -2 11.6 6.2
    -4 17 -2 17.6 7.1
    -4 -17 2 9.3 5.2
    4 17 2 2.3 5.5
    5 -17 2 28.5 7.2
    5 17 -2 5.9 5.8
    -5 17 2 14 6.1
    -5 -17 -2 20.8 6.5
    5 -17 -2 10.6 5.9
    -5 -17 2 13.1 5.9
    5 17 2 17.4 6.4
    -5 17 -2 10.6 5.9
    -6 -17 -2 59.39 8.9
    6 -17 2 31.4 7.9
    -6 17 2 68.19 10.1
    6 17 -2 45.4 8.9
    6 -17 -2 57.09 8.9
    -6 -17 2 43.4 7.8
    -6 17 -2 44.1 8.5
    6 17 2 60.89 9.5
    -7 -17 -2 48.6 9
    7 17 -2 71.39 10.1
    7 -17 2 77.99 10.8
    -7 17 2 107.29 12
    7 17 2 82.19 10.7
    7 -17 -2 85.69 10.9
    -7 -17 2 106.39 12
    -7 17 -2 81.29 10.8
    8 -17 2 -2.9 5.5
    -8 -17 -2 10.1 6
    -8 17 2 -2 6
    8 17 -2 9.9 6.1
    -8 -17 2 -3.9 4.5
    8 17 2 -0.9 5.2
    -8 17 -2 9.9 6.5
    8 -17 -2 5.2 5.7
    0 -18 -2 36.3 8.1
    0 18 -2 33.5 8
    0 -18 2 36.3 7.6
    0 18 2 43.1 8.9
    -1 -18 -2 11.4 6
    -1 18 2 22.6 6.9
    1 18 -2 15.1 6.3
    1 -18 2 6.8 5.7
    1 -18 -2 8.9 6.1
    -1 18 -2 18.2 6.7
    1 18 2 2.7 5.3
    -1 -18 2 4 4.9
    -2 18 2 19.4 6.9
    2 -18 2 12.9 6.1
    2 18 -2 7.7 5.6
    -2 -18 -2 9.5 5.6
    -2 18 -2 12.9 6.4
    -2 -18 2 18.9 6.7
    2 -18 -2 8.9 5.4
    2 18 2 29.5 7.3
    -3 -18 -2 26.6 6.9
    3 18 -2 25.1 7.2
    -3 18 2 27.2 7.5
    3 -18 2 37.7 8.5
    -3 -18 2 33.6 7.4
    -3 18 -2 25.5 7.4
    3 -18 -2 32.6 8
    3 18 2 29.1 7.7
    -4 18 2 33.9 8
    -4 -18 -2 42 8.1
    4 -18 2 21.2 7
    4 18 -2 28.8 7.8
    -4 18 -2 35.4 7.9
    4 18 2 23.2 7.2
    4 -18 -2 31.4 8.1
    -4 -18 2 54.19 9
    -5 -18 -2 20.8 7.1
    5 18 -2 22.3 7.6
    5 -18 2 22.2 7.1
    -5 18 2 16.7 7.5
    5 -18 -2 20.9 7.4
    5 18 2 20.4 7.3
    -5 18 -2 19 7.4
    -5 -18 2 24 7.4
    -6 18 2 -1.7 5.6
    6 18 -2 4.9 5.6
    -6 -18 -2 -0.3 4.9
    6 -18 2 -1.2 5.5
    -6 -18 2 -2 5.1
    6 -18 -2 1.6 5.6
    6 18 2 1.9 5.7
    -6 18 -2 -2.6 5.6
    0 -19 -2 4.6 6
    0 19 2 -0.5 5.5
    0 19 -2 -2.6 5.2
    0 -19 2 -2.9 5.3
    1 -19 2 13 6.8
    -1 -19 -2 9.5 6.1
    1 19 -2 3.9 6.1
    -1 19 2 15.4 6.7
    -1 19 -2 22.9 7.5
    -1 -19 2 1.4 5.4
    1 -19 -2 4.7 5.6
    1 19 2 18.5 7.2
    2 19 -2 -1.8 6
    -2 -19 -2 -2.9 5.1
    2 -19 2 3.3 6.3
    -2 19 2 9.3 6.5
    2 19 2 3.3 5.7
    -2 19 -2 -4.8 5.1
    -2 -19 2 5.9 6
    2 -19 -2 9.4 6.2
    -3 -19 -2 19.7 7.2
    3 -19 2 19.7 7.5
    -3 19 2 15.2 7.1
    3 19 -2 16.8 7.1
    -3 19 -2 16.5 7
    3 19 2 27.3 7.2
    -3 -19 2 27.7 7.2
    3 -19 -2 23.3 7.5
    0 0 -3 0.7 0.5
    0 0 3 0.2 0.6
    0 0 3 0.4 0.5
    0 0 -3 -1.3 0.5
    0 0 3 0.1 0.6
    0 0 -3 -0.3 0.5
    1 0 -3 -1 0.6
    -1 0 -3 0.7 0.6
    -1 0 -3 -0.7 0.5
    1 0 -3 0.8 0.7
    -1 0 3 0.1 0.7
    1 0 3 -0.4 0.6
    1 0 3 0.2 0.5
    -1 0 -3 -0.5 0.5
    -1 0 3 1.7 0.9
    -1 0 -3 -0.4 0.6
    1 0 3 0.5 0.7
    1 0 3 0 0.5
    2 0 -3 -0.5 0.8
    2 0 3 -1.1 0.7
    2 0 -3 0 0.5
    2 0 3 0.2 0.8
    -2 0 3 -0.9 0.7
    -2 0 -3 0 0.8
    -2 0 -3 1 0.7
    -2 0 3 -0.6 0.9
    2 0 3 0.2 0.7
    2 0 -3 0.8 0.7
    -2 0 -3 0.6 0.8
    2 0 3 0.8 0.7
    2 0 -3 0 0.5
    -3 0 3 1.7 0.8
    3 0 -3 -0.8 0.8
    3 0 -3 0.3 1
    3 0 -3 0.1 0.8
    -3 0 -3 -0.4 0.9
    -3 0 3 1.8 1.2
    3 0 -3 0.3 0.7
    3 0 3 1.5 0.9
    -3 0 3 0.5 0.7
    3 0 3 -0.2 1
    3 0 3 0.4 0.9
    -3 0 -3 1.4 1.1
    4 0 -3 10.7 1.8
    -4 0 3 7.5 1.3
    4 0 -3 7.5 1.2
    4 0 -3 9.7 1.5
    -4 0 3 5.4 1.3
    -4 0 3 6.5 1.5
    4 0 3 3 1
    4 0 3 3.9 1.5
    4 0 -3 13.6 1.7
    5 0 -3 0.9 1.3
    5 0 -3 0.4 1
    5 0 3 -0.4 1.3
    5 0 -3 0.8 0.8
    -5 0 3 1.2 1.2
    5 0 -3 -0.2 1
    -5 0 -3 -0.9 1.2
    5 0 3 1.4 0.9
    -6 0 3 2.4 1.4
    6 0 3 1.2 1.5
    6 0 -3 0.7 0.9
    6 0 -3 2.9 1.5
    -6 0 -3 3.4 1.7
    6 0 3 1 1
    -7 0 -3 0.4 1.7
    7 0 3 0.4 1.7
    -7 0 3 0.1 1.5
    7 0 3 0.1 1
    7 0 -3 0.1 0.9
    7 0 -3 0.8 1.6
    -8 0 3 6.3 2
    8 0 3 0.4 1.1
    8 0 -3 6.5 2.2
    8 0 3 -0.2 1.9
    -8 0 -3 0.9 2.1
    -9 0 -3 -1 2.2
    9 0 3 1.7 2.6
    10 0 -3 6.2 3.1
    10 0 3 -0.1 2.6
    -10 0 3 1.7 2.4
    -10 0 -3 -0.4 2.4
    -11 0 -3 -1.3 3.2
    11 0 -3 4.3 3.1
    -11 0 3 1.5 2.5
    11 0 3 0.5 2.9
    12 0 -3 -3.7 2.8
    -12 0 -3 -3.3 2.9
    12 0 3 5.5 3.8
    -12 0 3 -4.5 2.3
    13 0 3 2.4 3.8
    13 0 -3 3.3 3.6
    -13 0 3 -5.2 2.7
    -13 0 -3 -2.6 3.4
    14 0 3 0.2 4.1
    -14 0 -3 -1.8 3.8
    -14 0 3 0.3 3.3
    14 0 -3 2.7 4.1
    -15 0 3 -5.2 3.4
    15 0 3 -1.7 4.5
    15 0 -3 -0.3 4
    -15 0 -3 -5.1 4
    -16 0 -3 -3 4.1
    16 0 3 -7.3 4.4
    16 0 -3 -3.3 4.4
    -17 0 -3 4.9 5.4
    17 0 3 2.6 5.4
    17 0 -3 5.2 5.5
    -18 0 -3 -4.1 5.1
    18 0 -3 -5.3 4.8
    18 0 3 -4.3 5.2
    0 1 3 -0.8 0.6
    0 1 -3 0.7 0.7
    0 1 3 0.1 0.7
    0 1 -3 0.2 0.5
    0 1 -3 0.1 0.6
    0 1 -3 -0.2 0.4
    0 -1 -3 0.2 0.6
    0 -1 3 1.4 0.8
    0 -1 -3 -0.8 0.5
    0 -1 -3 0.2 0.4
    0 -1 -3 -0.3 0.5
    0 1 3 -0.4 0.6
    0 -1 -3 0.2 0.4
    0 -1 3 -0.4 0.7
    -1 1 3 3536.55 128.69
    -1 -1 -3 3503.15 128.09
    1 -1 3 3441.26 127.99
    1 1 -3 3437.26 128.59
    1 -1 3 3454.75 127.99
    -1 1 3 3485.95 128.29
    1 1 -3 3458.25 128.39
    1 -1 3 3432.36 128.29
    1 -1 3 3489.75 128.19
    -1 -1 -3 3572.14 128.09
    1 -1 -3 3512.15 128.59
    1 1 3 3517.65 128.09
    -1 1 -3 3456.35 128.29
    -1 1 -3 3440.36 128.09
    -1 1 -3 3581.54 128.19
    1 1 3 3518.65 128.49
    1 1 3 3491.95 128.49
    -1 1 -3 3530.85 128.09
    1 -1 -3 3592.54 128.39
    1 1 3 3358.36 127.99
    2 -1 3 273.27 11.2
    -2 -1 -3 271.77 11.2
    -2 1 3 261.77 10.6
    2 -1 3 281.87 11.1
    -2 1 3 269.77 10.6
    -2 -1 -3 282.27 11.2
    2 1 -3 270.37 11.6
    2 -1 3 280.47 10.8
    -2 1 3 285.47 11.1
    2 -1 3 271.77 11.2
    2 1 -3 273.97 11.2
    2 1 -3 280.57 10.7
    2 1 -3 280.97 10.8
    -2 1 3 267.77 11.5
    -2 1 -3 272.07 11.2
    2 -1 -3 276.47 10.7
    -2 1 -3 279.77 11.2
    -2 1 -3 277.57 10.8
    2 1 3 260.87 11.1
    -2 -1 3 292.47 10.7
    2 -1 -3 284.47 11.1
    -2 1 -3 287.07 11.1
    2 -1 -3 263.77 11.5
    -2 -1 3 279.67 10.6
    2 -1 -3 278.37 10.8
    2 1 3 281.87 11.3
    3 -1 3 0.4 1.1
    3 1 -3 0.8 1.1
    -3 -1 -3 -0.3 1
    3 -1 3 1.1 0.8
    3 -1 3 1.1 0.7
    -3 1 3 0.9 0.8
    3 1 -3 1.2 0.8
    -3 1 3 0.2 1
    -3 -1 -3 -0.2 0.9
    3 1 -3 0 0.9
    -3 1 3 -0.6 0.6
    -3 1 3 4.8 1
    -3 1 -3 -0.4 0.9
    3 -1 -3 1.9 1
    -3 -1 3 0 0.7
    -3 1 -3 1.1 1.1
    3 1 3 0.4 1
    -3 -1 3 1.5 0.8
    3 -1 -3 0.1 0.7
    -3 1 -3 -0.3 0.6
    3 -1 -3 0.7 0.8
    3 -1 -3 0.1 0.7
    4 1 -3 112.19 6.2
    -4 1 3 115.39 6
    4 -1 3 109.39 6.1
    -4 1 3 119.69 5.6
    4 1 -3 131.69 5.8
    -4 -1 -3 106.09 6
    4 -1 3 120.09 5.4
    4 1 -3 123.29 5.9
    -4 1 3 117.09 5.3
    -4 1 -3 120.49 6.2
    4 -1 -3 118.29 6.1
    -4 -1 3 113.79 5.6
    -4 1 -3 121.59 5.3
    4 -1 -3 127.79 5.8
    4 -1 -3 118.79 5.7
    4 1 3 109.99 6.2
    4 -1 -3 125.89 5.4
    6 -1 3 49.1 4.8
    6 1 -3 50.89 4.5
    -6 1 3 42.9 3.9
    -6 -1 -3 35.8 4.2
    -6 -1 3 48.2 3.7
    6 1 3 48.6 4.7
    -6 1 -3 46.5 4.4
    6 -1 -3 54.29 4.6
    -7 -1 -3 5.5 2.1
    7 1 3 6.2 2.3
    -7 1 -3 5.2 2.2
    8 1 -3 32.8 4.1
    8 -1 3 31 4.3
    -8 1 3 36.9 4
    -8 -1 -3 26 4
    8 1 3 27.8 4.3
    -8 1 -3 29.9 4.4
    -8 -1 3 31.6 3.8
    8 -1 -3 27.2 3.9
    -9 1 3 53.29 5.3
    9 1 -3 67.19 6.5
    -9 -1 -3 49.7 6
    9 -1 3 60.89 6.3
    -9 -1 3 70.39 6
    -9 1 -3 61.29 6.2
    9 -1 -3 49.5 5.7
    9 1 3 66.19 6.8
    10 -1 3 15.4 4.2
    10 1 -3 17.5 4
    -10 1 3 20.2 3.9
    -10 -1 -3 17.8 4.1
    10 1 -3 13.4 2.4
    10 -1 -3 20 4
    10 1 3 17 2.6
    -10 -1 3 18.4 3.7
    -10 1 -3 20.7 4.2
    10 1 3 18.3 4.4
    11 -1 3 -1.1 2.7
    -11 -1 -3 -0.9 3.3
    11 1 -3 -1.2 2.6
    -11 1 3 1.7 2.9
    11 1 3 -0.1 3
    -11 -1 3 -0.7 2.7
    11 -1 -3 0.6 3
    -11 1 -3 -0.4 3.1
    12 -1 3 63.69 7.9
    12 1 -3 56.99 7.2
    -12 -1 -3 86.89 9
    -12 1 3 56.99 6.6
    12 1 3 78.39 8.7
    12 -1 -3 59.69 7.2
    -12 1 -3 59.89 7.3
    -13 -1 -3 42.1 6.7
    13 1 -3 47.4 6.8
    -13 1 3 34.6 5.7
    13 -1 3 35.9 6.3
    -13 1 -3 35.2 6.4
    13 -1 -3 38.3 6.3
    13 1 3 51.49 7.9
    -13 -1 3 42.9 6.2
    -14 -1 -3 11.3 4.8
    14 -1 3 24.2 6.2
    -14 1 3 12.9 4.6
    14 1 -3 9 4.7
    14 -1 -3 10.2 4.9
    -14 1 -3 12.9 5.1
    -14 -1 3 10.1 5
    14 1 3 11.7 5.2
    -15 1 3 189.88 13
    -15 -1 -3 209.68 14.3
    15 1 -3 195.18 14.3
    15 -1 3 201.98 14.7
    -15 1 -3 213.08 14.4
    15 1 3 192.18 14.6
    15 -1 -3 194.78 14.1
    16 -1 3 10.5 5.9
    -16 -1 -3 17.5 6.2
    16 1 -3 0 4.9
    16 1 3 11 6.1
    -16 1 -3 12.5 5.7
    16 -1 -3 13.7 5.8
    -17 -1 -3 49.4 8.5
    17 -1 3 54.49 9.7
    17 1 -3 61.59 9.5
    17 -1 -3 49 8.9
    -17 1 -3 42.6 8.2
    17 1 3 50.89 9
    -18 -1 -3 17.7 6.3
    18 -1 3 29 8.3
    18 1 -3 25.7 7.7
    18 -1 -3 25.7 7.8
    -18 1 -3 30.9 7.9
    18 1 3 27.6 7.7
    0 2 3 22.5 1.8
    0 -2 3 27.6 1.8
    0 -2 -3 26.5 1.9
    0 2 -3 26.8 1.4
    0 2 3 26.3 2.5
    0 2 3 27.6 1.9
    0 -2 3 35.5 2
    0 -2 -3 23.8 1.9
    0 2 -3 30.6 2
    0 -2 -3 26.2 2.4
    0 2 -3 26.7 1.8
    1 -2 3 409.86 16.4
    -1 -2 -3 415.66 16.5
    1 -2 3 422.46 16.4
    1 2 -3 420.86 16.3
    -1 2 3 428.06 16.6
    1 2 -3 424.46 16.2
    -1 -2 -3 437.26 16.5
    1 -2 3 419.16 16.4
    -1 2 3 408.56 16.8
    -1 2 3 404.86 16.1
    -1 2 3 428.56 16.2
    -1 2 -3 424.96 16.5
    -1 -2 3 436.66 16.2
    -1 2 -3 436.36 16.5
    -1 2 -3 394.26 16.3
    1 -2 -3 425.96 16.3
    1 2 3 436.26 16.5
    1 -2 -3 421.66 16.3
    1 -2 -3 437.96 16.9
    -1 -2 3 434.26 16.2
    1 2 3 420.76 16.4
    1 -2 -3 421.36 17
    -1 2 -3 424.86 16.6
    -2 2 3 395.26 15.2
    2 2 -3 389.46 15.2
    -2 -2 -3 385.86 15.4
    -2 -2 -3 393.26 15.5
    -2 2 3 382.46 15
    2 -2 3 369.66 15.4
    2 2 -3 396.56 15.1
    -2 2 3 387.26 15.6
    2 -2 3 355.46 15.3
    -2 2 3 391.76 15
    -2 -2 3 385.76 15
    -2 2 -3 384.56 15.2
    -2 2 -3 377.06 14.8
    2 -2 -3 391.26 15.1
    -2 2 -3 385.06 15.5
    -2 -2 3 389.36 15
    2 -2 -3 400.66 15.6
    2 2 3 395.06 15.4
    -2 2 -3 393.76 15.5
    2 -2 -3 390.56 15.1
    2 2 3 393.06 15.5
    -3 2 3 201.58 8.2
    3 -2 3 177.88 8.1
    -3 2 3 192.68 8.3
    3 2 -3 200.88 8.4
    3 2 -3 197.38 8.5
    3 -2 3 188.38 8.7
    -3 -2 -3 194.18 8.7
    -3 2 3 193.08 8.8
    -3 2 3 185.68 8.2
    -3 -2 -3 200.38 8.9
    -3 2 -3 207.48 8.9
    3 2 3 198.38 8.9
    -3 -2 3 190.68 8.3
    3 -2 -3 204.48 8.8
    -3 2 -3 200.68 8.2
    3 -2 -3 208.08 8.5
    3 -2 -3 193.08 8.4
    -3 2 -3 200.58 8.8
    -3 -2 3 208.98 8.3
    -3 2 -3 193.28 8.8
    -4 2 3 214.48 8.3
    -4 2 3 221.48 9.2
    4 2 -3 209.48 9
    -4 2 3 222.48 8.8
    4 -2 3 200.38 9.2
    -4 -2 -3 205.78 9.4
    4 2 -3 195.68 8.8
    4 -2 3 201.98 8.3
    4 2 3 180.28 9.2
    -4 2 -3 179.38 9.1
    4 -2 -3 196.48 9
    4 -2 -3 192.18 8.8
    -4 -2 3 172.68 8.6
    4 -2 -3 198.18 8.8
    4 -2 -3 202.38 8.3
    5 -2 3 61.89 3.2
    -5 2 3 59.49 3.2
    5 -2 3 63.79 4.5
    -5 2 3 64.19 4.2
    5 2 -3 62.49 4.3
    -5 2 3 65.59 4
    -5 -2 -3 51.39 4.3
    5 -2 -3 56.09 4
    -5 2 -3 58.69 3.1
    -5 -2 3 62.79 4
    -5 2 -3 61.49 4.5
    5 2 3 56.29 4.5
    5 -2 -3 59.59 4.1
    -7 -2 -3 107.39 7.3
    7 -2 3 118.09 7.5
    -7 2 3 120.19 6.8
    7 2 -3 122.79 7.3
    7 2 3 128.99 7.7
    7 -2 -3 113.59 6.9
    -7 2 -3 114.09 7.3
    -7 -2 3 128.99 7
    -8 -2 -3 4.9 2.5
    8 2 -3 11.2 2.8
    8 -2 3 12.6 3.3
    -8 -2 3 12.1 2.8
    8 2 3 4.5 2.4
    -8 2 -3 8.2 2.7
    -9 2 3 393.46 17.2
    9 2 -3 380.76 17.7
    9 -2 3 354.36 17.7
    -9 -2 -3 377.26 17.9
    9 2 3 366.86 18
    9 -2 -3 398.36 17.6
    -9 2 -3 370.16 17.8
    -10 -2 -3 82.99 7.7
    -10 2 3 82.29 6.5
    10 2 -3 78.09 7.7
    10 -2 3 74.09 7.6
    -10 -2 3 61.69 6.8
    10 2 3 82.29 8.5
    -10 2 -3 69.99 7.1
    10 -2 -3 84.69 7.6
    11 2 -3 9.3 3.6
    -11 -2 -3 3.1 3.3
    -11 2 3 3.2 3
    11 -2 3 1.8 3.1
    11 2 3 10.3 3.9
    11 -2 -3 9 3.5
    -11 2 -3 2.2 3.3
    -11 -2 3 2.3 3.1
    -12 2 3 26.5 5
    12 2 -3 37 6
    -12 -2 -3 33.8 5.9
    12 -2 3 41 6.3
    -12 2 -3 36.5 6.2
    -12 -2 3 35.2 5.7
    12 2 3 36.8 6.3
    12 -2 -3 33.9 5.7
    13 2 -3 33 6.2
    -13 -2 -3 29.8 5.9
    -13 2 3 31.4 5.6
    13 -2 3 37 6.4
    13 2 3 32.6 6.1
    -13 -2 3 36.5 5.6
    -13 2 -3 31.1 6.2
    13 -2 -3 27.4 5.6
    -14 -2 -3 -2.7 3.6
    -14 2 3 -1.3 3.7
    14 2 -3 3.5 4
    14 -2 3 1.9 4.4
    14 -2 -3 0.9 4
    -14 -2 3 2.9 4
    14 2 3 -1.3 4
    -14 2 -3 -0.9 4.1
    -15 2 3 112.79 10.4
    15 2 -3 106.99 11.4
    15 -2 3 113.29 12.1
    -15 -2 -3 112.49 11.1
    15 2 3 104.19 11.5
    -15 -2 3 102.09 10
    -15 2 -3 94.39 10.9
    15 -2 -3 99.09 10.9
    16 -2 3 39.9 8.1
    -16 -2 -3 16.2 5.7
    16 2 -3 38.3 7.7
    16 -2 -3 24 6.5
    -16 2 -3 25.9 6.9
    16 2 3 23.4 6.9
    17 -2 3 61.19 10
    17 2 -3 80.59 10.5
    -17 2 -3 58.59 9.2
    17 -2 -3 72.79 10.2
    17 2 3 70.29 10.4
    18 -2 3 3.7 6.1
    18 2 -3 -4.3 4.9
    -18 -2 -3 1.1 5.9
    18 2 3 0.8 6.3
    18 -2 -3 1 5.4
    -18 2 -3 -2.8 5.1
    0 -3 3 -0.2 0.8
    0 3 3 0.3 1.1
    0 3 -3 -0.1 0.8
    0 3 3 0.6 0.8
    0 3 3 -0.3 0.8
    0 -3 -3 -0.2 0.8
    0 -3 3 0 0.8
    0 3 -3 0.5 0.9
    0 -3 -3 -0.1 1.1
    0 3 -3 0.9 0.6
    0 -3 -3 0.1 0.8
    -1 3 3 940.31 36
    1 -3 3 963.4 36.2
    1 -3 3 978.2 36.3
    -1 3 3 906.71 36.1
    1 3 -3 944.21 36.1
    1 3 -3 940.21 36.2
    -1 3 3 939.51 36.6
    -1 -3 -3 990 36.4
    1 -3 3 983.9 35.8
    -1 -3 -3 922.31 36.3
    1 -3 -3 964.6 36.2
    -1 -3 3 977.3 36.1
    -1 3 -3 958.3 36.3
    1 -3 -3 1019.3 36.3
    -1 -3 3 976.5 36.1
    1 3 3 976.1 36.9
    1 -3 -3 982.8 36.9
    -1 3 -3 954.3 36.4
    1 3 3 919.21 36.3
    1 3 3 918.11 36.1
    2 -3 3 16.3 2
    -2 3 3 11 1.5
    2 3 -3 12.3 1.7
    -2 3 3 13.3 1.7
    -2 -3 -3 14.9 2
    -2 -3 -3 12.3 1.8
    2 3 -3 11.9 1.8
    -2 3 3 15.4 2
    2 -3 -3 13.4 1.8
    -2 3 -3 11.6 1.9
    2 -3 -3 12.1 1.7
    -2 -3 3 14.2 1.7
    -2 -3 3 9.1 1.5
    2 3 3 12.5 1.9
    -2 3 -3 13.4 1.9
    -3 -3 -3 9.9 1.9
    3 3 -3 12.4 1.8
    3 3 -3 8.2 1.7
    -3 3 3 8.6 1.7
    3 -3 3 7.3 1.7
    -3 3 3 11.9 1.6
    -3 3 3 8.5 1.5
    -3 -3 3 11.3 1.7
    3 -3 -3 9.4 1.7
    -3 3 -3 9.3 1.4
    3 3 3 7.6 1.8
    3 -3 -3 9 1.6
    -3 3 -3 8.9 1.9
    3 -3 -3 6.5 1.5
    -4 3 3 177.78 7.3
    4 3 -3 180.78 8
    4 -3 3 170.38 8.3
    -4 3 3 168.88 7.8
    4 3 -3 171.68 8.1
    -4 3 3 160.28 7.9
    -4 -3 3 156.78 7.7
    -4 3 -3 164.58 7.2
    4 -3 -3 158.78 7.8
    4 -3 -3 170.08 8
    4 -3 -3 173.38 8
    4 3 3 177.18 8.5
    -4 3 -3 165.28 8.3
    -5 3 3 1430.36 54.69
    5 -3 3 1427.66 55.29
    5 3 -3 1437.56 55.09
    -5 3 3 1428.96 54.79
    -5 -3 -3 1439.06 55.39
    -5 -3 3 1504.15 54.89
    5 -3 -3 1454.75 54.99
    5 -3 -3 1450.75 54.79
    -5 3 -3 1451.85 53.79
    5 3 3 1447.36 55.49
    -5 3 -3 1448.85 55.39
    -6 -3 -3 308.67 13.7
    6 3 -3 293.77 13.4
    6 -3 3 269.37 13.3
    -6 3 3 298.87 13
    -6 3 3 284.87 12.8
    6 -3 -3 308.67 13.3
    6 -3 -3 301.27 12.9
    6 3 3 296.67 13.9
    -6 -3 3 279.27 13
    -6 3 -3 298.57 13.5
    7 3 -3 539.55 22.9
    -7 -3 -3 522.95 23
    -7 3 3 561.84 22.5
    7 -3 3 519.65 22.9
    -7 3 3 580.64 22.2
    -7 -3 3 515.75 22.4
    7 3 3 555.44 23.4
    -7 3 -3 534.85 23
    7 -3 -3 539.45 22.7
    -8 3 3 79.59 5.8
    -8 -3 -3 78.99 7.1
    8 -3 3 66.49 6.4
    8 3 -3 63.29 6.2
    -8 -3 3 77.29 5.7
    8 -3 -3 78.09 6
    -8 3 -3 75.09 6.8
    8 3 3 79.09 7.2
    9 -3 3 85.99 7.7
    9 3 -3 103.59 7.2
    -9 -3 -3 71.79 7.1
    9 3 3 77.69 7.7
    -9 -3 3 99.69 6.8
    -9 3 -3 77.29 7.1
    10 3 -3 250.67 13.3
    10 -3 3 233.38 13.4
    -10 -3 -3 233.08 13.2
    -10 3 3 240.98 12.6
    10 -3 -3 233.18 12.8
    -10 -3 3 244.48 12.7
    -10 3 -3 240.68 13.3
    10 3 3 242.08 13.7
    -11 -3 -3 50.69 6.4
    11 3 -3 63.59 7.4
    11 -3 3 55.49 7.3
    -11 3 3 60.89 6.5
    -11 3 -3 61.69 7.1
    -11 -3 3 48.2 6.1
    11 3 3 56.49 7.2
    11 -3 -3 58.99 6.8
    -12 -3 -3 18.9 4.7
    12 3 -3 22.1 5.3
    12 -3 3 24.6 5.2
    -12 3 3 18.7 4.5
    12 -3 -3 20.7 4.9
    12 3 3 20.5 5.1
    -12 -3 3 23.2 4.8
    -12 3 -3 24.1 5.1
    -13 -3 -3 63.79 8.1
    13 -3 3 57.49 7.7
    -13 3 3 57.19 7.1
    13 3 -3 58.49 7.8
    -13 -3 3 58.19 7.4
    13 3 3 55.09 8.1
    13 -3 -3 36.9 6.5
    -13 3 -3 60.79 7.9
    -14 -3 -3 4 4.4
    14 3 -3 -0.1 3.9
    -14 3 3 -2.5 3.5
    14 -3 3 1 4.4
    14 3 3 -5.6 3.8
    -14 -3 3 1.4 3.7
    14 -3 -3 -0.8 3.5
    -14 3 -3 2.5 4.5
    15 -3 3 65.19 9
    -15 3 3 46.1 7.2
    15 3 -3 51.09 8.4
    -15 -3 3 47 7.3
    15 3 3 58.89 9.3
    -15 3 -3 54.39 8.2
    15 -3 -3 71.79 9.2
    16 -3 3 7.3 5.6
    16 3 -3 9.6 5.5
    -16 3 -3 1.3 5.2
    16 3 3 -0.3 5.5
    16 -3 -3 4 5.1
    17 3 -3 0.6 5.6
    17 -3 3 3.3 5.7
    -17 -3 -3 4.6 6
    -17 3 -3 0.7 5.3
    17 -3 -3 -3.3 4.7
    17 3 3 1.8 6
    0 4 -3 4236.38 155.48
    0 4 3 4099.49 155.38
    0 4 -3 4300.57 155.38
    0 -4 -3 4445.96 155.48
    0 -4 -3 4133.09 155.38
    0 4 3 4228.78 155.98
    0 -4 3 4065.59 155.18
    0 4 -3 4278.77 154.88
    0 -4 -3 4139.99 155.98
    1 -4 3 12.5 1.6
    -1 4 3 16.5 2.5
    -1 4 3 13.2 1.9
    1 -4 3 9.9 1.9
    -1 -4 -3 8.4 1.7
    -1 -4 -3 14.6 2.1
    1 4 -3 12.5 1.9
    1 4 -3 10.8 1.8
    1 -4 -3 11.6 2.2
    1 4 3 11.3 2.2
    -1 4 -3 11.5 2.1
    -1 -4 3 10.4 1.7
    1 -4 -3 14.2 2
    -1 4 -3 12.8 2
    1 -4 -3 13.2 2
    1 4 3 11.9 1.9
    -2 4 3 179.48 8
    -2 4 3 169.98 8.3
    -2 -4 -3 173.48 8.3
    2 -4 3 181.48 8.3
    2 4 -3 166.68 8.1
    2 4 -3 173.48 8.1
    2 -4 -3 178.38 8.2
    2 -4 -3 181.08 8.8
    2 -4 -3 186.18 8.2
    -2 -4 3 167.78 7.9
    2 4 3 183.88 8.4
    -2 4 -3 166.48 8.2
    3 4 -3 50.79 3.6
    -3 4 3 45.3 3.4
    3 4 -3 47.9 3.6
    -3 -4 -3 47.7 3.7
    3 -4 3 46 3.6
    -3 4 3 43.8 3.5
    3 4 3 47 4.2
    3 -4 -3 50.49 3.7
    -3 -4 3 56.29 3.5
    3 -4 -3 53.19 3.7
    -3 4 -3 46.3 4.2
    -4 -4 -3 1.4 1.5
    4 -4 3 2.7 1.6
    -4 4 3 1.6 1.1
    4 -4 3 2.5 1.6
    -4 4 3 0.9 1.3
    4 4 -3 1.8 1.4
    -4 4 3 2.3 1.5
    -4 -4 3 -0.3 1.1
    -4 4 -3 1.7 1.1
    4 -4 -3 1.3 1.3
    4 4 3 1 1.5
    -4 4 -3 1.2 1.6
    5 -4 3 1482.35 56.39
    5 4 -3 1503.85 56.29
    -5 4 3 1430.36 54.79
    -5 -4 -3 1504.85 56.49
    -5 4 3 1411.66 55.69
    -5 4 3 1512.95 55.79
    -5 -4 3 1502.05 55.99
    5 -4 -3 1484.05 55.69
    5 -4 -3 1448.85 55.99
    -5 4 -3 1461.75 56.39
    -5 4 -3 1452.25 54.79
    5 4 3 1440.46 56.49
    -6 -4 -3 133.49 8.3
    6 4 -3 145.69 8
    6 -4 3 155.18 8.3
    -6 4 3 140.39 7.4
    -6 4 3 137.49 7.6
    6 -4 -3 143.09 7.8
    6 -4 -3 148.09 7.8
    -6 -4 3 141.29 7.6
    6 4 3 135.69 8.3
    6 -4 -3 141.99 7.7
    -6 4 -3 133.39 8
    -7 4 3 442.56 18.2
    -7 4 3 427.86 18.7
    7 -4 3 428.86 19.2
    7 4 -3 427.56 19.2
    7 -4 -3 446.56 19.1
    -7 -4 3 443.46 18.9
    -7 4 -3 433.26 19.2
    7 4 3 428.96 19.5
    8 -4 3 2.9 2.4
    8 4 -3 0.1 2.2
    -8 -4 -3 -0.2 2.5
    8 -4 -3 11.9 2.9
    -8 -4 3 2.1 1.9
    8 4 3 2.2 2.4
    -8 4 -3 -0.9 2.1
    9 -4 3 501.55 22.6
    9 4 -3 511.45 22.7
    -9 4 3 522.35 22.1
    -9 4 -3 522.95 22.7
    9 4 3 481.25 23
    9 -4 -3 472.25 22.1
    -9 -4 3 516.95 22.2
    -10 4 3 41.4 5.2
    -10 -4 -3 29.4 5.5
    10 4 -3 33.5 5.4
    10 -4 3 28 5.1
    -10 4 -3 29.1 4.9
    10 4 3 29.5 5.4
    10 -4 -3 46.2 5.7
    -10 -4 3 28.8 4.7
    -11 4 3 86.09 7.7
    11 4 -3 70.29 7.9
    11 -4 3 73.79 8.3
    -11 -4 -3 68.99 8.4
    11 4 3 77.39 8.6
    11 -4 -3 97.29 8.5
    -11 4 -3 73.09 7.9
    -11 -4 3 73.19 7.6
    -12 4 3 12.9 4
    -12 -4 -3 3.6 4.2
    12 4 -3 2.7 3.5
    12 -4 3 2.9 3.8
    -12 -4 3 6.8 3.4
    12 4 3 4 3.8
    12 -4 -3 5.9 3.7
    -12 4 -3 1 3.8
    -13 -4 -3 29.3 6.9
    13 4 -3 45.5 7.1
    13 -4 3 32.9 6.3
    -13 4 3 31.7 5.7
    13 -4 -3 28.9 5.8
    -13 -4 3 36.5 6.1
    -13 4 -3 28.4 5.7
    13 4 3 33.5 6.8
    -14 4 3 8.2 4.2
    14 -4 3 6.2 4.9
    -14 -4 -3 4.7 4.4
    14 4 -3 17.3 5.6
    -14 -4 3 8.2 4.2
    14 4 3 6.3 5.3
    14 -4 -3 5 4.6
    -14 4 -3 10.1 4.9
    -15 -4 -3 31.7 7.1
    -15 4 3 39.4 7
    15 -4 3 31.4 7.4
    15 4 -3 18.7 6.5
    15 4 3 46.3 8.5
    -15 4 -3 22.5 6.4
    15 -4 -3 33.6 6.9
    -15 -4 3 24 5.8
    -16 -4 -3 15.3 6.5
    16 -4 3 26.5 7.4
    16 4 -3 7.9 5.7
    16 4 3 19.8 7
    -16 4 -3 17.8 6.3
    16 -4 -3 12.6 6.1
    17 -4 3 6.1 6.3
    -17 -4 -3 7.4 6
    17 4 -3 7.3 5.9
    17 -4 -3 16.6 6.5
    -17 4 -3 16 6.9
    17 4 3 11 6.6
    0 -5 -3 -0.7 1.2
    0 -5 -3 0.8 1.1
    0 5 3 -1.3 1.1
    0 5 3 0.6 1.2
    0 5 -3 1.6 1.3
    0 5 -3 -1 0.9
    0 -5 3 -0.3 1
    1 5 -3 3 1.3
    1 -5 3 2.8 1.1
    -1 5 3 4 1.4
    1 -5 3 4.3 1.5
    1 5 -3 3.9 1.5
    -1 5 3 3 1.5
    -1 -5 -3 2.8 1.3
    1 5 3 2 1.5
    1 -5 -3 3.8 1.6
    -1 -5 3 4.1 1.4
    -1 5 -3 3.5 1.5
    1 -5 -3 3.5 1.4
    1 5 3 1.1 1.3
    -2 5 3 1.3 1.3
    2 -5 3 -0.1 1.1
    -2 -5 -3 -1.7 1.1
    2 5 -3 -0.5 1.2
    2 -5 3 -0.2 0.9
    2 5 3 -1 1.2
    2 5 3 0.8 1.5
    2 -5 -3 1.3 1.3
    -2 -5 3 2.2 1.2
    -2 5 -3 -1.3 1.2
    2 -5 -3 -0.1 1.3
    -3 -5 -3 162.78 8.3
    3 -5 3 156.48 8.2
    3 5 -3 148.29 8.1
    -3 5 3 152.08 7.9
    -3 5 3 167.08 8.1
    -3 -5 3 165.88 8
    -3 5 -3 166.88 8.4
    3 5 3 175.68 8.6
    3 -5 -3 168.78 8.2
    -4 5 3 64.79 4.5
    4 -5 3 60.99 4.7
    -4 5 3 63.19 4.5
    4 5 -3 62.19 4.7
    -4 -5 -3 64.39 4.8
    4 -5 3 55.59 4.5
    -4 5 -3 70.49 5
    -4 -5 3 63.79 4.4
    4 -5 -3 61.49 4.6
    4 5 3 60.09 4.8
    5 -5 3 75.49 5.6
    5 -5 3 82.49 5.6
    5 5 -3 78.69 5.5
    -5 5 3 62.29 4.2
    -5 5 3 77.69 5.2
    -5 5 3 80.19 5.2
    -5 -5 -3 60.79 5.8
    -5 5 -3 76.69 5.6
    -5 5 -3 77.79 4.3
    5 5 3 78.09 5.8
    -5 -5 3 76.59 5.2
    5 -5 -3 78.99 5.3
    6 5 -3 58.59 5.5
    -6 5 3 49.99 4.5
    -6 5 3 53.29 5
    -6 -5 -3 43.9 5
    6 -5 3 44.2 5
    -6 5 -3 41.4 4.7
    -6 5 -3 53.69 3.2
    6 5 3 46 5.3
    -6 -5 3 51.79 5
    6 -5 -3 54.39 5.1
    -7 -5 -3 45.2 5.4
    -7 5 3 55.89 4.4
    7 -5 3 47.3 5.3
    -7 5 3 49.1 4.9
    7 5 -3 37.9 4.7
    -7 5 -3 36.4 4.8
    7 -5 -3 48.7 5.2
    7 -5 -3 47.5 5
    -7 -5 3 33.6 4.3
    7 5 3 35.9 5
    -8 5 3 47.5 4.5
    8 5 -3 45.7 5.6
    -8 -5 -3 50.29 5.8
    -8 5 3 59.89 5.7
    8 -5 3 45.9 5.6
    8 -5 -3 40.4 5.1
    8 5 3 52.69 6.2
    -8 5 -3 45.9 5.3
    -8 -5 3 42.2 5.1
    -9 -5 -3 318.57 16.8
    9 5 -3 343.17 17
    9 -5 3 345.87 17
    -9 5 3 361.06 16.4
    -9 5 -3 330.57 16.8
    9 -5 -3 351.26 16.7
    -9 -5 3 356.06 16.5
    9 5 3 338.87 17.3
    -10 -5 -3 111.19 8.8
    -10 5 3 105.69 8.1
    10 5 -3 109.79 8.6
    10 -5 3 114.29 8.9
    -10 5 -3 98.49 9.1
    10 -5 -3 107.59 8.5
    10 5 3 110.49 8.9
    -10 -5 3 104.39 7.9
    11 -5 3 259.07 15.1
    -11 -5 -3 260.57 15.1
    11 5 -3 285.77 15.3
    -11 5 3 259.07 14.4
    11 -5 -3 267.97 14.6
    11 5 3 250.67 15.2
    -11 5 -3 293.57 15.3
    -11 -5 3 267.67 14.4
    -12 5 3 1.4 3.4
    12 -5 3 0.4 3.5
    12 5 -3 1 3.4
    -12 -5 -3 1 3.4
    -12 5 -3 4.5 3.9
    12 5 3 3.9 3.7
    12 -5 -3 2.1 3.4
    -12 -5 3 5.7 3.3
    -13 -5 -3 7.1 4.2
    13 5 -3 10.8 4.8
    -13 5 3 15.8 4.8
    13 -5 3 6.3 4.4
    -13 5 -3 9.9 5
    13 -5 -3 6.2 4.4
    -13 -5 3 3.4 3.4
    13 5 3 0.7 3.8
    -14 -5 -3 18.9 5.8
    -14 5 3 23.6 5.5
    14 5 -3 14 5.1
    14 -5 3 24 6.3
    14 5 3 19.4 5.9
    -14 -5 3 23 5.5
    -14 5 -3 13.2 5.8
    14 -5 -3 28.7 6.7
    -15 -5 -3 4.8 4.6
    15 5 -3 -3.7 3.8
    15 -5 3 0.8 4.3
    -15 5 3 1.8 4.6
    -15 -5 3 -0.1 3.5
    -15 5 -3 5.2 5.2
    15 5 3 -4.1 3.9
    15 -5 -3 2 4.3
    -16 -5 -3 18.8 6.4
    16 5 -3 21.8 7.2
    16 -5 3 21.9 6.9
    16 -5 -3 20.1 6.6
    -16 5 -3 28.7 7.3
    16 5 3 22.3 7.2
    17 -5 3 -2.8 5.2
    17 5 -3 10.1 5.7
    -17 -5 -3 4.8 5.5
    17 5 3 3.2 5.6
    -17 5 -3 14 6.4
    17 -5 -3 7.3 6.2
    0 -6 -3 2512.85 95.99
    0 6 -3 2558.84 94.89
    0 6 -3 2596.64 95.59
    0 -6 -3 2617.04 95.49
    0 -6 3 2409.76 95.09
    0 6 3 2534.55 95.39
    0 6 3 2598.84 96.09
    1 6 -3 243.78 11.6
    1 -6 3 236.88 11.1
    -1 6 3 260.37 11.6
    1 -6 3 245.48 11.6
    -1 -6 -3 266.37 11.8
    -1 6 3 254.67 12.3
    1 6 -3 259.27 11.4
    -1 6 -3 243.68 11.7
    -1 -6 3 260.47 11.5
    1 -6 -3 265.27 11.8
    1 6 3 266.77 11.8
    1 6 3 245.28 12.2
    1 -6 -3 250.57 12.2
    2 6 -3 295.47 13.6
    -2 -6 -3 319.37 13.9
    2 -6 3 305.07 13.6
    2 -6 3 313.07 13.3
    -2 6 3 314.77 13.6
    -2 6 -3 306.37 13.9
    2 -6 -3 295.67 13.6
    2 6 3 293.97 14.2
    -2 -6 3 299.17 13.4
    2 -6 -3 296.17 14.2
    2 6 3 306.37 13.8
    3 -6 3 2343.97 89.49
    3 6 -3 2367.86 89.59
    3 -6 3 2332.27 89.19
    -3 -6 -3 2448.75 89.79
    -3 6 3 2393.16 89.29
    -3 6 3 2457.75 89.39
    -3 6 -3 2389.46 89.69
    3 -6 -3 2321.37 90.29
    -3 -6 3 2355.16 89.29
    3 -6 -3 2382.16 89.39
    3 6 3 2370.96 89.79
    4 6 -3 0.9 1.8
    -4 -6 -3 3.6 1.8
    -4 6 3 2.7 1.6
    4 -6 3 2.4 1.8
    -4 6 3 6.2 2.1
    -4 6 -3 1.7 1.8
    4 6 3 1.4 1.8
    4 -6 -3 1.1 1.7
    -4 -6 3 2 1.5
    5 -6 3 744.13 30.6
    -5 6 3 766.62 29.9
    5 -6 3 734.33 30.5
    -5 6 3 730.63 30.2
    -5 -6 -3 767.92 30.9
    5 6 -3 723.83 30.6
    5 -6 -3 772.32 30.5
    -5 6 -3 761.02 30.8
    -5 -6 3 748.53 30.3
    5 6 3 758.92 31
    -6 -6 -3 9.8 2.7
    6 6 -3 8.1 2.5
    6 -6 3 10.9 2.9
    6 -6 3 10 2.7
    -6 6 3 8.1 2.3
    -6 6 3 12.2 2.7
    -6 6 3 10.6 1.8
    -6 6 -3 9.8 2.9
    -6 6 -3 14.5 2.1
    6 -6 -3 12.9 2.9
    6 6 3 8.4 2.9
    -6 -6 3 8.3 2.4
    -7 6 3 80.09 6.3
    -7 -6 -3 89.29 7
    -7 6 3 86.69 5.8
    7 6 -3 84.49 7.4
    7 -6 3 89.19 7.8
    -7 6 -3 92.69 7.1
    7 -6 -3 82.59 6.5
    7 6 3 100.19 7.4
    -7 -6 3 92.09 6.5
    -8 6 3 134.09 8.1
    -8 -6 -3 83.09 8.2
    -8 6 3 126.89 7.1
    8 -6 3 97.89 7.8
    8 6 -3 100.79 7.8
    8 -6 -3 132.79 8.3
    8 -6 -3 118.99 8.1
    -8 6 -3 100.19 8
    8 6 3 112.69 8.4
    -8 -6 3 96.39 7.3
    9 -6 3 3 3
    -9 -6 -3 5.8 3.3
    9 6 -3 3.3 2.9
    -9 6 -3 11.6 3.7
    9 6 3 7.5 3.5
    -9 -6 3 4.1 2.5
    9 -6 -3 19.4 4.1
    10 -6 3 183.58 11.6
    -10 -6 -3 184.98 11.7
    10 6 -3 167.28 11.4
    -10 6 3 180.98 10.9
    -10 -6 3 185.68 10.9
    10 -6 -3 191.28 11.4
    10 6 3 168.18 11.7
    -10 6 -3 174.58 11.4
    11 6 -3 46.4 6.9
    -11 6 3 56.59 6.5
    11 -6 3 38.9 6.4
    -11 -6 -3 47.1 6.8
    11 6 3 39.4 6.6
    -11 6 -3 39.3 6.3
    11 -6 -3 41.8 6.1
    -11 -6 3 43.4 5.8
    -12 -6 -3 3.7 4
    -12 6 3 5.4 3.9
    12 -6 3 10 4.5
    12 6 -3 6.1 4.1
    -12 6 -3 2.2 4.1
    -12 -6 3 6.8 3.4
    12 -6 -3 4.2 4
    12 6 3 8.2 4.5
    -13 -6 -3 3.9 4.1
    13 -6 3 5.8 4.1
    -13 6 3 4.2 3.9
    13 6 -3 1 3.8
    -13 6 -3 1.3 4.3
    -13 -6 3 4.6 3.4
    13 6 3 -2.2 3.4
    13 -6 -3 3.3 4.2
    14 -6 3 12.2 5.7
    14 6 -3 15.3 5.3
    -14 6 3 18.1 5.4
    -14 -6 -3 7.2 4.7
    14 6 3 13.5 5.6
    -14 6 -3 10.2 5.3
    -14 -6 3 8.6 4.1
    14 -6 -3 19.1 5.9
    15 6 -3 -4.9 4.1
    -15 6 3 9.3 5.8
    15 -6 3 4.1 5.2
    -15 -6 -3 -0.1 4.3
    15 6 3 2 4.7
    15 -6 -3 -6.2 4.1
    -15 -6 3 4.9 6.2
    -15 6 -3 0.4 5
    -16 -6 -3 4.5 5
    16 -6 3 -2.3 5.1
    16 6 -3 18.9 6.5
    16 -6 -3 15.6 6.5
    16 6 3 15.1 6.4
    -16 6 -3 7.2 5.9
    -17 -6 -3 21.2 7
    17 -6 3 34 8.2
    17 6 -3 13.8 6.4
    17 6 3 18.3 7.3
    -17 6 -3 17.8 6.8
    17 -6 -3 18.9 6.7
    0 -7 -3 -1.8 1.3
    0 7 3 1.8 1.6
    0 7 -3 0.1 1.4
    0 -7 -3 -1.6 1.3
    0 7 -3 -1.1 1.4
    0 -7 3 -0.1 1.4
    0 7 3 -0.4 1.6
    1 -7 3 168.38 8.9
    1 7 -3 175.88 8.8
    1 7 -3 162.38 9
    -1 -7 -3 168.98 9.1
    -1 7 3 178.98 9.7
    1 -7 3 178.68 8.6
    -1 7 3 172.18 9
    1 7 3 170.78 9.1
    -1 7 -3 171.78 9.2
    1 7 3 172.58 9.6
    1 -7 -3 164.58 9.4
    -1 -7 3 168.48 8.9
    1 -7 -3 183.88 9.1
    2 -7 3 31.8 3.9
    2 -7 3 27.6 3.4
    -2 -7 -3 28.5 3.8
    2 7 -3 27.1 3.6
    2 7 -3 36.3 4
    -2 7 3 28 3.6
    -2 -7 3 27.8 3.5
    2 -7 -3 26.1 3.8
    2 7 3 32.4 4.1
    2 -7 -3 28.6 3.7
    -2 7 -3 24.2 3.6
    2 7 3 39.5 4.7
    3 -7 3 174.38 9.1
    3 -7 3 152.98 8.6
    3 7 -3 163.58 9.1
    -3 -7 -3 164.98 9.3
    -3 7 3 185.48 9.1
    3 -7 -3 164.88 9
    3 -7 -3 164.98 9.6
    -3 7 -3 173.48 9.3
    -3 -7 3 163.18 8.8
    3 7 3 173.68 9.9
    3 7 3 163.18 9.2
    -4 7 3 93.99 5.9
    -4 7 3 85.89 6.1
    4 7 -3 82.59 6.2
    -4 -7 -3 95.89 6.5
    4 -7 3 97.69 6.4
    4 -7 -3 76.59 6.4
    4 -7 -3 82.49 6.1
    -4 -7 3 80.69 5.8
    4 7 3 79.29 6.3
    -4 7 -3 83.29 6.3
    -5 7 3 216.38 10.5
    5 -7 3 212.28 11.1
    5 7 -3 209.28 11.2
    -5 -7 -3 213.28 11.3
    -5 7 3 212.78 10.8
    -5 -7 3 190.88 10.5
    5 7 3 209.68 11.4
    -5 7 -3 208.18 11.2
    5 -7 -3 203.08 10.8
    -6 -7 -3 179.48 10.4
    -6 7 3 179.18 9.9
    6 -7 3 165.48 10.1
    6 7 -3 174.78 10.4
    -6 7 3 187.58 9.4
    6 -7 3 183.78 10.3
    -6 7 -3 184.28 10.5
    6 -7 -3 186.38 10.2
    -6 -7 3 181.88 9.9
    6 7 3 187.38 10.7
    -7 7 3 101.99 5.7
    -7 7 3 119.29 6.9
    7 -7 3 103.09 7.8
    -7 -7 -3 100.59 7.7
    -7 7 3 124.39 7.8
    7 7 -3 103.19 7.8
    -7 7 -3 94.99 7.7
    -7 7 -3 92.99 5.5
    7 7 3 90.69 8.7
    -7 -7 3 109.69 7.4
    7 -7 -3 107.49 7.6
    -8 7 3 65.69 6.3
    8 -7 3 48.3 6
    8 7 -3 46.9 6
    -8 7 3 55.29 5.1
    -8 -7 -3 52.39 6.5
    -8 7 -3 47.8 5.9
    8 -7 -3 50.79 5.9
    8 7 3 56.39 6.7
    8 -7 -3 57.39 6.2
    -8 -7 3 63.99 6.5
    -9 7 3 4.1 2.5
    -9 7 3 7.1 3.4
    9 7 -3 3.8 3.1
    9 -7 3 5.5 3.4
    -9 -7 -3 0.8 2.8
    -9 7 -3 6.4 3.5
    9 -7 -3 5.3 3.4
    9 7 3 1.4 3.1
    -9 -7 3 1.5 2.4
    9 -7 -3 6.4 3.4
    10 7 -3 34.9 5.9
    -10 7 3 22.7 3.6
    -10 -7 -3 18.6 4.7
    10 -7 3 20.5 4.8
    -10 7 3 20.9 4.7
    -10 -7 3 24.4 4.7
    10 7 3 26.3 5.7
    10 -7 -3 28.7 5.4
    -10 7 -3 30.6 5.7
    11 -7 3 108.69 10.1
    -11 7 3 119.79 9.2
    11 7 -3 98.29 9.7
    -11 -7 -3 100.09 10.3
    11 7 3 107.69 10.5
    -11 -7 3 107.49 9.7
    11 -7 -3 132.89 9.7
    -11 7 -3 96.59 9.6
    12 -7 3 -2.7 3.7
    -12 7 3 4.2 3.9
    -12 -7 -3 4.9 3.9
    12 7 -3 -3.1 3.2
    12 -7 -3 3.5 3.9
    -12 -7 3 1 3
    -12 7 -3 0.4 4
    12 7 3 5.7 4.3
    13 -7 3 131.89 12.8
    -13 7 3 169.58 11.7
    13 7 -3 152.38 13.9
    -13 -7 -3 133.39 12.5
    13 -7 -3 170.38 12.2
    -13 -7 3 130.99 11.9
    13 7 3 138.49 13.6
    -13 7 -3 126.09 11.8
    -14 7 3 -4.1 4.2
    14 -7 3 1.5 4.8
    14 7 -3 4.6 4.8
    -14 -7 -3 5.9 4.5
    14 7 3 5 4.9
    -14 7 -3 -1.2 4.8
    -14 -7 3 2.6 3.6
    14 -7 -3 1.7 4.5
    15 7 -3 70.79 9.9
    15 -7 3 58.29 9.1
    -15 -7 -3 67.19 9.7
    15 -7 -3 63.19 9.3
    15 7 3 72.49 10
    -15 7 -3 47.8 8.5
    -16 -7 -3 2.2 4.6
    16 -7 3 -8.7 5.2
    16 7 -3 -3 4.4
    16 -7 -3 3.5 5.6
    -16 7 -3 2.8 5.7
    16 7 3 -2.5 5.2
    0 8 3 82.99 6.1
    0 -8 -3 85.59 6.2
    0 8 -3 90.39 6.3
    0 8 -3 87.39 5.9
    0 8 3 94.09 6.8
    0 -8 3 85.39 6
    -1 8 3 32.1 3.9
    1 -8 3 26.6 3.7
    -1 -8 -3 26.1 3.8
    -1 8 3 28.2 4.4
    1 8 -3 27.5 4
    1 8 -3 34 4
    1 -8 -3 38.8 4.9
    1 8 3 22.8 3.7
    1 8 3 33.1 4.6
    -1 8 -3 23.4 3.7
    1 -8 -3 23.7 3.5
    -1 -8 3 22.7 3.8
    2 8 -3 311.27 13.6
    2 -8 3 255.37 13.3
    2 8 -3 272.07 13.6
    -2 8 3 309.47 13.8
    -2 -8 -3 281.57 13.7
    2 -8 3 280.77 13.1
    2 -8 -3 295.07 14.3
    2 8 3 298.37 13.8
    -2 -8 3 270.67 13.3
    -2 8 -3 260.37 13.6
    2 8 3 263.97 14
    2 -8 -3 304.27 13.9
    -3 8 3 -0.8 1.8
    3 -8 3 5.4 1.9
    3 -8 3 6.8 2.6
    -3 -8 -3 3.7 2.3
    3 8 -3 2.8 2.1
    -3 -8 3 4.8 2.1
    -3 8 -3 2.5 2.3
    3 -8 -3 4.1 2.4
    3 8 3 4.2 2.5
    3 8 3 4.4 2.3
    3 -8 -3 0.3 1.8
    4 8 -3 12 3.3
    -4 -8 -3 19.4 3.5
    4 -8 3 13.1 2.8
    -4 8 3 23.4 3.5
    -4 8 3 31.6 3.8
    4 -8 -3 18.5 3.6
    -4 -8 3 10.9 2.8
    4 -8 -3 18.4 3.5
    4 8 3 19 3.8
    -5 8 3 4.6 2.1
    5 -8 3 3.2 2.3
    -5 8 3 5 2.5
    -5 -8 -3 4.2 2.5
    5 8 -3 6.2 2.7
    5 -8 -3 3.8 2.4
    5 -8 -3 7.2 3.1
    -5 8 -3 1.9 2.5
    -5 -8 3 6.9 2.4
    5 8 3 3.1 2.6
    -6 8 3 8.4 2.6
    6 -8 3 8.2 2.8
    6 -8 3 4.9 2.7
    -6 -8 -3 7.6 2.9
    6 8 -3 1.9 2.5
    -6 8 3 12.4 3.2
    -6 -8 3 3.6 2.2
    -6 8 -3 2.8 2.6
    6 8 3 4.1 2.6
    6 -8 -3 6.6 2.6
    -7 8 3 1.4 2.6
    7 8 -3 -1.3 2.4
    7 -8 3 -2.7 2.1
    -7 8 3 -0.2 2.2
    -7 -8 -3 1.9 2.8
    7 -8 3 -0.5 2.4
    7 8 3 2.6 2.8
    7 -8 -3 1 2.6
    -7 -8 3 -1.1 2
    -7 8 -3 3.3 2.9
    -8 -8 -3 215.78 12.3
    8 8 -3 169.88 11.6
    -8 8 3 202.88 10.4
    -8 8 3 201.88 11.6
    8 -8 3 212.58 12.3
    8 8 3 189.98 12.2
    8 -8 -3 195.68 11.6
    -8 8 -3 198.48 12
    -8 -8 3 186.58 11.3
    -9 8 3 6.8 2.7
    9 -8 3 2.9 3.4
    9 8 -3 -0.1 3
    -9 -8 -3 1.9 2.8
    -9 8 3 2.4 3.1
    -9 -8 3 0.4 2.5
    9 8 3 1.9 3.3
    -9 8 -3 -1.6 3.1
    9 -8 -3 8.4 3.4
    9 -8 -3 10.3 3.5
    -10 8 3 6.6 2.9
    -10 -8 -3 8.3 3.9
    10 -8 3 4.6 3.9
    -10 8 3 4.1 3.6
    10 8 -3 1.9 3.5
    10 -8 -3 11.1 4
    -10 8 -3 1.2 3.5
    10 8 3 0.5 3.3
    -10 -8 3 6.4 3.4
    11 8 -3 231.38 15.7
    -11 8 3 314.57 16
    11 -8 3 252.67 15.7
    -11 -8 -3 290.27 16.4
    -11 -8 3 272.67 15.4
    11 -8 -3 275.17 15.8
    11 8 3 281.27 16.8
    -11 8 -3 302.27 16.3
    12 -8 3 22.2 6.1
    12 8 -3 28.7 6.3
    -12 -8 -3 28 6.3
    -12 8 3 25.8 5.8
    -12 8 -3 33.3 6.8
    12 -8 -3 21.5 5.5
    12 8 3 26.8 6.3
    -12 -8 3 13.9 4.5
    -13 8 3 20.6 5.5
    13 -8 3 6.8 5.2
    -13 -8 -3 9.7 4.6
    13 8 -3 16.4 5.9
    13 -8 -3 23.6 6.3
    -13 -8 3 14.7 4.8
    -13 8 -3 5.6 4.9
    13 8 3 14.5 6
    14 8 -3 14.9 5.8
    14 -8 3 2.6 5.3
    -14 -8 -3 2.1 4.3
    -14 8 3 10.2 4.9
    14 8 3 7.8 5.3
    -14 8 -3 7.2 5.5
    -14 -8 3 17.3 5.2
    14 -8 -3 9.9 5.8
    15 8 -3 0.1 4.8
    15 -8 3 8.6 5.9
    -15 -8 -3 3.1 5
    -15 8 -3 1.4 5.2
    15 -8 -3 12.5 6.5
    15 8 3 13 6.2
    16 -8 3 9.7 6.8
    -16 -8 -3 17.9 6.5
    16 8 -3 29.6 7.4
    16 8 3 22.9 7.6
    -16 8 -3 9.8 6.4
    16 -8 -3 13.3 6.5
    0 9 3 0 2.1
    0 9 -3 2.4 2.4
    0 -9 -3 -3.1 1.6
    0 -9 3 -0.1 1.8
    0 9 3 -0.4 1.9
    0 9 -3 0.1 1.8
    -1 9 3 78.89 6.2
    1 9 -3 67.19 6.4
    1 -9 3 75.89 7
    1 9 -3 89.79 6.2
    -1 -9 -3 88.69 6.5
    -1 9 3 82.49 6.8
    -1 -9 3 76.99 6.2
    1 9 3 69.49 7
    -1 9 -3 77.09 7
    1 -9 -3 89.49 6.4
    1 -9 -3 75.09 6.4
    1 9 3 73.79 6.9
    2 -9 3 -1.3 1.4
    2 9 -3 1 2
    -2 -9 -3 0.3 1.9
    -2 9 3 0.2 2.1
    2 9 -3 -1.1 2
    2 -9 3 0.3 2.1
    2 9 3 -1 2.2
    -2 -9 3 -2.4 1.8
    2 9 3 -0.2 2.1
    -2 9 -3 2.3 2.2
    2 -9 -3 -0.1 2.2
    2 -9 -3 1.3 2.1
    3 -9 3 310.07 15.3
    3 -9 3 316.57 15
    3 9 -3 311.07 15.3
    3 9 -3 317.07 15.6
    -3 -9 -3 304.97 15.4
    -3 9 3 339.47 15.4
    3 -9 -3 331.97 16.3
    3 -9 -3 344.57 15.6
    -3 -9 3 305.27 15.1
    3 9 3 299.07 15.5
    -3 9 -3 313.07 15.6
    3 9 3 315.17 16.1
    4 -9 3 0.7 2.1
    -4 -9 -3 3 2.5
    -4 9 3 0.1 2.3
    4 9 -3 -1 2.1
    4 -9 3 0.2 1.8
    4 9 3 -1.7 2.2
    4 -9 -3 -0.1 2.4
    4 -9 -3 -0.5 2.1
    -4 9 -3 -1.6 2.3
    -4 -9 3 0.6 2
    4 9 3 -1.5 2
    5 9 -3 100.69 7.9
    5 -9 3 91.99 7.1
    -5 9 3 113.79 7.8
    -5 -9 -3 79.39 7.8
    -5 9 3 97.89 6.9
    5 -9 3 107.19 7.8
    5 -9 -3 81.19 8.4
    -5 -9 3 119.59 7.6
    5 -9 -3 101.09 7.6
    -5 9 -3 101.99 7.9
    5 9 3 96.39 7.8
    6 -9 3 7.6 3.2
    -6 9 3 6 2.8
    6 9 -3 6.5 3.1
    -6 -9 -3 9 3.3
    -6 9 3 4.8 3.2
    6 -9 3 10.7 3.1
    -6 -9 3 9.4 3.2
    -6 9 -3 8.9 3.3
    6 -9 -3 10.6 3.4
    6 -9 -3 9.1 3.5
    6 9 3 6.9 3.2
    -7 9 3 157.18 8.8
    7 -9 3 141.99 9.7
    -7 9 3 151.88 9.7
    7 9 -3 136.59 9.9
    7 -9 3 128.59 9.5
    -7 -9 -3 108.49 9.2
    -7 -9 3 145.99 9.4
    -7 9 -3 138.39 9.9
    7 -9 -3 138.99 9.6
    7 9 3 141.39 10.1
    -8 9 3 56.19 5.5
    8 9 -3 54.29 6.8
    -8 9 3 46.3 6.1
    -8 -9 -3 39.1 6.2
    8 -9 3 50.19 6.5
    -8 -9 3 65.49 7.2
    8 -9 -3 56.19 7
    -8 9 -3 44.3 6.3
    8 9 3 52.79 7.3
    9 -9 3 1.9 3.5
    -9 9 3 13.5 4.1
    9 9 -3 0.2 3.1
    -9 -9 -3 3.1 3.5
    -9 9 3 12.5 3.1
    -9 9 -3 12.6 4.4
    9 -9 -3 8.1 3.7
    9 -9 -3 5.8 3.7
    -9 -9 3 3.9 2.9
    9 9 3 4.7 3.6
    -10 -9 -3 116.89 10.8
    10 9 -3 104.39 10.3
    -10 9 3 108.29 9.8
    10 -9 3 88.79 9.2
    10 -9 -3 125.49 9.9
    10 -9 -3 108.99 10.1
    -10 9 -3 125.39 10.6
    10 9 3 114.19 10.9
    -10 -9 3 117.69 10.6
    -11 -9 -3 125.79 12
    11 -9 3 126.59 11.5
    -11 9 3 112.89 10
    11 9 -3 97.59 10.4
    -11 -9 3 95.49 9.9
    -11 9 -3 104.39 10.5
    11 9 3 104.09 10.8
    11 -9 -3 107.29 10.8
    12 9 -3 51.89 8.2
    12 -9 3 37.1 7.1
    -12 -9 -3 47.4 7.5
    -12 9 3 46.2 7.1
    -12 -9 3 44.3 7
    12 -9 -3 43.5 7.6
    -12 9 -3 43.6 7.3
    12 9 3 48 8.1
    -13 9 3 280.77 16.4
    13 9 -3 273.47 17.5
    -13 -9 -3 250.27 16.6
    13 -9 3 255.77 16.8
    13 -9 -3 247.88 16.3
    -13 -9 3 262.07 16.1
    -13 9 -3 270.77 17
    13 9 3 281.87 17.9
    14 -9 3 21.7 6.9
    -14 9 3 49.99 9.6
    14 9 -3 34.7 7.8
    -14 -9 -3 44.7 8.3
    14 -9 -3 48 8.4
    -14 9 -3 40.8 7.7
    14 9 3 36.3 8.1
    -15 -9 -3 330.97 19.9
    15 9 -3 298.67 19.9
    15 -9 3 309.17 19.9
    15 9 3 280.57 19.9
    15 -9 -3 302.17 19
    -15 9 -3 322.67 19.7
    16 -9 3 -3.9 5.9
    -16 -9 -3 1.9 4.8
    16 9 -3 -1.6 5.2
    -16 9 -3 -1.5 5.5
    16 -9 -3 3 5.6
    16 9 3 -4 5.3
    0 -10 3 39.7 5.1
    0 10 3 48.7 6.1
    0 10 -3 59.19 6
    0 10 3 56.19 6.1
    0 10 -3 48.3 5.9
    0 -10 -3 47.9 5.6
    1 10 -3 156.28 9.2
    -1 10 3 154.98 9.4
    -1 -10 -3 158.48 9.6
    1 10 -3 140.49 9.4
    1 -10 3 150.88 9.3
    1 -10 -3 156.48 10
    1 -10 -3 147.79 9.3
    -1 -10 3 122.69 8.8
    -1 10 -3 133.99 9.3
    1 10 3 157.38 9.6
    1 10 3 169.08 10.3
    2 10 -3 26.9 4.5
    2 10 -3 28.8 4.7
    -2 10 3 37 5.2
    2 -10 3 28.4 4.3
    2 -10 3 28.8 4.4
    -2 -10 -3 23.9 4.3
    -2 -10 3 33.1 4.6
    2 10 3 27.1 4.5
    2 -10 -3 30.9 5
    2 -10 -3 31 4.6
    -2 10 -3 29.8 5.1
    2 10 3 29.7 5.1
    -3 -10 -3 438.16 20.3
    3 -10 3 443.16 19.7
    3 -10 3 422.16 20
    3 10 -3 439.06 20
    -3 10 3 453.75 20.1
    3 10 -3 436.66 20.2
    -3 10 -3 410.86 20.2
    3 -10 -3 443.76 20.1
    3 -10 -3 427.36 20.7
    -3 -10 3 389.86 19.5
    3 10 3 435.86 20.3
    3 10 3 456.05 21.1
    4 -10 3 8 2.7
    -4 -10 -3 5.3 2.8
    4 10 -3 11.2 3.5
    4 -10 3 12.7 3.5
    -4 10 3 7.3 3.2
    4 10 -3 2.9 2.7
    4 -10 -3 5 2.9
    -4 -10 3 8.2 2.8
    4 10 3 7.3 3.2
    4 10 3 4.6 3.1
    -4 10 -3 6.4 3
    4 -10 -3 10.1 3.6
    5 -10 3 174.08 10.5
    -5 10 3 162.18 10
    -5 -10 -3 201.38 11.4
    5 -10 3 157.68 10.7
    5 10 -3 179.48 11.2
    -5 10 3 184.48 10.9
    5 -10 -3 170.28 10.7
    -5 10 -3 158.28 10.8
    5 -10 -3 173.48 11.3
    5 10 3 199.18 11.6
    -5 -10 3 186.28 10.7
    5 10 3 168.38 11.6
    6 -10 3 17.6 4.5
    6 10 -3 17.3 4.5
    -6 -10 -3 18 4.2
    -6 10 3 26.3 4.2
    6 -10 3 16.8 4
    -6 10 3 14.4 4.1
    6 10 3 15.2 4.2
    6 -10 -3 20.3 4.3
    -6 -10 3 17.8 3.9
    -6 10 -3 28.3 4.9
    7 -10 3 3.7 2.8
    7 -10 3 4.4 3.3
    7 -10 3 1 3.1
    -7 -10 -3 5.6 3.4
    7 10 -3 0.2 2.8
    -7 10 3 3.9 2.7
    -7 10 3 5.2 3.4
    -7 10 -3 3.6 3.7
    7 -10 -3 6 3.6
    -7 -10 3 2.8 2.7
    7 10 3 7.8 4
    8 -10 3 1.3 3.2
    8 -10 3 0.2 3.3
    -8 10 3 0.7 3.3
    8 10 -3 -2.9 2.7
    -8 -10 -3 1.2 3.2
    -8 10 3 2.5 2.8
    8 -10 -3 1.2 3.2
    -8 10 -3 -2.2 3.2
    -8 -10 3 2.2 2.7
    8 10 3 0.6 3
    9 10 -3 5 3.8
    9 -10 3 4 4
    -9 10 3 -2.3 3.5
    -9 10 3 7.9 3.1
    -9 -10 -3 7.8 3.9
    -9 10 -3 3.9 4.3
    9 -10 -3 2.1 3.3
    9 -10 -3 1.4 3.6
    -9 -10 3 3 3.3
    9 10 3 3.3 3.7
    -10 10 3 44.7 6.6
    -10 -10 -3 46.3 7.2
    10 10 -3 62.29 8
    10 -10 3 45 7.8
    10 -10 -3 47.7 7.4
    10 -10 -3 56.09 7.7
    10 10 3 53.69 8.2
    -10 -10 3 42.8 6.3
    -10 10 -3 61.89 8
    11 10 -3 206.48 14.5
    -11 -10 -3 223.78 14.7
    11 -10 3 217.98 14.5
    -11 10 3 221.98 14
    -11 10 -3 219.98 14.5
    11 10 3 216.58 15
    11 -10 -3 205.98 14.3
    -11 -10 3 228.98 14
    12 -10 3 25.8 6.6
    -12 -10 -3 29.2 6.3
    12 10 -3 37.3 7.3
    -12 10 3 47 7.2
    -12 10 -3 39 7.5
    -12 -10 3 26.9 6
    12 -10 -3 29.8 6.4
    12 10 3 31.2 7.4
    -13 10 3 -1.9 4.4
    13 -10 3 -2.8 4.9
    -13 -10 -3 0.2 4.2
    13 10 -3 -2.7 4.4
    13 -10 -3 -1.2 4.6
    13 10 3 -1.4 4.5
    -13 10 -3 0.5 5.1
    -13 -10 3 -2.8 3.1
    -14 -10 -3 13.9 5.9
    14 10 -3 22.8 6.7
    14 -10 3 25.2 6.9
    14 10 3 29.4 7.9
    14 -10 -3 9.1 5.8
    -14 10 -3 15.4 6.3
    -15 -10 -3 51.29 8.8
    15 -10 3 44.8 8.7
    15 10 -3 45.1 8.9
    15 10 3 45.8 9.5
    -15 10 -3 43.3 8.5
    15 -10 -3 44.9 8.6
    0 11 3 -0.1 2.9
    0 11 -3 1 2.5
    0 -11 3 -0.3 2.3
    0 11 -3 5.1 2.7
    0 11 3 4.4 2.9
    0 -11 -3 -2.7 2.1
    -1 11 3 277.57 14.1
    1 -11 3 252.67 13.7
    1 11 -3 264.47 13.7
    -1 -11 -3 252.27 13.8
    1 11 -3 259.97 14.1
    1 11 3 230.68 13.7
    1 -11 -3 265.47 14
    1 11 3 236.58 14.3
    -1 -11 3 250.47 13.6
    -1 11 -3 261.57 14.1
    -2 -11 -3 68.59 7.3
    2 11 -3 42.3 6.4
    2 11 -3 70.59 7
    -2 11 3 53.19 6.2
    2 -11 3 53.29 6.2
    2 -11 -3 50.49 6.5
    2 11 3 77.79 8.2
    -2 11 -3 55.09 6.4
    2 -11 -3 51.29 6.5
    2 11 3 62.99 6.9
    -2 -11 3 66.39 7.2
    -3 -11 -3 138.89 9.8
    -3 11 3 135.29 9.6
    3 -11 3 148.09 10
    3 11 -3 155.38 9.9
    3 11 -3 140.09 9.9
    3 -11 3 147.29 9.3
    3 -11 -3 150.38 10.3
    -3 -11 3 143.79 9.5
    3 -11 -3 150.38 9.9
    -3 11 -3 159.28 10.4
    3 11 3 141.79 10.3
    3 11 3 145.39 10
    -4 11 3 4.2 3.4
    4 11 -3 7.8 3.4
    4 11 -3 6.3 3.5
    -4 -11 -3 7.1 3.4
    4 -11 3 3.6 2.5
    4 -11 3 2.4 3.1
    4 -11 -3 1.2 2.8
    -4 -11 3 6.2 3
    4 11 3 12.8 3.9
    4 -11 -3 5.6 3.5
    4 11 3 5.4 3.5
    -4 11 -3 1.5 3.2
    5 -11 3 35.6 5.3
    -5 11 3 27.7 4.8
    -5 -11 -3 30.7 5.7
    5 -11 3 30.2 5.4
    5 11 -3 40.4 6.1
    -5 11 3 31.9 5.4
    5 -11 -3 36.8 5.6
    -5 -11 3 32 5.2
    5 11 3 37.2 5.7
    5 11 3 34.3 6
    -5 11 -3 28.4 5.6
    -6 11 3 4.8 3.4
    6 11 -3 6.2 3.4
    -6 11 3 8.3 3.2
    6 -11 3 7.8 3.9
    -6 -11 -3 5.1 3.3
    6 -11 3 6.7 3.5
    6 11 3 6.2 3.8
    6 11 3 9.4 4.1
    -6 11 -3 1.7 3.5
    -6 -11 3 8.1 3.4
    6 -11 -3 2.6 3.4
    7 -11 3 109.79 10
    7 11 -3 88.89 9.5
    -7 -11 -3 80.39 8.8
    -7 11 3 114.39 8.1
    7 -11 3 81.49 8.7
    -7 11 3 117.29 9.9
    -7 11 -3 96.69 9.5
    -7 -11 3 124.39 8.9
    7 11 3 89.39 9.4
    7 -11 -3 95.89 9.2
    8 -11 3 8.2 4.3
    8 -11 3 8.2 4.1
    -8 11 3 7.6 4.3
    -8 11 3 13.7 3.8
    8 11 -3 20.1 4.9
    -8 -11 -3 10.8 4.3
    -8 11 -3 11.3 4.6
    -8 -11 3 15.8 4.4
    8 11 3 11.2 4.7
    8 -11 -3 10.5 4.3
    9 -11 3 338.27 18.2
    -9 -11 -3 314.77 18.1
    9 11 -3 304.27 17.9
    -9 11 3 336.07 17.6
    -9 11 -3 314.97 18
    9 -11 -3 306.87 17.5
    9 11 3 320.77 18.4
    -9 -11 3 304.97 17.1
    10 11 -3 5.5 4.2
    -10 11 3 3.3 4.1
    -10 -11 -3 5.3 4
    10 -11 3 3.4 4.4
    10 -11 -3 3.5 4.2
    10 11 3 2.9 4.2
    -10 11 -3 6 4.9
    10 -11 -3 0.4 3.8
    -10 -11 3 4.4 3.4
    -11 11 3 245.78 14.9
    11 11 -3 224.18 15.5
    11 -11 3 215.38 15.2
    -11 -11 -3 218.48 15
    11 -11 -3 228.88 15.1
    -11 -11 3 230.08 14.5
    -11 11 -3 221.28 14.8
    11 11 3 219.58 15.6
    12 11 -3 10.5 5.5
    -12 11 3 10.7 5.1
    -12 -11 -3 13.2 5.4
    12 -11 3 -0.6 5
    12 11 3 6.5 5
    12 -11 -3 3.7 4.9
    -12 11 -3 11.9 5.1
    -12 -11 3 4.2 4.1
    13 11 -3 3.2 4.8
    -13 11 3 2.5 5.6
    -13 -11 -3 0.4 4.1
    13 -11 3 -0.3 5.5
    -13 11 -3 4.8 5.2
    -13 -11 3 3 4.3
    13 -11 -3 -0.4 5
    13 11 3 -3.2 4.7
    14 -11 3 3.3 5.9
    -14 -11 -3 0.9 4.7
    14 11 -3 6 5.7
    14 -11 -3 3.6 5.3
    14 11 3 0.1 5.4
    -14 11 -3 -2.9 5.5
    0 12 -3 117.59 8.5
    0 -12 3 127.39 9
    0 12 3 109.29 8.9
    0 12 3 118.09 9.4
    0 -12 -3 117.59 9
    0 12 -3 112.59 9.1
    -1 -12 -3 2.2 2.9
    1 -12 3 -1.1 2.8
    -1 12 3 0.1 2.9
    1 12 -3 2.6 2.8
    1 12 -3 1 2.8
    1 -12 -3 -0.4 2.9
    1 12 3 1.5 3.1
    -1 -12 3 4.1 2.9
    1 12 3 -1.4 2.9
    -1 12 -3 -1.5 2.7
    2 12 -3 3.6 3
    2 12 -3 4 3.1
    2 -12 3 6.8 3.3
    -2 12 3 2 3.2
    -2 -12 -3 5.3 3
    2 12 3 4.7 3.5
    -2 12 -3 1.7 3.1
    -2 -12 3 0.1 2.7
    2 12 3 1.3 3.3
    2 -12 -3 -1.8 2.4
    3 -12 3 261.37 14.1
    -3 12 3 254.67 14.6
    -3 -12 -3 263.87 14.9
    3 12 -3 244.28 14.7
    3 12 -3 285.97 14.8
    3 -12 3 271.27 14.9
    3 12 3 262.07 14.9
    -3 -12 3 291.37 14.8
    3 -12 -3 278.97 15
    3 12 3 264.27 15.6
    -3 12 -3 233.18 14.6
    4 -12 3 10.3 3.4
    -4 12 3 14.6 4.3
    -4 -12 -3 16.3 4.5
    4 12 -3 10.5 3.9
    4 12 -3 7.2 3.6
    4 -12 3 12.7 4.1
    -4 12 -3 7.6 3.8
    4 12 3 16.1 4.8
    4 -12 -3 19.6 4.7
    -4 -12 3 9.5 3.7
    4 12 3 17.9 4.6
    5 -12 3 441.06 21.9
    -5 12 3 503.15 22
    5 12 -3 489.85 23.2
    -5 12 3 464.15 22.4
    -5 -12 -3 449.56 22.7
    5 12 -3 467.65 22.7
    5 -12 3 447.46 22.4
    5 -12 -3 476.95 22.7
    5 12 3 443.36 23.3
    -5 -12 3 501.45 22.6
    5 12 3 487.55 23.2
    -5 12 -3 440.66 22.6
    6 -12 3 67.29 7.5
    -6 12 3 88.09 8.6
    -6 -12 -3 67.99 8
    6 12 -3 78.99 9
    -6 12 3 75.79 7.3
    6 -12 3 89.59 9.1
    -6 12 -3 64.99 8.1
    -6 -12 3 69.19 7.7
    6 12 3 56.99 8.6
    6 12 3 74.59 8.6
    6 -12 -3 91.29 9.1
    -7 -12 -3 320.27 18.3
    7 -12 3 343.27 18.4
    -7 12 3 353.46 18.2
    7 12 -3 341.97 18.8
    -7 12 3 322.77 16.8
    7 12 3 325.67 18.6
    -7 12 -3 320.87 18.3
    -7 -12 3 348.27 18
    7 -12 -3 369.06 18.6
    8 -12 3 89.49 9.3
    8 12 -3 96.39 10.5
    -8 12 3 91.59 8.2
    8 -12 3 87.69 9.3
    -8 12 3 73.49 8.4
    -8 -12 -3 66.09 8.5
    -8 12 -3 84.19 9
    8 12 3 66.69 8.7
    -8 -12 3 64.89 8.1
    8 -12 -3 52.99 7.6
    -9 12 3 6.3 4.5
    -9 -12 -3 5.9 3.8
    9 -12 3 2.1 4.5
    9 -12 3 -4.6 3.9
    9 12 -3 7.8 4.7
    -9 -12 3 0.8 3.1
    9 -12 -3 -0.6 4.2
    -9 12 -3 0.4 4.4
    9 12 3 2.2 4.3
    10 12 -3 31.6 6.9
    -10 12 3 39.6 7.3
    -10 -12 -3 35.1 6.7
    10 -12 3 22.3 6.4
    -10 -12 3 43.1 7.6
    10 -12 -3 41.7 7.7
    10 -12 -3 33.5 6.8
    -10 12 -3 47.6 7.6
    10 12 3 47.2 8.3
    -11 12 3 -2.8 4.6
    11 12 -3 3.4 4.5
    -11 -12 -3 0.3 3.7
    11 -12 3 0.8 4.9
    11 -12 -3 4.9 5.1
    -11 12 -3 0.6 5
    -11 -12 3 -0.4 3.5
    11 -12 -3 -0.2 4.2
    11 12 3 0.2 4.4
    -12 12 3 34.6 7.1
    12 -12 3 27.2 7.5
    -12 -12 -3 20.3 6.5
    12 12 -3 27.2 7.5
    -12 -12 3 29.7 6.5
    -12 12 -3 31.3 7.2
    12 12 3 16.4 6.4
    12 -12 -3 32.9 7.7
    -13 -12 -3 161.08 15.2
    13 -12 3 174.58 14.9
    13 12 -3 149.49 15.1
    13 12 3 162.08 15.6
    13 -12 -3 135.09 13.3
    -13 12 -3 166.78 14.9
    -14 -12 -3 7.9 5.6
    14 12 -3 -1.9 4.8
    14 -12 3 -0.1 6
    14 12 3 -1.1 5.4
    -14 12 -3 3.7 6.3
    14 -12 -3 0.1 5.5
    0 -13 3 1.7 3.3
    0 -13 -3 -0.6 2.7
    0 13 -3 0 3.2
    0 13 3 4.5 3.5
    0 13 3 0.8 3.3
    1 -13 3 359.16 17.8
    -1 -13 -3 337.37 17.7
    1 13 -3 313.37 17.7
    1 13 -3 313.67 17.2
    -1 13 3 337.57 17.8
    -1 13 -3 335.57 17.9
    1 13 3 332.07 18.4
    1 13 3 350.16 18
    1 -13 -3 296.57 17.3
    -1 -13 3 330.67 17.3
    -2 13 3 239.08 14
    2 13 -3 218.38 13.8
    -2 -13 -3 260.37 14.3
    2 13 -3 206.78 13.1
    2 -13 3 227.08 13.6
    -2 13 -3 229.58 14
    -2 -13 3 211.68 13.3
    2 13 3 219.08 13.8
    2 13 3 218.48 14.2
    2 -13 -3 218.18 13.5
    -3 -13 -3 216.88 14.2
    3 13 -3 248.28 14.3
    -3 13 3 280.87 15
    3 -13 3 252.47 14.7
    3 13 -3 241.98 14.7
    -3 -13 3 249.58 14.4
    3 -13 -3 241.78 14.5
    3 13 3 244.28 14.8
    3 13 3 240.48 15.2
    -3 13 -3 242.78 14.7
    -4 13 3 291.57 16.3
    -4 -13 -3 283.17 16.3
    4 -13 3 259.07 15.3
    4 -13 3 282.47 16.2
    4 13 -3 285.87 16.1
    4 13 -3 307.37 16.8
    4 13 3 277.77 17.1
    -4 13 -3 286.07 16.5
    4 13 3 318.17 16.9
    4 -13 -3 291.37 16.4
    -4 -13 3 299.07 16.1
    5 13 -3 222.48 14
    5 13 -3 207.78 13.4
    -5 13 3 213.38 13
    5 -13 3 215.38 14.5
    -5 13 3 237.18 13.9
    -5 -13 -3 200.88 13.5
    5 -13 3 200.98 13.5
    5 -13 -3 222.48 13.8
    5 13 3 204.88 13.7
    -5 13 -3 196.68 13.7
    -5 -13 3 228.28 13.5
    -6 13 3 140.19 11
    6 -13 3 145.89 11.2
    -6 -13 -3 127.39 12.1
    -6 13 3 120.39 9.6
    6 13 -3 141.99 11.1
    6 13 -3 105.19 11
    6 13 3 161.98 11.8
    -6 13 -3 147.29 12.7
    -6 -13 3 139.29 10.6
    6 -13 -3 145.49 11.3
    -7 13 3 276.57 16.7
    -7 13 3 318.47 15.9
    7 13 -3 275.27 17.3
    -7 -13 -3 267.57 16.8
    7 13 -3 300.67 17.5
    7 -13 3 322.07 17.5
    7 13 3 283.77 17.4
    7 -13 -3 280.87 16.8
    -7 -13 3 276.07 16.4
    -7 13 -3 276.47 17
    8 -13 3 29.6 6.7
    -8 13 3 37.3 6.8
    8 13 -3 19.8 5.8
    -8 -13 -3 37.1 6.8
    8 -13 3 43.7 7.4
    -8 -13 3 27.1 5.4
    8 -13 -3 35.1 6.6
    8 13 3 20.5 5.9
    -8 13 -3 36.5 7.2
    9 -13 3 193.38 14.1
    9 13 -3 180.18 13.9
    -9 13 3 185.48 13.6
    9 -13 3 195.78 14.1
    -9 -13 -3 184.78 13.7
    -9 -13 3 188.28 13.2
    9 -13 -3 183.88 13.7
    9 13 3 182.88 14.1
    -9 13 -3 178.38 13.8
    -10 -13 -3 -6.1 3.1
    10 -13 3 -4.4 4.5
    -10 13 3 -1.3 4.4
    10 13 -3 -5.6 3.6
    -10 13 -3 -1.4 4.5
    -10 -13 3 -3.6 3.3
    10 13 3 0 4.6
    10 -13 -3 -3.8 3.9
    10 -13 -3 -3.4 4.3
    11 13 -3 107.29 12.5
    -11 -13 -3 94.09 11.1
    11 -13 3 92.89 11.8
    -11 13 3 144.79 12.4
    11 13 3 123.49 13
    -11 13 -3 97.19 10.9
    11 -13 -3 96.69 11.2
    11 -13 -3 93.09 11.1
    -11 -13 3 96.19 10.6
    12 13 -3 -3.8 4
    12 -13 3 6.1 5.5
    -12 -13 -3 0.2 4.3
    -12 13 3 0.3 6.7
    12 13 3 -2.1 4.7
    12 -13 -3 -6.5 5
    -12 13 -3 -2.4 5.3
    -13 -13 -3 12.6 5.4
    13 13 -3 14.5 6.5
    13 -13 3 20.8 7.3
    13 13 3 23.2 7
    13 -13 -3 31.6 7.4
    -13 13 -3 6.6 6.2
    0 14 3 246.58 15
    0 -14 3 234.48 14.7
    0 -14 -3 271.37 15.6
    0 14 -3 239.08 14.9
    1 -14 3 -1.5 3.3
    1 14 -3 4.8 3.5
    1 14 -3 -2 3.4
    -1 -14 -3 0.4 3.3
    -1 14 3 -4.9 3
    -1 14 -3 -2.6 3.3
    1 14 3 0.3 3.7
    1 -14 -3 1.4 3.5
    -1 -14 3 -3.2 3
    2 -14 3 67.79 8.1
    -2 14 3 88.69 9.3
    2 14 -3 72.79 8.6
    2 14 -3 75.19 8.5
    -2 -14 -3 62.79 8.1
    -2 14 -3 62.89 8.5
    -2 -14 3 56.39 7.5
    2 14 3 56.59 7.9
    2 -14 -3 68.89 8.4
    -3 -14 -3 58.49 7.8
    3 -14 3 49.8 7.4
    3 14 -3 51.59 7.7
    3 14 -3 47.5 7
    -3 14 3 35.8 6.5
    -3 14 -3 44 7
    -3 -14 3 42.2 6.8
    3 -14 -3 52.99 7.7
    3 14 3 70.19 8.8
    -4 14 3 10.6 4.7
    -4 -14 -3 2 3.8
    4 14 -3 13.2 4.7
    4 14 -3 6.4 4.7
    4 -14 3 10.8 4.7
    4 -14 -3 16 4.9
    -4 -14 3 16.7 4.7
    4 14 3 11.3 4.9
    -4 14 -3 3.6 4.1
    -5 -14 -3 100.59 10.3
    5 14 -3 86.39 9.7
    -5 14 3 109.19 10.7
    5 -14 3 89.29 9.7
    5 14 -3 111.69 11.2
    -5 14 3 117.09 10.1
    5 14 3 100.39 10.3
    -5 -14 3 90.39 9.6
    5 -14 -3 86.89 9.9
    -5 14 -3 80.29 9.4
    -6 -14 -3 54.19 7.9
    6 -14 3 56.29 8.1
    -6 14 3 63.69 7.5
    -6 14 3 49.5 7.6
    6 14 -3 41.3 7.4
    6 14 3 70.59 9.5
    -6 -14 3 61.19 7.9
    6 -14 -3 56.69 8.4
    -6 14 -3 48 7.6
    7 14 -3 153.48 13.9
    -7 -14 -3 139.29 13.2
    7 -14 3 127.99 12.3
    -7 14 3 136.89 12.4
    7 14 3 133.79 12.9
    -7 -14 3 144.39 11.4
    7 -14 -3 157.18 12.4
    -7 14 -3 139.89 12.9
    -8 14 3 114.99 11.6
    8 -14 3 133.29 12.6
    8 -14 3 128.09 12.5
    8 14 -3 114.49 12.7
    -8 -14 -3 141.69 13.2
    -8 -14 3 134.39 12.4
    8 -14 -3 124.49 12.1
    -8 14 -3 122.49 12.1
    8 14 3 161.58 14.6
    -9 -14 -3 191.38 13.9
    -9 14 3 170.88 13.5
    9 -14 3 168.98 13.6
    9 -14 3 163.18 14.7
    9 14 -3 146.59 14.3
    9 14 3 163.08 14.8
    -9 -14 3 169.08 13
    -9 14 -3 169.78 15.1
    9 -14 -3 162.18 14.5
    -10 -14 -3 14.4 5.8
    10 14 -3 12.6 5.8
    -10 14 3 19.6 6.5
    10 -14 3 8.7 6.1
    10 -14 -3 13.4 6.2
    -10 14 -3 10.3 6.4
    10 14 3 19.4 6.7
    -10 -14 3 13.8 5.4
    10 -14 -3 24.3 6.5
    11 -14 3 17.3 6.4
    11 14 -3 27.1 7.4
    -11 -14 -3 30.8 7.6
    -11 14 3 33.7 7.2
    -11 14 -3 16.5 6.8
    11 14 3 8.1 5.8
    11 -14 -3 27.4 7.1
    11 -14 -3 25.8 7.3
    -11 -14 3 17.8 5.9
    12 14 -3 43.9 9
    12 -14 3 46.1 9.1
    -12 -14 -3 52.99 9.2
    12 14 3 59.99 9.7
    12 -14 -3 46.7 9.2
    -12 14 -3 58.59 9.2
    0 15 -3 -1.3 3.9
    0 15 3 5.9 4.5
    0 -15 3 1.3 3.9
    0 -15 -3 0.5 3.8
    1 15 -3 11.5 5.1
    1 -15 3 12.7 5
    -1 15 3 9.4 5.1
    -1 -15 -3 10.5 4.8
    -1 -15 3 7.9 4.6
    -1 15 -3 10.2 4.9
    1 15 3 15.8 5.1
    1 -15 -3 9.8 4.7
    -2 15 3 119.19 11.6
    2 -15 3 121.99 11.4
    -2 -15 -3 119.89 11.6
    2 15 -3 117.19 11
    2 15 -3 113.69 11.9
    -2 15 -3 124.99 12.4
    2 15 3 152.88 11.8
    2 -15 -3 114.69 11.3
    -2 -15 3 130.39 11.9
    3 15 -3 -0.4 3.5
    -3 15 3 2.7 4.1
    3 -15 3 -2.3 3.8
    3 15 -3 -1.8 3.9
    -3 -15 -3 -0.9 3.5
    3 15 3 15.4 4.9
    3 -15 -3 12 5.1
    -3 15 -3 9 4.9
    -3 -15 3 -3.5 3.1
    4 -15 3 72.59 9.1
    -4 -15 -3 61.69 8.4
    4 15 -3 69.09 10
    -4 15 3 62.39 8.9
    4 15 -3 61.79 8.4
    4 15 3 48 7.9
    -4 15 -3 52.59 8
    -4 -15 3 52.19 8
    4 -15 -3 72.59 9.2
    -5 -15 -3 122.09 12.2
    -5 15 3 121.79 11.9
    5 -15 3 136.89 12.7
    -5 15 3 147.29 11.2
    5 15 -3 132.99 12.9
    -5 15 -3 122.99 12.4
    -5 -15 3 120.29 11.5
    5 -15 -3 134.29 12.4
    5 15 3 131.09 13.1
    -6 -15 -3 12.3 5
    -6 15 3 10.7 4.7
    -6 15 3 8.1 5.4
    6 15 -3 17.8 6
    6 -15 3 14.9 5.8
    6 15 3 20.5 6.7
    6 -15 -3 7 5.5
    -6 -15 3 18.3 5.3
    -6 15 -3 12.3 5.5
    7 -15 3 77.89 10.1
    -7 15 3 70.59 9.5
    7 15 -3 77.89 9.8
    -7 -15 -3 80.49 10.3
    7 15 3 91.99 10.6
    -7 -15 3 67.39 9.1
    -7 15 -3 68.69 9.7
    7 -15 -3 92.29 10.9
    8 15 -3 7.5 5.5
    -8 -15 -3 5.1 4.6
    8 -15 3 1.6 4.9
    -8 15 3 13.8 6.1
    8 -15 3 9.9 5.4
    8 -15 -3 9 5.9
    8 15 3 3.1 4.6
    -8 -15 3 2.9 4.4
    -8 15 -3 14.4 6.1
    -9 15 3 8.7 5.7
    9 -15 3 8.5 6.2
    9 -15 3 0.3 5.2
    -9 -15 -3 0.7 4.4
    9 15 -3 -3.8 4.3
    9 15 3 17.8 6.7
    9 -15 -3 5.9 5.4
    -9 15 -3 -4.3 5.2
    -9 -15 3 -0.6 4
    -10 -15 -3 41.5 8.3
    -10 15 3 38.6 8.2
    10 -15 3 39.6 8.8
    10 15 -3 52.69 10
    -10 15 -3 54.69 9.8
    10 -15 -3 44.5 8.6
    10 15 3 43.4 8.5
    10 -15 -3 37.9 8.5
    -10 -15 3 44.6 8.1
    -11 -15 -3 17 6.4
    11 15 -3 11.3 6.4
    11 -15 3 21.6 6.9
    11 -15 -3 17.4 6.9
    -11 15 -3 12.5 6.7
    11 -15 -3 11.6 6.1
    11 15 3 26.2 7.8
    0 -16 3 3.7 4.5
    0 -16 -3 -2.6 4.2
    0 16 3 2.6 4.7
    0 16 -3 -0.9 4.1
    -1 -16 -3 2.2 4.4
    1 -16 3 3.9 4.6
    -1 16 3 0.6 4.3
    1 16 -3 -3.2 4
    -1 -16 3 -1.4 4.1
    1 -16 -3 -1.2 4.4
    1 16 3 3.4 4.4
    -1 16 -3 3.8 5.1
    -2 16 3 79.29 10.2
    2 16 -3 74.69 9.9
    2 -16 3 82.99 10.1
    -2 -16 -3 71.29 9.1
    -2 16 -3 82.39 10.4
    2 -16 -3 66.19 9
    2 16 3 92.79 10.7
    -2 -16 3 95.59 10.5
    -3 16 3 66.19 9.1
    -3 -16 -3 71.99 9.3
    3 16 -3 73.19 10
    3 -16 3 62.19 9.1
    3 16 3 81.69 10
    -3 16 -3 66.89 9.4
    3 -16 -3 73.59 9.7
    -3 -16 3 64.19 8.6
    -4 -16 -3 7.6 4.7
    4 -16 3 0.5 4.4
    4 16 -3 4.5 4.8
    -4 16 3 -1.2 4.7
    -4 16 -3 -0.4 4.6
    4 16 3 -5.3 4
    4 -16 -3 2.9 5.3
    -4 -16 3 1.9 4.2
    -5 16 3 10.3 5.8
    5 16 -3 4.4 5.1
    -5 16 3 9 5.1
    -5 -16 -3 4.1 4.8
    5 -16 3 18.9 6.2
    -5 16 -3 11.9 5.6
    5 -16 -3 6.3 5.4
    -5 -16 3 7.6 4.9
    5 16 3 9.3 5.4
    6 16 -3 -2.9 4.3
    -6 -16 -3 -0.7 4
    6 -16 3 15.7 6
    -6 16 3 3.7 5.2
    -6 16 -3 -1.9 4.7
    -6 -16 3 5.6 4.4
    6 -16 -3 8.7 5.6
    6 16 3 7.6 5.3
    7 -16 3 111.29 12.1
    7 16 -3 108.39 12.4
    -7 16 3 111.49 12.1
    -7 -16 -3 116.69 12.1
    -7 -16 3 100.69 11.5
    7 -16 -3 124.99 12.6
    7 16 3 94.79 11.6
    -7 16 -3 121.99 12.9
    8 -16 3 10.1 6
    8 16 -3 4.7 5.3
    8 -16 3 13.9 6.1
    -8 16 3 9.8 6.2
    -8 -16 -3 2.1 4.4
    -8 -16 3 2.7 4.7
    8 16 3 -2.6 4.7
    8 -16 -3 4.1 5.6
    -8 16 -3 16.3 6.5
    9 -16 3 148.69 14.6
    9 16 -3 172.58 16.2
    9 -16 3 148.59 14.1
    -9 -16 -3 153.18 14.6
    -9 16 3 181.88 15.3
    9 -16 -3 120.69 13.4
    -9 -16 3 170.68 15.5
    -9 16 -3 159.88 14.7
    9 16 3 157.08 15.1
    10 -16 3 -0.4 5.6
    10 16 -3 13.3 6.2
    -10 -16 -3 -0.3 4.8
    -10 16 -3 1.8 5.9
    10 -16 -3 8.3 6.2
    10 -16 -3 3.6 5.6
    10 16 3 7.5 5.7
    0 -17 3 -1.6 4.4
    0 17 3 -1.2 4.8
    0 17 -3 4.1 5.2
    0 -17 -3 8.2 5.2
    -1 17 3 365.46 21
    -1 -17 -3 350.96 20.6
    1 -17 3 362.86 20.7
    1 17 -3 327.67 20.3
    -1 -17 3 375.86 20.8
    1 -17 -3 363.96 20.8
    1 17 3 318.87 20.1
    -1 17 -3 341.37 20.8
    2 17 -3 35.5 7.6
    -2 17 3 43.3 8.3
    -2 -17 -3 44.1 8.3
    2 -17 3 31.8 7.5
    2 17 3 46 9
    -2 17 -3 29.5 7.6
    2 -17 -3 51.49 8.7
    -2 -17 3 30.4 7
    -3 17 3 59.29 9.1
    3 17 -3 50.09 8.6
    -3 -17 -3 62.79 9
    3 -17 3 78.09 10.2
    -3 17 -3 61.99 9.7
    3 -17 -3 41.6 8.4
    -3 -17 3 49.1 8.1
    3 17 3 55.89 9.2
    -4 17 3 5.1 5.6
    4 17 -3 3 5.1
    4 -17 3 6.4 5.4
    -4 -17 -3 2.7 4.9
    4 17 3 -2.4 4.6
    4 -17 -3 7.8 5.4
    -4 -17 3 1.7 4.7
    -4 17 -3 1.3 5.4
    5 17 -3 23.8 6.7
    -5 17 3 31.7 7.9
    -5 -17 -3 20.5 6.3
    5 -17 3 29.3 7.2
    -5 -17 3 17.2 6
    5 -17 -3 14.6 6.4
    5 17 3 12.5 6.7
    -5 17 -3 23.8 7.5
    -6 -17 -3 7.1 5.4
    6 17 -3 -3.9 5.4
    -6 17 3 -5.8 4.9
    6 -17 3 2.7 5.3
    6 -17 -3 1.6 5.6
    -6 17 -3 0.8 5.5
    6 17 3 6 6
    -6 -17 3 -0.2 4.8
    7 -17 3 72.69 10.4
    -7 17 3 95.29 11.3
    -7 -17 -3 82.59 11
    7 17 -3 81.09 11.5
    -7 -17 3 91.79 10.9
    7 17 3 96.49 12.5
    7 -17 -3 70.49 10.1
    -7 17 -3 89.59 11.2
    8 -17 3 9 6.3
    8 -17 3 9.8 6.3
    8 17 -3 7.8 6
    -8 17 3 9.5 6.4
    -8 -17 -3 7.7 6
    -8 -17 3 12.3 5.8
    8 17 3 10.7 6.1
    8 -17 -3 3.3 6
    -8 17 -3 7.9 6
    0 -18 3 21.6 6.6
    0 18 -3 10.4 6.1
    0 -18 -3 22.7 6.8
    0 18 3 17.1 7
    -1 -18 -3 49 8.5
    1 18 -3 31.4 7.8
    1 -18 3 41.1 7.9
    -1 18 3 46.1 8.8
    -1 -18 3 40.9 8.2
    1 18 3 31 8.3
    -1 18 -3 44 8.6
    1 -18 -3 36.4 8.1
    -2 18 3 17.2 6.9
    -2 -18 -3 18.8 6.5
    2 -18 3 15.3 6.9
    2 18 -3 23.4 7
    -2 18 -3 8.3 6.4
    2 -18 -3 16.2 6.9
    2 18 3 28.9 7.9
    -2 -18 3 18.5 6.6
    3 -18 3 277.37 18.2
    -3 18 3 229.78 17.1
    -3 -18 -3 249.38 17.6
    3 18 -3 244.98 17.7
    -3 -18 3 257.67 17.4
    3 18 3 252.57 17.9
    3 -18 -3 255.67 17.8
    -3 18 -3 254.37 17.9
    -4 18 3 41.8 8.2
    -4 -18 -3 27.6 7.4
    4 18 -3 21.4 7.5
    4 -18 3 44.4 8.8
    -4 -18 3 31.5 7.5
    4 18 3 39.9 8.5
    -4 18 -3 31.7 8.1
    4 -18 -3 56.19 9.6
    5 -18 3 156.28 15.1
    -5 -18 -3 163.58 15
    5 18 -3 139.99 14.4
    -5 18 3 153.78 15
    -5 -18 3 168.98 15.8
    -5 18 -3 168.98 15.8
    5 18 3 147.99 15.1
    5 -18 -3 165.48 15.3
    6 18 -3 4.1 5.7
    -6 -18 -3 9.7 5.6
    -6 18 3 6.2 6.2
    6 -18 3 -0.5 5.3
    -6 -18 3 -2.8 4.9
    -6 18 -3 -1.6 5.8
    6 -18 -3 -1.2 5.5
    6 18 3 0 5.2
    0 19 3 -2.6 5.4
    0 -19 3 4.9 6.1
    0 -19 -3 1.6 5.7
    0 19 -3 7 6.1
    1 -19 3 332.37 21.4
    -1 -19 -3 377.16 22
    1 19 -3 324.87 21.5
    -1 19 3 343.47 21.8
    1 19 3 346.17 21.7
    -1 -19 3 328.87 21.3
    1 -19 -3 358.36 21.8
    -1 19 -3 327.07 21.6
    2 19 -3 19.3 7.2
    -2 -19 -3 26.2 7.5
    -2 19 3 19.9 7.8
    2 -19 3 45 8.7
    -2 -19 3 28 7.8
    2 -19 -3 13.8 6.7
    -2 19 -3 12.9 6.7
    2 19 3 28.9 8.1
    0 0 4 1100.39 41.6
    0 0 4 1112.19 41.7
    0 0 4 1106.99 41.1
    0 0 -4 1092.29 41.7
    0 0 -4 1111.09 41.1
    -1 0 -4 29.5 1.8
    1 0 -4 27.4 2.7
    -1 0 4 28.6 2.5
    1 0 4 29.6 2.6
    -1 0 -4 26.7 2.4
    1 0 4 29.3 1.7
    -1 0 -4 27.7 1.9
    1 0 4 28.1 2.4
    1 0 -4 27.6 2.4
    1 0 4 27.7 1.8
    -1 0 -4 26 2.2
    -1 0 4 30.6 2.9
    2 0 4 3869.01 145.59
    -2 0 -4 4022.1 145.59
    -2 0 4 3919.81 145.99
    2 0 4 3928.61 145.29
    -2 0 4 3974.5 145.59
    -2 0 -4 3802.02 145.29
    2 0 -4 3970.6 145.49
    2 0 4 4104.09 145.49
    2 0 4 3804.72 145.19
    -2 0 -4 4171.88 145.39
    2 0 -4 3920.01 145.99
    3 0 -4 204.38 8
    -3 0 4 188.28 8.4
    3 0 4 173.58 8.5
    -3 0 -4 191.48 8.6
    3 0 -4 200.18 8.5
    -3 0 -4 190.48 8.6
    3 0 -4 184.38 8.9
    3 0 4 203.18 8.3
    3 0 -4 194.08 8
    -3 0 -4 195.58 8.4
    -3 0 4 203.18 9.1
    3 0 4 199.28 8.5
    4 0 -4 328.87 13.3
    4 0 4 325.07 13.9
    -4 0 4 324.47 13
    4 0 -4 335.97 13.4
    4 0 -4 322.37 13.2
    4 0 -4 345.57 14.7
    4 0 4 321.87 13.4
    -4 0 4 333.37 13.1
    -4 0 -4 320.87 13.9
    5 0 -4 418.46 17.1
    -5 0 4 428.86 17.1
    5 0 4 441.96 18.1
    5 0 -4 421.16 17.3
    -5 0 -4 427.36 18
    5 0 4 442.06 17.2
    5 0 -4 428.36 17.4
    6 0 -4 1217.58 47.4
    6 0 -4 1222.08 46.7
    -6 0 4 1283.67 47.1
    6 0 4 1246.58 46.8
    -6 0 -4 1230.98 48
    6 0 4 1233.38 48
    7 0 4 46 3.3
    7 0 -4 44.5 4.6
    -7 0 -4 45.6 4.8
    7 0 4 47.9 5.1
    -7 0 4 42.9 4.1
    7 0 -4 43.3 3.2
    8 0 -4 916.61 36.4
    8 0 4 906.61 35
    8 0 4 905.41 37
    -8 0 -4 911.81 36.9
    8 0 -4 912.11 34.9
    -8 0 4 917.21 35.9
    -9 0 -4 70.29 6.8
    9 0 4 69.09 4.4
    9 0 -4 82.59 6.9
    -9 0 4 72.09 5.6
    9 0 4 75.49 7.1
    -10 0 4 313.07 14.8
    10 0 4 300.87 15.9
    10 0 -4 304.77 15.4
    -10 0 -4 314.67 15.8
    11 0 -4 76.09 7.9
    11 0 4 87.99 8.7
    -11 0 4 83.59 7.5
    -11 0 -4 99.79 8.7
    12 0 4 80.59 8.9
    12 0 -4 67.59 7.6
    -12 0 4 74.59 7.5
    -12 0 -4 58.59 7.3
    -13 0 -4 159.38 11.5
    13 0 -4 131.79 11.8
    13 0 4 157.88 13.6
    -13 0 4 146.29 10.1
    -14 0 -4 323.67 18.3
    14 0 -4 335.57 18.2
    14 0 4 304.27 18.6
    15 0 -4 3.2 4.5
    -15 0 -4 8.1 4.9
    15 0 4 7.2 5.2
    16 0 4 -4 4.6
    -16 0 -4 23.7 6.3
    16 0 -4 17.6 6.2
    -17 0 -4 356.46 21.3
    17 0 4 389.26 22.5
    17 0 -4 342.07 21.3
    -18 0 -4 -6.6 4.9
    18 0 4 -0.5 5.7
    18 0 -4 -2.1 5.1
    0 -1 -4 -0.5 0.8
    0 1 -4 -0.1 0.9
    0 -1 4 -1 0.9
    0 1 -4 -0.2 0.8
    0 1 4 1.1 1
    0 1 -4 0.5 0.5
    0 1 4 1.1 0.9
    0 1 4 0.9 1
    0 -1 -4 -0.1 0.9
    0 -1 4 -0.8 1
    0 -1 -4 0 0.8
    1 -1 4 94.09 4.4
    1 -1 4 106.19 4.5
    1 1 -4 102.59 5.2
    -1 -1 -4 100.49 4.6
    -1 -1 -4 102.09 4.6
    -1 1 4 104.09 5.4
    1 -1 4 95.89 4.9
    -1 1 4 103.69 5.1
    1 1 -4 108.29 5.1
    -1 -1 -4 98.69 5
    1 -1 4 98.19 5
    1 -1 -4 114.09 5.1
    -1 -1 4 110.99 5.2
    1 1 4 105.69 5.2
    1 1 4 102.09 4.4
    -1 1 -4 103.69 5
    -1 1 -4 104.89 4.6
    1 1 4 90.49 4.9
    1 1 4 95.79 5.1
    -1 -1 4 95.29 5.3
    -1 1 -4 94.69 4.5
    1 1 4 99.39 4.5
    -1 1 -4 99.69 4.9
    1 -1 -4 98.89 5.2
    -2 1 4 1146.19 42.4
    2 -1 4 1133.39 42.4
    2 1 -4 1095.19 42.8
    2 -1 4 1085.59 42.1
    -2 -1 -4 1114.29 42.2
    -2 -1 -4 1139.19 42.3
    -2 1 4 1098.29 42.8
    2 1 -4 1133.89 42.5
    2 -1 4 1089.59 42.2
    2 -1 4 1141.59 42.2
    -2 1 -4 1125.79 42
    -2 1 -4 1096.69 42.2
    -2 1 -4 1138.59 42.4
    2 1 4 1160.58 42.6
    2 -1 -4 1139.19 41.6
    2 -1 -4 1143.49 42.3
    -2 1 -4 1141.59 42.2
    2 -1 -4 1142.79 42.8
    2 1 4 1119.29 42.2
    2 1 4 1114.89 42.1
    3 1 -4 1.1 0.8
    3 1 -4 2.2 1.2
    -3 1 4 4 1.2
    -3 -1 -4 1.7 1.2
    3 -1 4 1.4 1.2
    -3 -1 -4 3 1.2
    -3 1 4 2.2 1.3
    3 -1 4 1.2 0.9
    3 1 -4 2.1 0.9
    3 1 -4 1 0.9
    3 -1 4 2.5 0.9
    3 1 4 1.9 1.2
    -3 1 -4 1 1.1
    -3 1 -4 3 1.2
    3 -1 -4 3.1 1
    3 -1 -4 3.6 1.3
    -3 1 -4 1.3 0.9
    3 -1 -4 1.4 0.9
    3 1 4 2.7 1.2
    4 1 -4 1199.88 45.5
    -4 1 4 1215.38 45.2
    4 -1 4 1240.68 45.3
    4 1 -4 1205.08 45.3
    4 -1 4 1212.78 44.8
    4 -1 4 1204.98 45.9
    4 1 -4 1269.07 45.3
    -4 -1 -4 1175.08 45.9
    -4 1 4 1201.98 46
    -4 1 4 1168.18 45.1
    -4 1 4 1153.88 45
    -4 1 -4 1215.28 45.9
    -4 -1 4 1201.48 45
    4 -1 -4 1211.58 45.2
    4 1 4 1203.58 45.9
    -4 -1 4 1205.58 45.1
    4 -1 -4 1208.48 45.3
    4 -1 -4 1163.08 46
    4 -1 -4 1189.48 45.3
    4 1 4 1246.58 45.7
    -4 1 -4 1194.58 45.2
    5 1 -4 16.6 2.2
    5 1 -4 24.4 2.8
    5 -1 4 24.5 3.1
    5 -1 4 22.3 2.3
    -5 -1 -4 20 2.8
    5 1 -4 24.9 2.6
    5 -1 4 20.2 1.8
    -5 1 4 21.4 2.9
    -5 1 4 17.3 2.1
    5 1 4 22.3 3.1
    -5 1 -4 21.4 2.9
    -5 -1 4 20.8 2.2
    5 -1 -4 19.6 2.1
    5 -1 -4 21.7 2.5
    5 1 4 22 2.6
    5 -1 -4 18.4 2.3
    6 1 -4 557.54 22.6
    6 1 -4 566.94 23.1
    6 -1 4 583.34 22.2
    -6 -1 -4 596.34 23.7
    -6 1 4 565.14 22.7
    6 -1 4 552.34 23.5
    6 1 4 569.84 23.8
    6 1 4 607.04 22.8
    -6 1 -4 542.65 23.4
    -6 -1 4 580.84 22.9
    6 -1 -4 557.74 22.9
    6 -1 -4 565.14 22.2
    7 1 -4 435.36 18.7
    7 -1 4 469.55 18.3
    7 -1 4 480.55 20.3
    -7 1 4 473.55 19.2
    -7 -1 -4 457.55 20
    7 1 -4 458.25 19.6
    7 1 4 446.16 20.2
    -7 -1 4 487.35 19.6
    -7 1 -4 446.16 20
    7 -1 -4 448.96 19.4
    7 1 4 477.05 18.9
    7 -1 -4 474.05 18.3
    8 1 -4 70.19 4.7
    -8 1 4 81.09 5.5
    8 1 -4 77.79 5.9
    8 -1 4 79.99 7.1
    -8 -1 -4 76.49 6.8
    -8 -1 4 84.39 5.8
    8 1 4 73.49 6.9
    -8 1 -4 78.59 6.8
    8 -1 -4 86.79 6.1
    8 1 4 84.59 5
    -9 -1 -4 41.2 5.2
    9 1 -4 51.19 4.7
    9 1 -4 47.4 5.3
    9 -1 4 49.2 5.7
    -9 1 4 41.1 4.7
    9 -1 -4 45.6 5.2
    9 1 4 52.99 6.2
    9 1 4 42.2 4.1
    -9 1 -4 48 5.8
    -10 -1 -4 806.52 34.1
    10 -1 4 788.42 34.2
    10 1 -4 787.62 33.6
    -10 1 4 791.52 33
    10 1 4 860.51 31.9
    10 -1 -4 776.12 33.5
    10 1 4 796.72 34.5
    -10 1 -4 851.31 34.3
    11 1 -4 28.7 5.2
    11 -1 4 36.8 5.7
    -11 -1 -4 31.3 5.7
    -11 1 4 30.7 4.8
    11 1 4 40.7 3.8
    -11 -1 4 20.1 4.4
    11 1 4 29.4 5.5
    11 -1 -4 30.9 5.3
    -11 1 -4 23.3 5.1
    -12 -1 -4 534.55 24.4
    -12 1 4 520.75 23.2
    12 -1 4 504.75 24.4
    12 1 -4 516.85 24
    12 1 4 480.55 24.4
    12 -1 -4 482.25 23.6
    -12 -1 4 542.05 23.9
    -12 1 -4 509.65 24.1
    13 -1 4 29.1 6.4
    13 1 -4 44.9 6.8
    -13 -1 -4 42.2 6.8
    -13 1 4 56.79 6.4
    13 1 4 35.4 6.8
    -13 1 -4 45.8 6.9
    13 -1 -4 42.8 6.6
    -14 1 4 66.39 7.7
    14 -1 4 67.39 9
    -14 -1 -4 80.69 10
    14 1 -4 78.29 9.2
    -14 -1 4 70.09 8.3
    14 1 4 76.49 9.4
    14 -1 -4 76.49 9
    -14 1 -4 86.19 10
    -15 -1 -4 178.58 13
    15 1 -4 158.48 12.8
    15 -1 4 150.98 14
    -15 1 -4 161.88 13.8
    15 1 4 154.08 14.5
    15 -1 -4 158.18 12.6
    16 -1 4 45 8.7
    16 1 -4 50.69 8.8
    -16 -1 -4 48.8 8.7
    16 1 4 37 8
    -16 1 -4 54.39 8.7
    16 -1 -4 43.8 7.8
    17 1 -4 158.78 14.3
    -17 -1 -4 151.38 14.2
    17 -1 4 171.28 15.6
    17 1 4 144.79 14.7
    -17 1 -4 142.69 14.5
    17 -1 -4 184.28 15.5
    18 -1 4 68.29 10.7
    -18 -1 -4 55.29 9.3
    18 1 -4 54.49 9.7
    18 1 4 77.59 11.3
    -18 1 -4 44.3 8.4
    18 -1 -4 62.59 10.1
    0 -2 -4 1111.29 41.2
    0 -2 4 1104.29 41
    0 2 -4 1107.89 41.8
    0 -2 -4 1095.59 41.2
    0 2 4 1098.69 41
    0 -2 4 1126.79 41
    0 2 -4 1123.99 41.2
    0 -2 -4 1128.69 41.9
    0 2 4 1093.49 41.1
    0 2 4 1061.69 41.9
    0 2 -4 1099.59 41.2
    0 2 4 1115.89 41.9
    0 -2 4 1128.99 41.1
    0 2 -4 1070.89 41.7
    1 2 -4 0.1 0.9
    -1 2 4 3.2 1.3
    1 2 -4 3.1 0.8
    1 2 -4 1.9 0.8
    1 -2 4 3.3 1
    1 -2 4 1.9 0.8
    -1 2 4 1.3 1
    -1 2 4 1.8 0.7
    1 2 -4 3 1.2
    -1 -2 -4 3.5 1.1
    -1 -2 -4 1.9 1
    -1 2 -4 2 1
    1 2 4 1.9 0.8
    -1 2 -4 2.6 0.9
    1 -2 -4 0.2 1
    -1 -2 4 1.9 0.7
    1 2 4 3.6 1.4
    1 2 4 1.1 0.9
    -1 2 -4 2.2 1.1
    1 -2 -4 2.4 0.7
    1 -2 -4 0.2 0.7
    1 -2 -4 3.7 1.2
    -1 2 -4 1.6 0.9
    2 2 -4 103.39 4.7
    -2 -2 -4 96.09 5.1
    2 -2 4 97.79 5.1
    2 2 -4 99.39 5.5
    -2 2 4 101.69 4.5
    2 -2 4 95.79 4.8
    -2 2 4 105.39 5.7
    -2 2 4 113.39 5.2
    2 -2 4 111.19 5.5
    -2 2 4 102.19 4.5
    2 -2 4 100.79 5
    -2 -2 -4 97.49 5.1
    2 2 -4 99.99 4.7
    -2 2 -4 102.79 5.1
    2 -2 -4 101.29 5.5
    -2 2 -4 104.59 5.1
    -2 -2 4 107.79 4.5
    -2 2 -4 110.69 5.1
    2 2 4 100.99 5.3
    -2 2 -4 109.89 4.8
    2 2 4 105.69 5.2
    2 -2 -4 106.39 5.1
    -2 2 -4 108.49 5.2
    2 -2 -4 99.89 4.7
    2 -2 -4 102.79 4.7
    -2 -2 4 95.29 4.4
    3 -2 4 882.31 34
    -3 -2 -4 865.41 34.1
    -3 -2 -4 924.01 34.3
    -3 2 4 886.31 33.8
    3 -2 4 894.61 33.8
    3 -2 4 858.61 33.2
    -3 2 4 865.21 33.3
    -3 2 4 886.51 34.4
    3 2 -4 879.71 33.6
    3 2 -4 931.41 33.6
    -3 2 4 865.31 33.3
    -3 2 -4 900.81 33.7
    -3 2 -4 861.11 34.2
    3 2 4 898.91 34.2
    3 -2 -4 899.61 33.8
    3 -2 -4 872.21 34.3
    -3 2 -4 875.21 34.1
    -3 2 -4 912.61 34.2
    3 -2 -4 907.41 33.6
    3 -2 -4 878.11 33.6
    -3 2 -4 888.31 33.2
    -3 -2 4 891.41 33.3
    -3 -2 4 908.41 33.4
    4 -2 4 4.4 1.6
    -4 -2 -4 1.7 1.4
    4 -2 4 2.5 1.1
    -4 2 4 1.9 1.4
    -4 2 4 1.7 1.1
    4 2 -4 0.5 1
    -4 2 4 1.8 1.1
    4 2 -4 4.3 1.4
    4 -2 -4 1.4 1.2
    -4 -2 4 2.3 1
    -4 2 -4 1 1.3
    -4 2 -4 0.4 0.8
    4 -2 -4 1.7 1
    4 -2 -4 3.5 1.3
    4 -2 -4 0.2 1
    4 2 4 -0.4 1.2
    -5 2 4 40.7 3.1
    -5 2 4 40.5 3.9
    -5 2 4 34 2.7
    5 2 -4 42.5 3.7
    5 -2 4 42.6 2.9
    5 2 -4 42.9 3.8
    5 -2 4 40.5 4.1
    -5 -2 -4 43 4.1
    5 2 4 38.1 4
    5 -2 -4 34.8 2.6
    5 -2 -4 43.6 3.8
    -5 2 -4 41.2 2.7
    -5 -2 4 39.1 3.4
    5 -2 -4 47.6 4
    5 -2 -4 41.2 3.2
    -5 2 -4 41.2 4.2
    -6 2 4 656.23 26.6
    6 -2 4 678.83 25.9
    6 2 -4 694.33 27.2
    -6 -2 -4 672.53 27.5
    6 -2 4 652.53 27.5
    -6 2 4 673.93 27.1
    6 2 4 680.13 27.7
    -6 2 -4 677.43 27.5
    6 -2 -4 675.63 26.9
    6 -2 -4 687.53 25.9
    -6 -2 4 669.73 26.6
    -7 2 4 188.08 9.3
    7 -2 4 203.78 10.4
    -7 -2 -4 195.48 10.3
    7 2 -4 187.78 9.8
    -7 -2 4 189.78 9.4
    7 2 4 196.18 10.4
    7 -2 -4 202.78 9.7
    -7 2 -4 181.18 10
    8 -2 4 373.36 17.9
    -8 -2 -4 415.76 18.3
    8 2 -4 411.56 17.8
    -8 2 4 412.06 17.2
    8 2 4 386.86 18.2
    8 -2 -4 382.66 17.4
    -8 -2 4 399.36 17.1
    -8 2 -4 359.16 17.7
    -9 2 4 83.59 6.2
    9 2 -4 88.29 7.5
    9 -2 4 74.39 7.2
    -9 -2 -4 84.39 7.5
    -9 -2 4 83.69 6.2
    9 -2 -4 83.19 6.5
    -9 2 -4 90.39 7.2
    9 2 4 86.29 7.9
    -10 -2 -4 418.76 20.1
    10 2 -4 419.06 19.8
    -10 2 4 429.96 19
    10 -2 4 411.46 19.9
    10 -2 -4 395.86 19.4
    -10 2 -4 428.56 19.9
    10 2 4 462.25 20.6
    -10 -2 4 407.46 18.9
    11 -2 4 80.99 8.4
    11 2 -4 87.69 8.5
    -11 2 4 80.49 7.4
    -11 -2 -4 86.79 8.5
    -11 -2 4 83.79 7.4
    -11 2 -4 79.99 8.4
    11 -2 -4 78.49 7.9
    11 2 4 78.79 5.6
    11 2 4 92.29 9.1
    12 -2 4 58.09 7.5
    -12 2 4 57.59 6.6
    -12 -2 -4 43.5 6.6
    12 2 -4 54.49 7
    12 -2 -4 47.3 6.4
    12 2 4 51.59 7.4
    12 2 4 60.69 5.3
    -12 2 -4 45.3 6.6
    -12 -2 4 45 6
    -13 2 4 43.9 6
    -13 -2 -4 36.3 6.7
    13 2 -4 29 6
    13 -2 4 31.8 6.4
    13 -2 -4 44.2 6.6
    13 2 4 31.1 6.4
    -13 2 -4 39.6 6.4
    -13 -2 4 33.3 5.6
    -14 2 4 246.08 14.4
    -14 -2 -4 257.97 15.9
    14 2 -4 231.98 15.2
    14 -2 4 253.27 16.1
    14 -2 -4 262.47 15.5
    -14 -2 4 251.97 14.5
    14 2 4 262.67 16.5
    -14 2 -4 238.48 15.4
    15 -2 4 11.7 5.5
    -15 -2 -4 -0.8 4.2
    15 2 -4 4.6 4.9
    15 2 4 2.6 4.6
    15 -2 -4 5.4 4.6
    -15 2 -4 3.6 4.9
    -16 -2 -4 186.88 14.6
    16 -2 4 216.38 15.8
    16 2 -4 200.28 14.8
    16 -2 -4 212.38 15
    16 2 4 190.48 15.4
    -16 2 -4 199.38 14.8
    -17 -2 -4 10.6 5.9
    17 -2 4 -1 5.3
    17 2 -4 2.2 5.2
    17 2 4 -0.4 5.6
    -17 2 -4 2.1 5.3
    17 -2 -4 5.6 5.6
    0 3 -4 0 0.8
    0 -3 -4 0.4 1.1
    0 -3 4 -0.7 0.7
    0 3 4 -0.1 0.7
    0 3 -4 2.1 1
    0 3 -4 0.2 0.5
    0 -3 4 0.1 0.8
    0 -3 -4 0.3 0.8
    0 3 4 0.7 1.2
    0 -3 -4 0.1 0.9
    0 3 4 0.3 0.8
    -1 -3 -4 126.69 6
    -1 3 4 118.89 5.6
    -1 3 4 126.19 6.4
    -1 3 4 120.59 5.6
    1 3 -4 128.69 5.8
    1 -3 4 126.79 5.2
    1 -3 4 121.39 6.8
    1 -3 4 127.59 5.9
    1 3 -4 129.19 5.9
    -1 -3 -4 127.49 6
    -1 3 -4 122.69 6.1
    1 -3 -4 129.99 6.6
    1 -3 -4 134.79 5.9
    1 3 4 111.79 6.3
    -1 3 -4 126.89 5.9
    -1 3 -4 119.49 6
    1 3 4 124.79 5.9
    -1 -3 4 124.29 5.6
    -1 -3 4 126.69 5.6
    1 -3 -4 123.39 5.8
    -2 3 4 97.59 5.1
    -2 -3 -4 103.39 5.2
    2 3 -4 107.29 4.9
    -2 3 4 95.29 4.6
    -2 -3 -4 93.39 5.2
    2 -3 4 87.99 5
    -2 3 4 98.69 4.7
    2 3 -4 100.39 5
    -2 3 4 94.19 5.5
    2 -3 4 96.49 5.1
    -2 3 -4 94.79 5.2
    -2 -3 4 100.89 4.7
    2 -3 -4 94.59 5.3
    -2 -3 4 98.39 4.7
    -2 3 -4 99.09 5
    2 -3 -4 105.89 5
    2 -3 -4 98.19 4.9
    2 3 4 101.39 5.2
    -2 3 -4 92.69 4.6
    -2 3 -4 96.69 5.2
    3 3 -4 36.1 3.1
    -3 3 4 34.8 3.4
    3 3 -4 33.5 3
    -3 3 4 38.5 2.6
    -3 3 4 33 2.7
    3 -3 4 42.3 3.2
    -3 3 -4 40.8 2.8
    -3 3 -4 31.3 3.2
    3 -3 -4 30.9 3.2
    -3 3 -4 33.2 2.2
    3 3 4 33.5 3.3
    3 -3 -4 36.5 3.1
    3 -3 -4 32.8 2.7
    -3 -3 4 36.1 2.6
    -4 3 4 1633.34 61.19
    -4 3 4 1616.84 61.29
    4 3 -4 1685.83 61.79
    4 -3 4 1565.84 61.99
    4 3 -4 1700.93 61.59
    -4 -3 -4 1630.14 62.19
    -4 3 4 1635.84 62.09
    4 -3 -4 1624.94 61.69
    -4 3 -4 1605.54 62.09
    4 3 4 1622.14 62.19
    -4 -3 4 1612.94 61.49
    -4 3 -4 1666.13 61.19
    4 -3 -4 1710.03 62.79
    4 -3 -4 1661.43 61.69
    -5 -3 -4 79.89 5.4
    5 3 -4 78.09 5
    -5 3 4 74.29 4.6
    5 -3 4 87.19 5.4
    -5 3 4 78.59 5.2
    -5 3 4 79.89 4.3
    5 3 4 74.99 5.3
    -5 3 -4 81.29 4.3
    -5 3 -4 77.29 5.3
    5 -3 -4 77.09 4.9
    -5 -3 4 72.79 4.6
    6 -3 4 58.69 5.2
    -6 -3 -4 62.29 5.5
    -6 3 4 47.3 4.2
    -6 3 4 50.19 3.2
    -6 3 4 54.39 4.4
    6 3 -4 54.09 4.8
    -6 3 -4 48.6 3.1
    6 3 4 51.19 5.1
    6 -3 -4 56.79 4.9
    -6 3 -4 52.89 4.9
    6 -3 -4 51.89 4.6
    -6 -3 4 50.39 3.9
    7 3 -4 550.14 24.5
    -7 -3 -4 568.74 25
    -7 3 4 602.04 24.2
    7 -3 4 589.94 24.9
    -7 3 4 595.84 24.3
    7 -3 -4 603.64 24.5
    -7 3 -4 599.34 25
    7 3 4 589.44 25.3
    -7 -3 4 622.54 24.3
    8 -3 4 106.09 7.7
    -8 3 4 131.59 7.2
    8 3 -4 97.79 7.2
    -8 -3 -4 107.59 7.7
    -8 3 -4 118.79 7.8
    8 -3 -4 110.89 7.2
    -8 -3 4 107.89 6.8
    8 3 4 110.09 7.9
    9 3 -4 99.79 7.2
    -9 -3 -4 81.99 8
    9 -3 4 75.59 7.3
    -9 3 4 95.29 6.6
    9 -3 -4 86.29 6.7
    9 3 4 82.99 7.9
    -9 3 -4 70.69 7
    -9 -3 4 82.79 6.3
    -10 -3 -4 293.97 15.8
    10 3 -4 310.07 15.6
    -10 3 4 294.47 14.8
    10 -3 4 306.37 15.9
    10 -3 -4 324.57 15.5
    10 3 4 300.57 16.1
    -10 3 -4 310.27 15.8
    -10 -3 4 308.07 14.9
    -11 3 4 11 3.5
    11 3 -4 8.6 3.5
    -11 -3 -4 4.6 3.3
    11 -3 4 9.2 4.1
    11 -3 -4 14 4.2
    11 3 4 10.1 4.1
    -11 -3 4 3.2 2.7
    -11 3 -4 8 3.6
    12 3 -4 393.76 20.4
    12 -3 4 429.16 21
    -12 3 4 438.36 19.8
    -12 -3 -4 395.56 20.5
    -12 -3 4 433.96 19.8
    12 3 4 410.46 21.1
    12 -3 -4 396.06 20.1
    -12 3 -4 394.06 20.5
    -13 3 4 5.2 3.7
    13 -3 4 9.7 5.1
    13 3 -4 9.7 4.7
    -13 -3 -4 10.3 4.3
    13 -3 -4 10.8 4.5
    -13 3 -4 7.5 4.5
    -13 -3 4 9.8 3.8
    13 3 4 6.1 4.6
    -14 -3 -4 -2.9 3.8
    14 3 -4 3 4.1
    14 -3 4 2.1 4.7
    -14 3 4 0.6 3.8
    -14 -3 4 2.3 3.6
    14 3 4 -2.4 4.1
    14 -3 -4 11.5 4.5
    -14 3 -4 9.2 5.1
    15 3 -4 6.6 5.1
    15 -3 4 11.1 5.1
    -15 -3 -4 2.7 4.8
    15 -3 -4 6.5 5.1
    -15 3 -4 6 5
    15 3 4 7.7 5.3
    16 -3 4 87.99 11.5
    16 3 -4 72.49 10.1
    16 3 4 65.89 10.4
    16 -3 -4 75.99 10.2
    -16 3 -4 100.79 11.1
    17 -3 4 1.6 5.6
    17 3 -4 3.8 5.4
    -17 -3 -4 3.4 6.7
    -17 3 -4 1.1 5.7
    17 3 4 1.1 5.4
    17 -3 -4 6.5 5.3
    0 -4 -4 4159.78 155.08
    0 -4 -4 4237.38 155.08
    0 4 4 4144.59 155.78
    0 -4 4 4211.48 154.88
    0 4 -4 4267.57 154.38
    0 -4 -4 4164.18 155.88
    0 4 -4 4240.38 155.08
    0 4 4 4300.07 155.08
    0 4 -4 4116.89 155.18
    1 4 -4 1339.17 50.29
    1 -4 4 1301.77 50.19
    1 -4 4 1329.47 49.5
    -1 -4 -4 1306.87 50.39
    -1 -4 -4 1313.57 50.29
    1 4 -4 1363.86 50.19
    -1 4 4 1302.27 50.69
    -1 4 4 1313.97 50.09
    -1 4 -4 1344.97 50.39
    -1 -4 4 1321.77 49.99
    1 4 4 1318.97 50.99
    1 4 4 1374.16 50.39
    1 -4 -4 1315.27 50.19
    1 -4 -4 1355.86 51.09
    1 -4 -4 1353.16 50.29
    -1 4 -4 1342.77 50.29
    2 -4 4 1136.09 43.5
    2 4 -4 1129.59 43.5
    -2 4 4 1113.09 43.9
    2 4 -4 1164.28 43.4
    -2 4 4 1155.98 43.2
    -2 -4 -4 1133.59 43.7
    2 4 4 1102.59 43.7
    2 -4 -4 1097.69 44.4
    -2 4 -4 1168.78 43.8
    -2 -4 4 1166.68 43.3
    2 -4 -4 1195.98 43.5
    2 -4 -4 1152.78 43.4
    -3 -4 -4 718.73 28.3
    3 4 -4 760.52 28
    3 -4 4 720.13 28.1
    3 -4 4 711.13 28.1
    -3 4 4 713.63 27.7
    3 4 -4 699.73 28
    -3 4 4 721.93 28.3
    -3 4 4 709.23 27.7
    3 -4 -4 722.33 27.9
    -3 4 -4 709.63 27.7
    -3 4 -4 678.13 27
    -3 4 -4 693.23 28.2
    3 -4 -4 729.23 28
    -3 -4 4 712.23 27.7
    3 4 4 701.63 28.3
    4 4 -4 2.9 1.6
    -4 4 4 3.1 1.3
    4 -4 4 2.3 1.6
    -4 -4 -4 4.2 1.8
    -4 4 4 4.1 1.5
    -4 4 4 6.4 2
    -4 4 -4 4.2 1.8
    4 -4 -4 2.8 1.6
    -4 4 -4 2.8 1.2
    4 4 4 5.3 2
    -4 -4 4 4.2 1.5
    -5 -4 -4 471.65 20.2
    -5 4 4 454.75 18.5
    -5 4 4 460.75 19.5
    -5 4 4 467.35 19
    5 4 -4 463.55 19.6
    5 -4 4 463.15 19.7
    -5 -4 4 475.05 19.3
    -5 4 -4 479.65 20
    -5 4 -4 461.45 18.5
    5 -4 -4 473.65 19.5
    5 4 4 470.55 20
    6 4 -4 427.86 18.2
    -6 -4 -4 351.86 18.5
    -6 4 4 435.56 16.7
    6 -4 4 421.96 18.4
    -6 4 4 429.46 17.7
    -6 4 4 427.16 18
    -6 4 -4 428.56 18.5
    6 4 4 404.36 18.6
    -6 4 -4 432.86 16.7
    -6 -4 4 410.16 17.7
    6 -4 -4 431.56 18
    -7 4 4 645.54 26.1
    7 -4 4 642.34 26.8
    7 4 -4 626.94 26.7
    -7 4 4 661.13 26.1
    7 4 4 662.83 27.3
    -7 4 -4 655.73 26.9
    7 -4 -4 620.84 26.4
    -7 -4 4 628.34 26.1
    7 -4 -4 619.24 26.4
    8 4 -4 462.35 21.1
    -8 4 4 488.25 20.3
    -8 4 4 485.05 20.4
    8 -4 4 451.85 21.1
    8 4 4 472.35 21.5
    8 -4 -4 453.45 20.7
    -8 4 -4 497.05 21.4
    -8 -4 4 485.85 20.5
    -9 4 4 2 2.4
    9 -4 4 2 2.8
    9 4 -4 6.3 3.1
    -9 -4 -4 3.6 3.1
    -9 4 -4 1.8 2.7
    9 4 4 4.6 3
    9 -4 -4 7 2.9
    -9 -4 4 2.1 2.2
    10 -4 4 4.8 3.2
    -10 -4 -4 1 3.2
    10 4 -4 7 3.3
    -10 4 4 3.2 2.7
    -10 -4 4 2.5 2.5
    -10 4 -4 1.9 3
    10 -4 -4 5.3 2.9
    10 4 4 0.8 2.9
    11 4 -4 195.38 12.2
    11 -4 4 191.98 12.4
    -11 4 4 196.98 11.5
    -11 -4 4 205.88 11.5
    -11 4 -4 196.08 12.2
    11 4 4 187.08 12.5
    11 -4 -4 186.68 11.6
    -12 4 4 60.89 6.9
    12 -4 4 60.49 7.7
    12 4 -4 72.19 8.2
    -12 4 -4 73.99 8.4
    12 -4 -4 63.09 7.5
    12 4 4 71.79 8.8
    -12 -4 4 66.69 7.3
    13 4 -4 1.8 3.8
    -13 -4 -4 -0.7 4.3
    -13 4 4 1.5 3.4
    13 -4 4 3.8 4
    -13 4 -4 3.9 4.3
    13 -4 -4 0.9 3.8
    -13 -4 4 2.2 3.4
    13 4 4 -4.8 3.4
    14 -4 4 339.17 19.2
    14 4 -4 346.97 19.1
    -14 4 4 353.96 17.9
    -14 -4 -4 236.08 18.4
    -14 -4 4 360.96 18.1
    14 4 4 331.27 19.5
    -14 4 -4 350.46 19
    14 -4 -4 319.87 18.4
    15 -4 4 9.8 5.4
    -15 -4 -4 14.3 6.3
    15 4 -4 8.5 5.2
    -15 4 -4 12.6 6
    15 4 4 2 4.8
    15 -4 -4 7.6 5.3
    16 4 -4 196.28 15.2
    -16 -4 -4 216.88 15.4
    16 -4 4 194.18 15.4
    16 -4 -4 198.98 15
    -16 4 -4 187.38 14.5
    16 4 4 195.78 15.6
    17 -4 4 -3.4 5.6
    -17 -4 -4 -3.5 5.1
    17 4 -4 -1.6 4.8
    -17 4 -4 -9 5.3
    17 -4 -4 6.2 5.7
    17 4 4 -5 4.7
    0 -5 -4 -0.2 1.1
    0 5 4 -0.6 1.1
    0 5 -4 -0.1 1.1
    0 5 -4 -0.3 0.9
    0 -5 4 0 1.1
    0 5 4 -0.8 1.4
    0 -5 -4 -2.5 1
    -1 5 4 795.22 30.9
    1 5 -4 783.92 31
    1 -5 4 775.72 30.3
    -1 -5 -4 775.32 31.1
    1 -5 4 784.52 31
    1 5 -4 809.82 30.5
    -1 5 4 782.42 31.8
    -1 -5 4 789.82 30.8
    1 5 4 822.32 31.1
    1 -5 -4 794.22 31
    1 -5 -4 829.32 32
    1 5 4 784.32 31.8
    -1 5 -4 789.32 31.2
    -2 5 4 323.17 13.8
    2 -5 4 318.17 14
    2 -5 4 327.97 13.5
    2 5 -4 321.57 14.1
    -2 -5 -4 326.17 14.2
    -2 5 4 319.07 14.3
    -2 -5 4 328.77 13.8
    -2 5 -4 327.37 14.3
    2 5 4 327.17 14.9
    2 -5 -4 334.57 15
    2 5 4 325.67 14.2
    2 -5 -4 333.07 14
    -3 5 4 370.76 14.8
    3 -5 4 338.07 15
    3 5 -4 326.57 14.9
    -3 -5 -4 361.06 15.3
    -3 5 4 333.97 15
    3 5 4 340.27 15.2
    -3 -5 4 346.87 14.7
    3 -5 -4 345.97 14.9
    3 -5 -4 353.86 15.9
    -3 5 -4 351.06 15.2
    4 -5 4 2021.6 77.39
    -4 5 4 2085.99 76.99
    -4 5 4 2026.5 77.29
    -4 -5 -4 2114.29 77.79
    4 -5 4 2021 77.49
    4 5 -4 2059.29 77.39
    -4 5 -4 2015.7 76.49
    -4 -5 4 2001.9 76.99
    -4 5 -4 2044.6 77.59
    4 -5 -4 2059.49 77.19
    4 5 4 2098.49 77.79
    -5 5 4 0.8 1.7
    -5 5 4 3.9 1.4
    5 -5 4 3.6 1.9
    -5 5 4 2.9 1.7
    5 5 -4 5.4 2.1
    -5 -5 -4 2.6 1.9
    -5 5 -4 2.2 1.9
    5 5 4 -0.9 1.8
    5 -5 -4 5.9 1.9
    -5 5 -4 1.6 1.2
    -5 -5 4 1.7 1.5
    -6 5 4 63.49 4.7
    6 5 -4 49.7 5.1
    -6 5 4 50.29 3.6
    -6 5 4 53.99 5
    6 -5 4 64.69 5.9
    -6 -5 -4 54.39 5.7
    6 5 4 59.79 5.7
    -6 5 -4 57.69 3.6
    -6 -5 4 56.79 5.2
    6 -5 -4 52.29 5
    -6 5 -4 51.39 5.3
    -7 -5 -4 15.3 3.4
    -7 5 4 16.7 3.1
    -7 5 4 18.2 3.2
    7 5 -4 11.6 3.1
    7 -5 4 12.1 3.2
    7 -5 -4 12.2 3
    7 5 4 21.2 3.9
    -7 5 -4 11.4 3
    7 -5 -4 10.2 2.7
    -7 -5 4 18 3.2
    -8 -5 -4 158.58 9.8
    8 -5 4 146.49 9.5
    -8 5 4 156.78 9
    -8 5 4 160.28 8.8
    8 5 -4 167.28 9.7
    8 5 4 153.88 10
    -8 5 -4 150.88 9.6
    -8 -5 4 153.98 8.9
    8 -5 -4 160.18 9.4
    9 5 -4 233.08 12.9
    -9 -5 -4 226.68 13.2
    9 -5 4 248.38 13.2
    -9 5 4 263.17 12.1
    -9 5 4 261.57 12.5
    9 -5 -4 228.68 12.6
    -9 -5 4 207.28 12
    9 5 4 219.28 13.3
    -9 5 -4 245.68 13.2
    10 5 -4 244.08 13.5
    -10 -5 -4 221.38 13.6
    10 -5 4 250.37 13.8
    -10 5 4 246.68 12.9
    10 5 4 238.18 14
    10 -5 -4 245.48 13.3
    -10 5 -4 221.48 13.4
    -10 -5 4 243.78 12.8
    -11 -5 -4 19.3 4.9
    -11 5 4 20.9 4.1
    11 5 -4 17.1 4.5
    11 -5 4 10.8 4.5
    -11 -5 4 11.8 3.4
    11 5 4 27.3 5.7
    -11 5 -4 15.5 4.4
    11 -5 -4 15.6 4.1
    -12 -5 -4 353.36 18.8
    12 5 -4 309.47 18
    12 -5 4 333.87 18.5
    -12 5 4 377.66 17.8
    12 -5 -4 358.46 18.1
    -12 5 -4 349.67 18.4
    12 5 4 337.67 18.8
    -12 -5 4 336.57 17.4
    -13 5 4 17.8 5
    13 -5 4 8 4.8
    13 5 -4 19.4 5.3
    -13 -5 -4 7.8 4.9
    13 -5 -4 7.1 4.5
    -13 5 -4 16.2 5.3
    -13 -5 4 14.3 4.4
    13 5 4 13 5.1
    -14 -5 -4 56.79 8.1
    -14 5 4 44.8 6.7
    14 5 -4 43.9 7.8
    14 -5 4 55.19 8.5
    14 -5 -4 37.3 7.3
    -14 -5 4 36.3 6.3
    -14 5 -4 66.59 8.6
    14 5 4 55.19 8.9
    15 -5 4 10.7 6.2
    -15 -5 -4 12.7 5.3
    15 5 -4 8.4 5.1
    -15 5 -4 7.6 5.2
    15 5 4 8 5.4
    15 -5 -4 19 6
    16 -5 4 7.7 5.9
    16 5 -4 5.5 5.3
    -16 -5 -4 0.7 5
    16 5 4 1.8 5.4
    -16 5 -4 0.8 5.1
    16 -5 -4 0.1 5.1
    17 5 -4 9.7 5.4
    -17 -5 -4 -0.9 4.8
    17 -5 4 4.5 5.9
    17 -5 -4 1.6 5.4
    17 5 4 2.6 5.7
    -17 5 -4 3.5 5.9
    0 -6 -4 1562.94 59.49
    0 6 -4 1560.34 59.69
    0 6 4 1560.34 60.39
    0 6 4 1506.05 59.39
    0 6 -4 1675.23 58.99
    0 -6 4 1506.35 59.29
    -1 6 4 1084.79 41.7
    1 6 -4 1084.19 41.9
    -1 -6 -4 1103.49 42
    1 -6 4 1065.19 41.1
    -1 6 4 1068.39 42.7
    1 -6 4 1043.1 41.6
    1 6 -4 1064.79 41.2
    -1 -6 4 1055.49 41.6
    1 6 4 1121.89 42.8
    -1 6 -4 1055.69 41.9
    1 -6 -4 1088.19 41.8
    1 -6 -4 1097.29 42.7
    1 6 4 1081.49 41.8
    2 -6 4 2030.7 77.89
    2 -6 4 2075.29 77.39
    -2 -6 -4 2081.79 78.29
    -2 6 4 2081.09 77.89
    2 6 -4 2106.59 78.19
    2 6 4 2114.49 78.29
    2 6 4 2041 78.89
    2 -6 -4 2027.9 78.89
    -2 -6 4 2036.1 77.69
    -2 6 -4 2103.09 78.39
    2 -6 -4 2047.6 77.89
    3 6 -4 15.8 2.9
    3 -6 4 17.7 2.6
    -3 -6 -4 21.6 3.3
    3 -6 4 10.2 2.4
    -3 6 4 12.8 2.6
    -3 6 4 15.9 2.7
    -3 6 -4 18 3.2
    -3 -6 4 17.2 2.8
    3 -6 -4 13.6 3
    3 -6 -4 16.3 2.7
    3 6 4 18.4 3.2
    4 -6 4 36.8 4.1
    -4 6 4 31.7 3.6
    4 6 -4 35.4 4.2
    -4 -6 -4 31.8 4
    -4 6 4 33.2 3.8
    -4 -6 4 33.4 3.9
    -4 6 -4 32.2 4.2
    4 6 4 26.9 3.8
    4 -6 -4 37.7 4
    5 6 -4 15.6 3.1
    5 -6 4 20.4 3.5
    -5 6 4 19.4 3.2
    5 -6 4 20.1 3.5
    -5 -6 -4 19.3 3.4
    -5 6 4 16.1 2.9
    5 -6 -4 25.5 3.7
    -5 6 -4 27.3 4.2
    -5 -6 4 23 3.3
    5 6 4 19.1 3.6
    -5 6 -4 19.8 2.7
    -6 6 4 487.15 20.6
    6 6 -4 489.75 21.2
    -6 6 4 482.55 19.5
    -6 6 4 452.15 20.4
    6 -6 4 461.85 21.1
    -6 -6 -4 489.35 21.5
    6 6 4 497.55 21.6
    -6 -6 4 498.25 20.7
    -6 6 -4 481.85 19.4
    -6 6 -4 468.95 21.2
    6 -6 -4 496.05 21
    7 -6 4 86.09 7.3
    7 6 -4 74.09 6.8
    -7 6 4 71.79 4.4
    -7 -6 -4 67.69 6.7
    -7 6 4 72.69 5.7
    -7 6 4 61.99 5.8
    -7 6 -4 72.29 4.4
    -7 -6 4 70.49 5.7
    7 -6 -4 80.89 6.2
    7 6 4 70.99 7.1
    -7 6 -4 65.29 6.5
    -8 6 4 457.85 20.5
    -8 -6 -4 450.45 21.4
    8 6 -4 501.65 21.7
    8 -6 4 480.25 21.5
    -8 6 4 496.45 20.3
    8 -6 -4 464.35 21
    8 -6 -4 435.76 20.8
    -8 6 -4 458.65 21.4
    8 6 4 472.95 21.9
    -8 -6 4 459.95 20.7
    -9 6 4 19.4 3.5
    -9 6 4 19.2 4.1
    9 6 -4 17.6 4.2
    -9 -6 -4 12.7 3.9
    9 -6 4 13 3.9
    -9 6 -4 18.6 4.5
    9 -6 -4 9.2 3.5
    -9 -6 4 14.1 3.4
    9 6 4 10 3.7
    10 6 -4 3.2 3.2
    -10 6 4 6 3.2
    -10 -6 -4 1.8 3.1
    10 -6 4 6.6 3.7
    -10 6 -4 5.3 3.5
    -10 -6 4 4.3 2.6
    10 -6 -4 7.2 3.3
    10 6 4 5.9 3.6
    -11 -6 -4 460.05 23.3
    11 -6 4 521.35 23.6
    -11 6 4 501.95 22.5
    11 6 -4 487.85 23.5
    -11 6 -4 479.55 23.3
    11 -6 -4 475.85 22.8
    -11 -6 4 497.65 22.6
    11 6 4 450.95 23.7
    -12 -6 -4 1.2 3.6
    12 6 -4 3.1 3.6
    -12 6 4 -0.2 3.2
    12 -6 4 0.5 3.9
    12 6 4 -2.7 3.4
    -12 6 -4 2.4 3.9
    -12 -6 4 3.3 3.1
    12 -6 -4 1.1 3.5
    -13 6 4 61.09 7.4
    13 -6 4 54.69 8.4
    -13 -6 -4 56.89 8.2
    13 6 -4 49.5 7.7
    13 -6 -4 66.39 8.4
    -13 -6 4 50.89 7
    13 6 4 54.69 8.6
    -13 6 -4 57.19 8.4
    14 -6 4 213.98 15.1
    14 6 -4 192.98 14.6
    -14 6 4 260.97 16
    -14 -6 -4 213.48 14.8
    14 6 4 228.28 15.8
    14 -6 -4 208.68 14.5
    -14 6 -4 224.18 15.2
    -14 -6 4 212.48 14.2
    15 -6 4 0.7 4.9
    15 6 -4 1.1 4.7
    -15 -6 -4 2.5 4.8
    15 6 4 -2.5 4.2
    -15 6 -4 5 5.6
    15 -6 -4 0.5 4.8
    16 -6 4 73.89 10.6
    -16 -6 -4 88.49 11.3
    16 6 -4 83.69 10.9
    16 -6 -4 77.89 10.8
    16 6 4 57.99 9.7
    -16 6 -4 78.69 11
    17 -6 4 20 7.1
    -17 -6 -4 29.5 7.9
    17 6 -4 22.4 7.3
    17 6 4 33.4 8.6
    17 -6 -4 20.2 7.1
    -17 6 -4 32.2 7.9
    0 -7 -4 4.1 2
    0 7 4 1 1.5
    0 7 -4 0.8 1.3
    0 -7 -4 0.2 1.6
    0 7 4 1.7 1.9
    0 -7 4 0.3 1.4
    0 7 -4 -0.7 1.5
    1 7 -4 195.28 9.5
    -1 -7 -4 166.38 9.2
    -1 7 4 174.18 9.9
    1 -7 4 171.48 9.1
    -1 7 4 175.38 9.1
    1 7 -4 194.68 8.9
    1 7 4 162.58 9.1
    1 -7 -4 189.48 10
    1 7 4 170.48 10
    1 -7 -4 175.28 9.2
    -1 -7 4 170.38 9
    -1 7 -4 178.58 9.4
    2 -7 4 682.83 27.4
    2 -7 4 669.53 26.7
    -2 7 4 675.83 27.3
    -2 -7 -4 677.03 27.6
    2 7 -4 670.23 27.5
    2 7 4 709.43 28.4
    2 7 4 649.24 27.5
    -2 -7 4 678.03 27.1
    2 -7 -4 642.94 27.2
    -2 7 -4 662.23 27.7
    2 -7 -4 642.84 28.2
    -3 7 4 753.82 30.6
    3 -7 4 763.12 30.6
    3 7 -4 756.62 30.7
    3 -7 4 746.43 30
    -3 7 4 759.32 30.3
    -3 -7 -4 763.62 30.9
    3 7 4 785.42 31.7
    3 -7 -4 740.83 31.5
    -3 -7 4 746.63 30.3
    3 -7 -4 735.93 30.4
    3 7 4 727.73 30.7
    -3 7 -4 753.02 30.8
    4 7 -4 1025.3 42.5
    -4 -7 -4 1065.59 42.8
    -4 7 4 1087.19 42.2
    4 -7 4 1088.79 42.1
    -4 7 4 1106.09 42.2
    4 -7 4 1108.99 42.6
    4 7 4 1073.99 42.8
    4 -7 -4 1083.19 42.4
    -4 -7 4 1068.89 42.1
    -4 7 -4 1041 42.6
    4 -7 -4 1048.4 43.5
    5 -7 4 -0.2 1.8
    -5 -7 -4 -1.3 1.8
    5 -7 4 0.4 2
    -5 7 4 -0.2 1.9
    5 7 -4 1 2.1
    -5 7 4 3.5 2.3
    -5 7 -4 2.4 2.3
    -5 -7 4 0.3 1.7
    5 -7 -4 -0.2 2
    5 7 4 -1.9 2
    6 7 -4 395.56 17.6
    -6 7 4 389.16 16.9
    -6 -7 -4 376.66 17.6
    -6 7 4 379.46 16.7
    -6 7 4 362.86 15.6
    6 -7 4 342.17 17.1
    6 -7 4 357.96 17.2
    -6 7 -4 367.36 17.4
    -6 -7 4 373.86 16.8
    6 -7 -4 351.66 16.9
    6 7 4 358.96 17.6
    7 7 -4 2.3 2.7
    -7 7 4 5 2.7
    7 -7 4 1.5 2.6
    -7 7 4 8.2 2
    -7 -7 -4 6.4 3.1
    -7 7 4 8.4 2.6
    -7 7 -4 10.8 3.7
    7 -7 -4 1.7 2.4
    -7 -7 4 2.6 2.2
    -7 7 -4 6.8 1.9
    7 7 4 1.6 2.5
    8 -7 4 41.2 5.6
    -8 7 4 32.8 4.4
    8 7 -4 35.1 5.3
    -8 -7 -4 41.9 5.8
    -8 7 4 43.2 5.2
    8 7 4 39.4 6
    -8 7 -4 45.8 6
    8 -7 -4 36.9 5.1
    -8 -7 4 32.8 4.8
    -9 -7 -4 306.87 16.8
    -9 7 4 332.97 16
    9 -7 4 310.77 16.6
    9 7 -4 317.47 16.8
    -9 7 4 318.07 15.2
    9 -7 -4 334.77 16.7
    -9 -7 4 324.47 16.1
    9 -7 -4 334.07 16.6
    9 7 4 360.96 17.7
    -9 7 -4 302.47 16.4
    10 7 -4 301.87 16.4
    -10 7 4 319.77 15.6
    -10 7 4 301.97 14.3
    10 -7 4 267.57 15.8
    -10 -7 -4 290.17 16.4
    10 7 4 309.07 16.9
    10 -7 -4 300.67 15.9
    -10 -7 4 303.17 15.5
    -10 7 -4 274.87 15.9
    -11 7 4 32.6 5.5
    -11 -7 -4 27.4 5.8
    11 -7 4 13.9 4.6
    11 7 -4 29.7 5.7
    11 -7 -4 22.1 5.1
    11 7 4 30.6 6.2
    -11 7 -4 34.3 6.3
    -11 -7 4 20.3 4.3
    -12 7 4 300.77 16
    -12 -7 -4 275.47 16.9
    12 7 -4 269.37 16.7
    12 -7 4 308.37 17.1
    12 7 4 290.27 17.6
    -12 -7 4 292.17 15.9
    -12 7 -4 285.07 16.8
    12 -7 -4 300.87 16.6
    13 -7 4 272.47 17.1
    -13 -7 -4 287.87 17.1
    -13 7 4 292.37 15.9
    13 7 -4 293.17 17.2
    -13 -7 4 272.77 15.7
    13 7 4 259.37 17.3
    -13 7 -4 277.07 16.8
    13 -7 -4 247.38 15.9
    14 -7 4 60.29 9
    14 7 -4 55.99 9
    -14 -7 -4 61.99 9.3
    -14 7 -4 44.2 7.8
    14 -7 -4 45.7 7.6
    14 7 4 63.79 9.4
    -15 -7 -4 199.48 14.9
    15 -7 4 182.58 16.3
    15 7 -4 217.78 15.4
    15 7 4 220.18 16.2
    -15 7 -4 195.98 15.2
    15 -7 -4 191.08 14.8
    -16 -7 -4 13.1 6.1
    16 7 -4 19.4 6.9
    16 -7 4 15.3 6.8
    16 7 4 17.8 7.5
    16 -7 -4 17.6 6.8
    -16 7 -4 20.2 7
    0 8 -4 58.29 5.6
    0 8 4 58.29 6
    0 -8 -4 74.09 5.6
    0 8 4 51.49 5.4
    0 8 -4 80.29 5.2
    0 -8 4 71.89 5.4
    1 8 -4 253.77 12.6
    1 8 -4 259.17 12.1
    -1 8 4 243.88 12.3
    1 -8 4 249.58 12.3
    -1 8 4 254.77 13.2
    -1 -8 -4 264.17 12.6
    1 8 4 270.47 13.5
    -1 -8 4 240.58 12.1
    -1 8 -4 259.17 12.7
    1 8 4 257.37 12.6
    1 -8 -4 264.07 13.2
    1 -8 -4 225.98 12.2
    2 -8 4 56.49 4.5
    -2 8 4 56.29 5.6
    2 -8 4 69.49 6.1
    2 8 -4 64.29 6
    -2 -8 -4 60.99 6.1
    2 8 -4 58.39 4.9
    2 8 4 63.89 6.4
    -2 8 -4 49.4 5.5
    -2 -8 4 62.29 5.6
    2 8 4 64.99 5.9
    2 -8 -4 58.59 5.7
    2 -8 -4 73.99 7.1
    3 -8 4 76.99 5.9
    -3 -8 -4 71.19 6.6
    3 -8 4 72.59 5.2
    -3 8 4 68.99 6.2
    3 8 -4 75.99 6.6
    3 8 4 76.39 6.9
    -3 -8 4 70.99 5.5
    3 -8 -4 61.29 6.1
    3 -8 -4 78.29 7.7
    3 8 4 65.39 6.8
    -3 8 -4 75.59 6.7
    -4 -8 -4 6.3 2.6
    -4 8 4 4.6 2.4
    4 -8 4 4.3 2
    -4 8 4 3.4 2.2
    4 -8 4 7.2 2.6
    4 8 -4 3.5 2.3
    4 8 4 6.2 2.7
    4 8 4 6.5 2.9
    -4 8 -4 7.5 2.8
    -4 -8 4 7.5 2.5
    4 -8 -4 7.3 2.9
    4 -8 -4 2.3 2.3
    -5 8 4 105.39 7
    5 8 -4 103.89 7.4
    -5 -8 -4 100.99 7.5
    5 -8 4 93.69 7.1
    -5 8 4 87.69 6.8
    5 8 4 97.79 7.5
    5 -8 -4 92.09 7.6
    -5 8 -4 102.09 7.6
    -5 -8 4 108.09 7
    5 -8 -4 80.99 6.8
    -6 8 4 767.42 30.4
    -6 8 4 764.72 30.2
    6 -8 4 759.92 30.9
    6 8 -4 680.43 30.8
    6 -8 4 699.13 30.7
    -6 -8 -4 688.63 31
    -6 8 -4 710.43 31
    -6 -8 4 722.43 30.4
    6 8 4 737.23 31.3
    6 -8 -4 751.22 30.7
    -7 8 4 79.49 5.5
    -7 8 4 92.99 6.8
    -7 -8 -4 96.79 8.8
    7 -8 4 82.99 8
    7 8 -4 101.09 7.8
    -7 8 4 89.09 7.1
    7 8 4 106.89 9.1
    7 -8 -4 76.49 7.3
    -7 -8 4 84.69 7.6
    -7 8 -4 82.89 8
    -8 8 4 325.57 15.4
    8 8 -4 302.07 16
    -8 8 4 311.77 14.6
    -8 -8 -4 299.67 16
    8 -8 4 295.47 15.8
    -8 -8 4 313.27 15.3
    8 8 4 286.47 16.1
    -8 8 -4 279.77 15.6
    8 -8 -4 279.77 15.3
    9 -8 4 41 6.2
    -9 -8 -4 40.5 6
    -9 8 4 45.3 5.9
    -9 8 4 48.9 5.2
    9 8 -4 36.7 6.1
    -9 8 -4 32.6 6
    -9 -8 4 38.9 5.6
    9 -8 -4 29.4 5.1
    9 -8 -4 35.4 5.4
    9 8 4 44.5 6.8
    -10 -8 -4 226.68 14.2
    -10 8 4 245.38 12.3
    -10 8 4 256.77 13.6
    10 -8 4 242.08 14.4
    10 8 -4 250.47 14.6
    -10 8 -4 222.18 13.9
    -10 -8 4 225.78 13.3
    10 -8 -4 242.98 14.1
    10 8 4 213.98 14.5
    11 8 -4 0.1 3.4
    -11 -8 -4 8.4 4.3
    -11 8 4 17.1 4.6
    11 -8 4 12.3 4.8
    11 8 4 3.3 4.2
    -11 -8 4 3.4 3.2
    -11 8 -4 20.4 5.6
    12 -8 4 12.9 5.4
    -12 -8 -4 17.2 5.3
    12 8 -4 29.9 6.2
    -12 8 4 29 5.8
    12 8 4 15.1 5.4
    -12 -8 4 21.6 5.3
    -12 8 -4 13 5.5
    12 -8 -4 18.6 5.5
    -13 -8 -4 29 6.6
    13 -8 4 46.2 7.9
    13 8 -4 44.4 8
    -13 8 4 35.3 6.4
    13 -8 -4 24.8 6.1
    13 8 4 22.2 6.6
    -13 8 -4 28.9 7
    -13 -8 4 22.1 5.3
    -14 -8 -4 97.99 11.5
    14 8 -4 113.19 12.2
    14 -8 4 127.59 13
    14 8 4 127.69 13.1
    14 -8 -4 111.89 12
    -14 8 -4 133.29 12.8
    -15 -8 -4 21.5 6.7
    15 -8 4 24 7.5
    15 8 -4 22.6 6.9
    15 -8 -4 27.2 7.3
    -15 8 -4 17 6.9
    15 8 4 22.4 7.2
    -16 -8 -4 99.29 12.3
    16 -8 4 104.79 12.8
    16 8 -4 101.19 12.3
    16 -8 -4 85.39 11
    16 8 4 84.79 12
    -16 8 -4 118.09 12.9
    0 -9 4 1.2 2.1
    0 9 -4 0.7 1.7
    0 9 4 -3.6 1.7
    0 9 4 3 2.5
    0 -9 -4 -0.4 2
    0 9 -4 -1 1.9
    1 9 -4 101.39 6.8
    -1 -9 -4 95.19 7.2
    -1 9 4 110.59 8
    1 -9 4 91.49 7
    -1 9 4 113.89 7.5
    1 9 -4 93.89 7.2
    -1 -9 4 112.49 7.2
    1 -9 -4 104.09 7.7
    -1 9 -4 113.69 7.6
    1 9 4 117.79 7.7
    1 9 4 100.39 7.8
    1 -9 -4 113.69 7.4
    2 9 -4 181.48 9.6
    2 -9 4 182.18 9.4
    -2 -9 -4 167.78 10
    2 -9 4 174.48 9.9
    2 9 -4 147.39 9.7
    -2 9 4 189.58 10.1
    -2 9 -4 172.78 10.2
    2 9 4 166.38 10.5
    2 9 4 171.78 10
    2 -9 -4 181.98 10.6
    2 -9 -4 166.58 10
    -2 -9 4 173.68 9.8
    3 9 -4 16.4 3.4
    3 -9 4 18.4 3.5
    -3 -9 -4 16.1 3.6
    3 9 -4 19.5 3.8
    -3 9 4 24.4 3.8
    3 -9 4 23.4 3.7
    3 -9 -4 15.7 3.8
    -3 -9 4 15.8 3.3
    3 -9 -4 13.5 3.2
    -3 9 -4 17.6 4.1
    3 9 4 19.2 3.9
    3 9 4 17 3.9
    4 -9 4 159.18 10.1
    -4 -9 -4 169.88 10.5
    -4 9 4 184.68 10.3
    4 9 -4 173.18 10.4
    -4 9 4 188.38 10.3
    4 -9 4 175.08 9.7
    4 9 4 169.88 10.5
    4 9 4 170.18 11.1
    4 -9 -4 192.88 11.3
    4 -9 -4 179.28 10.4
    -4 -9 4 173.48 10
    -4 9 -4 176.98 10.6
    -5 9 4 27.9 3.9
    -5 -9 -4 17.2 4
    5 9 -4 9 3.3
    -5 9 4 22.2 3.9
    5 -9 -4 11.8 3.2
    5 -9 -4 18.7 4.2
    -5 9 -4 15.5 3.8
    5 9 4 20.3 4.1
    -5 -9 4 20.1 3.5
    6 -9 4 65.89 6.9
    6 9 -4 55.99 6.6
    -6 9 4 61.39 6.1
    6 -9 4 62.39 6.6
    6 -9 4 77.49 7.5
    -6 -9 -4 70.89 7.7
    -6 9 4 69.29 6.6
    -6 9 -4 62.79 7.3
    6 -9 -4 56.99 6.7
    6 9 4 66.19 7.5
    6 -9 -4 68.89 8.2
    -6 -9 4 50.79 5.9
    7 -9 4 28.7 5.2
    7 9 -4 24.6 4.9
    7 -9 4 28.8 4.9
    -7 9 4 35 5
    -7 9 4 34.5 4.6
    -7 -9 -4 24.4 5
    7 -9 -4 31.8 5.3
    -7 9 -4 20.3 4.6
    -7 -9 4 39.8 5.5
    7 9 4 22.6 4.9
    -8 9 4 15.2 3.8
    8 9 -4 11 3.8
    -8 9 4 16.4 3
    -8 9 4 18.3 4.6
    -8 -9 -4 9.4 3.8
    8 -9 4 21.6 4.9
    -8 -9 4 16.9 3.9
    8 9 4 11.4 4.4
    8 -9 -4 7.6 3.5
    -8 9 -4 12 4.2
    9 9 -4 8.6 4
    -9 9 4 21.3 4.7
    9 -9 4 22.4 5.2
    -9 -9 -4 18.9 4.7
    -9 9 4 10.9 3.5
    9 9 4 12.4 4.5
    9 -9 -4 17 4.3
    9 -9 -4 14.2 4.2
    -9 -9 4 14.3 3.9
    -9 9 -4 7.6 4.2
    -10 9 4 249.97 14.4
    10 9 -4 277.07 16
    -10 9 4 283.57 15.1
    -10 -9 -4 248.08 15.5
    10 -9 4 287.37 15.8
    -10 9 -4 264.77 15.6
    10 9 4 277.67 16.3
    10 -9 -4 245.08 15
    10 -9 -4 241.48 15.1
    -10 -9 4 280.17 15
    11 -9 4 52.99 7.7
    -11 -9 -4 39.6 6.9
    11 9 -4 45.1 7.3
    -11 9 4 42.7 6.6
    11 -9 -4 55.29 7.7
    11 9 4 50.09 8
    -11 -9 4 55.59 7.1
    -11 9 -4 39.6 6.7
    12 9 -4 233.58 15.8
    -12 9 4 246.48 14.8
    12 -9 4 257.87 15.9
    -12 -9 -4 247.28 15.7
    -12 -9 4 242.48 14.7
    12 -9 -4 265.67 15.7
    12 9 4 225.38 16.1
    -12 9 -4 234.38 15.5
    13 -9 4 5.9 5.3
    -13 9 4 18.3 6.1
    13 9 -4 16.8 5.8
    -13 -9 -4 13.9 5.6
    13 9 4 15.1 6.2
    -13 -9 4 16.4 5.3
    -13 9 -4 12.1 5.7
    13 -9 -4 9.6 5.2
    14 -9 4 10.7 6.3
    -14 -9 -4 14.9 5.6
    14 9 -4 16.4 6.4
    14 9 4 2.5 5.2
    -14 9 -4 15.6 6.2
    14 -9 -4 7.5 5.6
    -15 -9 -4 1.7 4.5
    15 -9 4 4.4 5.6
    15 9 -4 -2.4 4.9
    15 9 4 -4.3 5
    15 -9 -4 2.7 5.4
    -15 9 -4 -0.4 5.5
    0 -10 -4 296.87 15.1
    0 10 4 294.77 15
    0 10 -4 309.07 14.6
    0 10 -4 301.97 15.3
    0 -10 4 291.57 14.8
    0 10 4 311.27 16.1
    1 -10 4 50.29 5.9
    -1 10 4 53.69 6
    1 10 -4 73.69 7.3
    1 10 -4 64.69 6
    -1 -10 -4 51.99 6.1
    -1 -10 4 65.79 6.6
    1 -10 -4 75.79 6.9
    1 10 4 74.19 7.8
    1 10 4 54.09 6.1
    -1 10 -4 49.3 5.8
    1 -10 -4 69.59 7.2
    -2 -10 -4 146.19 9.3
    -2 10 4 146.79 9.3
    2 -10 4 136.79 8.5
    2 -10 4 159.78 9.4
    2 10 -4 148.69 9
    2 10 -4 136.09 9.3
    2 10 4 151.38 9.6
    2 10 4 125.29 9.7
    2 -10 -4 144.19 9.4
    2 -10 -4 141.79 9.7
    -2 10 -4 150.48 9.7
    -2 -10 4 139.09 9.1
    3 10 -4 441.76 20.2
    -3 10 4 433.86 19.8
    3 -10 4 410.76 19.1
    3 10 -4 456.45 19.9
    3 -10 4 425.06 19.9
    -3 -10 -4 433.56 20.2
    3 10 4 470.15 20.5
    3 10 4 412.96 20.7
    3 -10 -4 400.36 19.7
    -3 10 -4 435.46 20.4
    3 -10 -4 407.46 20.5
    -3 -10 4 428.66 19.6
    -4 10 4 128.09 8.5
    4 10 -4 109.59 8.5
    4 -10 4 123.19 8.6
    -4 -10 -4 114.59 8.6
    -4 10 4 109.49 8.2
    4 -10 4 110.09 7.7
    4 10 4 109.89 9.2
    -4 -10 4 117.89 8.1
    4 -10 -4 111.49 8.9
    4 10 4 116.49 8.7
    4 -10 -4 113.89 8.5
    -4 10 -4 111.89 8.6
    -5 -10 -4 731.53 31.9
    -5 10 4 711.03 30.8
    5 -10 4 735.63 31
    5 -10 4 746.33 31.6
    5 10 -4 755.22 32
    -5 10 4 755.42 31.3
    5 -10 -4 762.52 31.6
    5 10 4 696.53 31.7
    -5 10 -4 708.13 31.6
    -5 -10 4 739.13 31.2
    5 10 4 720.33 32.6
    5 -10 -4 750.32 32.9
    6 -10 4 280.87 14.4
    -6 -10 -4 260.37 14.5
    -6 10 4 258.77 13.4
    6 -10 4 229.08 13.3
    -6 10 4 245.78 13.7
    6 10 -4 250.67 14.2
    -6 10 -4 243.58 14.1
    -6 -10 4 256.47 13.6
    6 -10 -4 228.88 13.6
    6 10 4 263.67 14.5
    -7 10 4 48.4 6.1
    -7 10 4 48.9 5.6
    -7 -10 -4 35.8 6
    7 10 -4 43.3 6.5
    7 -10 4 36.3 6.1
    7 -10 4 43 5.7
    7 -10 4 47.9 6.6
    7 -10 -4 44 6.1
    7 10 4 39.8 6.2
    -7 -10 4 36 5.3
    -7 10 -4 53.79 7.3
    -8 10 4 486.55 21.3
    -8 10 4 428.46 18.8
    8 10 -4 448.46 21.8
    -8 -10 -4 450.55 22
    -8 10 4 411.96 19.8
    8 -10 4 426.26 21.4
    8 -10 -4 421.06 21
    8 10 4 430.36 21.9
    -8 -10 4 440.16 20.9
    -8 10 -4 425.76 21.6
    9 -10 4 68.69 8.3
    -9 -10 -4 75.69 8.6
    -9 10 4 72.49 7.9
    -9 10 4 75.39 7.1
    9 10 -4 75.19 8.7
    9 10 4 74.69 8.9
    9 -10 -4 64.49 7.9
    -9 10 -4 81.69 9
    -9 -10 4 88.89 8.6
    -10 10 4 36.7 6
    -10 -10 -4 21 5.6
    10 -10 4 33 6.3
    10 10 -4 24.5 6
    -10 10 -4 22 5.9
    -10 -10 4 29.6 5.5
    10 -10 -4 21.2 5.2
    10 10 4 32.1 6.9
    10 -10 -4 21.6 5.6
    11 -10 4 6.2 4.9
    -11 10 4 20.5 5.5
    -11 -10 -4 12.3 5.2
    11 10 -4 4.2 4.4
    11 -10 -4 6.9 4.9
    11 10 4 1.8 4.2
    -11 -10 4 11.5 4.3
    -11 10 -4 5.7 4.6
    12 -10 4 123.09 12.1
    -12 10 4 139.99 11.8
    12 10 -4 120.49 12.2
    -12 -10 -4 95.49 11.7
    12 -10 -4 118.59 11.9
    -12 10 -4 105.59 11.4
    12 10 4 120.89 12.8
    -12 -10 4 120.59 11.1
    -13 -10 -4 -4.5 3.9
    13 -10 4 -1.9 4.8
    13 10 -4 2.3 5
    -13 10 -4 7.5 5.5
    13 10 4 4 5
    13 -10 -4 1.6 4.8
    14 10 -4 157.28 15.3
    14 -10 4 159.98 14.8
    -14 -10 -4 186.38 14.6
    -14 10 -4 164.38 15
    14 10 4 172.48 16.6
    14 -10 -4 150.98 14.1
    15 10 -4 13 6.1
    15 -10 4 10 6.6
    -15 -10 -4 6.9 5.8
    15 -10 -4 24.7 7.4
    -15 10 -4 11.4 6.6
    15 10 4 17.2 7
    0 11 4 -1.2 2.6
    0 11 -4 -0.6 2.1
    0 -11 -4 -2.6 2.1
    0 -11 4 -2.5 2.3
    0 11 4 -0.8 3
    0 11 -4 -0.2 2.8
    -1 -11 -4 188.98 11
    -1 11 4 167.98 10.6
    1 -11 4 180.88 10.7
    1 11 -4 171.58 10.2
    1 11 -4 166.78 10.8
    -1 11 -4 159.28 10.7
    1 11 4 158.88 11.1
    1 11 4 158.18 10.6
    -1 -11 4 182.18 10.7
    1 -11 -4 174.28 10.7
    2 -11 4 193.18 11.5
    2 11 -4 211.68 11.4
    -2 -11 -4 212.38 12
    2 11 -4 192.58 11.7
    -2 11 4 188.38 11.5
    -2 -11 4 168.68 11
    2 11 4 182.28 11.5
    2 -11 -4 182.88 12
    2 -11 -4 187.28 11.6
    -2 11 -4 191.38 11.8
    2 11 4 186.28 12.2
    3 -11 4 369.76 18.2
    -3 11 4 383.66 18.1
    -3 -11 -4 390.66 18.6
    3 11 -4 369.46 17.8
    3 -11 4 346.37 17.3
    3 11 -4 340.37 18.1
    3 11 4 364.36 18.3
    -3 -11 4 389.56 18.1
    3 -11 -4 348.37 20.2
    -3 11 -4 367.16 18.5
    3 -11 -4 377.46 18.2
    3 11 4 374.26 19.1
    4 11 -4 264.37 15.2
    -4 -11 -4 283.87 15.4
    4 11 -4 297.57 15.3
    -4 11 4 300.37 15.2
    4 -11 4 297.47 15.4
    -4 11 4 299.37 15
    4 -11 4 267.77 14.4
    4 -11 -4 287.47 15.3
    -4 -11 4 289.87 15
    4 11 4 293.87 15.6
    -4 11 -4 273.97 15.4
    4 11 4 269.47 15.8
    5 -11 4 23.9 4.4
    -5 -11 -4 20.9 4.8
    -5 11 4 18.2 4.2
    5 11 -4 21.1 4.6
    -5 11 4 20.4 4.4
    5 -11 4 28.6 5.1
    5 -11 -4 20.1 4.6
    5 11 4 18.5 5
    -5 -11 4 22.7 4.4
    5 11 4 15.1 4.4
    -5 11 -4 25.5 5.1
    6 -11 4 51.19 7
    -6 -11 -4 39.8 6.1
    6 -11 4 43.1 6.1
    -6 11 4 38.6 5.8
    6 11 -4 45.8 6.5
    -6 11 4 41.5 5.6
    -6 11 -4 35.6 6
    6 -11 -4 49.1 6.8
    -6 -11 4 39.2 5.7
    6 11 4 38.9 6.2
    6 11 4 40.3 6.7
    7 11 -4 105.69 10.2
    -7 11 4 111.19 9.6
    -7 -11 -4 94.79 9.7
    7 -11 4 91.29 9.4
    7 -11 4 84.89 9
    -7 11 4 106.59 8.2
    7 -11 4 99.39 8.2
    7 -11 -4 93.09 9.2
    -7 -11 4 110.79 8.6
    -7 11 -4 91.99 9.4
    7 11 4 109.39 10.6
    -8 -11 -4 25.6 5.8
    -8 11 4 20 4.5
    -8 11 4 24.2 5.3
    8 -11 4 28.6 6.1
    8 11 -4 26.7 5.6
    8 -11 4 39 6.3
    8 -11 4 24.6 5.5
    8 11 4 29.2 5.9
    -8 -11 4 20.6 4.6
    -8 11 -4 27.6 6
    8 -11 -4 11.5 4.5
    9 11 -4 12.9 4.6
    -9 11 4 18.2 5.2
    9 -11 4 16.3 5.2
    -9 -11 -4 14.3 4.7
    9 11 4 19.8 5.4
    9 -11 -4 18.4 5.1
    -9 -11 4 15 4.4
    -9 11 -4 13.6 4.8
    10 -11 4 128.69 12.1
    -10 -11 -4 117.79 11.9
    10 11 -4 95.49 10.7
    -10 11 4 139.49 11.1
    10 -11 -4 114.59 10.9
    -10 11 -4 122.49 11.7
    -10 -11 4 103.89 10.3
    10 11 4 106.19 11.2
    10 -11 -4 100.29 10.3
    11 -11 4 81.19 9.8
    11 11 -4 62.19 9.2
    -11 11 4 73.39 8.7
    -11 -11 -4 99.69 11.2
    -11 11 -4 67.29 8.8
    -11 -11 4 76.99 9
    11 11 4 86.89 10.4
    11 -11 -4 75.79 9.8
    -12 -11 -4 116.59 12.1
    12 -11 4 131.39 12.9
    12 11 -4 143.29 14.3
    -12 11 4 156.98 13.4
    12 -11 -4 127.09 13.2
    12 11 4 139.79 13.6
    -12 11 -4 139.89 13.3
    -12 -11 4 144.79 14.2
    13 -11 4 21.9 7.2
    13 11 -4 6.9 5.3
    -13 -11 -4 16.1 6
    -13 11 -4 19.5 7
    13 11 4 23 7.3
    -14 -11 -4 4.7 5.3
    14 -11 4 14.4 7.1
    14 11 -4 0.1 5.1
    -14 11 -4 2 6.2
    14 -11 -4 10.3 6.5
    14 11 4 5.2 5.9
    0 12 4 356.06 18
    0 -12 4 378.06 18
    0 12 4 356.16 18.9
    0 -12 -4 340.17 17.8
    0 12 -4 337.47 18
    1 12 -4 -4 2.5
    1 12 -4 -0.4 2.6
    -1 -12 -4 2.9 2.9
    -1 12 4 0.8 3.2
    1 -12 4 -2.2 2.5
    -1 -12 4 -1.4 2.5
    1 -12 -4 1.7 3
    1 12 4 -2.2 2.9
    1 12 4 -1.8 3
    -1 12 -4 -2.3 2.6
    -2 12 4 120.19 9.2
    2 12 -4 109.49 8.5
    -2 -12 -4 117.69 9.3
    2 12 -4 90.09 9.5
    2 -12 4 133.09 9.4
    2 -12 -4 128.79 9.2
    2 12 4 115.29 9.3
    -2 12 -4 92.19 9.2
    -2 -12 4 110.29 8.7
    2 12 4 116.49 9.6
    3 -12 4 13.4 3.6
    -3 -12 -4 15.6 4.5
    3 12 -4 15.7 4.3
    3 -12 4 16.4 4.3
    -3 12 4 13.9 4.2
    3 12 -4 17 4.3
    3 12 4 20.3 5.3
    3 12 4 13 4.4
    -3 12 -4 18 4.7
    3 -12 -4 21.5 4.7
    -3 -12 4 17 4.2
    -4 12 4 3.1 3.2
    4 -12 4 3.8 3.3
    4 12 -4 -2.5 2.5
    -4 -12 -4 1.4 3
    4 12 -4 1 2.9
    4 -12 4 -1.4 2.2
    4 12 4 1.9 3.2
    -4 -12 4 0.7 2.7
    -4 12 -4 -2 3.1
    4 12 4 -3.2 2.9
    4 -12 -4 -1.7 2.6
    5 -12 4 44.1 6.5
    5 12 -4 45.5 6.5
    5 12 -4 40.8 6.8
    5 -12 4 45.1 5.9
    -5 -12 -4 46.5 6.8
    -5 12 4 41.6 5.9
    -5 12 4 47.8 6.4
    -5 -12 4 42.5 6.1
    -5 12 -4 45.1 6.5
    5 12 4 39.8 6.3
    5 12 4 39.6 6.8
    5 -12 -4 43.7 6.6
    -6 12 4 87.39 8
    6 -12 4 75.19 8.6
    -6 -12 -4 73.89 8.8
    -6 12 4 70.99 8.1
    6 -12 4 76.39 8
    6 12 -4 71.69 8.7
    -6 -12 4 82.09 9
    6 -12 -4 71.39 8.3
    -6 12 -4 63.29 8.4
    6 12 4 70.09 8.4
    7 -12 4 1.6 3.7
    7 12 -4 3.6 3.7
    7 -12 4 -1 2.6
    -7 12 4 -0.6 3.4
    -7 -12 -4 2.5 3.5
    -7 12 4 4.2 3.6
    7 -12 4 3.9 3.7
    7 12 4 0.4 3.1
    7 -12 -4 1.4 3.6
    -7 12 -4 -2.7 3.5
    -7 -12 4 2.3 3.1
    8 12 -4 144.59 11.8
    8 -12 4 190.78 12.7
    -8 12 4 157.88 10.6
    -8 -12 -4 162.08 12.2
    -8 12 4 170.88 11.8
    8 -12 4 175.18 12.4
    -8 -12 4 164.88 11.4
    8 -12 -4 143.59 11.6
    8 12 4 154.78 12.2
    -8 12 -4 128.39 12
    -9 -12 -4 56.09 8.5
    -9 12 4 42.1 6.9
    9 -12 4 60.89 8.6
    9 12 -4 51.29 8.2
    -9 -12 4 57.29 7.7
    9 12 4 52.99 8.5
    -9 12 -4 66.99 9
    9 -12 -4 57.59 8.2
    -10 12 4 126.29 11.2
    10 -12 4 108.99 11.4
    10 12 -4 107.59 11.9
    -10 -12 -4 119.59 12.3
    10 12 4 115.89 12.7
    10 -12 -4 104.79 10.8
    -10 12 -4 101.99 10.9
    -10 -12 4 123.09 11.7
    10 -12 -4 92.89 10.2
    11 12 -4 10.5 5.5
    -11 -12 -4 14.8 5.9
    11 -12 4 28.7 6.8
    -11 12 4 14.6 5.3
    11 -12 -4 7.4 5.1
    11 -12 -4 12.7 5.9
    -11 -12 4 15.8 5.2
    -11 12 -4 6 5.5
    11 12 4 15.2 6
    -12 -12 -4 6.1 5
    12 12 -4 4.8 5.1
    12 -12 4 15.8 6.8
    -12 12 -4 10.5 6.1
    12 -12 -4 7.1 5.6
    12 12 4 2.7 5.2
    -13 -12 -4 63.39 9.7
    13 12 -4 46.6 8.6
    13 -12 4 59.89 9.5
    13 12 4 67.69 10
    -13 12 -4 48.7 8.8
    13 -12 -4 51.49 8.9
    14 -12 4 9.1 6.6
    -14 -12 -4 13.9 6.5
    14 12 -4 14.4 6.7
    14 -12 -4 16.7 6.6
    -14 12 -4 4.6 6.5
    14 12 4 6.8 6.2
    0 -13 -4 -1.6 2.7
    0 -13 4 -5.3 2.6
    0 13 4 -4.9 3
    0 13 -4 2.2 3.4
    0 13 4 2.1 3.4
    1 -13 4 6.7 3.5
    -1 -13 -4 2.4 3.1
    1 13 -4 1.5 3
    -1 13 4 -3 3.1
    1 13 -4 -0.6 3.1
    -1 13 -4 2.4 3.4
    1 -13 -4 4.3 3.4
    -1 -13 4 1.2 3.2
    1 13 4 6.2 3.7
    1 13 4 -0.8 3.4
    2 13 -4 255.17 15.3
    2 -13 4 250.87 14.8
    2 13 -4 284.47 14.9
    -2 13 4 265.27 15.2
    -2 -13 -4 280.07 15.4
    -2 13 -4 236.18 15
    2 13 4 273.27 15.4
    2 13 4 253.47 15.8
    2 -13 -4 264.07 15
    -2 -13 4 244.68 14.5
    -3 -13 -4 18.6 5.1
    3 13 -4 21.4 5.1
    -3 13 4 27.4 5.4
    3 13 -4 17.4 4.6
    3 -13 4 20.7 4.9
    -3 13 -4 24.9 5.8
    3 -13 -4 21.7 5.1
    3 13 4 17.2 5
    3 13 4 23.9 6
    -3 -13 4 20.6 5.1
    -4 13 4 294.77 16.2
    4 -13 4 280.37 16.3
    4 -13 4 288.07 15.5
    4 13 -4 287.57 16
    4 13 -4 287.07 16.5
    -4 -13 -4 293.37 16.6
    4 13 4 303.37 16.8
    -4 13 -4 277.87 16.4
    -4 -13 4 285.27 15.9
    4 -13 -4 297.47 16.5
    -5 13 4 107.19 10.2
    -5 13 4 116.99 9.7
    -5 -13 -4 132.89 10.4
    5 -13 4 118.79 10.8
    5 13 -4 136.99 10.1
    5 -13 4 94.39 9.3
    5 13 -4 97.89 10
    -5 -13 4 130.19 9.7
    -5 13 -4 119.39 11.2
    5 13 4 92.19 9.8
    5 -13 -4 118.59 10.6
    -6 -13 -4 169.58 12.5
    -6 13 4 178.08 12.2
    6 13 -4 165.08 12.5
    -6 13 4 175.78 11.5
    6 -13 4 157.88 12.2
    6 13 -4 170.18 12.2
    6 13 4 155.38 12.3
    -6 -13 4 189.68 12
    6 -13 -4 172.88 12.4
    -6 13 -4 174.18 12.8
    7 13 -4 33.9 6.5
    -7 13 4 43.3 6.3
    -7 -13 -4 50.99 8.1
    7 13 -4 38.7 7.1
    -7 13 4 58.99 7.4
    7 -13 4 43.5 7.2
    -7 -13 4 47.5 7.1
    -7 13 -4 29.7 6.8
    7 13 4 49.8 7.7
    7 -13 -4 39.9 6.8
    8 -13 4 18 5.7
    -8 13 4 10.7 5.1
    8 -13 4 14.4 5.2
    -8 -13 -4 4.5 4.2
    8 13 -4 3.4 4.6
    -8 13 -4 9 5.3
    8 -13 -4 7.6 4.6
    8 13 4 2.4 4.1
    -8 -13 4 5.9 4
    9 13 -4 21.5 6.1
    9 -13 4 16.8 6
    -9 -13 -4 22.4 6.1
    -9 13 4 33.9 6.5
    9 -13 -4 29 6.5
    9 13 4 25.7 6.8
    -9 13 -4 22.2 6.4
    -9 -13 4 30.3 5.9
    -10 -13 -4 10.7 5.4
    10 -13 4 15.6 6
    10 13 -4 3 5.1
    -10 13 4 16.2 5.9
    10 -13 -4 8.9 5.7
    -10 -13 4 8.8 4.8
    10 -13 -4 10.3 6
    10 13 4 14.7 6.3
    -10 13 -4 12.2 5.9
    11 13 -4 69.19 10.3
    -11 -13 -4 90.89 11.4
    11 -13 4 72.29 10.2
    11 -13 -4 70.19 10.1
    11 -13 -4 89.59 10.7
    11 13 4 77.69 10.8
    -11 13 -4 91.09 11.1
    12 -13 4 23.1 7.2
    -12 -13 -4 17.5 6.3
    12 13 -4 12.4 6.1
    12 -13 -4 10.8 6
    12 13 4 22.2 6.7
    -12 13 -4 24.8 7.6
    13 13 -4 63.79 10
    -13 -13 -4 61.89 9.7
    13 -13 4 63.89 10.5
    13 13 4 49.2 9.3
    -13 13 -4 41.7 8.6
    13 -13 -4 49.9 9.1
    0 -14 4 235.28 14.3
    0 14 -4 219.38 14.3
    0 14 4 229.18 14.4
    0 -14 -4 230.88 14.5
    -1 14 4 12.8 4.9
    -1 -14 -4 11.8 4.5
    1 14 -4 18.3 4.7
    1 14 -4 20.4 5.5
    1 -14 4 24.5 5.5
    -1 14 -4 18.2 5.3
    -1 -14 4 19.1 5.2
    1 14 4 29.1 6.2
    1 -14 -4 22.2 5.7
    2 -14 4 87.99 9.4
    2 14 -4 96.09 9.8
    -2 -14 -4 94.19 9.8
    2 14 -4 109.79 9.1
    -2 14 4 120.89 10.7
    -2 -14 4 95.89 9.6
    -2 14 -4 94.59 10
    2 14 4 100.19 10.1
    2 -14 -4 88.19 9.7
    -3 14 4 17.6 5.2
    3 -14 4 7 4.5
    3 14 -4 8.8 4.3
    -3 -14 -4 12.8 4.4
    3 14 -4 11.8 4.4
    -3 -14 4 8.3 4.2
    3 -14 -4 11.4 4.7
    -3 14 -4 11.5 5
    3 14 4 6.3 4.5
    4 14 -4 8 4.3
    -4 14 4 8.4 4.6
    4 14 -4 15.4 5.2
    4 -14 4 16 5.2
    -4 -14 -4 11.5 4.6
    4 14 4 7.3 4.3
    -4 -14 4 6 4
    4 -14 -4 18.4 5.4
    -4 14 -4 7.6 4.8
    5 -14 4 48.1 7.4
    5 14 -4 33 6.7
    -5 14 4 47.7 7.2
    5 14 -4 44.9 7.3
    -5 -14 -4 50.49 7.9
    -5 14 4 54.29 7.5
    5 -14 -4 37.1 6.8
    -5 14 -4 38.7 7.3
    5 14 4 42 7.2
    -5 -14 4 46.3 6.9
    -6 -14 -4 193.48 13.5
    -6 14 4 195.18 12.5
    -6 14 4 189.08 13.2
    6 -14 4 176.18 13.2
    6 14 -4 152.28 12.8
    6 14 -4 187.48 13.4
    -6 14 -4 175.58 13.4
    6 -14 -4 178.68 13.1
    6 14 4 178.28 13.2
    -6 -14 4 184.48 12.7
    7 14 -4 148.99 14.3
    7 -14 4 133.99 12.7
    -7 14 4 186.58 13
    -7 -14 -4 136.79 13
    -7 14 4 168.68 12
    7 -14 -4 162.78 12.6
    -7 14 -4 166.18 13.1
    -7 -14 4 170.88 12.1
    7 14 4 147.29 13.7
    -8 14 4 51.89 8.2
    8 -14 4 47.1 7.9
    -8 -14 -4 80.49 10.3
    8 14 -4 67.19 9.1
    8 -14 4 44.9 7.7
    8 14 4 66.39 9.7
    -8 14 -4 60.79 9
    -8 -14 4 50.59 8.1
    8 -14 -4 64.69 9.2
    9 -14 4 125.19 12.7
    9 14 -4 126.79 12.9
    9 -14 4 125.09 12.6
    -9 14 4 118.69 11.8
    -9 -14 -4 114.69 12.2
    9 14 4 120.19 12.7
    9 -14 -4 128.29 12.8
    -9 14 -4 127.29 13.2
    -9 -14 4 119.99 11.9
    10 -14 4 19.6 7.2
    -10 -14 -4 26.3 7
    -10 14 4 25.7 7.2
    10 14 -4 10.5 6.2
    -10 -14 4 16.6 6.3
    10 -14 -4 12.1 6.2
    -10 14 -4 8.9 6.2
    10 14 4 19.1 6.7
    -11 -14 -4 28.1 7.1
    11 -14 4 11.1 6
    11 14 -4 13.1 6.3
    11 14 4 20.5 6.8
    -11 14 -4 15.8 6.7
    11 -14 -4 11.1 6.1
    11 -14 -4 17 6.6
    -12 -14 -4 1.4 4.8
    12 -14 4 9.8 6.6
    12 14 -4 7.8 6
    12 14 4 2.6 5.4
    -12 14 -4 8.7 6.3
    12 -14 -4 -4.4 5.5
    0 -15 -4 -8.2 3.3
    0 15 4 -0.9 3.8
    0 15 -4 0.8 4.2
    0 -15 4 2.8 3.8
    1 15 -4 7.7 4.9
    -1 -15 -4 5.3 4.1
    -1 15 4 4 4.8
    1 -15 4 6 4.3
    1 -15 -4 6.7 4.2
    -1 -15 4 7.9 4.6
    -1 15 -4 7.5 4.9
    1 15 4 7.9 4.4
    -2 15 4 123.09 11.7
    2 15 -4 114.19 11.1
    2 15 -4 124.09 12.3
    2 -15 4 137.99 12
    -2 -15 -4 118.69 11.5
    2 -15 -4 111.39 11.3
    2 15 4 115.99 11.3
    -2 -15 4 122.89 11.2
    -2 15 -4 110.49 11.3
    3 -15 4 7.4 4.8
    3 15 -4 6.8 4.3
    -3 -15 -4 5.9 4.5
    3 15 -4 7.3 4.9
    -3 15 4 5.3 4.7
    3 15 4 5.3 4.6
    3 -15 -4 9.8 4.9
    -3 -15 4 6.4 4.3
    -3 15 -4 5.2 4.5
    -4 -15 -4 118.69 11.6
    -4 15 4 123.79 11.4
    4 15 -4 95.49 10.4
    4 15 -4 120.49 11.9
    4 -15 4 106.99 11.2
    4 15 4 124.49 12.1
    -4 -15 4 114.19 11.1
    -4 15 -4 128.09 12.3
    4 -15 -4 144.99 12.9
    -5 15 4 72.99 9.3
    -5 15 4 68.19 8.6
    5 -15 4 100.09 10.3
    -5 -15 -4 75.29 10
    5 15 -4 69.79 9.4
    -5 15 -4 63.89 8.9
    -5 -15 4 65.79 8.9
    5 -15 -4 75.79 9.8
    5 15 4 71.59 9.6
    -6 -15 -4 17.3 5.9
    -6 15 4 21.9 6.2
    6 -15 4 11.2 5.5
    6 15 -4 6.9 4.8
    -6 15 4 18.6 5.6
    -6 15 -4 8.8 5.6
    6 -15 -4 16.6 5.7
    6 15 4 24.6 6.8
    -6 -15 4 23.8 6
    7 15 -4 4.4 5
    -7 15 4 3.4 5.4
    -7 -15 -4 6.5 4.9
    7 -15 4 -4.8 4
    -7 -15 4 4.2 4.2
    7 15 4 -3.4 3.9
    -7 15 -4 0.6 4.6
    7 -15 -4 3.7 4.8
    8 -15 4 7.6 5.5
    -8 -15 -4 7.7 5
    8 -15 4 14.5 5.8
    -8 15 4 7.1 5.7
    8 15 -4 -4.4 4.4
    -8 15 -4 4.9 5.6
    -8 -15 4 5.2 4.6
    8 15 4 7 5.2
    8 -15 -4 7.3 6.1
    -9 -15 -4 3 5
    9 15 -4 0.9 4.9
    -9 15 4 1.2 5.2
    9 -15 4 0.7 5.1
    9 -15 4 6.9 6
    -9 15 -4 4.7 6.2
    9 15 4 9.6 5.5
    -9 -15 4 13 5.3
    9 -15 -4 -0.1 5.1
    -10 -15 -4 101.39 11.8
    10 15 -4 71.79 10.6
    10 -15 4 69.29 10.6
    -10 15 -4 93.09 11.9
    10 -15 -4 86.19 10.8
    10 15 4 77.79 11.2
    11 -15 4 5 5.5
    11 15 -4 7 5.7
    -11 -15 -4 7.8 5.5
    -11 15 -4 9.1 6.4
    11 -15 -4 -2.2 5.2
    11 -15 -4 7.3 5.8
    11 15 4 5.3 5.5
    0 16 4 34.7 7.1
    0 -16 -4 45.1 7.9
    0 -16 4 29.8 6.6
    0 16 -4 41.4 7.8
    -1 -16 -4 28.6 6.7
    1 -16 4 18.8 5.9
    -1 16 4 11.3 5.6
    1 16 -4 17.7 5.8
    1 -16 -4 22.3 6
    1 16 4 12.2 5.3
    -1 16 -4 31.8 7.2
    -1 -16 4 11.3 5.2
    2 -16 4 15.5 5.9
    2 16 -4 8.5 5.2
    -2 -16 -4 25.6 6.2
    -2 16 4 16.2 6.1
    2 -16 -4 5.7 4.9
    -2 -16 4 9.5 5.1
    -2 16 -4 11.6 5.6
    2 16 4 5.7 5
    -3 16 4 10.7 5.7
    3 16 -4 -2.9 4.6
    3 -16 4 4.9 4.9
    -3 -16 -4 3.2 5
    3 16 4 10.8 5.5
    -3 -16 4 -1.6 4.2
    -3 16 -4 8.7 5.9
    3 -16 -4 4.5 5.2
    -4 16 4 27 6.5
    -4 16 4 29.8 6.9
    -4 -16 -4 23.5 6.1
    4 -16 4 14.2 5.8
    4 16 -4 31.7 7.1
    4 16 4 9.6 5.3
    -4 16 -4 15.1 6.3
    -4 -16 4 13.4 5.2
    4 -16 -4 16.5 6.2
    -5 16 4 71.29 9.5
    -5 -16 -4 77.19 9.9
    -5 16 4 80.29 9.5
    5 16 -4 64.69 10.1
    5 -16 4 78.29 10
    5 16 4 70.89 9.7
    5 -16 -4 87.49 10.5
    -5 16 -4 87.89 11
    -5 -16 4 93.49 10.6
    -6 -16 -4 46.1 8.6
    6 16 -4 36.7 7.5
    6 -16 4 40.4 7.9
    -6 16 4 35.5 7.5
    6 16 4 26.9 7.3
    -6 -16 4 23.6 6.2
    6 -16 -4 34.7 7.4
    -6 16 -4 30 7.9
    -7 16 4 10.4 5.9
    7 16 -4 5.1 5.4
    7 -16 4 10.3 5.8
    -7 -16 -4 7.6 5.4
    -7 16 -4 12.9 6.3
    7 -16 -4 8.2 5.7
    7 16 4 4.2 4.8
    -7 -16 4 6.7 5.2
    8 -16 4 38.3 8
    8 -16 4 42 8.6
    -8 16 4 33.1 7.6
    8 16 -4 58.79 9.3
    -8 -16 -4 51.99 8.9
    -8 -16 4 40.2 7.4
    -8 16 -4 42.5 8.6
    8 16 4 31.6 7.6
    8 -16 -4 38.9 8.3
    9 -16 4 56.29 9.3
    -9 -16 -4 55.39 9.4
    9 -16 4 69.19 10.3
    9 16 -4 74.39 11
    9 16 4 55.79 10
    -9 16 -4 49.1 9.1
    9 -16 -4 65.59 10.1
    0 17 -4 -4 4.5
    0 -17 4 4 4.9
    0 -17 -4 18 5.9
    0 17 4 -7.5 4.5
    1 17 -4 270.47 18.1
    1 -17 4 291.27 18.2
    -1 17 4 269.17 18.1
    -1 -17 -4 311.07 18.8
    -1 17 -4 273.67 18.3
    1 -17 -4 306.57 18.6
    -1 -17 4 303.87 18.4
    1 17 4 270.97 18
    -2 17 4 -3.2 5.1
    2 -17 4 -0.3 4.6
    2 17 -4 11 6
    -2 -17 -4 2.4 4.9
    -2 17 -4 1.1 5.5
    2 17 4 -6.3 4.7
    -2 -17 4 3.8 4.8
    2 -17 -4 -2.3 4.5
    -3 -17 -4 62.09 9.8
    3 -17 4 99.19 11.3
    3 17 -4 65.69 9.5
    -3 17 4 85.49 10.4
    -3 17 -4 79.99 10.5
    3 -17 -4 74.79 10.1
    -3 -17 4 78.39 9.9
    3 17 4 79.09 10.7
    -4 -17 -4 46.1 8.5
    4 -17 4 42 8.1
    -4 17 4 60.49 9.1
    -4 17 4 42.7 8
    4 17 -4 41.9 8.3
    -4 17 -4 30.8 7.7
    4 17 4 37.6 8
    -4 -17 4 39.9 7.6
    4 -17 -4 31.2 7.6
    5 -17 4 13.3 6.5
    -5 -17 -4 -0.6 4.4
    5 17 -4 1.5 5.4
    -5 17 4 7.7 6.7
    -5 17 4 3.1 5.5
    -5 -17 4 3.1 5
    -5 17 -4 4.3 5.6
    5 -17 -4 2.1 5.3
    5 17 4 11.2 5.9
    6 17 -4 5.9 5.7
    6 -17 4 1.8 5.3
    -6 -17 -4 8.1 5
    -6 17 4 2 5.1
    6 -17 -4 -6.3 4.8
    -6 -17 4 1.9 5.1
    6 17 4 5.3 5.9
    -6 17 -4 -0.1 5.3
    7 17 -4 5.7 5.7
    -7 17 4 11 6.9
    -7 -17 -4 11.4 6.2
    7 -17 4 -1.6 5.4
    -7 -17 4 19.2 6.7
    -7 17 -4 8.5 6.2
    7 17 4 12.2 6.8
    7 -17 -4 2.7 5.3
    8 17 -4 7.7 6.2
    8 -17 4 -4.9 5.1
    8 -17 4 3.6 5.6
    -8 -17 -4 8.3 6.1
    8 -17 -4 7.3 6.2
    -8 17 -4 16.3 6.9
    8 17 4 11.6 6.1
    0 18 4 5.1 5.9
    0 -18 4 -4.5 4.8
    0 -18 -4 3.9 5.1
    0 18 -4 6.4 6.1
    1 -18 4 47.4 8.9
    -1 -18 -4 54.09 9.3
    -1 18 4 64.79 9.6
    1 18 -4 40.2 8.3
    1 -18 -4 49.9 9.1
    -1 18 -4 53.09 9.5
    -1 -18 4 58.59 8.9
    1 18 4 50.59 9.4
    -2 -18 -4 18.1 6.8
    2 -18 4 20.5 6.8
    2 18 -4 15.1 6.6
    -2 18 4 8.8 6.2
    2 18 4 11.1 6.2
    -2 -18 4 7.8 5.6
    -2 18 -4 15.3 6.5
    2 -18 -4 7.7 5.9
    -3 -18 -4 87.19 11.6
    -3 18 4 79.69 10.9
    3 18 -4 63.79 10
    3 -18 4 98.09 11.7
    3 -18 -4 76.59 10.6
    3 18 4 81.49 11
    -3 18 -4 77.99 10.8
    -3 -18 4 95.79 11.5
    4 18 -4 0.3 5.5
    -4 18 4 -1.6 5.3
    4 -18 4 4.1 5.7
    -4 18 4 -1.1 5.2
    -4 -18 -4 7.1 5.3
    -4 18 -4 -1.8 5.5
    4 -18 -4 1.4 5.5
    4 18 4 12.5 6.4
    -4 -18 4 2.8 5.2
    -5 -18 -4 8 5.9
    -5 18 4 5.4 6.1
    5 -18 4 16.9 7
    5 18 -4 16.3 6.9
    5 -18 -4 6.7 6.1
    -5 18 -4 7.8 6.3
    5 18 4 10.5 6.6
    -5 -18 4 14 6.4
    -6 18 4 17.3 7.7
    -6 -18 -4 9.3 5.8
    6 -18 4 13.9 6.6
    6 18 -4 22 7.6
    6 -18 -4 12 6.8
    6 18 4 21.5 7.2
    -6 -18 4 15.1 8.2
    -6 18 -4 7 6.7
    0 19 -4 2 5.7
    0 19 4 -5.4 5.5
    0 -19 4 2.7 5.8
    0 -19 -4 6.7 6
    1 -19 4 6 6.2
    1 19 -4 8.3 6.5
    -1 -19 -4 13.1 6.7
    -1 19 4 1.2 6.7
    -1 19 -4 6.8 6
    -1 -19 4 3.7 5.7
    1 19 4 13.5 7.1
    1 -19 -4 25.2 7
    2 19 -4 2.2 6
    -2 19 4 -3.7 6
    -2 19 -4 3.5 6.4
    2 19 4 6 6.4
    0 0 -5 -0.3 0.9
    0 0 -5 -0.4 0.9
    0 0 5 1.6 1.2
    0 0 -5 0.2 0.7
    0 0 5 -0.8 0.9
    1 0 -5 0.9 1
    -1 0 5 0.6 1.2
    -1 0 -5 -0.4 0.8
    -1 0 -5 -0.4 0.9
    -1 0 -5 0 0.7
    1 0 -5 -0.4 0.9
    1 0 5 -0.1 1
    1 0 5 0.1 1
    1 0 5 -0.4 0.7
    -1 0 5 0.2 1.2
    -1 0 -5 -0.4 0.6
    -2 0 5 -0.3 1.1
    2 0 -5 -0.7 0.9
    -2 0 -5 0 1
    2 0 5 0.8 0.9
    2 0 -5 0.3 0.9
    -2 0 -5 0.4 0.8
    2 0 5 -0.4 0.9
    2 0 5 0.4 0.7
    -2 0 -5 0.1 0.9
    2 0 5 -1.3 0.9
    -2 0 5 -0.8 1
    -2 0 -5 0.1 0.8
    -3 0 -5 -0.2 1
    3 0 -5 0.3 1
    -3 0 5 0.9 1.2
    3 0 5 -1.4 0.9
    -3 0 5 -0.3 1.3
    3 0 5 2.2 1.2
    -3 0 -5 0.4 1
    3 0 5 -0.4 0.9
    -3 0 -5 1.9 1
    4 0 5 8.8 1.7
    4 0 -5 7.9 1.5
    -4 0 5 10.9 2.3
    4 0 -5 11.4 1.5
    4 0 5 10 1.9
    4 0 -5 12.1 1.5
    5 0 -5 0.7 1.2
    -5 0 -5 0.5 1.5
    5 0 5 1.6 1.2
    -5 0 5 -0.2 1
    5 0 5 -0.1 1.4
    5 0 -5 1.9 1.2
    5 0 -5 1 1
    6 0 -5 -1.2 1
    6 0 5 1.3 1.6
    6 0 -5 2 1.5
    -6 0 -5 3.5 1.7
    -6 0 5 1.1 1.2
    6 0 5 0.6 1.2
    6 0 -5 0.9 1.1
    7 0 5 1 1.9
    -7 0 -5 -0.2 1.9
    7 0 5 -0.6 1
    -7 0 5 1.9 1.4
    7 0 -5 -0.1 1.6
    7 0 -5 0.3 1.1
    -8 0 -5 -1.1 2
    8 0 5 0.6 1.3
    8 0 -5 4 2.2
    8 0 5 0.3 2.1
    8 0 -5 3.6 1.5
    -8 0 5 4 1.9
    9 0 -5 -1.7 1.2
    9 0 5 -2.6 2.2
    9 0 -5 0.4 2.2
    -9 0 5 -0.9 1.7
    9 0 5 -1.4 1.3
    -9 0 -5 -3.3 2
    10 0 -5 -0.5 2.5
    -10 0 5 3.1 2.3
    -10 0 -5 -4.2 2.7
    10 0 -5 -0.4 1.4
    10 0 5 -1.4 1.5
    10 0 5 -0.8 2.6
    11 0 -5 -3 2.8
    -11 0 5 0.6 2.4
    11 0 5 -0.9 3.3
    -11 0 -5 0 3
    12 0 5 -4.2 3.4
    -12 0 -5 -4.9 3
    -12 0 5 -4.1 2.4
    12 0 -5 -2.3 3
    13 0 -5 -2 3.4
    -13 0 5 2.1 3.4
    13 0 5 -3.3 3.6
    -13 0 -5 4.1 4.1
    14 0 -5 1.1 3.8
    14 0 5 1.5 4.5
    -14 0 -5 1.4 4.5
    15 0 5 -2.5 4.3
    -15 0 -5 -4.5 4.3
    15 0 -5 -1.4 4.1
    -16 0 -5 -5 4.1
    16 0 -5 -0.4 4.7
    16 0 5 -5.1 4.6
    17 0 5 1.6 5.6
    -17 0 -5 -1.9 5
    17 0 -5 -0.4 5.2
    0 1 5 1.2 1.2
    0 -1 -5 -0.3 0.8
    0 1 -5 0.4 0.6
    0 -1 5 0.5 1.1
    0 1 5 -0.5 1
    0 1 5 0.3 0.9
    0 -1 5 0.3 1.1
    0 1 -5 0.9 1
    0 -1 -5 0.3 0.8
    0 1 -5 -0.8 0.8
    0 -1 -5 -0.2 0.9
    1 1 -5 1001.8 38.5
    -1 1 5 1049.89 38.4
    -1 -1 -5 1007.4 37.5
    -1 -1 -5 1050.49 37.6
    -1 -1 -5 1021.8 38.3
    1 1 -5 994.9 38.2
    1 -1 5 983.8 37.3
    -1 -1 -5 986.8 38.3
    1 -1 5 1039.4 38.3
    1 -1 5 958.6 38.1
    -1 1 5 1004.9 38.6
    1 -1 5 1001.6 37.3
    1 1 5 971.1 37.3
    1 -1 -5 1032.9 38.2
    1 1 5 1010.7 38.3
    1 1 5 970.4 37.3
    1 1 5 953 38
    -1 1 -5 1020.6 38.2
    -1 1 -5 1001.4 38.2
    -1 -1 5 1021.1 38.3
    1 1 5 984 38.4
    -1 1 -5 968.1 37.5
    1 -1 -5 984.2 38.5
    1 -1 -5 1027.1 38.3
    -1 1 -5 1026.9 37.5
    -1 -1 5 1028.7 38.6
    2 -1 5 7 1.3
    -2 -1 -5 6.5 1.4
    2 1 -5 8.3 1.8
    2 -1 5 8.6 1.7
    2 -1 5 7.9 1.5
    -2 1 5 5.5 1.7
    -2 -1 -5 7.8 1.4
    2 1 -5 9.1 1.8
    2 -1 5 10 1.5
    -2 1 5 6.6 1.5
    2 1 5 7 1.3
    2 -1 -5 9.6 1.6
    -2 -1 5 7.8 1.9
    -2 1 -5 7.8 1.4
    -2 1 -5 7.2 1.6
    2 1 5 9.1 1.5
    -2 -1 5 7.8 1.7
    2 -1 -5 8.6 1.8
    2 1 5 7.5 1.6
    -2 1 -5 8.7 1.5
    2 1 5 5.8 1.5
    -2 1 -5 8.8 1.5
    3 1 -5 19.9 2.4
    -3 1 5 18.1 2.2
    3 1 -5 16.5 1.6
    3 -1 5 14.7 2.1
    -3 -1 -5 18.9 2.4
    3 -1 5 19.2 2.3
    3 1 -5 20.9 1.8
    -3 1 5 19.8 2.8
    3 -1 5 14.8 1.9
    -3 -1 -5 17.1 2.2
    3 1 5 18.7 2.4
    -3 1 -5 14.6 2
    3 1 5 14 2
    3 -1 -5 15.4 2
    3 -1 -5 18.1 1.7
    -3 1 -5 17.7 2.2
    -3 1 -5 19.7 2.2
    3 -1 -5 16.1 1.6
    4 1 -5 54.39 3.2
    4 -1 5 53.39 3.2
    -4 -1 -5 60.69 4.1
    4 1 -5 56.29 3.7
    4 -1 5 49.2 3.8
    -4 1 5 49.5 4.6
    4 1 -5 50.89 3.3
    -4 1 5 53.49 3.6
    4 -1 5 53.99 3.5
    4 1 5 51.59 3.9
    4 -1 -5 51.89 3.3
    4 -1 -5 56.29 3.6
    -4 1 -5 47.9 3.8
    4 -1 -5 48.4 3.2
    4 1 5 57.09 3.8
    4 -1 -5 53.59 3.2
    -4 1 -5 51.99 3.5
    5 -1 5 12.3 1.8
    5 -1 5 11.8 1.6
    -5 -1 -5 10.4 2.3
    -5 1 5 7.8 1.4
    5 1 -5 12.6 2
    5 1 -5 10.6 2
    5 1 -5 11.5 1.8
    5 1 5 13.3 2.2
    5 -1 -5 10.6 1.7
    -5 1 -5 11.1 2.2
    -5 -1 5 7.3 1.4
    -5 1 -5 9.5 1.6
    5 -1 -5 11.3 1.8
    5 1 5 14.4 2.4
    6 1 -5 5.2 2
    6 -1 5 7.9 1.7
    6 -1 5 3.8 1.2
    -6 1 5 4.4 1.6
    6 1 -5 6 1.8
    6 1 -5 3.3 1.5
    6 -1 5 3.1 2
    -6 -1 -5 9.5 2.3
    6 1 5 3.7 2
    -6 -1 5 7.2 1.7
    6 -1 -5 4.1 1.3
    -6 1 -5 3.6 1.8
    6 -1 -5 4.2 1.8
    6 -1 -5 5.1 1.7
    6 1 5 4.3 1.6
    7 -1 5 9 1.8
    7 -1 5 12.9 2.8
    -7 -1 -5 11.3 2.7
    7 1 -5 7.9 2.3
    -7 1 5 9.4 2
    7 1 5 6.2 1.9
    7 -1 -5 11.9 1.9
    -7 -1 5 11.4 2.1
    7 -1 -5 9.4 2.3
    -7 1 -5 8.3 2.5
    7 1 5 13.7 3.1
    8 -1 5 49.4 3.8
    8 1 -5 62.49 5.6
    -8 -1 -5 58.39 6.1
    8 -1 5 54.89 5.8
    -8 1 5 58.89 5
    -8 1 -5 54.39 5.7
    8 -1 -5 56.39 5.5
    8 1 5 60.89 4.4
    -8 -1 5 66.89 4.7
    8 -1 -5 47.4 3.6
    8 1 5 55.79 6
    9 -1 5 14.1 3.8
    -9 1 5 12.1 2.8
    -9 -1 -5 10.4 3.4
    9 -1 5 10.8 2
    9 1 -5 18 3.4
    -9 1 -5 10.5 3.4
    9 1 5 10.5 2.3
    -9 -1 5 12.7 3
    9 1 5 4.4 3.1
    9 -1 -5 15.7 3.3
    -10 -1 -5 44.8 6.1
    -10 1 5 45.3 5
    10 -1 5 39.8 5.7
    10 1 -5 38.1 5.2
    -10 1 -5 40.8 6.2
    10 1 5 40.5 6.2
    10 1 5 36.8 4.1
    10 -1 -5 43 5.6
    -10 -1 5 42.3 4.9
    -11 1 5 0.1 2.4
    -11 -1 -5 1.1 3.2
    11 -1 5 0.1 3.3
    11 1 -5 -1.2 2.6
    11 -1 -5 2.2 2.9
    11 1 5 -0.1 3.3
    11 1 5 0.3 1.6
    -11 1 -5 3 3.5
    -11 -1 5 1.6 2.8
    12 1 -5 5.9 3.7
    -12 1 5 6.1 3.2
    12 -1 5 7.2 4.2
    -12 -1 -5 4.3 3.9
    12 -1 -5 8.2 4
    12 1 5 10.8 4.7
    -12 1 -5 15.1 4.6
    12 1 5 9.9 2.5
    -12 -1 5 13 3.8
    13 -1 5 11.8 4.7
    -13 -1 -5 11.2 4.8
    13 1 -5 11.8 4.6
    -13 1 5 4.3 3.2
    13 1 5 6.9 4.4
    13 -1 -5 11.8 4.5
    -13 1 -5 17.5 5.2
    -13 -1 5 13.3 3.8
    14 1 -5 7.7 4.7
    14 -1 5 12.5 5.4
    -14 -1 -5 15.7 5.3
    14 1 5 10.3 5.2
    -14 1 -5 4.9 4.7
    14 -1 -5 7.6 4.6
    15 1 -5 58.09 8.4
    -15 -1 -5 46.7 8
    15 -1 5 65.39 9.8
    15 -1 -5 38.9 7.3
    15 1 5 40 8
    -15 1 -5 56.49 8.8
    16 -1 5 1.2 5.3
    16 1 -5 -5.8 4.4
    -16 -1 -5 0.1 4.8
    16 1 5 3 5.4
    16 -1 -5 -1.1 4.6
    -16 1 -5 -2.1 4.5
    17 -1 5 44.6 8.8
    17 1 -5 46.6 8.5
    -17 -1 -5 27.7 7.6
    -17 1 -5 27.8 7.7
    17 1 5 64.59 10
    17 -1 -5 38.4 8
    0 2 -5 1060.99 40
    0 2 5 1012.6 40.2
    0 -2 -5 1060.49 40
    0 2 -5 1080.69 39.1
    0 2 -5 1093.09 39.1
    0 2 5 1057.39 40.1
    0 2 5 1064.09 40
    0 2 5 995.3 38.8
    0 -2 -5 1070.59 39.1
    0 -2 -5 1000.3 39
    0 2 -5 1018 39.9
    1 2 -5 94.89 4.1
    -1 -2 -5 90.09 4.5
    1 -2 5 90.69 4.3
    1 -2 5 85.19 4.8
    -1 2 5 84.89 5.2
    1 2 -5 87.89 4.1
    1 -2 5 90.39 5
    1 -2 5 94.99 4.3
    1 2 -5 91.69 5
    -1 2 5 87.09 4.9
    1 2 -5 89.79 5
    -1 -2 -5 92.59 4.5
    1 -2 -5 89.09 5.1
    1 -2 -5 79.39 4
    1 2 5 93.49 4.4
    -1 2 -5 86.29 4.8
    1 -2 -5 93.19 4.1
    1 2 5 87.59 5.1
    1 -2 -5 88.49 4.9
    1 2 5 83.59 4.2
    1 2 5 87.19 5.1
    -1 2 -5 91.39 4.8
    1 2 5 88.29 4.9
    -1 2 -5 90.79 4.4
    1 -2 -5 90.29 5.1
    -1 2 -5 91.49 4.4
    2 2 -5 65.49 4.2
    2 -2 5 72.89 4.2
    -2 2 5 69.89 4.2
    -2 -2 -5 66.59 4
    2 -2 5 63.79 3.8
    -2 -2 -5 60.19 3.9
    2 -2 5 62.69 3.8
    2 2 -5 81.49 3.5
    -2 2 5 69.29 4.6
    2 2 -5 68.89 3.5
    -2 2 -5 74.69 4.1
    -2 2 -5 65.79 3.9
    2 2 5 67.49 4.4
    -2 2 -5 70.19 3.8
    2 -2 -5 67.19 4.9
    -2 2 -5 64.19 3.9
    2 -2 -5 73.39 4.2
    2 -2 -5 75.49 3.5
    2 -2 -5 66.79 3.4
    2 2 5 67.49 3.9
    -2 2 -5 67.89 3.9
    -3 -2 -5 1060.99 39.9
    3 2 -5 1032 40
    3 2 -5 1067.29 39.2
    -3 -2 -5 1051.39 39.8
    3 -2 5 993.8 39.7
    -3 2 5 1020 39.7
    -3 2 5 1033.2 40.4
    3 -2 5 1037.5 39.2
    3 2 -5 1051.19 39.2
    3 -2 5 1072.99 39.8
    -3 2 -5 1062.59 39.9
    -3 2 -5 1034.9 39.6
    3 -2 -5 1085.19 39.2
    3 2 5 1066.89 39.9
    -3 2 -5 993.5 39.8
    3 -2 -5 1045.7 39.7
    -3 2 -5 1010.3 39.1
    3 -2 -5 1025.2 39.1
    3 2 5 1056.89 40.2
    4 -2 5 16.9 2.5
    -4 -2 -5 24.7 2.9
    4 2 -5 16.4 2.2
    -4 2 5 17.2 2.2
    4 2 -5 18.7 2.2
    -4 2 5 16.8 2.8
    4 -2 5 24.4 2.6
    -4 2 5 20.5 2
    4 2 5 21.8 2.8
    4 -2 -5 21.2 2.3
    4 -2 -5 20 2.3
    4 -2 -5 22.6 2.4
    -4 -2 5 18.8 1.9
    -4 2 -5 21.3 2.4
    -4 2 -5 15 2.4
    5 -2 5 48.1 3.4
    -5 -2 -5 48.8 4.5
    5 2 -5 53.69 3.8
    5 2 -5 49 3.5
    -5 2 5 47.2 3.2
    -5 2 5 55.59 4.9
    5 -2 5 53.79 4.7
    -5 2 5 44.7 3.3
    5 -2 -5 45.6 3.5
    5 2 5 43.2 4.5
    -5 -2 5 44.7 3.2
    5 -2 -5 50.49 3.6
    5 -2 -5 49.6 3.4
    -5 2 -5 52.59 3.4
    -5 2 -5 49.2 4.4
    5 -2 -5 43.5 3.5
    -6 2 5 31.7 3.1
    -6 2 5 32.5 3
    6 -2 5 25.9 3.8
    -6 2 5 32.2 3.8
    6 2 -5 32.4 3.6
    -6 -2 -5 27.6 3.6
    6 -2 5 37.3 2.9
    6 -2 -5 32.8 3
    -6 2 -5 35.2 3.9
    6 -2 -5 34.8 3.5
    -6 2 -5 29.6 2.8
    -6 -2 5 32.6 3.1
    6 2 5 35.7 4.2
    7 2 -5 47.7 4.7
    -7 -2 -5 37.3 4.6
    -7 2 5 38.3 4.5
    7 -2 5 46.6 3.2
    -7 2 5 44.6 4
    7 -2 5 31.7 4.4
    -7 2 -5 46.1 4.9
    7 -2 -5 43.9 4.3
    7 2 5 36.5 4.6
    7 -2 -5 37.7 3
    -7 -2 5 49.2 4.3
    -8 2 5 117.59 6.7
    8 2 -5 132.09 7.6
    8 -2 5 107.39 5.6
    8 -2 5 104.59 7.5
    -8 -2 -5 110.59 7.8
    8 2 5 107.09 6.5
    -8 -2 5 109.99 6.6
    8 -2 -5 108.99 6.9
    8 2 5 105.89 7.8
    -8 2 -5 103.69 7.5
    9 2 -5 45 5.4
    9 -2 5 51.49 6.1
    -9 -2 -5 45.2 5.7
    -9 2 5 46.8 4.9
    9 2 5 52.49 6.2
    -9 2 -5 42.3 5.6
    9 2 5 51.09 4.8
    -9 -2 5 55.29 5.2
    9 -2 -5 55.39 5.7
    10 -2 5 174.78 11.4
    -10 -2 -5 194.98 11.8
    -10 2 5 199.58 10.5
    10 2 -5 199.68 11.4
    10 -2 -5 195.88 11.1
    -10 -2 5 191.18 10.4
    10 2 5 190.98 11.8
    -10 2 -5 182.18 11.4
    10 2 5 186.58 9.8
    11 -2 5 133.79 10.2
    -11 2 5 137.49 8.8
    11 2 -5 135.39 9.7
    -11 -2 -5 132.39 10.1
    -11 -2 5 153.48 9.1
    11 2 5 145.09 10.5
    -11 2 -5 123.09 9.8
    11 2 5 146.39 8.1
    11 -2 -5 129.39 9.4
    -12 -2 -5 12.6 4.6
    12 2 -5 12 4.4
    12 -2 5 15.2 4.8
    -12 2 5 22.2 4.4
    -12 -2 5 14.3 3.9
    12 2 5 23.3 5.6
    12 2 5 19.3 3.4
    -12 2 -5 22.5 5.2
    12 -2 -5 15.3 4.6
    -13 2 5 1 3.1
    13 2 -5 -6.1 3
    13 -2 5 2.7 4.4
    -13 -2 -5 0.6 3.8
    -13 2 -5 -0.8 3.9
    -13 -2 5 -1.1 2.8
    13 -2 -5 0.8 3.6
    13 2 5 -3.5 3.6
    14 2 -5 13.5 5.4
    -14 -2 -5 19.8 5.9
    14 -2 5 30.1 6.6
    -14 2 -5 24.6 5.9
    14 2 5 29.5 6.6
    14 -2 -5 23.3 5.9
    -15 -2 -5 15.2 5.6
    15 -2 5 23.2 6.7
    15 2 -5 19.4 5.9
    15 2 5 21.1 6.5
    -15 2 -5 17.6 6
    15 -2 -5 17.3 5.9
    -16 -2 -5 28.9 6.9
    16 2 -5 20.2 6.6
    16 -2 5 21 7.1
    16 -2 -5 36.6 7.8
    16 2 5 42.2 8.4
    -16 2 -5 42.1 8
    -17 -2 -5 7.2 5.9
    17 -2 5 22.8 7.4
    17 2 -5 2.4 5.6
    17 2 5 8.7 6.1
    17 -2 -5 11.1 6
    -17 2 -5 22.2 7.2
    0 -3 5 -0.4 0.7
    0 3 -5 1.5 1.2
    0 3 -5 1 0.8
    0 -3 -5 0.2 1.1
    0 3 5 0.5 1.1
    0 3 5 -0.5 0.8
    0 3 5 0 0.8
    0 3 5 -0.8 1.1
    0 -3 5 -0.5 0.7
    0 3 -5 0.3 0.9
    0 3 -5 0.9 1.1
    0 3 5 -1 1.1
    0 -3 -5 -0.3 0.9
    0 -3 -5 -1.1 0.8
    -1 -3 -5 17.4 2.1
    1 -3 5 12.8 1.7
    -1 -3 -5 10.2 1.7
    -1 3 5 13.6 2.1
    1 -3 5 13.8 1.8
    1 3 -5 15.3 1.7
    -1 3 5 14.2 1.5
    -1 3 5 15.9 2.5
    -1 3 5 11.4 1.3
    1 3 -5 12.8 1.7
    1 3 -5 10.4 2.2
    1 3 5 10 1.6
    1 -3 -5 9.6 1.5
    -1 3 -5 10.8 1.8
    -1 -3 5 13.6 1.5
    -1 3 -5 13.4 1.9
    -1 3 -5 12.5 1.8
    -1 -3 5 11.7 1.4
    1 3 5 12 2.1
    1 -3 -5 15 2.3
    -1 3 -5 7.4 1.7
    1 -3 -5 13.8 1.8
    -2 3 5 252.17 10.9
    -2 3 5 277.27 12.3
    2 3 -5 288.07 11.3
    -2 3 5 280.17 11.9
    -2 3 5 261.17 11
    -2 -3 -5 284.27 11.8
    -2 -3 -5 288.77 11.9
    2 3 -5 270.27 11.3
    2 -3 5 275.07 11.6
    -2 3 -5 270.77 11.7
    -2 -3 5 268.27 11
    -2 3 -5 277.47 11.8
    -2 3 -5 269.07 11.4
    -2 -3 5 279.07 11
    2 -3 -5 279.07 12.5
    2 -3 -5 269.37 11.3
    2 -3 -5 287.17 11.4
    2 3 5 271.67 11.7
    -2 3 -5 283.97 11.8
    3 -3 5 25.3 2.9
    3 3 -5 29.6 2.7
    -3 3 5 26 2.7
    -3 3 5 24.2 2.2
    3 3 -5 24.8 2.5
    -3 3 5 31.4 3.5
    3 3 5 26.3 3
    -3 3 -5 29.8 2.2
    3 -3 -5 30.9 2.7
    -3 3 -5 24.7 3
    -3 -3 5 30 2.2
    -3 3 -5 26.6 2.7
    3 -3 -5 25.6 2.5
    4 -3 5 25.7 3.1
    -4 3 5 26.6 2.8
    4 3 -5 26.8 2.8
    -4 3 5 26.8 2.5
    -4 3 5 29.2 3.6
    -4 -3 -5 33.6 3.5
    4 3 -5 30.1 2.9
    4 -3 -5 28.8 3
    4 -3 -5 32.5 3.1
    -4 3 -5 30.1 3.4
    -4 3 -5 30.9 2.9
    4 3 5 30.4 3.4
    -4 -3 5 31.6 2.7
    5 3 -5 510.45 20.9
    5 -3 5 520.25 21.3
    -5 -3 -5 477.65 21.3
    -5 3 5 501.55 20.3
    -5 3 5 517.45 21.5
    -5 3 5 514.45 20.3
    5 -3 -5 526.95 20.8
    -5 3 -5 523.25 20.4
    5 3 5 516.35 21.5
    -5 -3 5 512.15 20.5
    -5 3 -5 508.75 21.4
    5 -3 -5 522.15 20.9
    6 -3 5 57.29 5.3
    -6 -3 -5 55.89 5.3
    -6 3 5 45.3 3.5
    -6 3 5 60.19 5.3
    -6 3 5 50.09 3.8
    6 3 -5 47.9 4.5
    6 -3 -5 50.29 4.5
    6 -3 -5 51.29 4.6
    -6 3 -5 51.49 3.4
    6 3 5 58.69 5.5
    -6 -3 5 46.9 3.7
    -6 3 -5 51.59 4.9
    -7 3 5 151.58 7.8
    -7 -3 -5 146.59 8.8
    -7 3 5 159.58 8.5
    7 -3 5 156.38 8.9
    7 3 -5 137.39 8.2
    -7 3 5 155.48 7.1
    7 3 5 147.09 8.9
    7 -3 -5 155.98 8.3
    -7 -3 5 137.69 7.6
    -7 3 -5 139.79 8.6
    -7 3 -5 143.49 6.9
    8 3 -5 29.5 4.3
    -8 -3 -5 32.4 4.6
    8 -3 5 22.8 4.2
    -8 3 5 29.3 4.1
    -8 3 5 28.5 3.7
    8 3 5 23.9 4.4
    -8 3 -5 25.1 4.3
    -8 -3 5 27.6 3.7
    8 -3 -5 32.3 4.1
    -9 3 5 570.64 24
    9 3 -5 554.84 24.7
    -9 -3 -5 574.54 25.3
    9 -3 5 597.94 25.5
    9 3 5 594.94 25.8
    9 -3 -5 559.24 24.4
    -9 -3 5 586.54 24.2
    -9 3 -5 544.25 25
    -10 3 5 54.39 5.6
    -10 -3 -5 60.89 7.2
    10 3 -5 50.79 6.2
    10 -3 5 57.49 7
    10 3 5 44.2 6.4
    10 -3 -5 52.09 6
    -10 3 -5 51.69 6.4
    -10 -3 5 59.69 6
    11 -3 5 268.57 15.3
    -11 -3 -5 276.07 15.5
    11 3 -5 261.37 14.9
    -11 3 5 292.17 14.2
    -11 -3 5 272.37 14.1
    11 -3 -5 272.67 14.7
    -11 3 -5 291.07 15.6
    11 3 5 298.07 16
    -12 3 5 20.7 4.3
    12 -3 5 24.5 5.6
    -12 -3 -5 21 5
    12 3 -5 15.9 4.7
    12 3 5 22 3.8
    -12 -3 5 13.4 3.8
    12 -3 -5 22.8 5.2
    -12 3 -5 27.2 5.7
    12 3 5 19.3 5.4
    -13 -3 -5 37.7 6.6
    -13 3 5 36.5 5.7
    13 3 -5 46.7 7
    13 -3 5 36.4 6.8
    13 -3 -5 41.2 6.6
    -13 -3 5 34.3 5.6
    -13 3 -5 23.4 5.7
    13 3 5 43.9 7.6
    -14 -3 -5 14.2 5.8
    14 3 -5 13.6 5.2
    14 -3 5 11.3 5.1
    14 -3 -5 17.4 5.4
    -14 3 -5 8.1 5
    14 3 5 8.5 5.2
    15 -3 5 5.3 5.3
    -15 -3 -5 -2.9 4.2
    15 3 -5 -5.7 3.9
    -15 3 -5 8.3 5.4
    15 -3 -5 3.2 4.8
    15 3 5 -7 4.3
    16 -3 5 -3.6 5
    16 3 -5 3.7 5.3
    -16 -3 -5 10.4 5.9
    16 -3 -5 5.3 5.4
    16 3 5 12.1 6.2
    -16 3 -5 4.7 5.2
    -17 -3 -5 -2.9 5.6
    17 -3 5 4.7 5.7
    17 3 -5 0.5 5.2
    17 -3 -5 1.6 5.1
    -17 3 -5 1.5 5.9
    17 3 5 2.7 5.4
    0 -4 -5 364.26 14.4
    0 -4 5 330.67 13.9
    0 4 -5 340.27 13.3
    0 4 5 349.77 14.1
    0 -4 -5 327.87 14.2
    0 -4 -5 344.67 15.1
    0 4 5 337.47 15.1
    0 4 -5 349.07 14.4
    0 4 -5 353.96 14.3
    1 -4 5 77.19 4.4
    1 4 -5 82.49 4.5
    -1 -4 -5 80.29 4.6
    -1 4 5 75.69 4.3
    -1 -4 -5 79.59 4.7
    -1 4 5 78.79 5.1
    1 -4 5 74.49 3.6
    1 4 -5 75.49 4.5
    1 -4 -5 75.69 5.2
    1 -4 -5 75.79 4.4
    1 -4 -5 74.69 4.4
    -1 -4 5 78.39 4.2
    1 4 5 78.19 5.3
    -1 4 -5 74.79 4.5
    1 4 5 85.49 4.6
    -1 4 -5 78.49 4.7
    -2 4 5 521.25 20.9
    2 4 -5 528.15 20.4
    -2 -4 -5 510.85 20.8
    2 -4 5 508.45 20.5
    2 -4 5 515.45 20.6
    -2 4 5 500.55 21.2
    -2 4 5 513.85 20.2
    2 4 -5 501.15 20.5
    2 -4 -5 521.65 21.7
    2 -4 -5 519.25 20.5
    -2 4 -5 521.25 20.8
    -2 4 -5 470.75 20.2
    2 4 5 519.25 21.6
    2 -4 -5 512.65 20.4
    -2 -4 5 526.85 20.2
    2 4 5 516.95 20.7
    -2 4 -5 524.45 20.8
    -3 4 5 8.5 2.2
    3 4 -5 7.5 1.8
    3 -4 5 11.4 2.2
    -3 -4 -5 6.4 2
    3 4 -5 14.1 2.1
    -3 4 5 12.3 2.1
    -3 4 5 11.3 1.8
    3 -4 -5 9.9 1.9
    3 4 5 11.6 2.3
    3 -4 -5 6.7 1.7
    -3 4 -5 7.9 2
    -3 4 -5 9.8 2
    -3 4 -5 10.8 1.6
    -3 -4 5 10.2 1.7
    -4 4 5 16.5 2.4
    4 4 -5 17.1 2.6
    4 -4 5 16.8 2.6
    -4 -4 -5 21 3.2
    4 4 -5 19.5 2.6
    -4 4 5 12.1 2.6
    -4 4 5 17.2 2.2
    4 -4 -5 15.5 2.4
    4 4 5 18.5 2.9
    -4 -4 5 20.8 2.4
    4 -4 -5 16.9 2.5
    -4 4 -5 23.5 3.4
    -4 4 -5 18.5 2.4
    -5 4 5 264.17 11.6
    5 4 -5 267.57 12.3
    -5 4 5 274.87 12.7
    -5 4 5 257.97 11.7
    5 -4 5 268.57 12.6
    -5 4 -5 276.17 12.8
    -5 -4 5 277.07 11.8
    5 4 5 267.37 12.8
    -5 4 -5 270.27 11.6
    5 -4 -5 269.57 12.1
    6 -4 5 72.89 5.4
    -6 4 5 47.3 4.9
    6 4 -5 69.69 5
    6 4 5 50.19 5.3
    -6 4 -5 58.79 3.9
    6 -4 -5 69.69 4.9
    -6 4 -5 48.1 5.3
    -6 -4 5 57.89 4.4
    -7 -4 -5 0.6 2.2
    -7 4 5 -0.9 1.3
    7 -4 5 0.1 2.1
    7 4 -5 0.5 1.9
    -7 4 5 0.6 2.2
    -7 4 5 -0.8 1.7
    7 -4 -5 2 1.9
    -7 4 -5 2 2.3
    7 4 5 0.5 2.2
    7 -4 -5 1.4 1.8
    -7 4 -5 1.2 1.2
    -7 -4 5 2 1.7
    -8 4 5 134.69 7.9
    8 -4 5 119.69 8.2
    8 4 -5 87.69 7.3
    -8 4 5 119.69 7.3
    -8 4 -5 114.79 8.1
    8 -4 -5 128.49 7.9
    8 4 5 111.79 8.2
    -8 -4 5 120.89 7.2
    9 -4 5 408.46 19.3
    -9 4 5 406.96 18
    9 4 -5 391.46 18.8
    -9 4 -5 386.66 19
    -9 -4 5 412.66 18.1
    9 4 5 401.96 19.4
    9 -4 -5 409.46 18.5
    -10 4 5 67.39 6.5
    10 4 -5 83.69 8.1
    10 -4 5 81.39 8.2
    10 -4 -5 80.99 7.8
    -10 4 -5 87.29 8.4
    -10 -4 5 76.69 6.3
    10 4 5 88.09 9
    11 4 -5 32.9 5.5
    11 -4 5 25.7 5.5
    -11 4 5 40.8 5.1
    -11 -4 -5 26.3 5.3
    11 4 5 37.6 6.2
    -11 4 -5 30.4 5.7
    11 -4 -5 34.6 5.6
    -11 -4 5 29.4 4.7
    -12 4 5 0.5 3
    12 -4 5 -3 3.4
    12 4 -5 8 4
    -12 -4 -5 -0.1 3.8
    -12 4 -5 -0.8 3.6
    12 -4 -5 3.3 3.7
    12 4 5 3.7 3.7
    -12 -4 5 1.1 2.7
    13 4 -5 4.8 4.2
    -13 -4 -5 3.3 4.8
    -13 4 5 -6.6 2.9
    13 -4 5 2.6 4.4
    13 -4 -5 3.7 4.1
    13 4 5 -0.2 4
    -13 4 -5 2.9 4.1
    -13 -4 5 2.2 3
    14 -4 5 33 7
    -14 -4 -5 27.8 7
    14 4 -5 26.3 6.3
    14 4 5 36.9 7.5
    -14 4 -5 40.2 7.3
    14 -4 -5 45 7.4
    15 -4 5 26.9 6.9
    -15 -4 -5 3.2 5.6
    15 4 -5 10.8 5.7
    15 4 5 25.3 7.2
    -15 4 -5 21.1 6.2
    15 -4 -5 19 6.3
    -16 -4 -5 23.5 6.9
    16 4 -5 26.1 7.3
    16 -4 5 6 6.1
    16 -4 -5 26.5 6.7
    16 4 5 21.8 7.2
    -16 4 -5 13 6.2
    -17 -4 -5 -2.1 4.9
    17 4 -5 14.4 6.5
    17 -4 5 4.6 6
    17 -4 -5 7.6 5.8
    -17 4 -5 6.9 6.2
    17 4 5 10.2 6
    0 5 -5 -0.8 0.8
    0 -5 5 -0.2 1.2
    0 -5 -5 0.2 1.5
    0 5 5 0 1.7
    0 5 5 0 1.2
    0 5 -5 -0.5 1.3
    0 -5 -5 0.9 1.2
    -1 5 5 1082.29 43.3
    -1 5 5 1106.19 43.1
    -1 -5 -5 1144.19 42.6
    1 5 -5 1104.19 42.4
    -1 5 5 1105.69 42.2
    1 -5 5 1119.49 42.3
    1 5 5 1124.09 43.4
    -1 -5 5 1043 42
    1 5 5 1102.49 42.3
    -1 5 -5 1093.29 42.5
    1 -5 -5 1101.49 43.4
    1 -5 -5 1116.99 42.4
    2 -5 5 35.7 2.7
    2 -5 5 34.9 3.5
    -2 5 5 36.8 4
    2 5 -5 40.3 3.7
    -2 -5 -5 37.1 3.9
    -2 5 5 33.4 3.2
    2 5 5 43 4
    2 -5 -5 31.7 3.3
    -2 5 -5 41 4.3
    2 -5 -5 41.4 4.5
    2 5 5 40.5 4.4
    -2 -5 5 41.2 3.6
    3 -5 5 12.8 2.3
    -3 5 5 15.9 2.9
    -3 5 5 14.7 2.4
    3 5 -5 15.6 2.5
    3 -5 5 14.5 2.4
    -3 5 5 20.3 2.5
    -3 -5 -5 15.6 2.7
    -3 -5 5 11.4 2.1
    3 -5 -5 12 2.2
    -3 5 -5 18.5 3
    3 5 5 12.6 2.5
    3 -5 -5 11.6 2.6
    -4 -5 -5 20.5 3.2
    -4 5 5 26.3 3.6
    4 -5 5 24.4 3.3
    -4 5 5 22.5 2.9
    4 5 -5 23.6 3.2
    -4 5 5 24 2.9
    4 5 5 24.6 3.5
    -4 5 -5 27.7 3.5
    4 -5 -5 26.4 3.3
    -4 -5 5 17.5 2.6
    -5 5 5 230.18 10.1
    -5 5 5 202.68 9.6
    5 5 -5 213.58 10.5
    -5 5 5 204.08 10.6
    5 -5 5 217.58 10.7
    -5 -5 -5 197.88 10.7
    5 -5 -5 194.48 10.2
    -5 5 -5 212.08 9.6
    -5 5 -5 215.78 10.9
    5 5 5 221.68 11.1
    -5 -5 5 212.98 10
    -6 5 5 2.6 1.8
    -6 5 5 2 1.5
    -6 5 5 3.1 2.1
    6 5 -5 1.9 2.1
    -6 -5 -5 -1.4 1.9
    6 -5 5 1.2 2
    -6 5 -5 2.3 2
    6 -5 -5 3.6 2
    6 5 5 -0.5 2.2
    -6 5 -5 2.2 1.4
    -6 -5 5 3.4 1.8
    7 5 -5 7.9 2.6
    7 -5 5 16.4 3.2
    -7 -5 -5 3.6 2.6
    -7 5 -5 11.7 3.1
    -7 -5 5 4.7 2
    7 5 5 5 2.5
    8 -5 5 116.19 8
    -8 5 5 113.59 7.5
    -8 5 5 102.39 6.9
    -8 -5 -5 103.79 8.1
    8 5 -5 103.69 7.6
    8 5 5 100.29 8
    8 -5 -5 104.29 7.4
    8 -5 -5 107.09 7.5
    -8 -5 5 109.09 7
    -8 5 -5 100.79 7.8
    9 -5 5 7.5 3.4
    -9 5 5 26.1 3.8
    9 5 -5 6.8 3.1
    -9 -5 -5 5.7 3.5
    -9 5 5 12.2 3.3
    9 5 5 0.3 2.9
    -9 5 -5 7.1 3.3
    -9 -5 5 2.4 2.3
    9 -5 -5 11.8 3.2
    -10 5 5 166.88 9.9
    -10 -5 -5 172.98 11.7
    10 5 -5 167.08 10.7
    10 -5 5 172.88 11.3
    10 -5 -5 172.08 10.5
    -10 -5 5 176.98 10
    -10 5 -5 156.58 10.9
    10 5 5 147.19 11.1
    -11 -5 -5 26 5.9
    11 5 -5 26.8 5.4
    11 -5 5 36.8 6.1
    -11 5 5 36.5 5.3
    -11 5 -5 37.9 6.3
    -11 -5 5 33.5 5.1
    11 -5 -5 39.4 5.8
    11 5 5 39.3 6.6
    12 5 -5 128.99 10.5
    12 -5 5 136.49 11.1
    -12 -5 -5 148.99 11.5
    -12 5 5 159.08 10.1
    12 5 5 142.79 11.3
    -12 -5 5 141.49 9.6
    -12 5 -5 137.59 11.7
    12 -5 -5 131.39 10.4
    13 5 -5 31 6.5
    -13 -5 -5 40.6 7.1
    13 -5 5 39.7 7.1
    -13 5 5 25.9 5.1
    -13 -5 5 33.7 5.4
    -13 5 -5 32.2 6.4
    13 -5 -5 37 6.5
    13 5 5 27.5 6.3
    14 -5 5 24 6.4
    14 5 -5 21.4 5.8
    -14 -5 -5 24.4 6.4
    14 -5 -5 16.4 5.4
    14 5 5 25.8 6.5
    -14 5 -5 11.8 5.5
    -15 -5 -5 8.2 5.1
    15 -5 5 7.4 5.4
    15 5 -5 8.3 5.2
    15 5 5 1.7 4.9
    -15 5 -5 4.3 5.3
    15 -5 -5 5.9 5.2
    16 -5 5 7.2 6
    -16 -5 -5 5.5 5.2
    16 5 -5 1.2 4.6
    16 5 5 -8.3 4.4
    16 -5 -5 -2.1 4.7
    -16 5 -5 1.1 5.5
    17 5 -5 3.7 4.8
    -17 -5 -5 -2.6 5.3
    17 -5 5 -4.2 4.8
    17 5 5 -2.6 5.4
    -17 5 -5 0.1 5.3
    17 -5 -5 4.1 5.8
    0 6 5 72.19 4.7
    0 -6 -5 66.49 5.3
    0 6 -5 68.89 4.9
    0 -6 -5 63.09 4.7
    0 6 5 58.39 5.8
    0 -6 5 57.39 4.3
    0 6 -5 71.59 4.1
    -1 -6 -5 44.6 4.5
    1 -6 5 42 4.1
    1 6 -5 48.6 4.5
    1 6 -5 47.3 3.4
    -1 6 5 39.7 3.9
    -1 6 5 47.7 5.1
    1 -6 -5 37.8 4.7
    1 -6 -5 46.2 4.3
    1 6 5 45.2 5
    1 6 5 48.3 4.4
    -1 6 -5 50.89 4.6
    -1 -6 5 46.4 4.2
    -2 6 5 4.6 1.9
    -2 -6 -5 0.7 1.5
    2 6 -5 -0.7 1.5
    2 -6 5 1.6 1.5
    -2 6 5 3.3 1.6
    2 -6 5 1.3 1
    2 6 5 0.1 1.7
    2 6 5 0.9 1.6
    2 -6 -5 0.2 1.6
    -2 6 -5 1.4 1.7
    2 -6 -5 -0.1 1.4
    -2 -6 5 -0.8 1.2
    3 -6 5 168.38 8
    -3 6 5 155.98 8.2
    -3 6 5 153.68 8.7
    3 -6 5 158.08 8.6
    -3 -6 -5 169.28 8.9
    3 6 -5 159.58 8.6
    3 -6 -5 164.98 8.5
    3 6 5 173.18 9.7
    3 -6 -5 175.18 9.7
    -3 6 -5 168.78 8.9
    3 6 5 153.68 8.7
    -3 -6 5 168.28 8.3
    4 -6 5 203.98 9.9
    -4 6 5 177.08 9.1
    4 -6 5 190.18 9.7
    -4 -6 -5 189.78 9.9
    4 6 -5 181.78 9.6
    -4 6 5 189.38 9.8
    -4 -6 5 184.68 9.1
    4 6 5 172.28 9.7
    4 -6 -5 182.38 10.4
    -4 6 -5 171.98 9.7
    4 -6 -5 188.78 9.6
    -5 -6 -5 27.5 4
    -5 6 5 22.2 3.3
    -5 6 5 24.1 3.7
    5 6 -5 24.3 3.6
    5 -6 5 29.4 3.9
    -5 6 5 20.6 3
    5 6 5 24.9 3.9
    5 -6 -5 31.4 3.9
    -5 -6 5 27.1 3.4
    -5 6 -5 20 3.5
    6 6 -5 183.58 9.7
    6 -6 5 154.58 9.4
    -6 6 5 175.08 9
    -6 6 5 167.38 9.3
    -6 6 5 163.18 8.2
    -6 -6 -5 152.18 9.6
    -6 6 -5 169.58 9.9
    6 -6 -5 170.48 9.3
    6 6 5 164.08 9.8
    -6 -6 5 159.08 8.8
    -7 6 5 176.28 9.7
    -7 6 5 174.98 10
    7 -6 5 189.38 10.7
    -7 6 5 190.68 8.8
    7 6 -5 192.18 10.7
    -7 -6 -5 181.18 10.7
    7 -6 -5 191.28 10.3
    -7 -6 5 189.08 9.9
    -7 6 -5 182.28 8.7
    -7 6 -5 192.08 10.9
    7 6 5 172.68 10.8
    -8 6 5 19.3 3.4
    8 6 -5 0.9 2.6
    -8 6 5 15.1 3.1
    -8 -6 -5 5 2.9
    8 -6 5 2.9 2.9
    8 6 5 -1.1 2.6
    8 -6 -5 16.8 3.6
    -8 6 -5 8.1 3.2
    -8 6 -5 6.2 1.8
    8 -6 -5 15 3.3
    -8 -6 5 1.8 2
    -9 -6 -5 203.08 12.2
    9 6 -5 218.88 12.2
    -9 6 5 194.08 10.9
    9 -6 5 197.48 11.9
    -9 6 5 190.48 10.8
    9 -6 -5 198.98 11.6
    -9 -6 5 198.38 11
    -9 6 -5 192.88 11.9
    9 6 5 198.48 12.4
    -10 -6 -5 37.5 6.2
    -10 6 5 32.6 4.8
    10 6 -5 30.9 5.7
    10 -6 5 34.4 5.7
    -10 6 5 32.9 4.9
    -10 6 -5 38.1 6.1
    10 6 5 23.6 5.4
    -10 -6 5 36.2 5.2
    10 -6 -5 30.2 5.2
    11 -6 5 32.9 6.5
    -11 -6 -5 34.1 6.2
    11 6 -5 37.3 6.4
    -11 6 5 47.1 6
    -11 6 -5 38.8 6.3
    -11 -6 5 30.7 5.1
    11 -6 -5 40.1 5.9
    11 6 5 38.2 6.8
    12 6 -5 65.89 8.3
    -12 6 5 61.89 7
    -12 -6 -5 81.19 9.6
    12 -6 5 73.79 8.7
    -12 6 -5 72.29 8.5
    12 -6 -5 77.59 8.3
    -12 -6 5 65.49 7.6
    12 6 5 62.89 8.6
    13 -6 5 -2 4.3
    13 6 -5 3 4
    -13 6 5 0.9 3.9
    -13 -6 -5 -1.5 4
    13 -6 -5 5.8 4.3
    -13 -6 5 1.2 2.9
    -13 6 -5 -1.2 4.1
    13 6 5 -4.6 3.6
    14 -6 5 49.9 8.4
    -14 -6 -5 51.09 8
    14 6 -5 53.29 8.3
    -14 6 -5 50.99 8.4
    14 -6 -5 45.4 7.5
    14 6 5 52.79 8.7
    15 -6 5 7 5.2
    15 6 -5 8.4 5.3
    -15 -6 -5 5.6 5.2
    -15 6 -5 13.6 6
    15 6 5 12.8 5.8
    15 -6 -5 7.3 5.3
    16 -6 5 76.49 10.7
    16 6 -5 83.19 11.1
    -16 -6 -5 96.79 11.5
    16 -6 -5 86.49 10.7
    16 6 5 89.29 11.7
    -16 6 -5 87.89 11
    -17 -6 -5 21.6 6.8
    -17 6 -5 11.1 6.8
    0 7 -5 0 1.7
    0 -7 -5 0.3 1.6
    0 7 5 -1.8 1.8
    0 -7 5 -2.2 1.3
    0 -7 -5 -1.4 1.7
    0 7 5 0.2 1.6
    0 7 -5 0.2 1.4
    1 7 -5 910.61 32.9
    1 7 -5 841.92 33.6
    -1 7 5 840.02 33.3
    1 -7 5 820.72 33.2
    -1 -7 -5 808.42 33.5
    -1 7 5 833.82 34.4
    -1 -7 5 818.72 33.1
    1 -7 -5 796.32 33.3
    1 7 5 848.82 34.5
    1 -7 -5 829.92 34.4
    -1 7 -5 839.22 33.6
    1 7 5 840.32 33.5
    2 -7 5 23.1 3.4
    2 7 -5 14.6 3
    -2 7 5 25.6 3.8
    -2 -7 -5 17.1 3.2
    2 -7 5 26.1 2.9
    -2 7 5 18.2 3
    -2 -7 5 25 3.4
    -2 7 -5 23 3.5
    2 -7 -5 26.2 4.1
    2 7 5 23.8 3.6
    2 -7 -5 17.7 3
    2 7 5 22 3.9
    -3 7 5 140.79 8
    3 -7 5 150.68 7.6
    3 -7 5 134.09 8.1
    3 7 -5 160.58 8.6
    -3 7 5 159.88 8.7
    -3 -7 -5 156.58 8.7
    3 7 5 135.19 9
    3 7 5 125.99 8.2
    -3 7 -5 148.19 8.6
    -3 -7 5 144.89 7.9
    3 -7 -5 157.28 9.3
    3 -7 -5 154.68 8.4
    -4 -7 -5 42.7 4.9
    4 -7 5 39.1 4.5
    -4 7 5 41.2 4.4
    -4 7 5 40.8 4.8
    4 -7 5 42.5 4.3
    4 7 -5 49.3 5.1
    4 7 5 41.1 5.2
    -4 7 -5 35.7 4.6
    4 -7 -5 42.2 4.8
    -4 -7 5 48.4 4.7
    4 -7 -5 43.2 5.5
    -5 7 5 85.19 6.1
    -5 -7 -5 109.09 7.2
    5 -7 5 85.09 6.5
    -5 7 5 87.09 6.6
    5 -7 5 102.59 6.8
    5 7 -5 87.19 6.6
    5 7 5 83.39 6.8
    -5 7 -5 85.99 6.8
    -5 -7 5 82.69 6
    5 -7 -5 89.59 7.2
    5 -7 -5 96.09 6.7
    6 -7 5 3.1 2.6
    -6 -7 -5 3 2.3
    -6 7 5 2 2.1
    -6 7 5 1.8 1.8
    -6 7 5 -2.6 2
    6 7 -5 0.2 2.2
    6 7 5 -0.1 2.3
    6 -7 -5 0.7 2.1
    -6 7 -5 -0.1 2.2
    -6 -7 5 1.2 1.7
    -7 7 5 1.6 1.7
    7 7 -5 -0.3 2.4
    7 -7 5 0.3 2.5
    -7 7 5 2.8 2.4
    -7 7 5 0.2 2.2
    -7 -7 -5 -3.5 2.1
    -7 -7 5 0.5 2
    7 -7 -5 2.2 2.4
    -7 7 -5 3.6 2.8
    7 7 5 -3.1 2
    -8 7 5 14.5 2.7
    8 -7 5 9.8 3.6
    8 7 -5 15 4
    -8 7 5 13.7 3.5
    -8 7 5 12.9 3.4
    -8 -7 -5 15.1 4.2
    8 -7 -5 15 3.9
    -8 7 -5 17.1 4.2
    8 7 5 13.2 4.3
    -8 -7 5 6.4 2.7
    -9 -7 -5 25.2 5.3
    -9 7 5 19.3 4.2
    9 7 -5 16.7 4.3
    -9 7 5 21.1 3.9
    9 -7 5 11 4
    -9 -7 5 19.6 3.9
    9 -7 -5 19.6 4.4
    9 7 5 12.5 4.2
    9 -7 -5 29.4 4.9
    -9 7 -5 21.8 4.5
    -10 7 5 42.4 5.6
    10 -7 5 29.5 5.8
    -10 7 5 45.2 5.3
    -10 -7 -5 39.7 6.3
    10 7 -5 48.2 6.6
    10 7 5 42.1 6.6
    -10 -7 5 52.59 6.1
    10 -7 -5 47 6.4
    -10 7 -5 43.3 6.8
    11 7 -5 -2.1 3.3
    -11 7 5 12.3 4
    -11 -7 -5 1.8 3.3
    11 -7 5 7.5 4.5
    11 -7 -5 7.7 3.9
    -11 -7 5 0.5 2.7
    -11 7 -5 1.7 3.7
    11 7 5 3.2 3.8
    12 7 -5 94.29 10.2
    12 -7 5 104.59 10.8
    -12 -7 -5 110.69 11.1
    -12 7 5 125.29 9.7
    -12 7 -5 113.69 11.1
    -12 -7 5 122.09 9.1
    12 -7 -5 100.19 10.3
    12 7 5 103.09 11.4
    13 -7 5 -3.5 4.1
    -13 -7 -5 -3.6 3.6
    13 7 -5 1.4 4.3
    13 -7 -5 -2.1 3.7
    -13 7 -5 -1.1 4.6
    13 7 5 1.3 4.7
    14 -7 5 30.1 7.3
    14 7 -5 27.5 6.8
    -14 -7 -5 18.6 6.3
    14 7 5 19.6 6.8
    14 -7 -5 25 7
    -14 7 -5 21.4 6.5
    15 7 -5 -2.6 4.1
    -15 -7 -5 1.5 5
    15 -7 5 -2.1 5.3
    -15 7 -5 -4.4 4.9
    15 -7 -5 2.5 5.3
    15 7 5 -1.1 5.3
    16 -7 5 11.3 6
    -16 -7 -5 9.9 5.8
    16 7 -5 1.8 5.2
    16 7 5 6.8 5.8
    -16 7 -5 9.4 6.2
    16 -7 -5 0.5 5.2
    0 8 -5 1966 70.69
    0 -8 -5 1808.02 71.39
    0 8 -5 1738.93 71.49
    0 8 5 1945.41 72.69
    0 -8 5 1814.52 71.09
    0 8 5 1913.31 71.49
    -1 8 5 27.3 4.6
    -1 8 5 25.8 3.8
    1 8 -5 29.5 4
    1 8 -5 29.2 3.7
    1 -8 5 31.4 4
    -1 -8 -5 28 3.9
    -1 -8 5 24.2 3.7
    1 8 5 27.4 4.6
    1 -8 -5 27.7 4.4
    1 8 5 30.9 4.1
    -1 8 -5 28.9 4.3
    1 -8 -5 25.7 3.9
    -2 -8 -5 309.17 14.7
    2 8 -5 320.27 14
    2 8 -5 307.07 14.6
    -2 8 5 294.87 14.2
    2 -8 5 312.97 13.7
    2 -8 5 319.77 14.5
    2 8 5 306.57 14.5
    2 -8 -5 322.77 14.5
    2 8 5 269.27 15
    -2 8 -5 290.27 14.7
    2 -8 -5 307.77 15.4
    -2 -8 5 295.17 14.1
    -3 8 5 349.47 16.9
    3 -8 5 399.96 17
    3 8 -5 355.06 16.9
    -3 -8 -5 357.36 17
    -3 8 5 348.57 16.4
    3 -8 5 362.56 16
    3 8 5 374.66 17.1
    3 -8 -5 363.66 17.8
    3 8 5 348.37 17.6
    3 -8 -5 353.86 16.6
    -3 -8 5 383.96 16.5
    -3 8 -5 376.46 17.1
    -4 -8 -5 137.59 8.6
    -4 8 5 125.69 7.9
    -4 8 5 114.99 7.9
    4 -8 5 123.29 7.4
    4 -8 5 133.39 8.3
    4 8 -5 111.09 8
    -4 -8 5 135.49 7.9
    4 -8 -5 134.79 8.2
    -4 8 -5 131.29 8.5
    4 -8 -5 139.59 9.1
    4 8 5 117.99 8.8
    4 8 5 130.59 8.4
    -5 8 5 35.9 4.7
    -5 8 5 30.9 4.3
    5 -8 5 25.2 4.1
    5 -8 5 28.9 3.9
    5 -8 5 22.4 4.1
    5 8 -5 31.4 4.6
    -5 -8 -5 37.7 5.2
    5 8 5 31.1 4.7
    -5 8 -5 28.8 4.8
    -5 -8 5 46.3 5.1
    5 -8 -5 34.5 5.5
    5 -8 -5 36.2 4.7
    -6 8 5 28.9 4.3
    -6 8 5 30.9 4.4
    6 8 -5 36.5 5.2
    6 -8 5 30 4.9
    -6 8 5 33 4
    6 -8 5 36.9 5.2
    -6 -8 -5 34 5.2
    6 8 5 34.1 5.2
    6 -8 -5 32.2 5.4
    -6 8 -5 25.1 4.5
    -6 -8 5 29.1 4.2
    6 -8 -5 35.3 4.9
    -7 8 5 5.1 2.8
    7 -8 5 6.6 3.3
    -7 8 5 5 2.2
    -7 8 5 -0.6 2.6
    -7 -8 -5 2.9 2.8
    7 8 -5 4.2 2.9
    7 8 5 9 3.5
    7 -8 -5 6.7 3.1
    -7 -8 5 5.3 2.6
    -7 8 -5 3.8 3.3
    8 8 -5 38.7 6.1
    -8 8 5 68.69 6.5
    8 -8 5 62.49 7
    -8 8 5 57.99 4.6
    -8 -8 -5 57.19 7.1
    -8 8 5 56.39 6
    8 8 5 49.8 6.6
    8 -8 -5 50.19 6.4
    -8 -8 5 54.79 6.3
    -8 8 -5 50.49 6.8
    9 -8 5 35.9 5.8
    -9 -8 -5 34 5.8
    -9 8 5 49.4 6
    9 8 -5 48.9 6.7
    -9 8 5 32.3 4.9
    -9 8 -5 33.4 6.1
    9 -8 -5 31.5 5.3
    9 8 5 28 5.8
    -9 -8 5 27.1 4.8
    9 -8 -5 28.8 5
    10 -8 5 157.28 11.6
    -10 8 5 172.58 11.1
    10 8 -5 189.48 12.3
    -10 -8 -5 154.38 11.7
    -10 8 5 196.38 10.7
    -10 8 -5 169.18 11.9
    -10 -8 5 161.58 10.7
    10 -8 -5 166.38 11.4
    10 8 5 172.08 12.3
    11 8 -5 0.7 3.4
    -11 8 5 4.1 3.6
    11 -8 5 0.5 4
    -11 -8 -5 -2 3.2
    11 -8 -5 1.5 3.8
    -11 -8 5 5.7 3.2
    -11 8 -5 -3.2 3.8
    11 8 5 4.5 4.4
    12 8 -5 8.3 4.7
    -12 -8 -5 10 4.8
    12 -8 5 12.6 5.2
    -12 8 5 10 4.1
    12 -8 -5 8.9 4.6
    12 8 5 14.6 5.4
    -12 -8 5 3.2 3.3
    -12 8 -5 5.8 5
    13 8 -5 0.8 4.2
    -13 -8 -5 -5.4 3.5
    13 -8 5 -0.8 4.7
    13 -8 -5 2.8 4.4
    13 8 5 3.6 4.4
    -13 8 -5 -3.1 4.6
    14 -8 5 -2 4.4
    -14 -8 -5 -4.8 4
    14 8 -5 -0.9 4.2
    14 -8 -5 1.2 4.9
    14 8 5 -5 4.1
    -14 8 -5 -5.4 4.5
    15 -8 5 -5.2 5.2
    15 8 -5 8.1 5.5
    -15 -8 -5 2.8 4.8
    -15 8 -5 13.7 6.6
    15 8 5 8.5 6.2
    15 -8 -5 13 5.9
    -16 -8 -5 -0.7 4.5
    16 -8 5 3.6 6
    16 8 -5 -1.9 5.1
    16 8 5 -7.7 4.6
    -16 8 -5 -2.5 5.1
    16 -8 -5 0.9 5.8
    0 9 5 0.4 2.2
    0 9 -5 -2.1 2
    0 9 5 0.8 2.1
    0 9 -5 -0.7 1.7
    0 -9 5 1.9 2.1
    0 -9 -5 0.3 2.1
    1 -9 5 24.2 3.9
    -1 9 5 26.2 4
    -1 -9 -5 29.5 4.4
    1 9 -5 31.8 3.9
    1 9 -5 21 3.8
    -1 9 -5 25.2 4.2
    1 9 5 30 4.8
    -1 -9 5 19.7 3.5
    1 -9 -5 24.9 4.1
    1 9 5 26.8 4.1
    1 -9 -5 17.6 4
    -2 -9 -5 278.47 13.6
    2 -9 5 256.27 12.4
    -2 9 5 284.57 13.4
    2 -9 5 238.68 13.1
    2 9 -5 270.17 13.6
    2 9 -5 254.57 12.7
    2 -9 -5 275.47 14.4
    -2 -9 5 270.77 13.2
    -2 9 -5 249.88 13.6
    2 9 5 239.38 13.2
    2 9 5 286.87 14.7
    2 -9 -5 277.37 13.5
    3 9 -5 15.1 3.3
    -3 9 5 13.6 3.4
    -3 -9 -5 11.7 3.3
    3 9 -5 12.6 3.3
    3 -9 5 14.7 3.3
    3 -9 5 14.1 2.8
    -3 9 5 10.8 3.1
    3 9 5 12.3 3.9
    3 9 5 14.3 3.6
    -3 -9 5 13.4 3.2
    3 -9 -5 14.3 3.8
    -3 9 -5 12.3 3.4
    3 -9 -5 15.9 3.3
    -4 -9 -5 457.75 21.8
    4 -9 5 481.95 20.9
    4 -9 5 485.05 21.6
    -4 9 5 466.95 21.4
    4 9 -5 487.25 21.8
    -4 9 5 502.25 21.3
    -4 -9 5 491.05 21.2
    4 9 5 491.45 21.9
    4 9 5 473.65 22.6
    4 -9 -5 469.85 21.5
    4 -9 -5 461.55 22.5
    -4 9 -5 480.25 21.9
    -5 -9 -5 110.19 8.6
    5 9 -5 115.49 8.4
    -5 9 5 133.99 8.6
    5 -9 5 129.19 7.9
    5 -9 5 133.29 8.8
    -5 9 5 126.39 8.3
    5 9 5 125.19 8.8
    5 -9 -5 82.99 9
    -5 9 -5 121.59 8.8
    5 -9 -5 119.69 8.4
    -5 -9 5 116.89 7.8
    5 9 5 120.39 9.3
    6 -9 5 29.6 4.5
    6 9 -5 35.5 5.5
    -6 9 5 26.1 4.4
    -6 9 5 23.2 4.3
    6 -9 5 25.9 4.7
    6 -9 5 22.6 4.5
    -6 -9 -5 29.8 5.1
    6 9 5 29.2 5.2
    -6 -9 5 34.9 5
    6 -9 -5 24.5 4.7
    -6 9 -5 18.3 4.2
    7 9 -5 51.99 6.6
    -7 9 5 62.49 6.5
    7 -9 5 55.39 6.8
    -7 9 5 82.99 7.2
    -7 9 5 60.39 5.4
    -7 -9 -5 58.99 7.2
    -7 -9 5 71.99 7.4
    -7 9 -5 56.49 7
    7 -9 -5 73.39 7.3
    7 9 5 50.59 6.8
    -8 9 5 48.5 4.6
    -8 -9 -5 49.7 7.3
    -8 9 5 50.29 5.8
    8 9 -5 45.1 6.6
    -8 9 5 38.2 5.5
    8 -9 5 33.2 6
    8 9 5 51.49 7.3
    -8 9 -5 42.3 6.4
    8 -9 -5 39.4 5.8
    -8 -9 5 36.5 5.5
    9 -9 5 9.6 4.6
    -9 -9 -5 12.3 4.4
    -9 9 5 9.1 4.1
    -9 9 5 23.4 4.5
    9 9 -5 19.7 4.9
    9 -9 -5 13.7 4.4
    -9 9 -5 9.7 4.4
    -9 -9 5 17.8 4.2
    9 9 5 16.7 4.8
    -10 -9 -5 86.89 10
    -10 9 5 106.49 9.2
    -10 9 5 114.59 8.4
    10 9 -5 81.49 9.2
    10 -9 5 101.49 10.1
    -10 9 -5 101.59 10.2
    10 -9 -5 126.09 9.7
    10 -9 -5 89.39 9.4
    -10 -9 5 103.39 9.3
    10 9 5 88.49 9.8
    -11 -9 -5 31.8 6.1
    -11 9 5 55.89 7
    11 9 -5 22.7 5.7
    11 -9 5 32.4 6.6
    -11 9 -5 35.4 6.5
    11 -9 -5 42 7.1
    -11 -9 5 45 6.3
    11 9 5 35.7 7
    -12 -9 -5 38.6 7
    -12 9 5 37.1 7.5
    12 -9 5 46.4 7.8
    12 9 -5 44.5 7.8
    -12 -9 5 54.49 8.3
    -12 9 -5 38 7.6
    12 9 5 58.29 9.3
    12 -9 -5 41.7 7.1
    13 -9 5 134.89 13.1
    -13 -9 -5 139.59 13.9
    13 9 -5 125.49 13
    13 9 5 151.28 14.5
    -13 9 -5 149.69 13.7
    13 -9 -5 129.39 12.4
    14 9 -5 1.7 5.1
    -14 -9 -5 4.7 5
    14 -9 5 10.2 6.3
    -14 9 -5 11.7 6
    14 -9 -5 15.2 5.9
    14 9 5 13.2 6.6
    -15 -9 -5 13.6 5.8
    15 -9 5 9.6 6.5
    15 9 -5 6.9 6
    -15 9 -5 8.8 6.5
    15 9 5 7.6 5.8
    15 -9 -5 12.6 6.5
    0 -10 -5 883.41 36.7
    0 10 -5 857.41 36.9
    0 10 -5 926.01 35.9
    0 -10 5 895.21 36.5
    0 10 5 835.62 37.6
    0 10 5 931.71 36.9
    1 10 -5 56.19 5.5
    -1 -10 -5 44 5.8
    1 10 -5 44.6 5.6
    -1 10 5 45.5 5.5
    1 -10 5 49.7 5.8
    1 -10 -5 51.99 6
    1 10 5 50.99 6.7
    1 10 5 43 5.5
    1 -10 -5 50.09 6.5
    -1 -10 5 49.4 5.8
    -1 10 -5 58.29 6.7
    -2 10 5 533.35 22.7
    2 10 -5 480.15 22.6
    2 10 -5 528.95 22.1
    2 -10 5 484.95 22.4
    -2 -10 -5 482.85 22.6
    2 10 5 509.95 23.7
    2 -10 -5 505.75 22.7
    -2 -10 5 479.35 22.1
    -2 10 -5 484.25 22.9
    2 10 5 523.05 22.9
    2 -10 -5 512.45 23.6
    -3 10 5 15 3.8
    3 -10 5 20.8 4.1
    3 -10 5 19.8 3.5
    3 10 -5 21.3 4
    3 10 -5 21.7 4.5
    -3 -10 -5 19.6 4.1
    3 -10 -5 17.6 3.9
    -3 10 -5 16.4 4.1
    3 10 5 17.2 4.4
    3 10 5 17 4
    -3 -10 5 20.3 4.1
    3 -10 -5 17.6 4.3
    -4 -10 -5 4.4 3
    4 -10 5 6.9 3.1
    4 -10 5 4.6 2.3
    -4 10 5 1.5 2.7
    -4 10 5 0.6 2.6
    4 10 -5 3.9 2.9
    4 10 5 2.9 2.8
    -4 -10 5 4.7 2.6
    4 -10 -5 4.7 3
    4 10 5 1.8 2.9
    4 -10 -5 1.5 2.5
    -4 10 -5 8.1 3.5
    -5 10 5 16.9 4
    5 -10 5 14 3.2
    5 -10 5 5.7 3.3
    -5 -10 -5 13.6 3.9
    5 10 -5 3.9 3.1
    -5 10 5 10.1 3.4
    5 -10 -5 16.5 4.1
    -5 -10 5 18 4.1
    -5 10 -5 13.4 4.2
    5 10 5 7.2 3.7
    5 10 5 8.3 3.3
    -6 -10 -5 63.49 7.8
    6 -10 5 63.89 7.2
    6 -10 5 83.39 7.9
    -6 10 5 72.99 7.1
    6 10 -5 61.99 7
    -6 10 5 71.89 7.1
    6 -10 5 61.09 6.6
    6 -10 -5 57.89 6.8
    -6 -10 5 64.59 6.9
    6 10 5 73.19 8.8
    -6 10 -5 66.19 7.2
    6 10 5 51.89 6.7
    -7 10 5 166.98 10.4
    7 -10 5 160.48 10.3
    -7 -10 -5 168.18 11.4
    7 -10 5 153.78 11.1
    -7 10 5 181.08 9.6
    -7 10 5 181.58 10.9
    7 -10 5 182.48 11.4
    7 10 -5 143.89 10.8
    -7 10 -5 165.68 11.4
    7 10 5 167.98 11.5
    7 -10 -5 150.18 10.6
    -7 -10 5 153.88 10.1
    -8 10 5 401.36 18.4
    -8 10 5 360.76 16.8
    -8 10 5 391.96 18.7
    8 -10 5 389.86 19.6
    -8 -10 -5 378.36 19.7
    8 10 -5 386.06 19.6
    8 10 5 371.16 19.7
    -8 -10 5 384.06 18.6
    -8 10 -5 332.27 19.1
    8 -10 -5 367.86 19
    9 10 -5 4.8 3.8
    -9 -10 -5 10.2 4.2
    9 -10 5 13.2 4.9
    -9 10 5 10.8 3.8
    -9 10 5 6.3 3.9
    9 10 5 20.8 5.4
    9 -10 -5 4.5 3.9
    -9 -10 5 9.6 3.5
    -9 10 -5 12.7 5
    -10 10 5 67.19 7.6
    -10 -10 -5 41.7 7.8
    10 10 -5 53.59 7.7
    10 -10 5 52.49 7.9
    -10 -10 5 48.7 6.7
    10 -10 -5 35.8 6.5
    10 10 5 56.99 8.3
    10 -10 -5 51.59 7.5
    -10 10 -5 33.2 6.6
    11 -10 5 15.5 5.5
    -11 10 5 10.2 4.6
    11 10 -5 12.5 5.2
    -11 -10 -5 8.5 4.8
    11 10 5 13.6 6
    11 -10 -5 9.9 5.1
    -11 -10 5 4.2 3.5
    -11 10 -5 7 5.1
    12 -10 5 0.4 4.7
    12 10 -5 1 4.3
    -12 -10 -5 -3.4 3.9
    12 10 5 3.6 5
    12 -10 -5 6.2 4.9
    -12 10 -5 0.1 5
    13 -10 5 56.99 9
    -13 -10 -5 49.7 8.4
    13 10 -5 59.69 9.1
    13 10 5 55.89 9.2
    13 -10 -5 47.1 7.9
    -13 10 -5 40 7.6
    14 -10 5 73.39 10.6
    14 10 -5 68.39 10.2
    -14 -10 -5 66.89 10.1
    14 -10 -5 67.39 9.7
    14 10 5 61.59 10.1
    -14 10 -5 64.69 9.5
    -15 -10 -5 7.9 5.9
    15 -10 5 27.4 7.6
    15 10 -5 6 6
    15 10 5 2.6 6.1
    -15 10 -5 19.3 7.1
    15 -10 -5 11.3 6.4
    0 11 5 1.3 2.9
    0 -11 -5 -2.2 2.4
    0 11 5 0.9 3.2
    0 -11 5 -1.9 2.3
    0 11 -5 -1 2.6
    1 -11 5 52.99 6.2
    -1 11 5 56.09 6.5
    1 11 -5 38.2 5.6
    1 11 -5 52.79 5.6
    -1 -11 -5 43.6 5.9
    1 11 5 42.5 6.6
    1 11 5 53.49 6.3
    -1 11 -5 33.8 5.3
    1 -11 -5 50.69 6.2
    -1 -11 5 37.8 5.3
    -2 -11 -5 2.4 2.8
    2 11 -5 -1.9 2.1
    2 11 -5 4.7 3.3
    -2 11 5 -2.2 2.7
    2 -11 5 1.9 2.6
    -2 11 -5 3 3.1
    2 -11 -5 0.6 3
    2 11 5 0.9 2.9
    2 11 5 5.3 3.4
    -2 -11 5 1.7 2.7
    -3 -11 -5 24.3 4.7
    3 -11 5 22.1 3.9
    -3 11 5 19.3 4.3
    3 -11 5 22.9 4.3
    3 11 -5 17.9 4.4
    3 11 -5 21.9 4.2
    3 11 5 18.4 5.1
    -3 -11 5 18.4 4.2
    3 11 5 21.9 4.7
    -3 11 -5 22.6 4.9
    3 -11 -5 13.5 3.9
    4 11 -5 18 4.2
    -4 11 5 17.1 4.3
    4 -11 5 12.8 4
    4 11 -5 21.5 4.6
    -4 11 5 9.7 3.7
    -4 -11 -5 9.3 3.6
    4 -11 5 14.7 3.2
    4 11 5 17 4.8
    4 -11 -5 9.3 3.7
    -4 -11 5 12.5 3.6
    4 11 5 15.2 4.3
    -4 11 -5 17.1 4.4
    5 -11 5 36.1 4.8
    -5 11 5 31.5 5.1
    -5 -11 -5 29 5.2
    -5 11 5 34.2 5
    5 -11 5 42.7 5.9
    5 11 -5 17.1 4.5
    5 -11 -5 24.8 4.7
    5 11 5 27.3 5.7
    -5 11 -5 32.3 5.4
    5 11 5 29.6 5.3
    -5 -11 5 31.8 5.1
    -6 11 5 8 3.9
    6 -11 5 2.1 2.6
    6 11 -5 7.7 3.8
    -6 11 5 3.6 3.4
    6 -11 5 8.8 4
    -6 -11 -5 5.9 3.7
    -6 -11 5 6.9 3.2
    6 -11 -5 6 3.7
    6 11 5 9.5 4.2
    6 11 5 8.4 4.4
    -6 11 -5 5.2 3.8
    7 -11 5 87.19 8.9
    7 -11 5 74.59 8
    -7 11 5 94.39 8.6
    7 -11 5 79.99 8.4
    7 11 -5 55.99 7.5
    -7 11 5 99.39 8.1
    -7 -11 -5 77.89 9
    -7 11 -5 76.19 9.1
    -7 -11 5 75.49 8.1
    7 -11 -5 104.49 9.6
    7 11 5 61.39 8.1
    8 -11 5 111.29 9
    -8 -11 -5 115.89 11.1
    8 11 -5 117.09 10.7
    -8 11 5 118.89 9.2
    8 -11 5 108.49 10.7
    -8 11 5 133.39 10
    -8 11 5 116.79 8
    8 -11 -5 98.69 10
    8 11 5 136.79 10.8
    -8 -11 5 125.89 9.3
    -8 11 -5 129.09 11.8
    -9 11 5 41.9 6.3
    -9 11 5 21.4 4.8
    9 -11 5 22.3 6.1
    -9 -11 -5 20.6 5.6
    9 11 -5 10.7 4.8
    -9 -11 5 20.9 5.2
    9 11 5 14.6 5.4
    -9 11 -5 13.9 5.3
    9 -11 -5 22.4 5.5
    -10 11 5 247.98 14.5
    10 11 -5 226.98 15.3
    -10 -11 -5 239.88 15.7
    10 -11 5 234.28 15.4
    10 -11 -5 222.78 14.7
    10 11 5 260.27 16.2
    10 -11 -5 260.07 15.4
    -10 -11 5 221.98 14
    -10 11 -5 227.78 15.5
    11 11 -5 58.39 9
    11 -11 5 71.69 9.2
    -11 -11 -5 40.9 7.9
    -11 11 5 77.69 10
    11 -11 -5 58.49 8.5
    -11 11 -5 57.19 8.4
    11 -11 -5 67.39 8.7
    11 11 5 54.69 8.6
    -11 -11 5 74.69 11.1
    -12 -11 -5 149.09 14
    12 -11 5 175.58 13.9
    12 11 -5 165.88 15.2
    12 11 5 181.18 16.7
    -12 11 -5 174.68 15
    12 -11 -5 176.98 13.7
    13 11 -5 56.69 9.6
    -13 -11 -5 66.89 9.7
    13 -11 5 58.79 9.7
    13 -11 -5 55.59 9
    13 11 5 58.99 9.9
    -13 11 -5 58.69 9.3
    14 -11 5 25.8 7.7
    -14 -11 -5 35.6 7.9
    14 11 -5 23 7.1
    -14 11 -5 9.5 6.7
    14 11 5 12.3 6.9
    14 -11 -5 22.1 7.1
    0 12 5 36.7 6.2
    0 -12 -5 37.8 5.7
    0 -12 5 53.69 6.5
    0 12 -5 48.7 6.9
    0 12 5 42 6.1
    1 12 -5 229.78 12.9
    1 -12 5 251.27 13.7
    -1 12 5 254.27 14
    1 12 -5 236.68 13.9
    -1 -12 -5 255.97 14
    1 -12 -5 225.68 13.5
    1 12 5 208.38 14.3
    -1 12 -5 224.18 13.8
    -1 -12 5 242.88 13.6
    1 12 5 252.17 14
    2 -12 5 0.4 3
    -2 12 5 2 3.1
    2 12 -5 -1.2 2.6
    2 12 -5 -0.6 2.7
    -2 -12 -5 0.3 2.9
    -2 -12 5 1.6 2.7
    2 12 5 0 3.2
    -2 12 -5 3.4 3.3
    2 -12 -5 -1.9 2.7
    2 12 5 -1.2 3.2
    3 12 -5 0.8 3.1
    3 -12 5 3.2 3.2
    -3 12 5 1.2 3.2
    -3 -12 -5 -1.5 2.6
    3 12 -5 3.3 3.1
    3 12 5 -1.9 2.9
    -3 12 -5 2.8 3.5
    -3 -12 5 -0.6 2.5
    3 -12 -5 2.1 2.9
    3 12 5 -1.9 3
    4 12 -5 31 5.5
    -4 -12 -5 31.7 5.7
    -4 12 5 39.3 5.8
    -4 12 5 46.5 6.1
    4 -12 5 33 4.8
    4 12 -5 38.4 5.7
    4 -12 5 35.6 5.9
    4 -12 -5 29.7 5.4
    -4 -12 5 42.5 5.9
    4 12 5 34.3 5.6
    -4 12 -5 34.6 6
    4 12 5 21.5 5.5
    -5 12 5 2.3 3.4
    5 12 -5 1.4 3.1
    5 12 -5 4.1 3.3
    5 -12 5 5.8 3.9
    -5 12 5 -1.4 3.3
    -5 -12 -5 1.7 3.1
    5 -12 5 -0.5 2.4
    5 -12 -5 1.2 3.1
    -5 -12 5 -0.8 2.8
    5 12 5 -1.3 5.7
    5 12 5 -2.3 2.9
    -5 12 -5 -2.4 3.2
    -6 12 5 97.59 9.1
    -6 -12 -5 77.59 8.8
    6 -12 5 81.49 8.1
    6 -12 5 82.89 8.8
    6 12 -5 77.49 9
    -6 12 5 81.69 8.4
    6 12 5 77.29 8.9
    6 -12 -5 80.99 8.5
    -6 -12 5 78.79 8.3
    -6 12 -5 65.99 8.2
    -7 -12 -5 25.9 5.9
    -7 12 5 28.7 5.6
    7 -12 5 30.4 6.1
    -7 12 5 20.6 4.8
    7 12 -5 17.6 5.2
    7 -12 5 20.1 4.5
    7 -12 5 33.7 6.1
    -7 -12 5 20.6 4.8
    -7 12 -5 23.8 6.3
    7 12 5 18.8 5.4
    7 -12 -5 24.1 5.8
    8 -12 5 42.7 7.1
    -8 12 5 39.6 6.2
    -8 -12 -5 44.9 7.3
    -8 12 5 50.09 7.1
    8 12 -5 32.2 6.7
    8 -12 5 49.4 7.6
    8 12 5 24.6 6.2
    -8 12 -5 40.8 7.5
    8 -12 -5 33.5 6.4
    -8 -12 5 40.5 6.4
    9 -12 5 108.39 11
    9 12 -5 112.49 11.6
    -9 -12 -5 88.49 10.5
    -9 12 5 107.69 10.3
    9 12 5 105.79 11.2
    -9 12 -5 91.39 10.2
    9 -12 -5 88.99 9.9
    -9 -12 5 103.89 10.5
    10 -12 5 -5.6 4
    -10 12 5 5.7 4.3
    -10 -12 -5 -8.3 3.1
    10 12 -5 4.6 4.3
    -10 -12 5 5.1 3.8
    -10 12 -5 -4.1 4.4
    10 -12 -5 1 4.3
    10 12 5 3 4.7
    10 -12 -5 3.7 4.5
    11 -12 5 40.8 7.6
    11 12 -5 33.2 7.2
    -11 -12 -5 42.8 8.5
    11 12 5 44.5 8.4
    11 -12 -5 22.9 6.3
    11 -12 -5 26.4 7
    -11 12 -5 34.2 7.4
    -12 -12 -5 55.49 8.8
    12 -12 5 60.19 9.7
    12 12 -5 61.59 9.2
    -12 12 -5 66.89 9.7
    12 -12 -5 44.1 8
    12 12 5 64.89 10.3
    -13 -12 -5 -3.2 4.3
    13 -12 5 2.9 6.3
    13 12 -5 1.8 5.1
    -13 12 -5 4.8 6.2
    13 -12 -5 15.2 6.5
    13 12 5 0.9 5
    0 -13 -5 2 3.2
    0 -13 5 -2.5 2.7
    0 13 -5 -1.3 3.2
    0 13 5 -1.3 2.9
    0 13 5 -2 3.1
    -1 13 5 20.8 5.1
    1 13 -5 8.3 3.6
    1 13 -5 3 3.6
    -1 -13 -5 9.4 4
    1 -13 5 17 4.6
    -1 -13 5 17.4 4.6
    1 13 5 16.4 5
    1 13 5 11.8 4.2
    1 -13 -5 6.5 4.1
    -1 13 -5 7.6 3.9
    2 -13 5 158.78 11.2
    2 13 -5 143.99 11.1
    2 13 -5 161.88 10.5
    -2 13 5 157.68 11.3
    -2 -13 -5 163.18 11.3
    2 13 5 157.48 11.3
    2 13 5 151.58 14.5
    2 -13 -5 150.58 11
    -2 13 -5 136.79 11
    -2 -13 5 146.59 10.6
    3 13 -5 50.89 6.6
    3 -13 5 47.9 6.8
    -3 -13 -5 55.09 7.3
    -3 13 5 52.89 7.2
    3 13 -5 56.99 7.8
    -3 -13 5 38.6 6
    3 -13 -5 61.09 7.8
    -3 13 -5 37.8 6.6
    3 13 5 37.1 6.2
    4 -13 5 42 6.7
    4 13 -5 38.9 6.5
    -4 13 5 34.6 6.2
    -4 13 5 39.5 6.3
    4 13 -5 32.5 5.7
    4 -13 5 33.3 5.2
    -4 -13 -5 30 6
    4 13 5 27.2 5.5
    4 -13 -5 30.8 6.1
    -4 -13 5 32.2 5.9
    -4 13 -5 36.7 6.3
    5 13 -5 12.8 4.6
    5 -13 5 12.8 3.6
    5 -13 5 12.2 4.6
    -5 -13 -5 19.4 5.1
    -5 13 5 14.3 5
    5 13 -5 26.8 5.3
    -5 13 5 19.7 5.1
    -5 13 -5 24.3 5.6
    5 -13 -5 9.5 4.5
    -5 -13 5 20.3 4.6
    5 13 5 9.5 4.4
    -6 13 5 12.9 4.7
    6 -13 5 8.1 4.8
    6 13 -5 11 4.4
    -6 13 5 12.3 4.6
    -6 -13 -5 18.6 5.2
    6 -13 5 4.1 3.2
    6 13 -5 8 4.4
    6 -13 -5 12.2 5
    6 13 5 10.8 4.9
    -6 -13 5 3.1 3.5
    -6 13 -5 17.4 5.4
    7 13 -5 -0.8 3.5
    -7 -13 -5 8.1 4.6
    -7 13 5 2.7 3.9
    7 -13 5 3.3 4.4
    7 13 -5 0 4
    -7 13 5 5.8 4.4
    7 -13 5 3.8 4.1
    7 -13 -5 9.2 4.6
    -7 13 -5 3.1 4.5
    7 13 5 1.2 4.2
    -7 -13 5 8 4
    -8 13 5 45.8 7.3
    -8 -13 -5 49.3 8.2
    8 -13 5 36.4 7.1
    -8 13 5 44.8 8
    8 -13 5 45.4 7.5
    8 13 -5 53.89 8.2
    8 -13 -5 32.1 6.7
    -8 13 -5 53.79 8.3
    -8 -13 5 50.99 7.4
    8 13 5 46.2 7.8
    -9 13 5 21.7 5.8
    -9 -13 -5 23.2 6.3
    9 13 -5 7 4.8
    9 -13 5 14.5 5.9
    -9 13 -5 33.3 7
    9 -13 -5 11.4 5.3
    -9 -13 5 22.1 5.3
    9 13 5 27.7 7.2
    -10 -13 -5 303.57 18.5
    10 -13 5 289.97 18.2
    10 13 -5 277.97 18.2
    10 -13 -5 284.47 17.7
    10 13 5 270.07 18.2
    -10 13 -5 296.17 18.3
    -11 -13 -5 55.29 9.1
    11 13 -5 37.7 7.7
    11 -13 5 37.6 8.2
    11 -13 -5 44.6 7.9
    11 13 5 49.5 9
    11 -13 -5 25.5 6.8
    -11 13 -5 34.8 7.7
    -12 -13 -5 85.29 11
    12 -13 5 94.29 11.9
    12 13 -5 87.29 11.8
    -12 13 -5 107.19 12.2
    12 -13 -5 70.99 10.2
    12 13 5 98.89 12.7
    13 13 -5 45.1 9
    -13 -13 -5 43.7 8.7
    13 -13 5 44.6 8.9
    13 -13 -5 61.79 10.1
    -13 13 -5 34.3 8.4
    13 13 5 39.7 8.5
    0 -14 5 259.27 15.5
    0 14 -5 262.07 16
    0 14 5 298.07 16.4
    0 -14 -5 265.87 15.9
    -1 -14 -5 83.69 9.2
    -1 14 5 80.19 9
    1 -14 5 78.69 8.9
    1 14 -5 82.19 9.6
    -1 -14 5 77.99 8.5
    -1 14 -5 70.59 8.9
    1 -14 -5 71.79 8.7
    1 14 5 65.29 8.2
    2 14 -5 193.38 13.9
    -2 -14 -5 214.68 14.1
    2 14 -5 216.78 13.2
    2 -14 5 206.48 13.8
    -2 14 5 228.78 14.2
    2 -14 -5 208.08 13.8
    -2 14 -5 223.28 14.5
    2 14 5 215.88 14.2
    -2 -14 5 237.68 14
    3 -14 5 69.29 8.4
    -3 -14 -5 81.69 9.3
    3 14 -5 75.19 9.3
    -3 14 5 78.79 9.1
    3 14 -5 79.29 8.4
    3 -14 -5 64.59 8.4
    -3 -14 5 62.09 7.9
    -3 14 -5 70.09 8.8
    3 14 5 54.79 8
    -4 -14 -5 0.1 3.6
    4 14 -5 -1.6 3.2
    -4 14 5 -0.6 3.9
    4 14 -5 -1.9 3.6
    4 -14 5 5.2 4.2
    -4 14 5 2.7 4
    4 -14 -5 1.5 3.9
    -4 -14 5 6.6 4
    4 14 5 1.6 4.1
    -4 14 -5 2.3 4.4
    5 -14 5 18.7 5.7
    -5 14 5 16.5 5.4
    -5 -14 -5 22.6 5.8
    5 14 -5 22.8 5.6
    -5 14 5 17.7 5.5
    5 14 -5 20.2 5.5
    -5 -14 5 21.6 5.4
    5 14 5 19.1 5.3
    5 -14 -5 13.7 5.2
    -5 14 -5 13.1 5.1
    -6 14 5 8 4.4
    -6 14 5 9.5 4.8
    6 -14 5 10.9 5.1
    6 14 -5 2.3 4.3
    6 14 -5 1.9 4
    -6 -14 -5 13.8 5
    6 14 5 8.3 4.9
    -6 14 -5 3.7 4.8
    -6 -14 5 0.6 3.6
    6 -14 -5 4.8 4.9
    7 -14 5 209.78 14.7
    7 -14 5 215.08 14.9
    -7 -14 -5 209.68 15
    -7 14 5 204.38 13.7
    7 14 -5 229.78 15.2
    -7 14 5 203.88 14.2
    7 -14 -5 226.58 14.9
    -7 14 -5 188.08 14.6
    7 14 5 209.88 15
    -7 -14 5 232.48 14.4
    -8 14 5 111.99 11.2
    -8 -14 -5 134.29 13
    8 -14 5 104.99 11.7
    8 -14 5 117.39 12
    8 14 -5 90.99 11
    8 14 5 112.69 12.2
    8 -14 -5 114.99 11.8
    -8 14 -5 129.39 12.8
    -8 -14 5 94.89 10.5
    9 -14 5 4.1 5.6
    -9 -14 -5 10.5 5.5
    -9 14 5 11.7 7.7
    9 14 -5 15.5 6.2
    9 -14 -5 14.8 5.7
    -9 14 -5 6.3 5.5
    9 14 5 12 5.9
    10 -14 5 81.39 10.6
    10 14 -5 80.59 11
    -10 -14 -5 88.29 11.3
    10 -14 -5 78.39 10
    10 14 5 71.39 10.6
    -10 14 -5 94.49 11.9
    11 14 -5 -2 4.9
    -11 -14 -5 3.6 5.2
    11 -14 5 -2.3 5.1
    -11 14 -5 0.3 5.5
    11 14 5 7.4 5.7
    11 -14 -5 0.4 5.2
    11 -14 -5 1.4 5.1
    -12 -14 -5 8.8 6.1
    12 -14 5 -1.7 5.9
    12 14 -5 7.1 5.5
    12 -14 -5 3.9 5.4
    12 14 5 4.6 5.4
    -12 14 -5 3.6 5.7
    0 -15 -5 -3.4 3.9
    0 -15 5 -1.3 3.8
    0 15 5 -1.1 4
    0 15 -5 0.3 4.1
    1 15 -5 121.89 11.8
    1 -15 5 113.09 11
    -1 -15 -5 125.09 11.8
    -1 15 5 115.49 11.4
    1 -15 -5 109.99 11.5
    1 15 5 137.69 12.6
    -1 15 -5 110.09 11.6
    -1 -15 5 136.39 12.1
    2 15 -5 167.48 12.9
    -2 -15 -5 175.38 12.9
    -2 15 5 184.88 13.1
    2 -15 5 180.28 12.9
    2 15 5 169.58 12.7
    -2 15 -5 115.59 12.3
    -2 -15 5 171.58 12.5
    2 -15 -5 172.88 12.8
    3 15 -5 -4.6 3.6
    -3 -15 -5 3.9 4.2
    -3 15 5 8.9 4.9
    3 -15 5 10.9 5.1
    3 -15 -5 5.9 4.7
    3 15 5 7.9 4.7
    -3 15 -5 1.6 4.5
    -3 -15 5 8.6 4.4
    4 -15 5 228.98 15.3
    -4 15 5 233.58 15
    4 15 -5 202.08 15.1
    -4 -15 -5 214.08 15.1
    -4 15 5 235.28 15.2
    4 15 5 257.57 16.1
    -4 15 -5 211.98 15.2
    4 -15 -5 218.78 15.2
    -4 -15 5 253.47 15
    5 15 -5 4.9 4.7
    -5 15 5 1.6 4.4
    5 -15 5 3.9 4.6
    -5 -15 -5 -2.3 3.8
    -5 15 5 0.2 4.3
    -5 15 -5 12.5 5.6
    5 15 5 2.1 4.5
    -5 -15 5 5.9 4.7
    5 -15 -5 10.7 5.3
    -6 15 5 223.68 15
    6 -15 5 198.08 15
    -6 -15 -5 229.58 15.6
    6 15 -5 186.18 14.6
    -6 15 5 244.88 14.9
    6 15 5 240.78 15.8
    6 -15 -5 206.58 15
    -6 15 -5 213.58 15.5
    -6 -15 5 220.88 14.7
    -7 -15 -5 51.09 8.7
    7 15 -5 46.2 8.2
    7 -15 5 32.2 7.2
    7 -15 5 31 7.5
    -7 15 5 33.1 7.1
    7 -15 -5 33.1 7.3
    -7 -15 5 45.6 7.4
    -7 15 -5 39.2 7.4
    7 15 5 32.7 7
    -8 -15 -5 12 5.8
    8 -15 5 12 6.1
    8 -15 5 5.1 5.7
    8 15 -5 18 6.4
    -8 15 5 11.4 6.4
    8 15 5 14 5.7
    8 -15 -5 8.2 5.7
    -8 -15 5 12.8 6.4
    -8 15 -5 9.2 5.7
    9 15 -5 55.69 9.1
    -9 -15 -5 70.09 10.3
    9 -15 5 68.29 9.9
    9 -15 -5 55.29 9.1
    -9 15 -5 49.99 9.1
    9 15 5 59.79 10.1
    -10 -15 -5 4.6 4.9
    10 -15 5 26.2 7.8
    10 15 -5 12.6 6.1
    10 -15 -5 13.6 6.7
    10 15 5 22.5 7.2
    -10 15 -5 10 6.9
    0 16 5 672.63 31.1
    0 -16 -5 640.94 31
    0 -16 5 649.04 30.5
    0 16 -5 597.84 30.7
    1 -16 5 102.59 11.1
    -1 -16 -5 106.29 11.5
    1 16 -5 97.19 10.7
    -1 16 5 97.99 10.8
    1 -16 -5 98.69 11.1
    -1 16 -5 80.29 10.4
    -1 -16 5 102.19 10.6
    1 16 5 91.19 10.9
    2 -16 5 379.16 20.6
    -2 16 5 361.76 20.5
    -2 -16 -5 330.97 20.2
    2 16 -5 331.87 20.3
    2 -16 -5 365.16 20.6
    -2 -16 5 385.26 20.4
    -2 16 -5 374.66 21.1
    2 16 5 357.06 20.6
    3 -16 5 119.99 12.2
    -3 -16 -5 126.39 13
    3 16 -5 136.99 13.4
    -3 16 5 129.59 12.2
    3 -16 -5 144.59 13.2
    3 16 5 135.79 13.3
    -3 -16 5 151.38 13
    -3 16 -5 143.29 13.4
    4 16 -5 -0.4 4.6
    -4 -16 -5 13.1 5.5
    -4 16 5 0.5 4.6
    -4 16 5 -2.3 4.6
    4 -16 5 7.1 5.4
    4 -16 -5 -3.3 4.7
    -4 -16 5 0.6 4.1
    -4 16 -5 -4.7 4.3
    4 16 5 2.5 4.9
    -5 -16 -5 63.09 9.1
    -5 16 5 48.5 8.2
    5 16 -5 52.09 9
    -5 16 5 46.7 8.2
    5 -16 5 68.39 9.2
    5 -16 -5 74.59 9.9
    -5 -16 5 67.49 8.9
    5 16 5 54.99 9.1
    -5 16 -5 58.89 9.2
    -6 16 5 186.88 14
    -6 -16 -5 172.88 15.8
    -6 16 5 157.08 16.3
    6 -16 5 195.98 14.5
    6 16 -5 152.18 14.3
    -6 16 -5 157.18 14.3
    6 16 5 147.59 14.5
    6 -16 -5 154.48 14.1
    -6 -16 5 142.79 13.4
    -7 16 5 10.8 6.2
    -7 -16 -5 18.4 6.7
    7 -16 5 22.6 6.7
    7 16 -5 18.8 6.6
    7 -16 5 30.7 7.5
    -7 16 -5 20.8 6.6
    -7 -16 5 28.4 11.6
    7 16 5 13.5 6.2
    7 -16 -5 13.6 6.2
    8 16 -5 224.98 16.6
    8 -16 5 240.68 16.8
    8 -16 5 257.87 17.3
    -8 -16 -5 221.28 16.5
    -8 16 -5 212.68 16.4
    8 16 5 231.48 16.9
    8 -16 -5 228.78 16.6
    9 -16 5 9.4 6
    -9 -16 -5 15 6.2
    9 16 -5 15.7 6.6
    9 16 5 12.5 6.2
    9 -16 -5 18 6.8
    -9 16 -5 4.5 6.4
    0 -17 5 -0.9 4.5
    0 -17 -5 6.2 5
    0 17 -5 3.3 5.1
    0 17 5 -7.2 4.6
    1 17 -5 38 7.8
    -1 -17 -5 25.2 7
    -1 17 5 30.5 7.5
    1 -17 5 29.8 7.4
    -1 -17 5 39.5 7.8
    1 17 5 19.8 6.4
    1 -17 -5 40.2 7.9
    -1 17 -5 29.9 7.4
    2 -17 5 29.5 7.2
    -2 17 5 33.8 7.3
    2 17 -5 15.8 6.3
    -2 -17 -5 31.6 7.2
    2 -17 -5 23.2 7.1
    -2 17 -5 43.4 8.6
    -2 -17 5 39.1 7.7
    2 17 5 30 7.3
    3 17 -5 5.9 4.9
    -3 -17 -5 5 4.7
    -3 17 5 3.6 5.1
    3 -17 5 7.7 5.3
    3 -17 -5 2.3 5.2
    -3 17 -5 -0.8 5
    3 17 5 0.7 4.9
    -3 -17 5 1.8 4.8
    -4 -17 -5 250.37 17.2
    -4 17 5 256.57 17.1
    4 17 -5 268.07 17.7
    4 -17 5 266.97 17.4
    -4 17 5 257.77 17.1
    4 17 5 213.78 16.7
    4 -17 -5 234.08 16.8
    -4 17 -5 234.98 17
    -4 -17 5 259.07 16.9
    -5 17 5 20.5 6.7
    -5 17 5 8 6.1
    5 17 -5 14.8 6.4
    5 -17 5 5.3 5.7
    -5 -17 -5 15.1 6.3
    -5 17 -5 11.5 6.4
    -5 -17 5 6.2 5.2
    5 -17 -5 5.6 5.5
    5 17 5 -2.2 4.8
    6 -17 5 36.3 8.4
    -6 -17 -5 67.39 9.9
    6 17 -5 51.29 8.9
    -6 17 5 68.39 14
    6 17 5 49.4 8.8
    -6 17 -5 53.99 9.2
    6 -17 -5 57.09 9.6
    7 -17 5 -0.5 5.2
    7 -17 5 -2.2 4.9
    7 17 -5 4.4 5.3
    -7 -17 -5 -1.7 4.8
    7 -17 -5 4.9 5.6
    -7 17 -5 4.2 5.8
    7 17 5 17.8 6.3
    0 -18 -5 11.1 5.9
    0 18 5 1.4 5.4
    0 -18 5 5.1 5.3
    0 18 -5 3.6 6.1
    -1 18 5 0.6 5.5
    1 18 -5 4.2 5.7
    1 -18 5 2.6 5
    -1 -18 -5 5.4 5.5
    1 -18 -5 7.6 5.7
    -1 -18 5 12.9 6.2
    -1 18 -5 5.9 5.9
    1 18 5 7 6.1
    -2 -18 -5 29.5 7.5
    2 18 -5 12.7 6.2
    -2 18 5 11.1 6.6
    2 -18 5 9.4 5.8
    2 18 5 12.1 6
    -2 -18 5 27.5 7.5
    -2 18 -5 20.4 6.8
    2 -18 -5 17.5 6.5
    -3 18 5 1.6 5.8
    -3 18 5 -3.6 5.2
    3 18 -5 1.3 5.5
    -3 -18 -5 1.3 5.1
    3 -18 5 -1.5 5.4
    -3 -18 5 4.5 5.4
    3 -18 -5 8.8 6.2
    -3 18 -5 -6.4 4.7
    3 18 5 -3.1 5.6
    -4 18 5 -1 5.5
    4 -18 5 11.3 6.3
    -4 18 5 1.2 5.5
    4 18 -5 -0.1 5.3
    -4 -18 -5 6.9 5.7
    -4 -18 5 10.9 6.3
    4 -18 -5 2.3 5.7
    -4 18 -5 2.6 6
    4 18 5 16.4 6.2
    5 18 -5 19.5 7.1
    5 -18 5 16 6.6
    -5 -18 -5 26.3 7.3
    -5 18 -5 18.5 7.5
    5 18 5 18.9 7.6
    5 -18 -5 24.7 7.8
    0 0 -6 2151.58 78.49
    0 0 -6 2136.99 79.39
    0 0 6 2066.69 79.49
    0 0 6 2134.89 79.39
    0 0 -6 2114.59 79.39
    -1 0 6 1.4 1.5
    1 0 -6 2.1 1
    -1 0 6 0.8 1.3
    1 0 6 0.8 1.2
    1 0 6 0.7 1.2
    1 0 -6 1.7 1.1
    -1 0 -6 0.7 1
    -1 0 -6 1.8 0.8
    1 0 6 0.4 0.9
    -1 0 -6 2 0.8
    -1 0 -6 1.4 1.2
    -2 0 -6 1525.45 58.39
    2 0 6 1510.45 59.09
    -2 0 6 1551.14 59.49
    2 0 6 1573.84 58.19
    2 0 -6 1576.34 59.09
    2 0 6 1549.14 58.99
    -2 0 -6 1585.94 58.89
    -2 0 6 1599.64 59.09
    -2 0 -6 1600.84 59.09
    2 0 6 1561.64 58.19
    -2 0 -6 1578.04 58.39
    -3 0 -6 2051.79 75.69
    -3 0 6 2020.5 75.99
    3 0 6 2031.2 75.59
    3 0 6 1979.1 76.09
    -3 0 -6 1980.9 75.99
    -3 0 6 2031 76.59
    3 0 6 2028.5 75.79
    3 0 -6 2062.39 75.99
    -3 0 -6 2063.79 75.69
    4 0 6 4.4 1.8
    4 0 6 2.9 1.3
    4 0 6 3.1 1.5
    4 0 -6 2.3 1.3
    -4 0 -6 2 1.3
    4 0 -6 2.4 1.1
    -4 0 6 1.7 1.5
    -4 0 6 1.2 1.8
    4 0 -6 3.4 1.2
    -4 0 -6 4.8 1.6
    5 0 -6 1454.85 54.09
    5 0 6 1438.56 54.39
    5 0 -6 1431.46 54.09
    5 0 6 1467.05 55.19
    5 0 -6 1490.15 55.39
    5 0 6 1429.46 54.79
    -5 0 -6 1383.56 55.09
    -6 0 6 11.6 1.7
    6 0 6 14.5 2.4
    6 0 -6 14.9 2.4
    6 0 6 14.2 2.2
    6 0 6 14.9 3
    6 0 -6 14.9 2.3
    -6 0 -6 10.6 2.6
    7 0 6 109.79 6.3
    -7 0 6 111.09 6
    7 0 -6 123.09 6.7
    7 0 6 109.19 7.4
    -7 0 -6 95.19 7
    8 0 6 620.34 26.2
    -8 0 -6 630.04 26.1
    8 0 -6 663.23 25.3
    8 0 6 626.54 24.6
    -8 0 6 506.95 24.3
    -9 0 6 10 3
    9 0 6 28 4.8
    9 0 6 15.2 2.8
    -9 0 -6 21.6 4.3
    9 0 -6 21.4 3.7
    -10 0 -6 58.99 7
    10 0 -6 53.79 5.9
    -10 0 6 56.19 5.8
    10 0 6 55.69 4.4
    10 0 6 39.8 6
    11 0 6 79.59 8.7
    11 0 -6 70.69 7.5
    -11 0 -6 71.09 8.2
    11 0 6 72.19 5.1
    12 0 -6 8.7 3.9
    -12 0 -6 10.3 4.5
    -12 0 6 5.9 3.3
    12 0 6 4.6 4.3
    13 0 6 254.57 16.3
    13 0 -6 284.07 15.6
    -13 0 -6 269.07 16
    14 0 -6 7.5 4.5
    14 0 6 13.6 5.6
    -14 0 -6 5.5 4.9
    15 0 6 18.1 6.3
    15 0 -6 20.1 5.8
    -15 0 -6 29.5 7.4
    -16 0 -6 0.8 5
    16 0 6 -3.6 4.8
    16 0 -6 0.9 4.7
    17 0 6 36 8
    17 0 -6 36.4 7.9
    -17 0 -6 9.7 6.3
    0 -1 -6 -0.3 0.9
    0 1 -6 -0.4 0.6
    0 1 -6 0 1.1
    0 -1 -6 -0.2 1.1
    0 1 6 -1.3 0.8
    0 -1 6 0.1 1.2
    0 -1 6 -1.2 1
    0 1 6 -1.5 1.1
    0 1 6 -0.2 1.1
    0 1 -6 0 1
    0 -1 -6 -0.6 0.9
    -1 -1 -6 109.79 5.2
    1 -1 6 118.89 6.2
    -1 1 6 114.89 6.4
    -1 -1 -6 117.49 6.1
    -1 -1 -6 95.29 5.8
    1 1 -6 114.29 6
    -1 -1 -6 108.79 5.1
    1 -1 6 97.89 4.8
    1 -1 6 124.19 6.2
    -1 1 6 126.59 6.2
    -1 -1 6 124.39 6.2
    1 1 6 121.49 6.2
    -1 1 -6 111.89 5.9
    1 -1 -6 106.19 5.8
    -1 1 -6 121.79 5.2
    1 -1 -6 99.29 5.6
    1 1 6 117.39 6.2
    -1 1 -6 115.29 5.2
    1 1 6 99.29 5.5
    -1 -1 6 142.19 6.7
    -1 1 -6 115.69 6
    2 -1 6 270.97 11.5
    2 -1 6 283.37 12.3
    -2 -1 -6 292.47 11.8
    -2 -1 -6 288.87 12.3
    2 -1 6 263.27 12
    -2 -1 -6 280.67 11.7
    -2 1 6 296.97 12.9
    -2 1 6 299.47 12.3
    2 1 -6 282.77 12.3
    -2 1 -6 278.47 12.2
    -2 1 -6 275.47 11.6
    -2 -1 6 291.47 12.8
    2 1 6 291.57 12.5
    -2 1 -6 278.37 11.9
    2 1 6 284.87 11.6
    2 1 6 283.27 12.4
    2 -1 -6 283.67 12.2
    -2 -1 6 277.57 12.4
    -2 1 -6 277.97 11.7
    -3 1 6 1.3 1.6
    3 -1 6 0.5 1.3
    3 -1 6 4.1 1.3
    -3 -1 -6 3.7 1.4
    3 -1 6 1.5 1.2
    -3 1 6 4.6 1.6
    -3 -1 -6 0.7 1.2
    3 1 6 1.6 1.3
    -3 1 -6 3.1 1.3
    -3 1 -6 1.1 1.2
    -3 1 -6 3.8 1.2
    3 -1 -6 1 1.1
    3 1 6 1.8 1.4
    3 1 6 2.9 1.3
    -3 1 -6 3.3 1.4
    -3 -1 6 -0.2 1.7
    4 1 -6 396.36 15.4
    4 -1 6 376.36 15.6
    4 -1 6 379.36 16.2
    -4 1 6 385.46 16.9
    -4 1 6 382.86 16
    -4 -1 -6 384.66 16.3
    4 -1 6 381.86 16
    4 1 -6 385.56 15.2
    -4 1 -6 376.96 15.9
    4 -1 -6 389.86 15.3
    4 1 6 365.26 16.2
    4 -1 -6 389.26 15.3
    -4 1 -6 368.56 16.1
    4 1 6 391.16 16.2
    4 -1 -6 381.26 16
    4 1 6 416.46 16.3
    4 -1 -6 400.36 15.3
    5 1 -6 986.2 38
    5 -1 6 970.6 38.8
    -5 1 6 989 38.3
    5 -1 6 959.1 37.8
    -5 -1 -6 1014.2 39
    5 -1 6 1008.7 38.4
    -5 1 6 1019.3 39.4
    5 1 -6 1009.9 37.9
    -5 1 -6 980.9 38.2
    -5 1 -6 976.9 38.8
    5 -1 -6 998.7 37.9
    5 -1 -6 1019.9 38.4
    5 -1 -6 1011.8 37.9
    5 1 6 992.9 38.9
    5 1 6 992.7 38.7
    -6 1 6 97.89 6.7
    6 1 -6 98.99 5.6
    6 -1 6 98.59 5.7
    6 1 -6 102.49 5.8
    6 -1 6 104.69 6.7
    -6 1 6 102.59 5.2
    -6 -1 -6 87.89 6.3
    6 -1 6 102.49 5.2
    -6 1 -6 99.69 6.5
    6 -1 -6 107.99 5.8
    6 -1 -6 105.39 5.7
    6 1 6 104.19 6
    6 -1 -6 93.69 5.5
    6 1 6 105.79 6.7
    -6 -1 6 98.89 5.2
    -7 -1 -6 742.03 31.4
    7 1 -6 785.82 30.7
    -7 1 6 743.53 29.9
    7 -1 6 769.82 29.5
    7 -1 6 728.73 31.3
    7 -1 6 790.52 30.2
    -7 1 -6 761.22 31.4
    7 1 6 773.52 30.6
    7 -1 -6 784.02 30.5
    7 -1 -6 795.42 30.2
    7 1 6 781.62 31.6
    -7 -1 6 758.12 29.9
    8 -1 6 56.89 4.4
    8 1 -6 65.89 5.8
    8 -1 6 67.39 4
    8 -1 6 74.29 6.8
    -8 -1 -6 68.49 6.6
    -8 1 6 54.89 4.5
    8 1 6 66.79 4.8
    -8 1 -6 72.49 6.7
    8 1 6 69.09 6.7
    8 -1 -6 66.39 4.4
    -8 -1 6 67.49 4.7
    8 -1 -6 66.09 5.8
    9 -1 6 549.54 24.7
    9 -1 6 572.94 22.6
    -9 1 6 565.34 23.2
    9 1 -6 586.74 24.1
    -9 -1 -6 565.44 24.8
    9 1 6 550.74 24.9
    9 -1 -6 546.05 23.9
    -9 -1 6 551.14 23.1
    9 1 6 582.84 23.2
    9 -1 -6 542.65 22.6
    -9 1 -6 534.95 24.6
    10 1 -6 22.9 4.4
    10 -1 6 31.4 3.3
    -10 -1 -6 24.2 4.9
    -10 1 6 24.6 3.9
    10 -1 6 26.2 5
    -10 1 -6 24.3 4.8
    10 1 6 27.2 5
    10 -1 -6 26.3 4.7
    10 1 6 25.2 3.5
    -10 -1 6 23.3 3.8
    -11 1 6 14.1 3.5
    11 1 -6 16.9 4
    11 -1 6 28.6 5.5
    -11 -1 -6 22.3 4.8
    11 1 6 14 4.5
    -11 -1 6 14.9 3.6
    11 1 6 18.2 3.2
    -11 1 -6 21.9 5.2
    11 -1 -6 14.9 3.9
    -12 -1 -6 212.48 13.1
    12 1 -6 177.18 11.8
    12 -1 6 188.58 12.8
    -12 1 6 188.78 10.9
    12 1 6 173.18 12.6
    12 1 6 188.88 9.8
    -12 -1 6 195.88 11
    -12 1 -6 200.58 12.7
    12 -1 -6 189.68 11.9
    -13 -1 -6 289.97 16.8
    13 -1 6 320.87 17.5
    13 1 -6 297.97 16.3
    -13 1 -6 260.87 16.2
    13 -1 -6 275.67 15.9
    13 1 6 267.17 16.7
    14 -1 6 57.09 8.6
    14 1 -6 57.79 7.9
    -14 -1 -6 66.19 8.7
    14 -1 -6 67.59 8.4
    14 1 6 53.69 8.4
    -14 1 -6 48.3 7.9
    15 -1 6 250.57 17.2
    15 1 -6 238.78 16.1
    -15 -1 -6 249.58 16.6
    15 1 6 273.57 17.4
    15 -1 -6 279.87 16.5
    -15 1 -6 249.97 16.5
    16 -1 6 34.5 7.8
    16 1 -6 29.4 6.9
    -16 -1 -6 46.3 8
    16 1 6 35.5 7.8
    -16 1 -6 26 6.8
    16 -1 -6 25.2 6.4
    17 1 -6 101.29 11.9
    17 -1 6 115.69 13.1
    -17 -1 -6 116.09 12.6
    -17 1 -6 114.99 12.9
    17 -1 -6 100.09 11.9
    17 1 6 98.79 12.1
    0 2 -6 213.88 10.1
    0 2 -6 203.28 10.5
    0 -2 -6 225.38 9.2
    0 -2 -6 190.88 10.4
    0 2 -6 228.88 9.1
    0 2 6 227.88 10.5
    0 -2 6 249.38 10.4
    0 -2 6 244.28 10.4
    0 -2 -6 218.78 9.1
    0 2 6 219.08 10.1
    0 2 6 224.98 10.2
    0 -2 -6 241.28 10.2
    0 2 -6 213.98 9.1
    -1 2 6 90.89 5.6
    -1 -2 -6 100.19 4.7
    -1 -2 -6 82.89 4.6
    1 -2 6 91.79 4.4
    -1 2 6 93.59 5.4
    1 -2 6 93.99 4.4
    1 -2 6 87.19 5.3
    1 2 -6 95.69 4.2
    1 -2 6 92.29 5.2
    1 2 6 96.49 4.5
    1 2 6 93.79 5.3
    1 2 6 91.29 5.5
    -1 2 -6 88.79 5.1
    1 -2 -6 89.69 4.2
    1 2 6 92.09 5.5
    1 2 6 98.19 4.4
    -1 2 -6 98.69 5.3
    1 -2 -6 101.39 5.4
    -1 2 -6 92.89 4.6
    1 -2 -6 91.29 4.3
    -1 2 -6 90.89 4.6
    -1 2 -6 99.49 4.7
    1 -2 -6 95.59 5.4
    -2 -2 -6 147.19 6.9
    -2 -2 -6 149.88 6.9
    2 -2 6 144.09 7.2
    -2 2 6 148.39 7.8
    2 -2 6 144.99 6.7
    2 -2 6 136.19 6.8
    -2 2 6 142.39 7.2
    -2 2 -6 145.69 6.8
    2 2 6 145.29 7.5
    2 2 6 141.29 6.7
    -2 2 -6 135.89 7
    2 -2 -6 146.79 7.2
    -2 2 -6 143.89 6.9
    2 2 6 139.59 7.4
    -2 2 -6 150.58 6.9
    3 2 -6 993.9 36.4
    3 -2 6 935.31 36.8
    3 -2 6 973.5 37.1
    -3 2 6 982 38.1
    -3 -2 -6 987.1 37.4
    3 2 -6 979 36.4
    3 -2 6 949.6 37.3
    -3 2 6 947.01 37.2
    -3 -2 -6 970.1 37.3
    3 2 6 1006.8 37.8
    -3 2 -6 969.5 37.3
    3 -2 -6 951.8 36.4
    -3 2 -6 959.6 37.2
    3 2 6 969.7 37.1
    3 -2 -6 961.1 36.4
    3 -2 -6 979.5 37.3
    -3 2 -6 949.6 36.7
    -3 2 -6 958.1 37.2
    4 -2 6 316.87 13.4
    -4 -2 -6 295.87 13.6
    4 -2 6 304.57 12.7
    -4 2 6 304.97 14.2
    -4 2 6 297.87 13.2
    4 -2 6 329.77 13.7
    4 2 -6 312.97 12.8
    4 2 -6 326.37 12.7
    -4 2 -6 317.27 13.3
    4 -2 -6 308.97 12.7
    4 2 6 318.57 13.6
    4 -2 -6 311.97 12.7
    4 -2 -6 304.97 13.3
    4 2 6 323.67 13.9
    -4 2 -6 287.87 13.5
    5 -2 6 1755.92 65.39
    -5 2 6 1750.62 66.09
    5 -2 6 1801.52 66.79
    5 2 -6 1808.42 65.89
    5 2 -6 1746.33 66.09
    -5 2 6 1754.12 65.39
    -5 -2 -6 1744.43 66.89
    5 -2 6 1771.82 66.19
    -5 2 6 1737.33 67.19
    -5 2 -6 1693.93 66.79
    5 2 6 1748.23 66.79
    5 -2 -6 1757.92 65.99
    5 -2 -6 1790.22 65.89
    5 -2 -6 1781.42 65.89
    5 -2 -6 1761.52 66.09
    -5 2 -6 1758.42 66.09
    5 2 6 1754.22 66.89
    -5 -2 6 1736.03 65.39
    6 -2 6 -0.8 1.6
    6 2 -6 1.3 1.5
    6 -2 6 3.5 1.5
    -6 -2 -6 4.1 2
    6 2 -6 1 1.6
    -6 2 6 1.4 1.3
    -6 2 6 2.8 2.1
    -6 2 6 3.2 1.5
    6 -2 -6 2.5 1.4
    6 2 6 2.1 1.9
    6 -2 -6 0.7 1.3
    -6 -2 6 0.9 1.1
    6 2 6 0.6 1.7
    6 -2 -6 1.4 1.5
    -6 2 -6 1.3 1.9
    -6 2 -6 1.7 1.3
    -7 -2 -6 14.5 3.3
    -7 2 6 13.9 2.4
    7 -2 6 14.6 3.2
    7 -2 6 20 2.6
    -7 2 6 16.7 3.5
    7 2 -6 14.7 2.9
    7 -2 -6 16 2.8
    7 2 6 17.8 3
    -7 2 -6 13.5 3.1
    7 -2 -6 20.9 2.6
    7 2 6 15.8 3.4
    -7 -2 6 16.7 2.5
    8 2 -6 164.28 9
    8 -2 6 156.58 7.6
    -8 2 6 171.08 8.2
    8 -2 6 145.19 9.3
    -8 -2 -6 147.39 9.4
    -8 -2 6 152.48 8.1
    8 -2 -6 162.18 8.7
    8 2 6 148.39 8.4
    8 2 6 158.18 9.6
    8 -2 -6 160.18 7.6
    -8 2 -6 130.29 9
    -9 2 6 69.59 5.8
    9 -2 6 81.29 7.5
    9 -2 6 67.39 4.6
    9 2 -6 63.79 6.3
    -9 -2 -6 70.09 7.2
    -9 2 -6 71.89 7.3
    9 2 6 84.59 8
    -9 -2 6 75.09 5.4
    9 -2 -6 68.79 4.5
    9 2 6 67.49 5.3
    9 -2 -6 68.89 6.4
    10 -2 6 31.2 5.3
    -10 -2 -6 23.6 4.8
    -10 2 6 33.1 4.3
    10 2 -6 24.6 4.5
    10 2 6 34.2 4.2
    10 2 6 33.3 5.4
    10 -2 -6 46.3 5.6
    -10 2 -6 29.4 5.2
    -10 -2 6 41.2 4.6
    -11 -2 -6 339.87 17.8
    11 -2 6 320.97 17.6
    -11 2 6 349.37 16.1
    11 2 -6 334.17 17.1
    11 -2 -6 331.97 16.8
    11 2 6 334.67 15.5
    -11 -2 6 349.27 16.2
    -11 2 -6 343.27 17.7
    11 2 6 338.17 18
    12 2 -6 30.9 5.6
    12 -2 6 47.1 6.9
    -12 -2 -6 46.9 6.6
    -12 2 6 33.2 4.8
    -12 -2 6 31.1 4.9
    12 2 6 30.3 6.1
    12 -2 -6 30.7 5.7
    -12 2 -6 45.7 6.9
    12 2 6 37.8 4.5
    13 2 -6 180.58 12.4
    13 -2 6 188.78 13.3
    -13 -2 -6 162.08 12.6
    13 -2 -6 184.88 12.2
    -13 2 -6 184.08 12.9
    13 2 6 203.38 13.7
    -14 -2 -6 123.99 12.4
    14 2 -6 133.79 11.9
    14 -2 6 120.59 12
    14 -2 -6 138.19 11.9
    14 2 6 128.29 12.7
    -14 2 -6 149.39 12.9
    -15 -2 -6 5.9 5.1
    15 -2 6 6.6 5.4
    15 2 -6 -2.8 4.2
    15 -2 -6 6.2 4.7
    15 2 6 5.6 5.1
    -15 2 -6 -2.9 4.6
    -16 -2 -6 151.48 13.6
    16 -2 6 146.99 14.2
    16 2 -6 116.89 12.4
    16 2 6 119.79 13.4
    16 -2 -6 135.79 12.9
    -16 2 -6 134.59 12.9
    -17 -2 -6 106.09 12.2
    17 -2 6 123.19 13.8
    17 2 -6 110.49 12.5
    -17 2 -6 89.89 11.6
    17 2 6 108.79 12.9
    17 -2 -6 103.29 11.7
    0 -3 6 -1.1 0.7
    0 3 -6 0 0.8
    0 3 6 -0.4 1.2
    0 3 6 -0.2 0.7
    0 3 6 0.1 0.7
    0 3 -6 1.7 1
    0 3 6 -1.6 1.1
    0 -3 -6 0.6 1.3
    0 -3 -6 0 0.9
    0 -3 -6 2.1 1
    0 3 6 -0.2 1.3
    0 -3 6 0.1 0.8
    1 3 -6 336.47 12.8
    -1 3 6 308.77 14
    -1 -3 -6 323.77 13.1
    -1 3 6 320.57 13.7
    -1 -3 -6 305.97 13
    1 -3 6 320.17 12.7
    1 3 -6 320.47 12.8
    -1 3 -6 305.87 13.3
    -1 3 -6 313.27 13.1
    1 -3 -6 314.57 13.9
    1 -3 -6 317.17 12.7
    1 3 6 292.97 12.8
    -1 3 -6 324.27 13
    1 -3 -6 308.77 12.7
    1 3 6 308.47 14
    1 3 6 306.97 13.8
    1 3 6 312.87 13.9
    -2 3 6 960.1 37.9
    2 3 -6 947.51 36.6
    2 -3 6 980.4 36.8
    2 3 -6 1007.2 36.6
    -2 -3 -6 945.91 37.1
    -2 3 6 937.81 37.4
    -2 3 -6 958.4 37.1
    -2 3 -6 952.3 37
    -2 3 -6 966.2 37.1
    2 3 6 990.7 37
    2 3 6 941.51 37.8
    2 -3 -6 1015.2 38.1
    2 -3 -6 958.4 36.5
    2 3 6 972.6 37.8
    2 -3 -6 970.2 36.6
    3 3 -6 511.05 20.4
    -3 -3 -6 516.45 21.1
    -3 3 6 522.65 21.8
    3 3 -6 521.35 20.3
    -3 3 6 532.55 21
    3 -3 6 494.55 20.8
    3 -3 -6 545.45 20.4
    3 3 6 513.45 21
    -3 3 -6 527.35 21.1
    -3 -3 6 506.65 19.8
    -3 3 -6 523.35 21.6
    -3 3 -6 515.85 20.4
    3 -3 -6 516.75 20.4
    -4 3 6 260.47 11.7
    4 3 -6 275.97 11.4
    -4 -3 -6 258.87 12.1
    -4 3 6 246.58 12.5
    4 -3 6 251.97 11.9
    4 3 -6 278.37 11.5
    -4 3 6 264.07 10.9
    4 -3 -6 269.07 11.4
    4 3 6 268.07 12.1
    -4 3 -6 259.77 10.9
    -4 3 -6 278.67 12.3
    4 -3 -6 278.87 11.5
    -4 -3 6 256.17 10.9
    -4 3 -6 274.67 11.7
    5 3 -6 667.23 27.5
    -5 3 6 702.63 27.4
    5 -3 6 705.53 27.5
    5 -3 6 686.13 28.1
    -5 -3 -6 722.63 28.4
    -5 3 6 700.33 28.6
    -5 3 6 699.23 26.9
    -5 3 -6 712.63 28.3
    5 3 6 718.03 28.4
    5 -3 -6 689.43 27.4
    5 -3 -6 700.13 27.5
    -5 -3 6 686.83 26.9
    -5 3 -6 681.43 27.4
    -6 3 6 26.8 3.9
    6 -3 6 27.3 3.9
    -6 3 6 33.7 3.2
    -6 3 6 30.1 3.2
    -6 -3 -6 37.8 4.5
    6 3 -6 32.6 3.8
    6 -3 -6 33.2 3.6
    -6 3 -6 30.7 3.2
    -6 -3 6 36.2 3.3
    -6 3 -6 31.3 4
    6 -3 -6 30.2 3.5
    6 3 6 29.2 4.1
    -7 -3 -6 630.94 27.4
    7 -3 6 645.84 27.3
    -7 3 6 642.44 25.9
    -7 3 6 669.13 25.7
    7 3 -6 682.93 26.9
    -7 3 6 643.24 27.1
    -7 3 -6 641.04 27.3
    -7 -3 6 648.04 26
    7 3 6 664.93 27.6
    7 -3 -6 644.54 26.5
    -7 3 -6 647.94 25.6
    -8 -3 -6 639.14 28.6
    8 -3 6 666.13 28.6
    -8 3 6 686.03 28.3
    8 3 -6 655.83 27.9
    -8 3 6 695.93 27.2
    -8 -3 6 661.23 27.2
    8 -3 -6 680.13 27.7
    -8 3 -6 688.33 28.6
    8 3 6 688.43 29
    -9 -3 -6 2.8 2.8
    -9 3 6 5.6 2.4
    9 -3 6 5.2 3
    9 3 -6 2.4 2.6
    -9 -3 6 2.8 2
    9 3 6 2.9 3
    -9 3 -6 2.9 2.9
    9 -3 -6 8.7 3
    9 3 6 3.9 2.3
    -10 3 6 746.93 30.9
    10 -3 6 771.62 32.6
    10 3 -6 765.42 32.1
    -10 -3 -6 767.02 32.7
    10 -3 -6 738.53 31.6
    -10 3 -6 705.43 32.2
    -10 -3 6 823.82 31.4
    10 3 6 729.63 32.9
    10 3 6 760.32 31.1
    11 -3 6 28 5.4
    -11 -3 -6 22.3 5
    -11 3 6 8.6 3.2
    11 3 -6 16.7 4.2
    11 3 6 18.1 5.1
    11 3 6 20.1 3.8
    -11 3 -6 15.3 4.7
    -11 -3 6 16.7 3.6
    11 -3 -6 31.8 5
    -12 3 6 230.88 12.2
    -12 -3 -6 223.68 13.9
    12 3 -6 205.88 13.2
    12 -3 6 209.88 13.8
    -12 3 -6 205.48 13.5
    12 -3 -6 219.68 13.2
    -12 -3 6 205.98 12
    12 3 6 209.88 14.1
    12 3 6 236.78 11.8
    13 3 -6 306.87 16.6
    13 -3 6 283.57 16.8
    -13 -3 -6 291.17 16.8
    -13 3 -6 273.97 16.5
    13 3 6 261.37 16.9
    13 -3 -6 269.07 15.9
    14 -3 6 0.4 4.1
    -14 -3 -6 2.7 4.6
    14 3 -6 3.3 4.3
    14 3 6 2.1 4.5
    14 -3 -6 6.5 4.7
    -14 3 -6 -3.3 4.4
    15 3 -6 181.98 13.7
    -15 -3 -6 171.38 14
    15 -3 6 198.88 14.8
    15 3 6 200.48 15.3
    15 -3 -6 201.98 13.9
    -15 3 -6 172.98 14.7
    16 3 -6 144.19 13.9
    16 -3 6 143.39 14.2
    -16 3 -6 159.98 14
    16 3 6 166.88 15.8
    16 -3 -6 143.99 13.4
    17 -3 6 27.8 8.1
    17 3 -6 27.7 7.9
    -17 -3 -6 24.1 7.7
    -17 3 -6 26.5 7.6
    17 3 6 29.9 8.4
    17 -3 -6 50.49 8.5
    0 -4 -6 460.45 18.1
    0 4 6 456.95 18.9
    0 4 6 447.36 17.8
    0 4 -6 441.66 18.1
    0 -4 -6 439.96 18
    0 4 6 436.36 19.1
    0 4 6 439.76 19.1
    0 -4 -6 436.66 19
    0 4 -6 462.85 18
    0 -4 6 443.46 17.7
    -1 4 6 127.49 6.8
    -1 4 6 116.79 5.7
    1 -4 6 119.69 5.9
    -1 -4 -6 115.49 6.2
    1 4 -6 127.89 6.1
    1 -4 6 117.49 5.9
    1 4 -6 127.89 6.1
    -1 -4 -6 121.49 6.3
    -1 4 6 117.29 6.9
    1 4 6 115.49 6
    1 -4 -6 120.89 7.1
    1 -4 -6 115.79 6
    -1 4 -6 108.69 6.2
    -1 4 -6 122.99 6.2
    1 4 6 126.49 7.1
    1 -4 -6 121.89 6
    -1 4 -6 118.59 6.3
    -1 -4 6 118.09 5.7
    2 4 -6 294.87 12.6
    -2 4 6 309.47 13.8
    -2 -4 -6 287.17 12.9
    -2 4 6 307.17 13.2
    -2 4 6 301.47 12.1
    2 -4 6 307.27 12.7
    2 4 -6 302.47 12.5
    -2 4 -6 312.67 13
    2 -4 -6 281.17 13.7
    -2 4 -6 277.87 12.5
    2 -4 -6 308.07 12.6
    -2 -4 6 285.57 12
    2 -4 -6 288.07 12.5
    2 4 6 289.47 12.8
    2 4 6 294.27 13.7
    -3 4 6 2260.87 85.89
    -3 4 6 2266.17 85.19
    -3 -4 -6 2316.47 85.39
    3 -4 6 2328.97 85.09
    -3 4 6 2295.67 84.29
    3 4 -6 2202.48 84.79
    3 4 -6 2357.56 84.79
    3 -4 -6 2415.46 84.99
    3 4 6 2157.48 85.19
    -3 -4 6 2224.18 84.29
    -3 4 -6 2237.98 85.39
    3 -4 -6 2267.07 84.79
    -3 4 -6 2181.78 84.49
    3 -4 -6 2327.67 86.39
    -4 4 6 137.19 8.1
    4 -4 6 144.19 7.6
    -4 4 6 130.19 6.5
    4 4 -6 145.69 7.3
    -4 4 6 140.99 7.2
    -4 -4 -6 138.49 8
    4 4 -6 122.99 6.8
    4 -4 -6 149.39 7.1
    -4 4 -6 140.89 6.4
    4 -4 -6 126.69 6.9
    4 4 6 136.19 7.6
    -4 4 -6 140.49 7.7
    -4 -4 6 140.59 6.6
    5 4 -6 871.31 34.9
    -5 4 6 900.61 35.7
    5 -4 6 893.61 35.2
    -5 4 6 872.21 34.5
    -5 4 6 923.41 34.2
    5 4 6 867.01 35.4
    -5 4 -6 878.81 35.5
    5 -4 -6 888.11 34.7
    -5 -4 6 893.81 34.2
    -6 4 6 1271.57 46.9
    6 4 -6 1230.78 47.6
    6 -4 6 1231.58 48
    -6 4 6 1251.87 46.8
    -6 4 6 1204.78 48.1
    6 4 6 1206.28 48.3
    6 -4 -6 1228.68 47.4
    -6 4 -6 1230.98 46.9
    -6 4 -6 1213.08 48.2
    -6 -4 6 1199.58 46.9
    -7 -4 -6 1.7 2.3
    7 4 -6 1.5 2
    7 -4 6 1.6 2.3
    -7 4 6 7.7 2
    -7 4 6 0.6 2.3
    -7 4 6 1.2 1.7
    -7 4 -6 2.5 2.3
    7 -4 -6 2.1 2
    7 4 6 3.9 2.5
    -7 -4 6 3.4 1.8
    -7 4 -6 3 1.5
    7 -4 -6 1.4 1.9
    -8 4 6 108.39 5.7
    -8 4 6 99.89 6.4
    8 -4 6 109.19 7.9
    -8 -4 -6 96.19 7.6
    -8 4 6 103.09 7.3
    8 4 -6 104.69 7.3
    -8 -4 6 83.09 6
    -8 4 -6 88.99 5.3
    -8 4 -6 99.89 7.6
    8 4 6 90.39 8.2
    8 -4 -6 103.99 7
    9 -4 6 138.09 9.5
    9 4 -6 127.29 8.9
    -9 4 6 129.29 8.8
    -9 4 6 139.99 8.2
    -9 -4 -6 147.99 9.7
    -9 -4 6 137.29 8.1
    9 4 6 138.79 9.6
    9 -4 -6 140.49 8.7
    -9 4 -6 122.09 9.3
    -10 -4 -6 -1.9 2.6
    10 4 -6 2.5 2.8
    -10 4 6 7.6 2.9
    10 -4 6 12.1 3.8
    -10 4 -6 6.4 3.5
    -10 -4 6 4.3 2.4
    10 4 6 0.7 2.8
    10 -4 -6 6.4 2.9
    11 -4 6 294.67 15.9
    -11 4 6 278.57 14.1
    11 4 -6 286.77 15.5
    11 4 6 299.67 16.2
    -11 4 -6 264.17 15.5
    -11 -4 6 296.17 14.4
    11 -4 -6 273.07 14.9
    12 -4 6 325.47 17.3
    12 4 -6 281.47 16.4
    -12 4 6 276.67 15.1
    12 4 6 304.37 15
    12 -4 -6 311.17 16.2
    12 4 6 312.77 17.5
    -12 -4 6 310.87 15.4
    -12 4 -6 283.97 16.7
    13 -4 6 60.29 8.6
    13 4 -6 67.69 8.6
    13 -4 -6 65.69 8.3
    13 4 6 57.69 8.5
    -13 4 -6 70.99 8.9
    13 4 6 66.89 6.9
    14 4 -6 200.88 14.4
    14 -4 6 227.38 15.4
    14 4 6 232.78 15.6
    14 -4 -6 221.28 14.4
    -14 4 -6 214.28 14.9
    15 -4 6 1.7 5.1
    15 4 -6 4.2 5
    15 4 6 7 5.9
    -15 4 -6 3.2 5
    15 -4 -6 8.5 5.3
    16 4 -6 50.09 8.9
    16 -4 6 52.09 9.4
    -16 -4 -6 45.9 9.5
    -16 4 -6 51.19 9.1
    16 -4 -6 64.49 9.3
    16 4 6 42.6 9.1
    17 -4 6 45.9 9.3
    -17 -4 -6 42.4 8.9
    17 4 -6 47.4 9
    17 -4 -6 34.2 7.7
    -17 4 -6 37.5 7.9
    17 4 6 41.6 9
    0 5 6 0.6 1.7
    0 -5 -6 -1.4 1.5
    0 5 6 0.4 1.1
    0 -5 6 0.6 1.1
    0 -5 -6 0.3 1.3
    0 5 -6 0.6 1.4
    1 -5 6 649.64 26
    1 5 -6 690.83 26.4
    1 5 -6 693.13 25.4
    -1 -5 -6 644.24 26.4
    1 5 -6 662.03 26.3
    -1 5 6 655.13 26
    -1 5 6 661.73 27.2
    1 5 6 622.64 27.3
    1 5 6 650.63 26.2
    -1 5 -6 669.03 26.5
    1 -5 -6 655.73 26.2
    1 -5 -6 678.53 27.1
    -1 -5 6 650.73 25.8
    1 -5 -6 670.23 27.5
    2 -5 6 40.2 2.7
    2 -5 6 49.7 4.1
    -2 5 6 53.79 4.7
    2 5 -6 50.09 4.3
    2 5 -6 47.5 4.1
    2 -5 6 42.2 3.9
    -2 5 6 41.8 3.3
    -2 5 6 37.2 4.3
    -2 -5 -6 45.7 4.3
    2 5 6 48 4.2
    2 -5 -6 40.2 3.8
    -2 5 -6 45.5 3.6
    -2 5 -6 47 4.4
    2 -5 -6 40.4 4.3
    -2 -5 6 41.9 3.2
    2 -5 -6 50.79 5.2
    2 5 6 49.1 5
    3 -5 6 234.08 11
    -3 -5 -6 224.98 11.1
    -3 5 6 231.68 11.6
    -3 5 6 244.48 10.4
    -3 5 6 246.18 11.2
    3 5 -6 241.38 10.9
    3 -5 -6 232.58 10.8
    3 5 6 235.08 12
    3 -5 -6 240.68 12.1
    3 5 6 234.98 11.1
    -3 5 -6 229.68 11.2
    -3 -5 6 218.88 10.2
    -3 5 -6 226.78 10.2
    4 -5 6 4.8 2.1
    -4 -5 -6 5.5 2.1
    -4 5 6 4.3 1.6
    -4 5 6 6.5 2.5
    4 5 -6 2.9 1.9
    -4 5 6 2.2 1.5
    -4 5 -6 5 2.3
    -4 -5 6 7.8 1.8
    -4 5 -6 6.3 1.5
    4 -5 -6 5.8 2
    4 5 6 4.5 2.1
    -5 5 6 168.08 9.6
    5 5 -6 192.18 9.4
    -5 5 6 181.78 8.7
    5 -5 6 186.58 9.5
    -5 5 6 171.78 8.5
    -5 -5 -6 159.08 9.5
    -5 5 -6 178.98 9.7
    5 -5 -6 199.38 9.3
    -5 -5 6 168.48 8.5
    5 5 6 161.98 9.5
    -6 -5 -6 116.69 7.5
    -6 5 6 107.19 6.2
    6 -5 6 91.99 6.9
    -6 5 6 101.79 6
    6 5 -6 101.79 6.8
    -6 5 6 100.19 7.1
    -6 -5 6 101.59 6
    -6 5 -6 100.29 7.3
    6 -5 -6 105.79 6.7
    6 5 6 98.89 7.2
    -7 5 6 486.85 19.9
    -7 5 6 459.95 20.8
    7 5 -6 475.15 20.8
    -7 -5 -6 488.05 21.6
    -7 5 6 496.15 19.3
    7 -5 6 451.85 20.8
    -7 -5 6 441.46 19.8
    7 -5 -6 468.75 20.4
    -7 5 -6 488.95 21.3
    -7 5 -6 430.56 20.4
    7 5 6 499.95 21.6
    -8 5 6 6.8 3
    8 5 -6 5.4 2.6
    -8 5 6 3.5 1.7
    -8 5 6 2.8 2.4
    8 -5 6 3.7 2.9
    -8 -5 -6 5.1 3.3
    -8 -5 6 3.9 2.1
    8 5 6 6.5 3.2
    8 -5 -6 7.5 3
    -8 5 -6 5.8 2.9
    8 -5 -6 1.1 2.5
    -8 5 -6 3 1.8
    -9 5 6 277.77 14.3
    -9 5 6 292.47 13.9
    -9 -5 -6 289.27 15.9
    9 -5 6 281.07 15.1
    9 5 -6 278.57 14.6
    -9 5 -6 290.77 15.2
    9 -5 -6 295.87 14.6
    9 5 6 289.77 15.6
    -9 -5 6 286.97 13.9
    -10 5 6 86.49 6.9
    10 -5 6 89.89 8.9
    10 5 -6 78.69 7.8
    -10 -5 -6 97.59 10.1
    -10 5 -6 65.09 7.7
    10 -5 -6 83.09 7.7
    10 5 6 82.89 8.7
    -10 -5 6 81.69 7.2
    11 5 -6 72.29 7.9
    -11 -5 -6 81.99 9.6
    11 -5 6 62.89 7.8
    -11 5 6 70.89 6.9
    11 5 6 68.29 8.2
    -11 -5 6 66.49 6.9
    11 -5 -6 63.59 7.1
    -11 5 -6 54.79 7.1
    12 -5 6 115.59 10.9
    -12 5 6 119.89 8.8
    -12 -5 -6 124.39 12.4
    12 5 -6 106.29 10.1
    -12 5 -6 128.29 10.9
    -12 -5 6 100.69 8.2
    12 -5 -6 119.59 10.2
    12 5 6 122.99 11.7
    -13 -5 -6 74.89 9.9
    13 5 -6 70.29 8.5
    13 -5 6 65.49 8.7
    -13 5 -6 68.09 9.1
    13 5 6 71.09 9.5
    13 -5 -6 71.99 8.6
    14 5 -6 83.09 9.9
    14 -5 6 74.89 9.6
    -14 -5 -6 81.89 10.2
    14 -5 -6 65.79 9
    -14 5 -6 88.39 10.4
    14 5 6 75.89 10.4
    15 5 -6 255.57 16.5
    15 -5 6 230.68 16.6
    -15 -5 -6 235.98 16.3
    -15 5 -6 273.27 17
    15 5 6 237.18 17
    15 -5 -6 231.48 15.9
    16 -5 6 67.19 10
    -16 -5 -6 73.89 10.4
    16 5 -6 58.29 9.2
    16 -5 -6 61.49 9.4
    -16 5 -6 77.09 10.2
    16 5 6 85.79 11.8
    17 -5 6 -2.5 5.8
    17 5 -6 4.9 5.5
    -17 -5 -6 9.2 5.8
    17 5 6 5.8 5.7
    -17 5 -6 8.1 6.2
    17 -5 -6 7.6 6.1
    0 6 6 174.48 9.9
    0 6 -6 188.28 7.9
    0 6 -6 173.78 9
    0 -6 -6 173.28 8.9
    0 -6 6 169.98 8.5
    0 -6 -6 168.68 9.7
    0 6 6 173.98 8.7
    -1 -6 -6 11.7 2.5
    1 -6 6 9.2 2.1
    -1 6 6 9.9 2.1
    -1 6 6 10.8 2.7
    1 6 -6 11.2 1.8
    1 6 -6 15.2 2.7
    1 -6 -6 13 2.5
    -1 -6 6 7.8 2.1
    1 6 6 9.8 2.7
    -1 6 -6 8.1 2.4
    1 -6 -6 14.1 3
    1 6 6 9.4 2.2
    2 6 -6 262.37 11.8
    -2 -6 -6 250.97 11.9
    -2 6 6 254.27 12.4
    -2 6 6 256.37 11.3
    2 -6 6 239.28 11.5
    2 -6 6 244.18 10.5
    2 -6 -6 248.98 11.6
    -2 6 -6 229.88 11.8
    -2 -6 6 253.07 11.2
    2 6 6 256.37 12.8
    2 6 6 259.87 11.9
    2 -6 -6 234.38 12.5
    3 -6 6 485.65 20.4
    -3 6 6 500.15 20
    -3 -6 -6 490.15 20.8
    -3 6 6 471.45 20.4
    3 6 -6 500.35 20.6
    3 -6 6 485.15 20.4
    -3 6 6 480.75 21.1
    3 -6 6 489.45 19.6
    -3 -6 6 477.65 19.9
    3 6 6 504.05 21.8
    -3 6 -6 482.45 20.8
    3 6 6 481.45 20.7
    3 -6 -6 489.15 21.8
    3 -6 -6 496.15 20.5
    -3 6 -6 457.65 19.6
    -4 6 6 115.89 7.4
    4 -6 6 95.59 6.6
    -4 6 6 114.89 6.6
    -4 6 6 112.09 6.3
    -4 -6 -6 89.49 6.7
    4 6 -6 110.39 6.7
    -4 6 -6 106.79 5.6
    -4 6 -6 108.59 7.1
    4 6 6 106.19 7
    4 -6 -6 104.99 7.6
    -4 -6 6 110.09 6.2
    4 -6 -6 93.09 6.4
    -5 6 6 465.15 19.5
    -5 6 6 490.85 19.7
    5 -6 6 465.55 20.4
    -5 6 6 482.15 20.7
    -5 -6 -6 486.25 20.9
    5 6 -6 489.15 20.4
    5 6 6 454.45 20.6
    -5 -6 6 453.55 19.5
    5 -6 -6 464.15 20.1
    -5 6 -6 429.36 20.5
    6 6 -6 70.79 6.3
    -6 -6 -6 63.09 6.5
    -6 6 6 64.39 4.8
    6 -6 6 75.79 6.7
    -6 6 6 66.39 6.2
    -6 6 6 72.29 5.2
    -6 6 -6 55.99 6.1
    6 6 6 76.49 6.9
    -6 -6 6 60.29 4.8
    6 -6 -6 56.69 5.5
    -7 6 6 -0.2 1.7
    -7 -6 -6 3.7 2.6
    -7 6 6 1.8 2.2
    7 -6 6 0.4 2.3
    -7 6 6 1.3 2.4
    7 6 -6 3.4 2.6
    7 6 6 -1.6 2.3
    -7 6 -6 -0.4 2.3
    -7 -6 6 2.5 1.9
    7 -6 -6 3.2 2.4
    8 -6 6 199.48 11.6
    -8 6 6 195.98 9.3
    8 6 -6 204.38 11.5
    -8 -6 -6 206.98 12
    -8 6 6 209.38 11.3
    -8 6 6 187.18 10.4
    8 -6 -6 197.48 11.1
    8 6 6 191.78 11.9
    8 -6 -6 204.58 11.1
    -8 6 -6 198.58 11.7
    -8 -6 6 185.68 10.3
    -9 6 6 0.9 2.5
    9 -6 6 2.1 3.2
    -9 6 6 4.9 3.2
    -9 -6 -6 0.6 2.9
    9 6 -6 -2.6 2.7
    9 6 6 -0.7 2.8
    -9 -6 6 3 2.3
    9 -6 -6 6.6 3.3
    -9 6 -6 8.3 3.6
    -10 6 6 333.07 16.2
    10 6 -6 316.97 16.9
    -10 6 6 328.97 15.9
    -10 -6 -6 323.57 17.4
    10 -6 6 343.27 17.4
    10 6 6 288.37 17.3
    10 -6 -6 319.87 16.6
    -10 6 -6 314.07 17.1
    -10 -6 6 363.16 16.4
    -11 6 6 494.45 22.3
    -11 -6 -6 469.45 23.8
    11 -6 6 522.05 24.3
    11 6 -6 478.35 23.6
    11 -6 -6 481.85 23
    11 6 6 506.45 24.5
    -11 -6 6 502.65 22.6
    -11 6 -6 495.45 23.9
    -12 6 6 78.39 8.3
    12 6 -6 90.69 9.6
    12 -6 6 112.19 10.9
    -12 -6 -6 95.09 10.1
    12 6 6 83.49 9.9
    -12 6 -6 89.89 9.4
    12 -6 -6 93.19 9.4
    -12 -6 6 86.39 9.9
    13 6 -6 120.59 12.1
    -13 -6 -6 158.98 13.9
    13 -6 6 145.39 13.1
    13 -6 -6 139.39 11.1
    -13 6 -6 143.19 12.8
    13 6 6 160.28 12.7
    -14 -6 -6 -2.9 4.2
    14 6 -6 1.7 4.5
    14 -6 6 -1 4.8
    -14 6 -6 0.9 4.7
    14 6 6 -0.9 4.6
    14 -6 -6 -3.4 4.1
    -15 -6 -6 10.3 5.3
    15 -6 6 4.6 5.4
    15 6 -6 4.3 5
    15 6 6 14.1 6
    -15 6 -6 12.2 6.1
    15 -6 -6 0.6 4.9
    16 6 -6 -4.7 4.3
    -16 -6 -6 3.5 5.1
    16 -6 6 18.6 6.8
    16 6 6 9.7 6
    16 -6 -6 -1.2 5.3
    -16 6 -6 0.4 5.4
    0 7 -6 -2.8 1.5
    0 -7 -6 -1.7 1.5
    0 -7 -6 -1.5 1.8
    0 7 6 -0.6 1.6
    0 7 6 -3.2 2
    0 7 -6 -4.6 1.3
    0 -7 6 -2.1 1.4
    -1 7 6 1850.01 72.29
    1 -7 6 1925.31 72.39
    -1 -7 -6 1906.11 72.79
    1 7 -6 1919.71 72.79
    1 7 -6 1963.3 71.69
    -1 7 -6 1876.71 72.79
    1 -7 -6 1934.21 72.69
    1 7 6 1962.4 72.69
    1 -7 -6 1910.01 73.79
    -1 -7 6 1859.31 72.19
    1 7 6 1884.41 73.79
    -2 7 6 252.77 13.1
    2 -7 6 242.68 12.3
    2 -7 6 261.67 11.4
    -2 -7 -6 256.97 12.8
    2 7 -6 293.87 12.9
    -2 7 6 256.77 12.2
    -2 -7 6 258.37 12.1
    2 7 6 267.17 13.7
    2 -7 -6 270.37 12.6
    2 -7 -6 272.17 13.7
    2 7 6 263.57 12.6
    -2 7 -6 262.77 12.9
    3 7 -6 31.3 4.1
    3 -7 6 29.8 3.3
    -3 7 6 34.9 3.8
    -3 7 6 27 4.1
    -3 -7 -6 25.6 4.1
    3 -7 6 33.3 4.2
    3 -7 -6 40.4 5.4
    -3 7 -6 33.2 4.4
    3 7 6 36 5
    3 7 6 26 3.9
    3 -7 -6 23.8 3.7
    -3 -7 6 31.2 3.8
    -4 7 6 1086.99 43.4
    -4 7 6 1091.79 42.7
    4 -7 6 1100.59 42.2
    4 -7 6 1073.49 43
    -4 7 6 1101.89 42.5
    4 7 -6 1124.59 43.2
    4 -7 6 1064.79 42.9
    -4 -7 -6 1105.69 43.5
    4 -7 -6 1063.69 44.4
    4 -7 -6 1073.19 42.8
    4 7 6 1076.49 43.3
    4 7 6 1082.49 44.4
    -4 -7 6 1070.19 42.4
    -4 7 -6 1091.09 43.4
    -5 7 6 123.99 8.6
    -5 7 6 141.49 8.1
    -5 7 6 147.89 8.2
    5 7 -6 160.38 9
    -5 -7 -6 148.69 9
    5 -7 6 150.58 8.9
    -5 -7 6 147.39 8
    -5 7 -6 130.59 6.7
    5 7 6 146.49 9
    5 -7 -6 139.29 9.5
    5 -7 -6 154.08 8.7
    -5 7 -6 132.19 8.8
    -6 -7 -6 236.18 13
    -6 7 6 240.28 12.8
    6 7 -6 254.97 12.9
    -6 7 6 254.07 12.1
    -6 7 6 244.58 11.6
    6 -7 6 233.38 12.7
    6 -7 -6 245.48 12.5
    -6 -7 6 251.37 12.1
    6 7 6 239.88 13.1
    -6 7 -6 239.98 13
    -7 7 6 441.16 19.6
    7 -7 6 406.46 19.6
    -7 7 6 442.86 18.1
    -7 -7 -6 405.06 20.1
    7 7 -6 401.06 19.6
    -7 7 6 428.46 18.7
    7 7 6 429.66 20.3
    7 -7 -6 412.16 19.4
    -7 -7 6 468.75 19.2
    -7 7 -6 418.56 20
    -8 7 6 -0.4 2.5
    -8 7 6 3.3 2.2
    -8 -7 -6 -0.5 2.7
    8 7 -6 1.6 3
    -8 7 6 4.1 3
    8 -7 6 2.4 3.1
    -8 7 -6 6.4 3.4
    8 -7 -6 3.8 3.2
    -8 -7 6 5.8 2.5
    8 7 6 4.1 3.3
    9 -7 6 401.46 19.2
    -9 7 6 406.46 18.4
    -9 -7 -6 365.56 19.3
    9 7 -6 364.36 18.8
    -9 7 6 379.06 17.8
    -9 -7 6 391.16 18
    -9 7 -6 376.86 19
    9 7 6 372.26 19.5
    9 -7 -6 389.16 18.6
    9 -7 -6 383.56 18.6
    10 -7 6 45.1 7
    -10 7 6 37.2 5.5
    -10 7 6 44 5.6
    -10 -7 -6 43.1 6.6
    10 7 -6 35.2 6.2
    10 -7 -6 30.6 5.6
    -10 7 -6 42.4 6.7
    -10 -7 6 39.8 5.5
    10 7 6 47.2 6.9
    -11 -7 -6 19.5 5.4
    11 7 -6 17.8 5.1
    -11 7 6 23.2 4.7
    -11 7 6 14.1 4.2
    11 -7 6 13.4 5.1
    -11 7 -6 14.7 5.1
    -11 -7 6 27.3 4.7
    11 -7 -6 21.7 5.1
    11 7 6 21.7 5.6
    12 -7 6 26.3 6.5
    -12 -7 -6 13.9 5.2
    12 7 -6 33.2 6.6
    -12 7 -6 18.3 5.6
    12 7 6 29 7.1
    12 -7 -6 26.7 6.2
    13 -7 6 99.39 11
    13 7 -6 88.29 10
    -13 -7 -6 87.39 10.5
    13 -7 -6 82.79 9.5
    -13 7 -6 86.79 10.8
    13 7 6 95.59 11
    -14 -7 -6 -2.3 4.1
    14 -7 6 4.5 5.7
    14 7 -6 3.5 4.7
    14 7 6 -6.3 4.4
    14 -7 -6 -9 4.1
    -14 7 -6 4.7 5.3
    15 7 -6 97.59 11.4
    15 -7 6 77.59 10.5
    -15 -7 -6 99.59 11.7
    15 -7 -6 79.59 10
    15 7 6 97.29 12.1
    -15 7 -6 95.99 11.6
    16 7 -6 6.5 5.3
    16 -7 6 3.1 6
    -16 -7 -6 5.4 5.9
    16 -7 -6 1.7 5.4
    16 7 6 -2.8 5.6
    -16 7 -6 -5.4 5.6
    0 8 6 1488.15 60.19
    0 -8 6 1435.46 58.39
    0 8 -6 1613.04 57.89
    0 8 -6 1548.05 59.29
    0 8 6 1476.05 58.79
    0 -8 -6 1567.44 59.09
    -1 -8 -6 5.8 2.4
    1 8 -6 10.4 2.4
    1 -8 6 2.2 2.2
    -1 8 6 6.7 2.6
    1 8 -6 7.6 2.6
    1 -8 -6 11.9 3.3
    -1 8 -6 2.9 2.5
    1 8 6 9.5 2.8
    1 8 6 6.2 3
    1 -8 -6 4.9 2.4
    -1 -8 6 4.5 2.1
    2 -8 6 201.28 9.9
    2 8 -6 207.08 11.1
    -2 8 6 238.48 11.1
    -2 8 6 202.88 11.6
    2 8 -6 221.28 10.4
    2 -8 6 194.88 10.8
    -2 -8 -6 198.08 11.1
    2 8 6 214.98 12.1
    2 8 6 214.18 11.2
    -2 8 -6 219.38 11.5
    -2 -8 6 213.78 10.7
    2 -8 -6 212.08 11
    2 -8 -6 225.08 12.3
    -3 8 6 210.58 11.5
    3 8 -6 205.48 11.1
    3 -8 6 203.48 9.9
    3 -8 6 210.28 10.9
    -3 -8 -6 197.38 11.2
    -3 8 6 197.48 10.5
    3 -8 -6 210.48 11.1
    3 8 6 206.28 11.9
    -3 -8 6 201.58 10.5
    -3 8 -6 221.28 11.5
    3 8 6 213.78 11.3
    3 -8 -6 195.28 11.8
    -4 8 6 8.1 2.7
    4 -8 6 6.8 2.7
    4 8 -6 9.3 2.9
    -4 -8 -6 6 2.9
    4 -8 6 7.4 2.2
    -4 8 6 9.7 3.2
    -4 -8 6 11.8 2.6
    -4 8 -6 3.8 2.9
    4 -8 -6 10.7 3.2
    4 8 6 8.1 3.1
    4 -8 -6 5.4 2.6
    4 8 6 7.8 3
    5 8 -6 145.99 9
    -5 8 6 125.79 8.7
    -5 -8 -6 128.69 8.9
    -5 8 6 133.99 8.2
    -5 8 6 145.79 8.2
    5 -8 6 127.49 8.6
    5 -8 6 140.99 8
    5 -8 6 130.49 8.6
    -5 8 -6 123.89 6.8
    -5 8 -6 149.49 9.3
    5 8 6 132.19 9
    5 -8 -6 137.09 8.6
    5 -8 -6 148.09 10
    -5 -8 6 121.89 7.8
    -6 -8 -6 16.2 3.9
    6 8 -6 22.4 4.2
    6 -8 6 12.4 3.6
    -6 8 6 16.4 4
    -6 8 6 14.3 3.5
    -6 8 6 12.5 3.1
    6 -8 -6 16.1 3.8
    -6 8 -6 20.6 4.2
    6 8 6 20.4 4.2
    -6 -8 6 18.9 3.7
    6 -8 -6 18.1 4.6
    7 -8 6 258.57 13.9
    -7 8 6 255.57 12.1
    -7 -8 -6 248.88 14
    -7 8 6 284.57 13.3
    -7 8 6 237.18 13.3
    7 8 -6 266.77 14
    -7 -8 6 251.57 12.9
    7 -8 -6 262.57 13.6
    -7 8 -6 244.48 14
    7 8 6 233.88 14
    8 -8 6 59.29 6.9
    -8 8 6 57.99 5.1
    -8 -8 -6 53.39 7
    8 8 -6 54.89 6.9
    -8 8 6 80.29 6.9
    -8 8 6 65.39 6.7
    -8 -8 6 61.89 6.5
    8 -8 -6 63.59 6.8
    -8 8 -6 46.1 6.3
    8 8 6 66.89 7.6
    -9 8 6 268.47 14.3
    -9 8 6 286.37 14.2
    -9 -8 -6 268.77 15.5
    -9 8 6 262.17 12.1
    9 8 -6 285.37 15.5
    9 -8 6 305.97 15.5
    -9 8 -6 250.17 15.1
    9 -8 -6 260.67 14.6
    -9 -8 6 276.67 14.1
    9 -8 -6 267.17 14.7
    9 8 6 250.37 15.5
    -10 8 6 94.89 8.3
    10 8 -6 112.59 10.3
    10 -8 6 106.09 10
    -10 8 6 90.19 8.1
    -10 -8 -6 81.19 9.1
    -10 8 -6 68.79 8.5
    10 -8 -6 110.19 10
    10 -8 -6 98.79 9.5
    -10 -8 6 98.79 7.9
    10 8 6 98.99 10.7
    -11 8 6 317.87 16.7
    11 -8 6 332.17 18.2
    -11 -8 -6 335.77 18.6
    11 8 -6 334.07 18.3
    -11 8 6 340.37 16.9
    -11 8 -6 309.17 18
    11 8 6 337.67 19
    -11 -8 6 311.97 16.6
    11 -8 -6 315.27 17.6
    -12 -8 -6 13.8 5.5
    12 -8 6 22.1 6
    12 8 -6 26.8 6.1
    -12 8 -6 27.5 6.5
    12 8 6 15 6
    12 -8 -6 17.2 5.4
    13 8 -6 83.49 10.4
    13 -8 6 67.89 9.2
    -13 -8 -6 77.69 10.1
    13 8 6 80.59 10.5
    13 -8 -6 77.09 9.5
    -13 8 -6 64.09 8.9
    -14 -8 -6 -3 4.3
    14 8 -6 -2.6 4.4
    14 -8 6 3 5.2
    14 8 6 5.5 5.4
    -14 8 -6 1 5.3
    14 -8 -6 -2.8 4.7
    15 -8 6 6.7 6.4
    15 8 -6 8.2 5.7
    -15 -8 -6 2.6 4.9
    15 -8 -6 11.2 6.2
    -15 8 -6 1.5 5.4
    15 8 6 2.9 5.7
    16 8 -6 29.3 7.8
    16 -8 6 31.1 7.8
    -16 -8 -6 13.8 6.6
    16 -8 -6 20.5 7.1
    -16 8 -6 15.9 7.2
    16 8 6 40 9.1
    0 -9 -6 -0.3 2.2
    0 -9 6 -2.7 1.7
    0 9 -6 -0.8 2.3
    0 9 6 0.2 2.7
    0 9 6 -1.8 1.9
    -1 -9 -6 202.88 11
    1 9 -6 195.58 11.1
    -1 9 6 210.08 10.9
    1 9 -6 202.88 10
    1 -9 6 170.38 10.3
    -1 9 -6 194.18 11.1
    1 -9 -6 202.98 10.9
    1 9 6 186.98 10.8
    -1 -9 6 196.78 10.5
    1 -9 -6 197.08 11.7
    1 9 6 196.88 11.8
    -2 9 6 1.8 2.4
    2 9 -6 4.4 2.7
    2 9 -6 0.4 1.9
    2 -9 6 0.9 2.2
    -2 -9 -6 2.2 2.6
    -2 -9 6 -0.7 1.8
    2 9 6 3.9 2.8
    2 -9 -6 -0.3 2.2
    2 -9 -6 1.9 2.1
    2 9 6 0.6 2.1
    -2 9 -6 -0.8 2.3
    -3 9 6 147.09 8.8
    3 9 -6 148.69 8.7
    -3 -9 -6 149.39 9.4
    3 -9 6 134.19 7.9
    3 -9 6 156.08 9.3
    3 9 -6 148.89 9.3
    -3 9 6 153.68 9.7
    -3 -9 6 147.89 8.8
    3 9 6 136.49 9.9
    3 -9 -6 129.29 9.7
    -3 9 -6 148.59 9.5
    3 9 6 140.99 9.1
    3 -9 -6 161.68 9.3
    4 -9 6 3 2.8
    4 -9 6 3.5 2
    -4 -9 -6 1.3 2.6
    -4 9 6 0.4 2.4
    4 9 -6 0.4 2.4
    -4 9 6 2.9 2.7
    -4 9 -6 1.4 2.7
    4 -9 -6 1.6 2.5
    4 -9 -6 3.5 3.1
    4 9 6 2.2 2.7
    4 9 6 3.1 3
    -4 -9 6 3.1 2.2
    5 9 -6 28.2 4.7
    5 -9 6 32.1 4.9
    5 -9 6 39.4 5.3
    -5 9 6 31 4.6
    -5 9 6 28 4.8
    -5 -9 -6 35.8 5.4
    5 -9 6 33.3 4.4
    -5 9 -6 28.1 4.9
    5 -9 -6 29.8 5.2
    5 -9 -6 27.7 4.6
    5 9 6 41.1 5.9
    5 9 6 32.3 5.7
    -5 -9 6 26.6 4.1
    -6 -9 -6 2.4 2.9
    -6 9 6 -0.4 2.7
    6 9 -6 3.5 3.2
    6 -9 6 0 2.7
    6 -9 6 0.2 1.9
    6 -9 6 1.3 2.9
    -6 9 6 -2 2.7
    -6 9 6 0.2 2.3
    -6 9 -6 1.2 2.9
    6 9 6 3.9 3.2
    6 -9 -6 6.4 3.2
    -6 -9 6 0.1 2
    7 -9 6 206.58 12.6
    -7 -9 -6 195.28 12.7
    -7 9 6 220.08 11.9
    -7 9 6 219.08 12.4
    -7 9 6 203.68 10.9
    7 9 -6 234.38 12.9
    -7 -9 6 196.88 11.5
    7 -9 -6 218.98 12.4
    7 9 6 228.08 13.2
    -7 9 -6 201.58 12.7
    8 -9 6 10.9 4.3
    -8 9 6 10.1 3.9
    -8 9 6 14.4 4
    -8 9 6 11.3 3.1
    8 9 -6 11.8 4.1
    -8 -9 -6 6.8 3.6
    8 9 6 11.2 4.6
    -8 9 -6 17.1 5
    -8 -9 6 7.5 3.2
    8 -9 -6 16.6 4.4
    -9 -9 -6 160.38 11.2
    -9 9 6 147.89 9.9
    9 9 -6 127.99 10.5
    9 -9 6 137.19 10.8
    -9 9 6 145.19 10
    -9 9 -6 138.49 10.9
    9 -9 -6 126.99 10.1
    -9 -9 6 150.98 9.7
    9 9 6 145.69 12.9
    -10 -9 -6 131.49 12.3
    10 -9 6 150.28 11.2
    10 9 -6 105.39 10.8
    -10 9 6 133.49 9.6
    -10 9 6 120.59 9.5
    10 -9 -6 138.49 10.5
    -10 9 -6 126.49 11.2
    10 -9 -6 123.49 11.1
    -10 -9 6 119.09 9.2
    10 9 6 145.59 12.7
    11 9 -6 11.1 4.8
    -11 -9 -6 18 5.3
    11 -9 6 12.6 5.4
    -11 9 6 11.7 6
    11 -9 -6 11.7 5
    11 9 6 9 5.3
    -11 9 -6 6.2 4.7
    12 9 -6 80.09 9.8
    12 -9 6 89.19 10.3
    -12 -9 -6 77.59 9.7
    -12 9 -6 72.79 9.7
    12 -9 -6 94.09 10
    12 9 6 92.69 10.8
    13 9 -6 93.19 10.9
    13 -9 6 96.39 11.4
    -13 -9 -6 100.49 11.5
    13 9 6 105.69 12.4
    13 -9 -6 90.69 10
    -13 9 -6 116.59 12
    14 -9 6 21.7 6.8
    14 9 -6 8.7 5.7
    -14 -9 -6 15 6.2
    14 -9 -6 14.7 6
    14 9 6 5.8 5.5
    -14 9 -6 6.6 5.9
    15 9 -6 44.1 8.8
    15 -9 6 67.19 10.5
    -15 -9 -6 40.5 8.3
    15 -9 -6 33.2 7.8
    -15 9 -6 62.59 9.7
    15 9 6 41.5 9.4
    0 10 6 77.79 7.2
    0 -10 6 65.79 6.5
    0 -10 -6 78.29 7.4
    0 10 6 82.29 8.3
    0 10 -6 74.49 7.3
    -1 -10 -6 -1.9 2.1
    1 10 -6 -0.7 2.3
    1 -10 6 -1.8 2.2
    -1 10 6 0.3 2.4
    1 10 -6 3.1 2.2
    1 10 6 -0.9 2.7
    1 10 6 1.1 2.5
    1 -10 -6 2.9 2.5
    1 -10 -6 -2 2.2
    -1 -10 6 0.7 2.4
    -1 10 -6 -1.2 2.4
    -2 10 6 12.2 3.6
    -2 -10 -6 2.1 2.5
    2 -10 6 9 3
    2 10 -6 5.2 2.6
    2 10 -6 11.4 3.6
    -2 10 -6 8.1 3.5
    2 10 6 5.5 3
    2 -10 -6 7.3 3.2
    2 10 6 5.1 3.1
    2 -10 -6 6.1 2.9
    -2 -10 6 11.5 3.2
    -3 -10 -6 153.88 10.4
    -3 10 6 163.18 10.7
    3 -10 6 167.68 9.2
    3 -10 6 162.38 10.2
    3 10 -6 170.88 9.7
    3 10 -6 170.08 10.5
    -3 10 6 174.78 10.2
    3 -10 -6 161.78 11.1
    3 -10 -6 169.58 10.3
    -3 -10 6 174.68 9.9
    3 10 6 165.78 11.4
    -3 10 -6 159.98 10.5
    3 10 6 156.58 10.2
    4 -10 6 326.87 16.2
    4 10 -6 300.37 16.2
    -4 -10 -6 309.67 16.4
    4 10 -6 331.17 15.8
    4 -10 6 330.67 15.2
    -4 10 6 335.37 15.9
    -4 10 6 334.07 16.5
    -4 10 -6 315.27 16.4
    4 10 6 297.97 17
    4 10 6 300.17 16.3
    4 -10 -6 328.57 16.3
    -4 -10 6 321.07 15.7
    5 -10 6 28.4 4.3
    5 10 -6 32.3 5.1
    -5 10 6 27.4 4.7
    -5 -10 -6 30.1 5.3
    5 -10 6 50.69 6.3
    -5 10 6 36.4 5.5
    5 10 6 37.4 5.4
    -5 -10 6 30.7 4.7
    -5 10 -6 41.6 6.3
    5 -10 -6 38.5 5.8
    5 10 6 31.4 6
    6 -10 6 48.9 5.8
    6 10 -6 39.7 5.9
    -6 10 6 55.79 6.6
    -6 -10 -6 50.89 6.8
    6 -10 6 55.69 6.7
    -6 10 6 59.29 6.3
    6 -10 6 43.5 6
    6 -10 -6 52.49 6.5
    6 10 6 42.1 6.9
    -6 -10 6 57.59 6.3
    -6 10 -6 43.4 6.1
    6 10 6 38.6 6.1
    -7 -10 -6 46.9 7.1
    7 -10 6 34.1 6
    -7 10 6 44.8 5.9
    7 10 -6 50.49 7.1
    7 -10 6 40.2 5.4
    -7 10 6 38.3 4.9
    -7 10 6 40.3 6
    -7 -10 6 46.5 5.9
    -7 10 -6 49 6.9
    7 10 6 29.5 5.6
    7 -10 -6 38 5.7
    8 10 -6 59.59 7.8
    -8 -10 -6 60.89 7.7
    8 -10 6 70.09 8
    -8 10 6 78.99 6.1
    -8 10 6 70.79 7.3
    -8 10 6 63.79 6.9
    8 10 6 49 7.6
    8 -10 -6 48.6 6.9
    -8 10 -6 50.29 7.1
    -8 -10 6 46.6 6.2
    -9 -10 -6 290.47 17
    9 -10 6 306.67 16.8
    9 10 -6 306.97 16.9
    -9 10 6 286.77 15.3
    -9 10 6 274.87 15.2
    9 10 6 270.77 16.7
    -9 10 -6 298.27 16.9
    9 -10 -6 277.87 16.1
    -9 -10 6 277.37 15.3
    -10 -10 -6 26.8 6.2
    -10 10 6 28.4 6.1
    10 -10 6 32.3 6.6
    10 10 -6 25.1 5.9
    -10 10 6 41.4 6.1
    10 10 6 27.2 6.3
    -10 10 -6 21.9 6
    10 -10 -6 25.3 5.6
    -10 -10 6 28.3 5.2
    10 -10 -6 21.1 5.3
    11 10 -6 83.59 10.1
    -11 -10 -6 98.29 10.8
    11 -10 6 116.49 11.4
    -11 10 -6 103.89 10.6
    11 -10 -6 112.09 11
    11 10 6 113.29 12
    12 -10 6 173.78 13.3
    12 10 -6 167.38 13.1
    -12 -10 -6 150.48 13.9
    12 10 6 144.09 14.2
    12 -10 -6 142.49 13.2
    -12 10 -6 161.18 14
    13 -10 6 145.69 13.8
    13 10 -6 178.98 13.8
    -13 -10 -6 152.18 14.4
    13 -10 -6 149.09 13.8
    13 10 6 138.49 14.4
    -13 10 -6 143.09 13.5
    14 10 -6 338.67 20.6
    14 -10 6 368.36 21.5
    -14 -10 -6 336.07 20.8
    -14 10 -6 299.37 20
    14 -10 -6 320.07 19.5
    14 10 6 352.96 21.6
    15 10 -6 14.5 6.5
    -15 -10 -6 4.4 5.4
    15 -10 6 10.6 6.3
    15 10 6 12.2 6.7
    15 -10 -6 20.6 7.3
    -15 10 -6 2.7 5.9
    0 -11 6 -0.2 2.5
    0 11 -6 0.1 2.8
    0 11 6 1.7 3.2
    0 -11 -6 0 2.7
    0 11 6 -1 2.8
    -1 -11 -6 268.77 14.5
    1 11 -6 274.97 13.5
    1 11 -6 264.67 14.7
    1 -11 6 261.87 14.1
    -1 11 6 264.67 14.3
    1 -11 -6 288.07 14.7
    -1 11 -6 262.77 14.6
    -1 -11 6 262.47 13.9
    1 11 6 233.18 14.9
    1 11 6 271.07 14.6
    -2 11 6 99.39 8.8
    2 11 -6 102.39 7.5
    2 11 -6 93.49 8.5
    2 -11 6 105.09 8.1
    -2 -11 -6 88.89 8.5
    2 11 6 95.29 8.6
    -2 11 -6 87.79 8.4
    2 11 6 87.89 9.4
    2 -11 -6 85.99 8.4
    -2 -11 6 98.19 7.5
    3 -11 6 142.09 10
    3 11 -6 151.48 10.3
    -3 -11 -6 168.18 10.7
    -3 11 6 142.49 9.9
    -3 11 6 163.18 10.8
    3 11 -6 159.58 9.6
    -3 11 -6 140.99 10.3
    -3 -11 6 133.99 9.4
    3 11 6 150.28 11.2
    3 -11 -6 154.78 10.2
    3 11 6 172.68 10.8
    4 11 -6 19.5 4.3
    4 11 -6 13.3 4
    -4 -11 -6 10 3.9
    -4 11 6 26.7 4.8
    4 -11 6 16.5 3.5
    4 -11 6 14.9 4.3
    -4 11 6 10.5 4
    -4 -11 6 17.6 4.2
    -4 11 -6 15.8 4.7
    4 11 6 23.4 4.8
    4 -11 -6 14.7 4.3
    4 11 6 31 6.1
    -5 11 6 191.68 11.6
    5 -11 6 176.58 11.5
    5 -11 6 159.18 9.9
    -5 11 6 197.18 11.3
    -5 -11 -6 157.28 11.2
    5 11 -6 183.78 11.7
    5 -11 -6 176.98 11.4
    -5 -11 6 178.88 10.7
    5 11 6 152.38 11.9
    5 11 6 174.08 11.6
    -5 11 -6 165.58 11.6
    6 -11 6 5.9 3
    -6 -11 -6 4.9 3.6
    -6 11 6 4 3.5
    6 -11 6 0.9 3.5
    -6 11 6 5.4 3.7
    6 11 -6 10.6 4.2
    6 -11 6 10.2 4.1
    -6 11 -6 6.6 4
    6 11 6 3.2 4.5
    6 -11 -6 3 3.6
    6 11 6 7.9 4
    -6 -11 6 7.2 3.2
    -7 11 6 147.09 10.7
    7 11 -6 148.09 11.3
    -7 11 6 148.49 9.6
    7 -11 6 160.18 11.5
    -7 11 6 174.98 11.1
    7 -11 6 159.48 11.6
    7 -11 6 167.68 10.6
    -7 -11 -6 171.88 12
    7 11 6 147.49 11.5
    7 -11 -6 173.18 11.5
    -7 -11 6 180.78 10.9
    -7 11 -6 137.49 11.4
    -8 11 6 176.48 11.5
    -8 11 6 177.58 11.6
    -8 11 6 168.08 10.1
    -8 -11 -6 151.58 12
    8 -11 6 167.08 11.2
    8 -11 6 187.98 12.7
    8 11 -6 170.78 12.2
    8 -11 -6 165.38 11.9
    -8 -11 6 176.48 11.2
    -8 11 -6 165.68 12.5
    8 11 6 169.08 12.4
    -9 11 6 79.29 8.2
    -9 11 6 65.89 7.6
    9 11 -6 68.99 9.1
    -9 -11 -6 81.19 9.5
    9 -11 6 66.89 8.8
    -9 -11 6 66.69 7.8
    9 -11 -6 77.09 8.9
    -9 11 -6 65.89 8.6
    9 11 6 72.69 9
    -10 -11 -6 206.78 14.4
    10 11 -6 188.68 13.7
    10 -11 6 206.48 14.2
    -10 11 -6 182.38 14
    10 11 6 195.28 14.3
    10 -11 -6 182.18 13.4
    10 -11 -6 208.98 13.5
    11 11 -6 14.4 5.4
    11 -11 6 20.9 6.5
    -11 -11 -6 22.1 6.6
    11 -11 -6 12.6 5.3
    11 11 6 18 6.3
    11 -11 -6 14.9 5.6
    -11 11 -6 25.2 6.5
    12 -11 6 -0.9 5.4
    -12 -11 -6 -3.6 4.3
    12 11 -6 2.1 4.5
    -12 11 -6 -2.5 5
    12 -11 -6 2.2 5.1
    12 11 6 -4 4.5
    -13 -11 -6 13.7 6.2
    13 -11 6 -0.1 5.8
    13 11 -6 6.5 5.6
    13 11 6 4.2 5.3
    -13 11 -6 4.7 5.7
    13 -11 -6 -0.2 4.9
    14 -11 6 32.8 8.2
    -14 -11 -6 62.29 9.9
    14 11 -6 44.4 8.6
    14 -11 -6 41.4 8.1
    -14 11 -6 33.6 8.3
    14 11 6 34 8.5
    0 -12 -6 33.4 5.4
    0 12 6 38.6 5.9
    0 12 -6 27.1 5.3
    0 -12 6 29.8 5.2
    0 12 6 27.3 5.5
    -1 12 6 304.87 15.1
    1 12 -6 237.58 14.6
    -1 -12 -6 260.57 14.7
    1 12 -6 264.17 13.6
    1 -12 6 286.47 14.8
    1 12 6 260.07 15.6
    -1 -12 6 238.78 14
    1 12 6 262.87 14.7
    -1 12 -6 226.98 14.4
    1 -12 -6 260.97 14.5
    -2 -12 -6 19.6 4.6
    2 12 -6 21.9 4.2
    2 12 -6 13.2 4.2
    2 -12 6 26.4 5
    -2 12 6 22.5 4.6
    2 12 6 20 4.8
    2 12 6 24.7 5.6
    2 -12 -6 21.5 4.8
    -2 -12 6 20.3 4.6
    -2 12 -6 14.8 4.4
    -3 12 6 249.18 13.6
    3 12 -6 210.88 13.5
    3 12 -6 233.28 12.9
    3 -12 6 231.88 13.5
    -3 -12 -6 229.38 13.7
    -3 12 6 240.98 14
    -3 12 -6 204.48 13.4
    3 12 6 224.38 13.7
    3 12 6 213.78 14.3
    3 -12 -6 219.08 13.3
    -3 -12 6 235.58 13
    4 12 -6 8.2 3.8
    -4 12 6 9.7 4.2
    4 -12 6 7.5 3.9
    4 12 -6 10.4 4.2
    -4 12 6 7.6 3.9
    -4 -12 -6 7.6 3.9
    4 -12 6 5.2 2.8
    4 12 6 -0.6 3.1
    -4 -12 6 7.1 3.4
    4 12 6 7.9 4.9
    4 -12 -6 7 3.7
    -4 12 -6 11.2 4.2
    5 12 -6 257.47 14.1
    5 -12 6 241.88 14.4
    -5 12 6 244.58 14.1
    5 -12 6 235.98 12.9
    -5 -12 -6 231.18 14.5
    -5 12 6 248.88 13.9
    5 12 -6 233.48 14.2
    5 -12 -6 228.98 14
    5 12 6 235.98 14.4
    -5 -12 6 233.78 13.5
    -5 12 -6 212.18 14.2
    -6 12 6 14.2 4.8
    6 -12 6 18.8 5.1
    -6 12 6 35.7 6.1
    -6 -12 -6 16.7 5.3
    6 -12 6 17.1 4.1
    6 -12 6 25.6 5.5
    6 12 -6 34.7 6
    -6 -12 6 28.5 5.1
    6 -12 -6 20.8 5.4
    -6 12 -6 24.7 5.6
    6 12 6 18.2 5.1
    7 -12 6 5.9 4.3
    -7 12 6 4.9 3.8
    -7 -12 -6 0.7 3.4
    7 -12 6 1.7 3.8
    7 12 -6 2.1 3.7
    -7 12 6 5.4 4.1
    -7 12 6 -0.9 2.9
    7 12 6 -2.1 3.5
    -7 -12 6 7.2 3.6
    -7 12 -6 -0.1 4.1
    7 -12 -6 -4.2 3.5
    -8 12 6 44.1 6.7
    8 12 -6 59.09 8
    -8 12 6 54.79 7.3
    8 -12 6 46.4 7.6
    -8 -12 -6 54.29 8.3
    8 12 6 59.19 8.1
    -8 12 -6 51.59 7.8
    -8 -12 6 51.39 7
    8 -12 -6 43 7.1
    9 -12 6 41.2 7.5
    -9 12 6 40.4 6.9
    9 12 -6 34.2 7
    -9 -12 -6 47 8.4
    -9 -12 6 38.2 6.7
    9 -12 -6 41.9 7.3
    -9 12 -6 51.79 8.6
    9 12 6 45.7 7.6
    -10 -12 -6 3.2 4.5
    10 -12 6 -3.7 4.4
    10 12 -6 2.9 4.2
    10 12 6 -2.8 4.3
    10 -12 -6 6.9 4.9
    -10 12 -6 -1.5 4.7
    -11 -12 -6 181.58 15.6
    11 -12 6 150.88 14.1
    11 12 -6 172.78 13.8
    11 12 6 183.38 14.3
    11 -12 -6 170.38 13.3
    -11 12 -6 151.18 14.3
    11 -12 -6 169.18 13.2
    -12 -12 -6 4.2 4.9
    12 12 -6 3.6 5.1
    12 -12 6 0.9 5.2
    12 -12 -6 -2.1 5
    12 12 6 2 5
    -12 12 -6 4 5.4
    13 12 -6 12.9 6.1
    13 -12 6 15.1 7.1
    -13 -12 -6 14.3 6.5
    13 -12 -6 4 5.8
    -13 12 -6 9.9 6.5
    13 12 6 5.9 5.9
    0 13 6 -0.9 3.4
    0 -13 -6 -4.2 2.8
    0 -13 6 -1.9 3.2
    0 13 -6 4.3 3.6
    1 13 -6 369.76 20.4
    -1 13 6 400.06 20.4
    -1 -13 -6 434.06 21
    1 13 -6 403.96 19.3
    1 -13 6 433.06 20.6
    1 13 6 419.76 20.7
    -1 -13 6 418.06 20.3
    -1 13 -6 393.66 20.7
    1 -13 -6 384.36 20.4
    2 13 -6 40.6 6.5
    -2 -13 -6 34.3 6.1
    2 13 -6 47.4 6.1
    2 -13 6 35.6 6.2
    -2 13 6 42.9 6.4
    -2 -13 6 39.3 6.2
    -2 13 -6 30.7 5.9
    2 13 6 44.3 6.6
    2 -13 -6 36.2 6
    3 -13 6 123.59 10.5
    -3 13 6 124.49 10.8
    3 13 -6 79.49 9
    3 13 -6 103.69 8.5
    -3 13 6 106.89 9.6
    -3 -13 -6 90.29 9.6
    3 13 6 106.29 10.3
    3 -13 -6 102.39 9.9
    -3 13 -6 92.19 9.8
    -3 -13 6 90.99 9.1
    -4 13 6 373.66 19.1
    -4 -13 -6 318.97 18.8
    -4 13 6 370.16 18.7
    4 13 -6 380.36 18.5
    4 -13 6 348.07 18.8
    4 13 -6 340.37 18.9
    -4 13 -6 338.57 19.2
    -4 -13 6 388.66 18.7
    4 13 6 368.06 19.3
    4 -13 -6 331.27 18.6
    5 -13 6 19.5 5.1
    -5 13 6 15.5 4.9
    -5 13 6 16.1 4.9
    5 13 -6 16.5 4.7
    -5 -13 -6 18.2 5.1
    5 13 -6 18.1 5.2
    5 -13 -6 19.4 5.2
    5 13 6 19.4 5.2
    -5 13 -6 11.9 4.9
    -5 -13 6 15.1 4.5
    -6 13 6 342.47 18.6
    6 -13 6 379.26 19.2
    -6 -13 -6 331.57 19.3
    6 13 -6 370.96 19.1
    6 13 -6 327.47 19.1
    -6 13 6 352.86 18.9
    6 -13 6 355.06 19.1
    -6 -13 6 380.16 18.8
    -6 13 -6 365.46 19.7
    6 13 6 332.37 19.2
    6 -13 -6 331.87 18.9
    -7 13 6 96.49 9.7
    -7 13 6 99.79 9.7
    7 -13 6 99.79 10.3
    7 13 -6 108.29 11.2
    7 13 -6 84.69 9.7
    -7 -13 -6 98.19 10.7
    7 -13 6 101.59 10.4
    7 -13 -6 89.29 10.1
    -7 13 -6 70.99 9.2
    -7 -13 6 82.09 8.8
    7 13 6 85.69 10
    -8 13 6 96.79 10
    -8 -13 -6 97.49 11.2
    8 -13 6 94.99 10.5
    8 13 -6 108.79 11.3
    -8 13 6 104.89 10.1
    -8 -13 6 100.79 10.2
    8 -13 -6 107.89 11.3
    8 13 6 105.69 11.6
    -8 13 -6 120.09 12
    9 -13 6 109.89 11.6
    9 13 -6 92.89 11.1
    -9 -13 -6 104.59 11.9
    9 13 6 107.69 11.6
    -9 13 -6 79.89 10.6
    9 -13 -6 83.09 10
    10 -13 6 6.6 5.4
    10 13 -6 2 4.5
    -10 -13 -6 7.1 4.9
    10 13 6 2.2 4.6
    -10 13 -6 1.9 5.2
    10 -13 -6 5.8 5
    11 13 -6 8.4 5.7
    -11 -13 -6 5.3 5
    11 -13 6 6.9 5.9
    11 -13 -6 -1.4 4.8
    -11 13 -6 1.9 5.5
    11 -13 -6 5 5.5
    11 13 6 5.4 5.7
    -12 -13 -6 16.1 6.2
    12 13 -6 13.4 6.2
    12 -13 6 14.8 6.5
    12 -13 -6 17.1 6.2
    12 13 6 5.5 5.7
    -12 13 -6 10.7 6.7
    0 -14 -6 135.59 10.9
    0 -14 6 150.38 11
    0 14 -6 121.49 11.7
    0 14 6 137.09 10.9
    -1 14 6 -0.9 3.4
    1 -14 6 1.2 3.8
    1 14 -6 -0.9 3.6
    -1 -14 -6 1.3 3.5
    1 -14 -6 -3 3.3
    -1 14 -6 -1.4 3.7
    -1 -14 6 -0.9 3.3
    1 14 6 2 3.9
    2 14 -6 50.49 9
    -2 14 6 75.79 8.8
    2 -14 6 62.59 8
    -2 -14 -6 62.79 8.3
    2 14 -6 41.9 7.1
    -2 14 -6 58.09 8.6
    -2 -14 6 60.79 7.7
    2 14 6 70.29 8.6
    2 -14 -6 61.59 8
    3 14 -6 99.19 10.1
    -3 -14 -6 83.59 9.6
    -3 14 6 94.69 9.6
    3 14 -6 82.39 12.7
    3 -14 6 73.89 9
    -3 14 6 90.49 9.9
    3 14 6 82.79 9.6
    -3 -14 6 94.99 9.3
    -3 14 -6 82.09 9.9
    3 -14 -6 99.89 9.9
    4 14 -6 24.3 6
    4 -14 6 13.9 5.1
    -4 14 6 30.7 6.7
    -4 14 6 19.7 5.3
    -4 -14 -6 12 5.2
    -4 14 -6 12.5 5.1
    4 14 6 18 5.3
    4 -14 -6 21.7 5.7
    -4 -14 6 33.4 6
    -5 14 6 43.3 6.9
    5 14 -6 48.1 7.7
    -5 14 6 47.7 7.4
    5 -14 6 30.9 6.5
    -5 -14 -6 53.59 7.8
    -5 -14 6 49.3 7.2
    5 -14 -6 32.8 6.7
    5 14 6 41.8 7.3
    -5 14 -6 47.4 7.5
    6 -14 6 94.59 10.2
    -6 14 6 109.69 10.5
    -6 14 6 106.79 10.7
    -6 -14 -6 73.99 9.7
    6 14 -6 98.09 10.3
    -6 -14 6 98.29 10.2
    -6 14 -6 93.59 10.9
    6 14 6 79.29 9.9
    6 -14 -6 89.59 10.2
    7 -14 6 1.4 4.6
    -7 14 6 9.5 5
    -7 14 6 1.1 4.8
    7 -14 6 11.7 5.4
    -7 -14 -6 4.7 4.7
    7 14 -6 9.5 4.9
    7 -14 -6 3.4 4.8
    -7 -14 6 1 3.6
    7 14 6 7.5 5
    -7 14 -6 0.7 4.8
    -8 -14 -6 151.18 14.6
    8 -14 6 142.49 13.4
    8 14 -6 111.59 12.1
    8 14 6 116.59 12.2
    8 -14 -6 136.19 12.7
    -8 14 -6 143.49 13.1
    9 -14 6 32.8 7.4
    9 14 -6 22.1 6.7
    -9 -14 -6 22.5 6.7
    9 14 6 22.1 6.9
    9 -14 -6 30.8 7.2
    -9 14 -6 18.5 6.8
    -10 -14 -6 100.49 11.9
    10 14 -6 95.59 11.6
    10 -14 6 103.39 11.7
    10 14 6 101.29 12.6
    -10 14 -6 80.79 10.6
    10 -14 -6 102.09 11.4
    -11 -14 -6 26.4 7.2
    11 -14 6 34.6 8
    11 14 -6 26.8 7.6
    11 -14 -6 27.4 7.1
    -11 14 -6 30.1 8.3
    11 14 6 26.5 7.5
    11 -14 -6 27.1 7.3
    0 -15 -6 0.4 4.2
    0 15 -6 -0.2 3.9
    0 -15 6 1.9 3.9
    0 15 6 1.2 4.4
    -1 -15 -6 44 7.2
    1 -15 6 36.2 6.8
    1 15 -6 42.9 7.6
    -1 15 6 64.89 8.4
    1 -15 -6 51.79 7.9
    -1 -15 6 36 6.9
    -1 15 -6 52.59 8.1
    1 15 6 54.89 8.2
    2 15 -6 12.4 5.3
    2 -15 6 19.3 5.7
    -2 -15 -6 13.8 5.4
    -2 15 6 13.3 5.6
    -2 15 -6 15.8 5.7
    -2 -15 6 23.1 5.9
    2 15 6 19 5.7
    2 -15 -6 11.3 5
    -3 -15 -6 2.7 4.2
    -3 15 6 1 4.2
    -3 15 6 4.8 4.6
    3 -15 6 -1.4 4.2
    3 15 -6 1.5 4.3
    3 15 6 5.2 4.8
    -3 15 -6 -0.9 4.6
    3 -15 -6 4.9 4.7
    -3 -15 6 2.6 4.2
    -4 15 6 103.49 10.3
    4 -15 6 112.99 11.3
    -4 -15 -6 98.89 11.3
    -4 15 6 103.79 11.5
    4 15 -6 112.89 11.7
    4 15 6 116.09 11.7
    4 -15 -6 95.99 10.9
    -4 -15 6 127.59 11.5
    -4 15 -6 99.99 10.8
    5 15 -6 11.2 5.3
    -5 15 6 27.5 6.5
    -5 -15 -6 22.6 6.2
    5 -15 6 15.8 5.5
    -5 15 6 16.5 5.7
    5 -15 -6 17.5 5.9
    -5 -15 6 15.4 5
    -5 15 -6 16.7 6.2
    5 15 6 14.2 5.9
    -6 15 6 67.79 9.4
    -6 15 6 67.19 8.9
    -6 -15 -6 54.59 8.6
    6 15 -6 59.39 9
    6 -15 6 58.69 8.7
    -6 -15 6 64.29 8.4
    6 -15 -6 64.19 9.1
    -6 15 -6 47.4 8.3
    6 15 6 65.89 9.2
    7 -15 6 97.49 11
    -7 -15 -6 90.39 11.1
    7 15 -6 88.79 10.5
    7 -15 6 67.19 9.6
    7 -15 -6 117.79 11.8
    -7 15 -6 87.49 11.1
    7 15 6 96.99 11.7
    -8 -15 -6 50.99 8.6
    8 -15 6 37.4 8.3
    8 15 -6 44.2 8
    8 -15 6 47.6 8.6
    8 15 6 40.5 8.5
    8 -15 -6 37 8
    -8 15 -6 43.2 8.5
    9 15 -6 9 5.8
    -9 -15 -6 19 6.4
    9 -15 6 8 6.6
    9 15 6 12 6.1
    -9 15 -6 4.4 6.2
    9 -15 -6 8.1 6
    -10 -15 -6 14.5 6.2
    10 -15 6 4.8 5.8
    10 15 -6 20.9 6.9
    -10 15 -6 9.8 6.4
    10 15 6 13.6 5.8
    10 -15 -6 13.4 6.7
    0 -16 -6 248.48 16.3
    0 16 -6 215.08 15.8
    0 16 6 241.98 15.9
    0 -16 6 234.28 15.4
    1 16 -6 4.4 4.6
    1 -16 6 4.4 4.8
    -1 -16 -6 7.4 5.1
    -1 16 6 -0.3 4.6
    1 16 6 4.2 4.8
    -1 -16 6 -0.7 4.3
    1 -16 -6 9.1 4.8
    -1 16 -6 5.9 5.3
    2 16 -6 101.19 11.2
    2 -16 6 135.79 12.4
    -2 -16 -6 110.29 11.9
    -2 16 6 111.69 11.4
    -2 16 -6 99.59 11.5
    -2 -16 6 119.89 11.3
    2 16 6 124.99 12.2
    2 -16 -6 129.29 12.3
    3 -16 6 48.6 8.1
    -3 16 6 32.9 7.2
    -3 -16 -6 34.1 7.2
    3 16 -6 29.2 7.1
    -3 16 6 43 7.9
    -3 16 -6 23.7 6.9
    -3 -16 6 40.9 7.2
    3 16 6 39.6 7.7
    3 -16 -6 31.8 7
    -4 -16 -6 38.3 7.3
    4 -16 6 40.1 7.7
    -4 16 6 48.6 8
    4 16 -6 35 7.5
    -4 16 6 43.2 7.9
    4 16 6 33.1 7.5
    -4 16 -6 34.1 7.3
    -4 -16 6 28.8 6.7
    4 -16 -6 27.6 6.8
    5 16 -6 33 7.2
    -5 16 6 49.7 8.2
    -5 -16 -6 32.4 7.4
    -5 16 6 35.8 7.3
    5 -16 6 22.9 6.4
    5 -16 -6 42.8 8
    5 16 6 41.4 8.1
    -5 16 -6 28.7 7.3
    -5 -16 6 33 6.9
    6 16 -6 39.4 7.9
    6 -16 6 42.1 8.1
    -6 16 6 47.3 8.3
    -6 -16 -6 50.99 8.6
    6 -16 -6 46 8.6
    6 16 6 52.09 9.2
    -6 16 -6 30.6 7.5
    7 -16 6 -4.7 4.9
    7 -16 6 4.3 5.6
    -7 -16 -6 -1.5 4.7
    7 16 -6 -7.4 4
    -7 16 -6 -10.1 4.7
    7 16 6 -2.8 4.7
    7 -16 -6 3.1 5.3
    8 -16 6 2 5.6
    -8 -16 -6 4.8 4.9
    8 -16 6 1.2 5.3
    8 16 -6 1.2 5
    -8 16 -6 7.3 6
    8 -16 -6 5 5.5
    8 16 6 1.3 5.3
    -9 -16 -6 2.5 5.1
    9 -16 6 11.5 6.9
    9 16 -6 14.6 6.4
    -9 16 -6 6.6 6.4
    9 -16 -6 19.3 7.2
    9 16 6 7.6 5.8
    0 -17 -6 4.5 5.5
    0 17 6 3.6 5.3
    0 17 -6 -0.1 5
    0 -17 6 4.7 5.2
    1 -17 6 0.5 4.4
    1 17 -6 -1.4 4.6
    -1 -17 -6 1.3 4.7
    -1 17 6 7.8 5.5
    -1 17 -6 11.9 5.9
    -1 -17 6 6.5 5.3
    1 17 6 2.5 5
    1 -17 -6 6.4 5.1
    -2 -17 -6 7.2 5
    2 17 -6 13.4 5.9
    -2 17 6 12.6 5.9
    2 -17 6 18.8 6.3
    2 17 6 16.2 6.3
    -2 17 -6 14.5 6.6
    -2 -17 6 10.5 5.3
    2 -17 -6 9.8 5.8
    -3 17 6 -4.1 4.9
    -3 -17 -6 2.3 5.2
    3 -17 6 11.2 5.7
    -3 17 6 -0.8 4.9
    3 17 -6 10.7 5.6
    3 -17 -6 8.2 5.1
    -3 -17 6 -2 4.4
    3 17 6 13.3 6.1
    -3 17 -6 5.6 5.4
    4 -17 6 2.8 5.3
    4 17 -6 5 5.3
    -4 17 6 14.8 6.4
    -4 17 6 4.8 5.4
    -4 -17 -6 26.7 7
    -4 -17 6 10.3 7
    4 17 6 11.7 6.1
    4 -17 -6 12.4 6
    -4 17 -6 5 6
    5 17 -6 2.5 5.2
    -5 -17 -6 1.5 4.8
    -5 17 6 8.6 5.9
    5 -17 6 -1.2 5.1
    5 -17 -6 -0.3 5.3
    5 17 6 2.5 5.3
    -5 17 -6 7.4 6
    -6 -17 -6 19.4 6.8
    6 17 -6 19.1 7
    6 -17 6 33.5 8.1
    6 17 6 45.1 8.7
    6 -17 -6 40.8 8
    -6 17 -6 29.1 8
    7 -17 6 27.2 7.3
    7 17 -6 19.5 7
    -7 -17 -6 29.1 7.4
    7 -17 6 16.6 6.5
    7 -17 -6 23 7.4
    -7 17 -6 15.7 6.9
    7 17 6 22.9 7.1
    0 18 6 3.7 5.6
    0 -18 6 -0.6 5.4
    0 18 -6 11.9 6.4
    0 -18 -6 11.5 5.9
    -1 18 6 118.09 12.9
    1 18 -6 114.59 12.8
    1 -18 6 145.89 14
    -1 -18 -6 115.99 13.2
    1 -18 -6 139.99 14
    1 18 6 128.99 13.8
    -1 -18 6 140.39 13.6
    -1 18 -6 134.79 14.4
    -2 -18 -6 3.4 5.6
    -2 18 6 5.2 6.3
    2 18 -6 11.4 6.2
    2 -18 6 7 5.8
    2 18 6 5.2 6
    -2 18 -6 9.5 6.3
    2 -18 -6 14 6.4
    -2 -18 6 0.4 5.2
    -3 -18 -6 66.29 9.8
    3 18 -6 56.29 9.6
    -3 18 6 61.39 10.2
    3 -18 6 70.39 10.2
    -3 18 -6 44.8 9
    3 -18 -6 72.89 10.4
    3 18 6 62.59 9.9
    4 18 -6 29.3 7.8
    -4 -18 -6 29.4 7.7
    4 -18 6 31 7.9
    -4 18 6 31 8
    -4 18 -6 26.3 7.7
    4 -18 -6 22.1 7.6
    4 18 6 46.3 9.1
    5 -18 6 74.79 10.6
    5 18 -6 37.7 8.7
    -5 -18 -6 69.29 10.4
    5 18 6 57.49 10.1
    -5 18 -6 72.39 10.9
    5 -18 -6 64.39 10.5
    0 0 -7 0.9 1
    0 0 7 -0.1 1.3
    0 0 7 0.9 1.4
    1 0 7 -1.5 1.1
    -1 0 7 -1.9 1.3
    -1 0 7 0.4 1.4
    1 0 7 0 1.3
    -1 0 -7 -0.5 0.8
    1 0 -7 -0.6 0.9
    1 0 7 -0.2 0.9
    -1 0 -7 -1.3 0.7
    -2 0 -7 0.6 1.2
    2 0 7 1 1.4
    2 0 7 1.4 1.4
    2 0 7 0.4 0.9
    -2 0 -7 0.2 0.9
    -2 0 -7 -0.2 0.9
    -2 0 7 -0.8 1.3
    -2 0 7 -1.6 1.3
    3 0 7 0.6 1.2
    -3 0 -7 0.9 1.3
    -3 0 -7 0.2 1.1
    -3 0 7 1.8 1.5
    3 0 7 -1.6 1.3
    -3 0 7 0.4 1.8
    3 0 7 -1 1.1
    4 0 7 9.2 2
    -4 0 7 9.3 2.2
    4 0 7 7.5 1.8
    -4 0 7 8.7 2.4
    -4 0 -7 6 1.8
    4 0 7 7.6 2
    5 0 7 -3.2 1.1
    -5 0 7 1.6 2
    5 0 -7 -0.3 0.9
    -5 0 -7 3.9 1.9
    5 0 -7 0.9 1.3
    5 0 7 -0.2 1.5
    5 0 7 1.3 1.8
    6 0 7 -0.6 1.2
    6 0 7 -0.1 1.9
    -6 0 -7 0 1.8
    6 0 7 -0.7 1.4
    6 0 -7 1 1.5
    6 0 -7 0.8 1.3
    -7 0 7 0.2 1.2
    7 0 7 0.7 2.2
    7 0 7 0.8 1.6
    7 0 7 1.5 1.4
    -7 0 -7 -2.8 1.7
    7 0 -7 1 1.8
    8 0 7 0.2 2.4
    8 0 7 -0.2 1.5
    8 0 7 0.2 1.6
    8 0 -7 3.6 2.2
    -8 0 -7 0.1 2.4
    -8 0 7 3.6 1.7
    -9 0 7 -1.6 1.6
    9 0 7 0.1 1.8
    9 0 7 1.6 1.6
    9 0 7 -1.2 2.8
    9 0 -7 4.1 2.5
    -9 0 -7 -1.3 2.6
    10 0 7 -0.6 3.3
    -10 0 -7 -3 2.6
    -10 0 7 -2.3 1.9
    10 0 -7 -1.6 2.4
    10 0 7 0.2 1.8
    11 0 -7 2 3
    11 0 7 0.7 1.9
    11 0 7 -0.4 3.5
    -11 0 -7 -2.1 3.2
    -11 0 7 -1.3 2.3
    12 0 7 -0.9 3.5
    -12 0 -7 -0.2 3.3
    12 0 -7 2.7 3.3
    -13 0 -7 -0.4 4.2
    13 0 7 4 4.5
    13 0 -7 -6.3 3.2
    14 0 7 1.1 4.4
    -14 0 -7 -3.7 4
    14 0 -7 -1.5 3.6
    -15 0 -7 -0.3 4.8
    15 0 -7 -0.7 4.2
    15 0 7 -0.1 5
    16 0 -7 8 5.2
    16 0 7 1.6 5.3
    -16 0 -7 7.4 5.6
    -17 0 -7 3.7 5.1
    17 0 7 4.6 6.1
    17 0 -7 2.8 5.5
    0 1 7 -1.8 1.2
    0 -1 -7 0.9 1.1
    0 1 7 0 0.9
    0 -1 7 -1.3 1.3
    0 1 7 -1.4 1.1
    0 -1 7 -0.2 1.3
    0 1 -7 -0.1 0.7
    -1 -1 -7 51.79 3.1
    -1 1 -7 46 2.9
    1 1 7 33.4 3.4
    -1 -1 7 74.19 4.8
    1 1 7 59.19 4.2
    -1 1 -7 54.39 3.1
    1 -1 -7 49.99 3.5
    1 1 7 50.79 4
    -1 1 -7 35.5 4.6
    2 -1 7 495.85 19
    -2 1 7 479.25 20.6
    2 -1 7 499.75 20
    -2 -1 -7 480.45 19.2
    -2 1 7 498.85 20.1
    2 -1 7 491.15 20.1
    -2 -1 -7 489.35 19.3
    -2 1 -7 498.15 19.8
    2 1 7 461.95 19.6
    -2 -1 7 489.85 20.2
    2 1 7 489.85 19
    2 1 7 465.05 20.1
    2 1 7 485.55 20.1
    -2 -1 7 497.45 20.6
    -2 1 -7 493.25 19.2
    -2 1 -7 473.85 19.2
    -3 1 7 25.7 3.1
    -3 -1 -7 24.1 2.8
    3 -1 7 26.3 3.2
    -3 1 7 30.8 3.8
    3 -1 7 24.4 2.7
    3 -1 7 26.2 2.9
    -3 -1 -7 29.1 3
    3 1 7 25.9 3.1
    -3 1 -7 28.9 2.9
    3 1 7 29.4 3.5
    -3 1 -7 27 2.9
    3 1 7 25.1 2.7
    -3 1 -7 26.3 2.9
    -3 -1 7 26.5 3.6
    -3 -1 7 22.7 3.1
    4 -1 7 340.47 14.7
    -4 1 7 337.17 15.5
    4 -1 7 340.37 14.3
    -4 -1 -7 333.37 14.7
    4 -1 7 346.77 14.6
    -4 1 7 329.97 14.6
    4 1 -7 337.67 13.6
    -4 1 -7 342.07 14.7
    4 1 7 327.47 14.7
    4 -1 -7 349.87 13.5
    4 1 7 335.77 14.9
    4 1 7 349.67 14.7
    4 -1 -7 338.97 13.5
    -5 1 7 159.68 8
    -5 1 7 148.79 8.8
    5 1 -7 157.98 7.2
    5 1 -7 155.58 7.3
    5 -1 7 147.09 7.4
    5 -1 7 157.28 8.2
    -5 -1 -7 148.89 8.2
    5 -1 7 146.69 7.8
    5 1 7 160.38 8.1
    5 -1 -7 161.08 7.2
    5 -1 -7 156.98 7.2
    5 1 7 142.69 8.1
    -5 1 -7 157.48 8.3
    5 1 7 156.48 8.1
    6 -1 7 58.69 4.3
    -6 1 7 59.29 5.8
    6 -1 7 66.39 5.8
    6 1 -7 53.89 4.2
    -6 -1 -7 52.89 5.2
    6 1 -7 55.89 4
    6 -1 7 52.49 3.9
    6 -1 -7 55.49 4
    -6 1 -7 49.7 5
    6 1 7 58.19 5.1
    6 1 7 59.99 4.5
    6 1 7 63.49 5.7
    6 -1 -7 59.29 4.1
    -7 -1 -7 128.49 8.2
    7 -1 7 129.69 8.2
    7 -1 7 131.69 6.6
    7 1 -7 133.39 7.4
    7 -1 7 121.29 7.1
    7 -1 -7 137.19 7.3
    -7 1 -7 140.29 8.4
    7 1 7 134.99 7.5
    7 1 7 125.29 8.2
    -7 -1 7 136.19 6.5
    -8 1 7 104.39 5.9
    8 -1 7 94.49 5.4
    8 -1 7 93.59 5.9
    -8 -1 -7 102.49 7.5
    8 1 -7 97.29 6.5
    8 -1 7 92.29 7.4
    8 1 7 105.99 6.4
    8 1 7 106.59 7.6
    -8 1 -7 91.69 7.3
    -8 -1 7 96.79 5.7
    8 -1 -7 90.49 6.4
    9 -1 7 89.89 5.8
    9 1 -7 99.89 6.9
    -9 -1 -7 83.99 8
    -9 1 7 94.29 6.1
    9 -1 7 93.39 8.4
    9 -1 -7 97.49 6.9
    9 1 7 91.89 6.2
    -9 -1 7 89.39 5.9
    -9 1 -7 99.09 7.9
    9 1 7 105.09 8.1
    10 1 -7 16 3.8
    10 -1 7 9.4 4
    -10 1 7 9.9 3
    -10 -1 -7 10.4 3.9
    10 -1 7 18.5 3
    10 1 7 13.6 4.3
    10 -1 -7 11.8 3.7
    10 1 7 13.8 3.1
    -10 1 -7 25.9 4.9
    -10 -1 7 15 3.2
    -11 1 7 59.19 6
    11 1 -7 70.99 7.3
    -11 -1 -7 67.19 7.6
    11 -1 7 43.2 6.7
    11 -1 7 58.59 4.7
    11 1 7 62.69 5.8
    11 1 7 65.49 7.8
    -11 -1 7 57.59 5.6
    -11 1 -7 59.19 7.4
    11 -1 -7 62.69 6.8
    12 1 -7 -4.5 2.8
    12 -1 7 -4.2 3.1
    -12 -1 -7 1.2 3.5
    12 1 7 3.4 3.9
    12 -1 -7 -1.6 3.3
    -12 1 -7 2.8 3.7
    12 1 7 -0.7 2
    13 -1 7 13 5.3
    13 1 -7 21.8 5.5
    -13 -1 -7 16.4 5.5
    -13 1 -7 14.8 5.4
    13 -1 -7 23.3 5.3
    13 1 7 18.2 5.6
    -14 -1 -7 5.4 4.8
    14 1 -7 -7.2 3.2
    14 -1 7 -4.5 4.1
    14 -1 -7 -0.1 3.7
    14 1 7 -2.1 4.4
    -14 1 -7 -6 4
    15 -1 7 3.4 5.4
    15 1 -7 5 4.7
    -15 -1 -7 14.8 6
    -15 1 -7 3.3 4.9
    15 -1 -7 10.7 5.2
    15 1 7 7.7 5.5
    16 -1 7 195.58 15.6
    -16 -1 -7 194.58 14.9
    16 1 -7 191.18 14.4
    -16 1 -7 199.78 15
    16 -1 -7 196.98 14.4
    16 1 7 193.58 15.6
    -17 -1 -7 50.49 8.7
    17 -1 7 47.6 9.2
    17 1 -7 44.4 8.4
    17 -1 -7 35.7 8
    -17 1 -7 27.6 7.5
    17 1 7 40.3 8.9
    0 2 7 1553.94 57.19
    0 2 -7 1576.94 55.39
    0 -2 -7 1319.27 55.29
    0 2 7 1506.45 56.79
    0 -2 7 1394.06 56.69
    0 2 -7 1476.05 55.39
    0 -2 7 1501.25 56.89
    0 -2 -7 1550.14 55.39
    0 -2 -7 1504.05 56.59
    0 2 7 1524.35 56.59
    -1 -2 -7 52.59 3.4
    1 -2 7 57.89 4.2
    -1 -2 -7 53.19 3.4
    1 -2 7 58.99 4.3
    -1 2 7 46.7 4.8
    -1 2 7 51.89 4.2
    1 -2 7 56.79 3
    -1 2 -7 54.19 3.3
    -1 -2 7 64.19 4.7
    -1 -2 7 56.89 4.3
    -1 2 -7 61.09 4.6
    1 -2 -7 61.59 4.2
    1 2 7 51.19 4.3
    -1 2 -7 56.19 3.3
    1 2 7 52.59 4.1
    -1 2 -7 60.89 3.4
    1 2 7 59.99 4.4
    2 -2 7 512.55 20
    2 -2 7 477.55 20.2
    -2 2 7 512.05 20.9
    -2 -2 -7 520.55 19.6
    -2 2 7 505.35 20.3
    -2 -2 -7 490.65 19.5
    2 -2 7 483.35 19.2
    2 2 7 485.45 20.2
    -2 2 -7 492.35 19.5
    2 2 7 484.95 20.4
    2 -2 -7 485.75 20.3
    -2 2 -7 488.55 19.8
    -2 2 -7 473.35 19.5
    2 2 7 478.85 20.4
    2 2 7 456.65 19.2
    3 -2 7 366.36 15.7
    3 -2 7 365.76 15.2
    -3 2 7 362.46 16.3
    -3 2 7 353.06 15.5
    -3 -2 -7 381.46 15.4
    -3 -2 -7 379.26 16
    3 -2 7 366.26 15
    3 2 7 362.46 15.1
    -3 2 -7 361.66 15.9
    -3 2 -7 360.06 15
    -3 2 -7 357.26 15.3
    3 2 7 358.96 15.9
    3 2 7 355.46 15.8
    -4 2 7 143.99 8.2
    -4 -2 -7 139.09 7.3
    4 -2 7 132.39 6.6
    -4 2 7 141.59 7.2
    4 -2 7 141.99 7.2
    4 2 -7 130.19 6.2
    4 -2 7 137.89 7.1
    4 2 -7 133.79 6.4
    -4 2 -7 136.39 7.2
    -4 2 -7 126.59 6.4
    4 2 7 128.89 7.1
    4 -2 -7 131.69 6.2
    4 2 7 130.79 7.5
    4 2 7 142.79 7.6
    4 -2 -7 120.59 6.1
    5 -2 7 51.99 4.8
    -5 2 7 57.19 4.3
    5 -2 7 55.89 3.7
    -5 -2 -7 48.4 4.8
    5 2 -7 59.89 3.9
    5 -2 7 50.89 4.1
    5 2 -7 51.69 3.6
    -5 2 7 57.49 5.5
    5 2 7 54.19 5.2
    5 -2 -7 49.4 3.6
    -5 2 -7 54.99 5
    5 2 7 52.39 4.9
    5 -2 -7 52.09 3.6
    -6 -2 -7 33.2 4.1
    -6 2 7 36.9 4.5
    6 2 -7 47.8 4.1
    6 2 -7 49.8 3.8
    6 -2 7 35.3 4.2
    6 -2 7 38.4 3.9
    6 -2 -7 38.8 3.7
    -6 2 -7 44 4.6
    6 2 7 36.2 4.2
    6 -2 -7 39 3.6
    6 2 7 34.6 4.1
    -7 -2 -7 158.68 9.1
    -7 2 7 152.58 9.2
    7 -2 7 157.08 7.8
    7 -2 7 151.18 9
    7 2 -7 138.69 8
    -7 2 7 143.69 7.2
    7 2 7 140.79 8.3
    7 -2 -7 151.78 8
    -7 2 -7 142.29 8.8
    7 2 7 143.49 9
    -7 -2 7 149.99 7.2
    8 -2 7 98.69 7.4
    8 -2 7 81.89 5.5
    -8 -2 -7 75.79 7.3
    -8 2 7 103.59 5.8
    8 2 -7 117.49 7
    8 2 7 79.59 7.5
    -8 2 -7 93.99 7.3
    8 -2 -7 111.19 6.5
    -8 -2 7 82.59 5.4
    8 2 7 70.89 6
    9 -2 7 351.46 15.6
    -9 -2 -7 339.67 17.7
    9 2 -7 377.46 17.1
    9 -2 7 367.86 17.9
    -9 2 7 383.06 16
    -9 2 -7 355.96 17.8
    -9 -2 7 381.56 16
    9 2 7 371.16 16.6
    9 2 7 359.56 18
    9 -2 -7 355.56 16.7
    10 -2 7 9.8 4
    -10 2 7 14.5 3.1
    -10 -2 -7 13.5 4.2
    10 -2 7 6.7 2.1
    10 2 -7 13.8 3.8
    10 2 7 7.4 3.6
    -10 2 -7 8.8 3.6
    10 -2 -7 7.2 3.3
    -10 -2 7 5.4 2.3
    10 2 7 8 2.8
    11 2 -7 1.7 3
    -11 2 7 2.8 2.7
    -11 -2 -7 4.1 3.8
    11 -2 7 0 3.8
    11 -2 -7 0.9 3.2
    11 2 7 5.3 2.7
    -11 -2 7 3 2.5
    11 2 7 5.7 3.9
    -11 2 -7 -2.5 3.6
    12 2 -7 75.39 8.3
    -12 -2 -7 78.39 8.6
    12 -2 7 72.29 8.7
    12 2 7 71.69 6.6
    -12 2 -7 80.49 8.7
    12 2 7 63.09 8.3
    12 -2 -7 79.99 8.3
    13 -2 7 17 5.6
    13 2 -7 18.6 5.2
    -13 -2 -7 26.9 6
    13 2 7 20 6
    13 -2 -7 14.9 4.6
    -13 2 -7 27.5 6.1
    14 -2 7 75.59 9.6
    14 2 -7 75.19 8.9
    -14 -2 -7 85.69 9.9
    14 -2 -7 84.49 9.5
    -14 2 -7 67.29 8.8
    14 2 7 77.89 9.8
    15 -2 7 12.3 6
    -15 -2 -7 3.1 4.8
    15 2 -7 9 5
    15 -2 -7 17.2 5.7
    15 2 7 0.9 4.8
    -15 2 -7 1.4 4.9
    -16 -2 -7 65.09 9.3
    16 -2 7 71.99 10.6
    16 2 -7 51.09 8.6
    16 2 7 74.89 11.1
    -16 2 -7 64.59 10
    16 -2 -7 59.89 8.7
    17 2 -7 26.1 7
    -17 -2 -7 30.8 7.9
    17 -2 7 13.4 6.9
    17 -2 -7 17.1 6.3
    17 2 7 26 8.1
    -17 2 -7 16 6.7
    0 3 7 0.1 1.5
    0 -3 -7 0.9 1.4
    0 -3 -7 -0.6 0.9
    0 3 -7 0.5 0.8
    0 -3 -7 0.9 1
    0 3 7 1 1.5
    0 3 7 -1.3 1.3
    0 3 -7 -0.5 0.9
    -1 3 7 12.4 2.4
    1 3 -7 16 1.9
    -1 -3 -7 16.6 2.2
    -1 3 7 13.9 2.8
    1 -3 7 15.6 1.9
    -1 -3 -7 17.1 2.2
    1 3 -7 15.2 1.9
    1 -3 -7 17.8 2.8
    1 3 7 18.9 2
    1 3 7 15.8 2.8
    1 -3 -7 15.2 1.9
    -1 3 -7 14.9 2.1
    1 3 7 15.1 2.7
    1 -3 -7 13.4 1.7
    -1 3 -7 18.3 2.2
    1 3 7 15.6 2.7
    -2 3 7 125.09 7.9
    2 -3 7 143.39 6.8
    2 3 -7 145.49 6.5
    -2 3 7 146.49 7.6
    2 3 -7 151.68 6.6
    -2 -3 -7 140.69 7.1
    2 -3 -7 149.49 6.6
    -2 3 -7 132.79 7.1
    2 3 7 143.79 7.8
    2 3 7 136.39 7.8
    2 -3 -7 153.28 6.6
    2 3 7 146.99 8.1
    2 -3 -7 145.69 8
    -2 3 -7 136.09 7
    -2 3 -7 149.19 7.2
    2 3 7 146.19 6.9
    -3 3 7 48.4 5
    3 3 -7 44.6 3.3
    -3 3 7 50.29 4.5
    -3 -3 -7 38 3.8
    3 -3 7 55.89 4
    3 -3 7 54.89 4.2
    3 3 -7 53.09 3.3
    3 -3 -7 50.49 3.3
    -3 3 -7 46.8 4.3
    -3 3 -7 50.09 3.6
    3 3 7 51.99 5
    3 3 7 46.1 3.8
    3 -3 -7 52.29 3.3
    4 3 -7 -0.1 1.2
    4 -3 7 -2.3 1.4
    -4 3 7 1.9 2
    -4 3 7 -0.6 1.5
    4 3 -7 0.6 1.4
    -4 -3 -7 -0.6 1.5
    4 -3 7 0.9 1.5
    4 3 7 -0.6 1.6
    4 3 7 -0.8 1.5
    4 -3 -7 2.9 1.3
    -4 3 -7 -0.1 1.6
    -4 3 -7 -0.4 1
    4 -3 -7 2.1 1.2
    5 -3 7 70.69 4.8
    -5 -3 -7 58.19 5.4
    5 -3 7 67.89 5.1
    -5 3 7 53.79 5.4
    -5 3 7 56.49 4.5
    5 3 -7 71.89 4.5
    5 3 -7 64.49 4.4
    5 3 7 52.79 5.2
    -5 3 -7 58.99 5.6
    5 -3 -7 65.39 4.3
    5 3 7 62.89 5
    5 -3 -7 65.49 4.3
    6 -3 7 13.4 2.9
    6 -3 7 6.6 2.1
    -6 -3 -7 12.3 3
    -6 3 7 9.9 1.8
    6 3 -7 9.3 2.3
    -6 3 7 8 2.4
    -6 3 7 14 3.2
    -6 3 -7 6.8 2.6
    6 3 7 9.4 2.9
    6 3 7 12.9 2.9
    -6 -3 7 9.4 1.7
    6 -3 -7 10.6 2.3
    -7 -3 -7 227.28 12.2
    7 -3 7 231.98 10.6
    -7 3 7 237.78 10.3
    7 3 -7 254.47 11.5
    -7 3 7 237.98 10.7
    -7 3 7 253.67 12.3
    7 -3 7 224.68 11.9
    7 3 7 213.68 11.9
    7 3 7 204.28 11.3
    7 -3 -7 238.98 11.2
    -7 -3 7 214.48 10.2
    -7 3 -7 192.08 11.6
    8 3 -7 199.38 11
    -8 3 7 217.58 10.2
    8 -3 7 200.58 11.7
    -8 3 7 220.38 12
    -8 -3 -7 221.38 12.1
    8 3 7 225.98 11.4
    8 3 7 227.98 12.2
    8 -3 -7 202.38 10.8
    -8 -3 7 222.58 10.3
    -8 3 -7 213.78 11.9
    9 3 -7 72.49 6.7
    9 -3 7 55.09 6.4
    -9 -3 -7 45.3 6.3
    -9 3 7 53.69 5
    9 -3 -7 65.39 6.1
    -9 -3 7 60.69 5.3
    -9 3 -7 63.29 6.6
    9 3 7 63.79 6.4
    9 3 7 55.19 6.8
    10 -3 7 12.4 4.3
    10 3 -7 19.6 4.3
    -10 3 7 10.6 3.1
    -10 -3 -7 20.7 4.6
    10 -3 -7 25.8 4.4
    10 3 7 15.8 3.6
    -10 3 -7 9.1 3.9
    10 3 7 16.5 4.5
    -10 -3 7 15.8 3.1
    -11 3 7 116.69 7.9
    11 3 -7 128.09 9.2
    -11 -3 -7 105.99 10
    11 -3 7 109.99 10.2
    11 3 7 123.09 8.1
    -11 3 -7 126.09 11.1
    11 3 7 133.69 11.6
    11 -3 -7 114.89 8.8
    -11 -3 7 112.69 7.7
    -12 -3 -7 48.8 7.2
    12 3 -7 33.7 5.8
    12 -3 7 29 6.3
    12 3 7 53.19 7.9
    -12 3 -7 31.6 6.3
    12 3 7 38.5 5.1
    12 -3 -7 36 5.9
    -13 -3 -7 35.4 6.6
    13 -3 7 28 6.3
    13 3 -7 27.1 5.9
    13 3 7 24.8 6.7
    13 -3 -7 32.3 5.8
    -13 3 -7 27.2 6.2
    -14 -3 -7 18.5 6
    14 -3 7 2.9 4.6
    14 3 -7 13.8 5.1
    14 3 7 4 5.2
    -14 3 -7 -1.5 4.4
    14 -3 -7 15.4 5.2
    -15 -3 -7 34.5 7.3
    15 3 -7 45.1 7.9
    15 -3 7 52.69 8.7
    -15 3 -7 40.5 8
    15 -3 -7 45.1 7.7
    15 3 7 20.6 6.9
    16 3 -7 11.3 5.7
    -16 -3 -7 5.2 5.6
    16 -3 7 13.2 6.6
    16 -3 -7 15.5 6
    16 3 7 17.1 6.8
    -16 3 -7 11.4 6.2
    17 3 -7 37.2 8.1
    -17 -3 -7 40.8 8.5
    17 -3 7 40.4 9.1
    17 -3 -7 52.49 9.1
    17 3 7 71.29 10.9
    -17 3 -7 69.59 10.6
    0 -4 -7 100.79 5.5
    0 4 -7 95.09 5.3
    0 -4 7 100.09 5
    0 4 7 106.99 6.4
    0 -4 -7 104.39 5.6
    0 -4 -7 112.09 6.6
    0 -4 7 102.29 5
    0 4 7 101.99 6.6
    0 4 7 95.09 6.3
    0 4 -7 99.69 5.5
    0 4 7 98.49 5
    -1 4 7 59.29 5.6
    -1 4 7 51.39 4.9
    1 4 -7 61.99 3.9
    -1 -4 -7 54.39 4
    -1 4 7 59.59 3.3
    -1 -4 -7 54.49 4.1
    1 4 -7 55.19 3.6
    1 -4 7 57.39 3.7
    1 4 7 51.79 5.1
    1 -4 -7 60.69 3.8
    -1 4 -7 58.29 3.9
    -1 4 -7 54.09 4
    1 -4 -7 58.59 5.3
    1 4 7 53.69 5.2
    1 -4 -7 58.19 3.7
    1 4 7 59.39 3.7
    1 4 7 52.39 5
    -1 -4 7 54.29 3.2
    -2 -4 -7 592.54 23.7
    -2 4 7 594.24 24.1
    2 4 -7 624.74 23.2
    2 -4 7 596.24 23.3
    -2 4 7 575.24 24.6
    2 4 -7 580.94 23.2
    2 -4 -7 600.54 24.8
    2 -4 -7 629.74 23.4
    2 4 7 579.84 24.5
    2 4 7 584.54 24.6
    -2 4 -7 563.54 23.6
    -2 4 -7 555.64 23.5
    2 -4 -7 572.94 23.2
    2 4 7 586.94 23.5
    3 -4 7 238.88 10.6
    -3 4 7 236.28 11
    -3 4 7 234.18 11.7
    3 4 -7 239.78 10.4
    -3 -4 -7 233.58 11
    3 4 -7 247.58 10.4
    -3 4 7 217.58 9.6
    -3 -4 7 224.58 9.6
    3 4 7 228.08 10.7
    3 -4 -7 224.68 11.7
    3 -4 -7 230.68 10.3
    -3 4 -7 249.38 11.1
    3 -4 -7 219.68 10.2
    -3 4 -7 225.98 10.3
    4 4 -7 40.3 3.7
    4 4 -7 40.5 3.9
    -4 4 7 35.2 3.8
    -4 4 7 31.4 4.1
    -4 4 7 42.8 2.9
    4 -4 7 55.69 4.3
    -4 4 -7 37.1 4
    4 4 7 41.8 4.2
    -4 4 -7 49.1 3.3
    4 -4 -7 31.9 3.4
    4 -4 -7 34.7 3.5
    -5 4 7 3.9 2.4
    -5 -4 -7 4.5 2.5
    5 4 -7 3.6 1.9
    -5 4 7 7.3 2.2
    -5 4 7 3.9 1.5
    5 4 -7 6.7 2.1
    5 -4 7 -0.3 2
    -5 4 -7 6 1.3
    5 4 7 1.8 2.1
    5 -4 -7 4 1.9
    -5 -4 7 5.1 1.4
    -5 4 -7 4.8 2.2
    5 -4 -7 3 2
    6 4 -7 97.39 6.3
    -6 4 7 90.39 5.4
    6 -4 7 98.59 6.7
    -6 4 7 97.09 5.9
    -6 -4 -7 107.69 7.2
    -6 4 7 96.09 7.2
    6 -4 -7 90.89 6
    6 4 7 93.39 6.9
    -6 -4 7 92.29 5.3
    -6 4 -7 91.09 6.8
    7 4 -7 51.69 5.2
    -7 4 7 49.1 4.3
    7 -4 7 58.19 6
    -7 -4 -7 48.6 5.7
    -7 4 7 47.3 5.5
    -7 4 7 57.39 4.7
    -7 -4 7 49.99 4
    7 4 7 43 5.5
    7 -4 -7 58.69 5.2
    7 -4 -7 49.4 5
    -7 4 -7 54.39 5.6
    8 -4 7 54.39 6.2
    -8 4 7 83.49 5.3
    8 4 -7 51.49 5.5
    -8 -4 -7 39 5.6
    -8 4 7 94.89 7
    -8 4 -7 56.69 6.2
    -8 -4 7 49.8 4.8
    8 4 7 38.2 5.6
    8 -4 -7 58.39 5.5
    9 4 -7 -2 2.4
    -9 4 7 4.4 3.3
    -9 -4 -7 2.4 3
    -9 4 7 -1 1.9
    9 -4 7 -3.5 2.7
    -9 -4 7 3 1.9
    9 4 7 -2.2 2.8
    -9 4 -7 2.2 3.1
    9 -4 -7 -0.4 2.4
    10 -4 7 3.4 3.5
    10 4 -7 -1.7 2.6
    -10 -4 -7 -2.7 2.7
    -10 4 7 3.3 2.4
    -10 4 -7 10.9 4.1
    10 4 7 -2.9 2
    10 4 7 1.9 3.1
    10 -4 -7 5.3 3.1
    -10 -4 7 3.7 2.2
    -11 4 7 30.3 4.6
    -11 -4 -7 21.6 5.1
    11 4 -7 26.2 5.1
    11 4 7 28 4.6
    -11 -4 7 16.1 3.5
    -11 4 -7 28 5.4
    11 -4 -7 28.2 5.2
    11 4 7 26.9 5.7
    12 4 -7 47.9 6.9
    -12 -4 -7 22.6 5.4
    12 -4 7 40.8 6.9
    12 -4 -7 38.2 5.9
    12 4 7 46 7.3
    -12 4 -7 30.8 6.5
    12 4 7 45 5.8
    13 4 -7 32.8 6.5
    13 -4 7 16.1 5.5
    -13 -4 -7 17.8 5.3
    13 4 7 29.8 4.8
    -13 4 -7 28.6 6.5
    13 -4 -7 20.1 5.5
    13 4 7 27.2 6.5
    14 4 -7 10.9 5.2
    -14 -4 -7 12.1 5.7
    14 -4 7 8.9 5.3
    14 4 7 2.5 4.7
    14 -4 -7 11.7 5.2
    -14 4 -7 5.9 5
    15 4 -7 -1.3 4.4
    -15 -4 -7 -9.1 4.7
    15 -4 7 -3.1 4.8
    15 -4 -7 3.9 4.9
    15 4 7 -1.6 4.5
    -15 4 -7 -6.5 4.3
    16 -4 7 10.3 6
    16 4 -7 4.2 5.7
    -16 -4 -7 2.9 6.3
    16 -4 -7 14.7 6
    -16 4 -7 3 5.3
    16 4 7 5.1 5.7
    -17 -4 -7 7.2 6
    17 -4 7 6.1 5.6
    17 4 -7 6.8 5.9
    17 4 7 1 5.2
    17 -4 -7 1.1 5.4
    -17 4 -7 4.6 5.3
    0 -5 -7 2.5 1.9
    0 -5 7 -0.7 1.1
    0 -5 -7 -1.4 1.3
    0 5 7 -1.5 1.7
    0 5 7 -0.4 1.6
    0 5 7 1.1 1.1
    0 5 7 0.7 1.8
    0 5 -7 -2 1.2
    1 -5 7 81.59 4.8
    -1 5 7 80.19 6
    1 5 -7 81.99 4.9
    1 -5 7 80.09 4.8
    -1 5 7 78.79 4.6
    1 5 -7 78.49 5.1
    -1 -5 -7 84.99 5.3
    -1 5 7 77.19 5.6
    1 5 -7 80.49 4
    -1 -5 7 76.19 4.5
    -1 5 -7 73.19 5.1
    1 -5 -7 82.49 5.9
    1 -5 -7 74.59 4.9
    1 5 7 97.99 6.3
    1 5 7 73.69 4.8
    1 -5 -7 85.89 5.1
    2 -5 7 71.69 3.4
    -2 5 7 69.99 4.2
    2 5 -7 71.39 4.7
    2 5 -7 69.39 4.5
    -2 -5 -7 65.69 4.9
    -2 5 7 67.89 5.3
    2 -5 7 67.29 4.6
    -2 5 7 72.79 5.8
    2 -5 -7 66.99 4.6
    -2 5 -7 61.19 4.8
    2 -5 -7 69.69 4.6
    2 5 7 76.39 5.8
    2 5 7 71.09 4.8
    -2 -5 7 72.89 4.1
    2 -5 -7 71.39 5.6
    3 5 -7 5.9 1.9
    3 5 -7 3.2 1.6
    -3 5 7 7.3 2.2
    -3 -5 -7 4.6 2
    3 -5 7 0.7 1.8
    -3 5 7 8.3 1.8
    -3 5 7 4.6 2.3
    3 -5 -7 5.7 1.9
    -3 5 -7 9.4 2.4
    -3 5 -7 2.9 1.5
    3 -5 -7 3.2 2.2
    3 5 7 4.9 2.1
    -3 -5 7 4.8 1.4
    3 5 7 5 2.3
    3 -5 -7 5.5 2.1
    -4 -5 -7 490.65 21.3
    4 -5 7 509.85 21
    -4 5 7 498.25 21.9
    -4 5 7 507.55 20.9
    4 5 -7 510.75 20.8
    -4 5 7 488.35 20
    -4 5 -7 517.15 20
    4 -5 -7 496.25 22.2
    -4 5 -7 491.45 21.3
    4 5 7 493.55 21.2
    4 -5 -7 493.75 20.6
    -4 -5 7 493.35 20
    -5 -5 -7 63.29 6.2
    5 -5 7 73.99 5.6
    -5 5 7 62.89 4.3
    5 5 -7 69.79 5.3
    -5 5 7 62.39 6.1
    -5 5 7 59.89 4.9
    -5 -5 7 67.69 4.3
    5 5 7 64.59 6.1
    5 -5 -7 60.69 4.9
    -5 5 -7 71.29 6.5
    6 -5 7 652.83 27.3
    6 5 -7 663.03 27.1
    -6 5 7 658.33 26.1
    -6 5 7 673.23 26.5
    -6 5 7 638.44 27.7
    -6 -5 -7 670.53 27.9
    6 -5 -7 646.14 26.8
    -6 -5 7 636.44 26.1
    -6 5 -7 649.64 27.7
    6 5 7 661.23 27.8
    -7 5 7 106.09 8
    -7 5 7 125.49 6.7
    7 -5 7 112.39 7.9
    -7 -5 -7 101.09 8.3
    7 5 -7 126.09 7.8
    -7 5 7 118.29 6.7
    7 -5 -7 124.29 7.5
    -7 5 -7 98.99 7.8
    -7 -5 7 94.29 6.3
    7 5 7 99.89 7.8
    -8 5 7 167.98 10.6
    8 5 -7 162.88 10.1
    -8 5 7 181.88 8.9
    -8 -5 -7 154.78 11.2
    8 -5 7 189.28 10.9
    -8 5 7 172.58 9.2
    8 -5 -7 188.98 10.1
    -8 5 -7 193.48 11
    8 -5 -7 177.88 10
    -8 -5 7 176.18 9.2
    8 5 7 156.48 10.7
    -9 5 7 83.89 7.5
    -9 5 7 90.29 5.5
    9 5 -7 79.99 7.5
    9 -5 7 68.79 7.5
    -9 5 7 86.59 6.3
    -9 -5 -7 63.59 8.2
    -9 -5 7 74.59 5.8
    9 5 7 69.89 7.5
    -9 5 -7 75.39 8
    9 -5 -7 80.29 7.2
    -10 5 7 23.5 4.9
    -10 5 7 25.9 4.2
    10 5 -7 23.8 4.6
    10 -5 7 26.8 5.5
    -10 -5 7 16.2 3.4
    -10 5 -7 20.4 5.1
    10 -5 -7 28.6 4.8
    10 5 7 29.9 5.7
    -11 5 7 1.2 2.8
    11 -5 7 2.3 3.7
    -11 -5 -7 -4.8 3.5
    11 5 -7 -0.6 2.9
    -11 5 -7 -0.8 3.4
    11 5 7 0.4 3.6
    -11 -5 7 -1.2 2.1
    11 -5 -7 3.8 3.4
    12 -5 7 1 3.9
    -12 -5 -7 0.4 4.6
    12 5 -7 2.4 3.6
    12 5 7 -1.2 2.7
    12 -5 -7 -0.4 3.4
    12 5 7 3 4
    -12 5 -7 -6.5 3.6
    13 -5 7 23.8 6.3
    13 5 -7 14.3 5.2
    -13 -5 -7 11.3 5.6
    13 -5 -7 17.5 5.4
    13 5 7 17.8 4.6
    -13 5 -7 15.8 5.6
    13 5 7 7.8 4.9
    14 -5 7 18.2 6.2
    14 5 -7 17.5 5.3
    -14 -5 -7 17.6 6.2
    14 5 7 25.8 7
    -14 5 -7 11.9 5.6
    14 -5 -7 14.3 5.2
    15 5 -7 7.8 5.1
    15 -5 7 6.4 5.7
    -15 -5 -7 3.3 5.5
    -15 5 -7 11.6 6.1
    15 5 7 1.2 5.2
    15 -5 -7 8.7 5.6
    16 -5 7 68.79 10.4
    -16 -5 -7 70.79 10.4
    16 5 -7 74.09 10
    -16 5 -7 50.29 9.1
    16 5 7 58.59 10
    16 -5 -7 59.59 9.3
    0 -6 7 16.3 2.5
    0 6 -7 14 2.7
    0 -6 -7 13.8 2.7
    0 -6 -7 17.5 3.5
    0 6 7 21.2 2.9
    0 6 7 18.4 3.5
    0 6 7 22.5 3.6
    -1 -6 -7 188.28 9.6
    -1 6 7 182.88 9
    -1 6 7 183.68 10.3
    1 6 -7 196.38 9.6
    1 -6 7 190.18 9.1
    1 6 -7 190.18 8.2
    1 6 7 189.28 10.5
    -1 6 -7 189.78 9.6
    1 -6 -7 194.48 9.4
    1 -6 -7 193.98 10.5
    -1 -6 7 175.68 8.8
    1 6 7 186.28 9.3
    2 6 -7 5.6 2.2
    2 -6 7 10 2.3
    2 -6 7 9 1.5
    -2 6 7 6.4 2.5
    2 -6 7 9.7 2.3
    -2 6 7 9.1 2
    -2 6 7 5.6 2.2
    -2 -6 -7 7.8 2.3
    2 -6 -7 6.7 2
    2 6 7 6.4 2.1
    2 6 7 9.5 3
    -2 6 -7 5.2 2.2
    2 -6 -7 7.2 2.6
    -2 -6 7 9 2
    -3 6 7 33.6 3.4
    3 6 -7 28.9 3.6
    -3 6 7 22.6 3.9
    -3 6 7 29.5 4
    3 -6 7 29.3 2.8
    3 -6 7 26.6 3.6
    -3 -6 -7 21.8 3.5
    3 -6 -7 35 4.9
    3 6 7 33.6 4.7
    -3 -6 7 31.3 3.2
    -3 6 -7 34.2 4.4
    3 6 7 25.9 3.6
    3 -6 -7 30.8 3.9
    4 6 -7 19.9 3.2
    -4 -6 -7 16.8 3.3
    4 6 7 16.8 3.2
    4 -6 -7 9.8 2.9
    4 -6 -7 18.7 2.9
    -4 -6 7 16.2 2.5
    -4 6 -7 21.7 3.4
    -5 6 7 432.36 17.1
    -5 6 7 369.46 18.4
    5 6 -7 396.76 17.7
    -5 6 7 421.26 17.5
    5 -6 7 383.06 17.8
    -5 -6 -7 417.16 18.5
    -5 -6 7 387.76 16.9
    -5 6 -7 394.06 18.3
    5 6 7 395.86 18.3
    5 -6 -7 402.16 17.6
    6 6 -7 3.5 2.5
    -6 6 7 6.7 2.3
    -6 6 7 6.8 3
    -6 6 7 4.3 2
    -6 -6 -7 4.4 2.9
    6 -6 -7 4.5 2.4
    6 6 7 2.6 2.4
    -6 -6 7 3.9 1.9
    -6 6 -7 6.8 3
    -7 -6 -7 160.68 10.5
    7 6 -7 181.78 10.2
    -7 6 7 191.48 9.4
    -7 6 7 175.18 9.1
    -7 6 7 174.58 10.5
    7 -6 7 187.28 10.6
    7 -6 -7 178.08 9.9
    7 6 7 174.08 10.7
    -7 -6 7 172.48 9.1
    -7 6 -7 146.39 10.1
    -8 6 7 5.3 3.4
    8 -6 7 6.6 3.4
    -8 -6 -7 3.8 3.1
    -8 6 7 8.1 2.8
    -8 6 7 9.4 2.5
    8 6 -7 3.5 3
    8 -6 -7 9.7 3.2
    -8 6 -7 2.7 3.1
    8 6 7 9.3 3.9
    -8 -6 7 9.4 2.6
    -9 6 7 132.79 7.3
    9 6 -7 141.79 9.6
    9 -6 7 138.99 9.9
    -9 6 7 129.09 9.4
    -9 -6 -7 134.19 10
    -9 6 7 145.19 8.5
    9 -6 -7 128.09 9.2
    -9 -6 7 147.79 8.4
    9 -6 -7 120.99 8.9
    9 6 7 117.39 9.7
    -9 6 -7 141.19 10
    10 6 -7 9.7 3.8
    -10 6 7 25.9 4.8
    -10 6 7 14.1 3.5
    10 -6 7 11.1 4.4
    -10 -6 -7 16.3 5.1
    -10 -6 7 16 3.5
    10 6 7 11.3 4.5
    -10 6 -7 5.1 4.1
    10 -6 -7 9.5 4
    -11 -6 -7 66.59 8.4
    11 -6 7 47 7.2
    11 6 -7 63.69 7.6
    -11 6 7 53.99 9
    11 -6 -7 53.79 6.8
    11 6 7 57.29 7.8
    -11 6 -7 43.8 7
    12 -6 7 150.38 11.7
    12 6 -7 125.49 11.5
    -12 -6 -7 149.39 13.3
    12 -6 -7 131.19 10.4
    12 6 7 114.79 11.9
    -12 6 -7 142.39 11.8
    13 -6 7 1.6 4.6
    13 6 -7 5.5 4.1
    -13 -6 -7 7.9 4.9
    13 -6 -7 4.2 4.5
    -13 6 -7 2 4.5
    13 6 7 2.6 4.5
    13 6 7 1.5 3.4
    14 -6 7 61.59 9
    14 6 -7 74.69 9.5
    -14 -6 -7 71.09 10
    -14 6 -7 60.19 8.8
    14 6 7 60.79 9.4
    14 -6 -7 72.19 9
    -15 -6 -7 3.5 5.3
    15 -6 7 -0.5 4.8
    15 6 -7 -0.4 4.5
    -15 6 -7 -2.2 5
    15 6 7 -0.4 5.1
    15 -6 -7 -0.9 4.9
    16 -6 7 1.8 5.6
    -16 -6 -7 1.4 5
    16 6 -7 -2.6 4.8
    -16 6 -7 2.7 5.9
    16 -6 -7 -2.4 4.9
    16 6 7 1.2 5.4
    0 -7 -7 -1.3 1.7
    0 -7 7 0.6 1.6
    0 7 7 -0.5 2.1
    0 7 -7 -0.3 1.8
    0 7 7 0.3 1.6
    0 -7 -7 0.7 1.8
    -1 7 7 30.5 3.6
    -1 7 7 32.1 4.6
    1 -7 7 23.5 3.4
    -1 -7 -7 27.4 3.8
    1 7 -7 29 3.8
    1 7 -7 34.6 3.1
    1 -7 -7 24.7 3.5
    1 7 7 34.5 4
    1 -7 -7 35.1 4.7
    1 7 7 32.5 4.8
    -1 7 -7 31.4 4.1
    -1 -7 7 35.7 3.8
    2 -7 7 119.69 7.4
    2 7 -7 132.89 6.8
    -2 7 7 131.19 7.2
    -2 -7 -7 131.29 7.9
    -2 7 7 126.79 8.3
    2 7 -7 126.89 7.6
    -2 -7 7 126.59 7
    2 -7 -7 134.29 7.6
    2 -7 -7 136.19 8.7
    2 7 7 114.39 8.3
    -2 7 -7 122.89 7.9
    2 7 7 127.69 7.6
    3 -7 7 5.7 2.3
    3 -7 7 3.9 1.5
    3 -7 7 3.4 2.1
    -3 7 7 6.7 2.2
    -3 -7 -7 2.3 2.2
    -3 7 7 1.2 2.2
    -3 7 7 7.6 2.4
    3 7 -7 -0.2 2
    3 7 7 -0.1 1.9
    -3 -7 7 0.9 1.7
    3 -7 -7 2.3 2.1
    3 -7 -7 2.1 2.4
    3 7 7 6.5 2.9
    -3 7 -7 3.7 2.3
    4 -7 7 1.6 1.4
    -4 7 7 -1.4 2.2
    4 -7 7 2.4 2.3
    -4 7 7 -0.5 1.9
    -4 -7 -7 3.4 2.2
    4 7 -7 3.6 2.3
    -4 7 7 4.4 2.2
    -4 7 -7 1.4 2.3
    4 -7 -7 2.1 2.5
    4 7 7 3.5 2.3
    4 -7 -7 -0.5 1.9
    -4 -7 7 1 1.7
    4 7 7 4.4 2.9
    5 -7 7 1.1 2.4
    -5 7 7 1.2 2.4
    -5 7 7 2.2 2.1
    -5 7 7 -0.7 1.9
    -5 -7 -7 1.8 2.3
    5 7 -7 1.8 2.3
    5 7 7 3.2 2.6
    -5 -7 7 0.2 1.6
    -5 7 -7 0.7 1.4
    5 -7 -7 -2.9 1.8
    -5 7 -7 1.6 2.3
    5 -7 -7 2.1 2.3
    -6 7 7 43.1 4.5
    6 7 -7 37.4 4.9
    -6 -7 -7 29 4.9
    -6 7 7 40.2 4.5
    6 -7 7 30.7 4.8
    -6 7 7 42.3 5.4
    6 -7 -7 29.4 4.5
    -6 7 -7 23.8 4.6
    -6 -7 7 42.8 4.5
    6 7 7 34.6 5.1
    -7 -7 -7 175.58 11.4
    7 -7 7 189.78 11.4
    -7 7 7 191.68 10.3
    -7 7 7 207.68 11.7
    7 7 -7 202.98 11.4
    -7 7 7 192.78 10.1
    7 7 7 190.28 11.7
    -7 7 -7 194.48 11.7
    -7 -7 7 216.88 10.5
    7 -7 -7 194.88 11
    -8 7 7 10.2 3.6
    -8 -7 -7 11.8 3.9
    8 7 -7 5.9 3.3
    -8 7 7 6.9 3
    8 -7 7 9.2 3.8
    -8 7 7 6.1 2.5
    8 -7 -7 5.1 3.1
    8 7 7 13.6 4.2
    -8 -7 7 8 2.6
    -8 7 -7 4.9 3.3
    9 7 -7 420.96 20.2
    -9 7 7 422.96 17.5
    -9 -7 -7 422.96 20.8
    -9 7 7 444.06 19.9
    9 -7 7 410.16 20.2
    -9 7 7 441.16 18.9
    9 -7 -7 386.16 19.4
    9 -7 -7 394.76 19.5
    -9 -7 7 405.16 18.8
    -9 7 -7 403.56 20.1
    9 7 7 380.46 20.5
    -10 7 7 36.8 5
    -10 7 7 28.5 5.1
    -10 -7 -7 42.7 6.8
    10 -7 7 31.9 5.8
    10 7 -7 26.5 5.5
    -10 7 -7 22.6 5.2
    10 -7 -7 30.4 5.6
    -10 -7 7 27.8 4.6
    10 7 7 30.5 6.1
    -11 7 7 18.1 4.6
    11 -7 7 17.2 5.5
    -11 -7 -7 4.7 4.2
    11 7 -7 15.6 5
    11 -7 -7 14.8 4.6
    -11 7 -7 23.8 6
    11 7 7 16.5 5.4
    12 7 -7 1.5 4
    -12 -7 -7 10 5
    12 -7 7 10.3 5.5
    12 -7 -7 11.3 4.9
    12 7 7 10.2 5.5
    -12 7 -7 18.8 5.8
    -13 -7 -7 6.1 5
    13 -7 7 18.9 6
    13 7 -7 10.7 4.9
    -13 7 -7 13.9 6.3
    13 -7 -7 3.9 4.6
    13 7 7 8.9 5.1
    14 7 -7 49.1 8.4
    -14 -7 -7 55.79 8.7
    14 -7 7 29.9 7.4
    14 7 7 44.5 8.6
    14 -7 -7 53.89 8.3
    -14 7 -7 44.6 8.1
    15 7 -7 16.8 6.2
    -15 -7 -7 17 6.2
    15 -7 7 14.5 6.3
    15 7 7 14.3 6.6
    -15 7 -7 31.5 7.7
    15 -7 -7 10.6 5.9
    -16 -7 -7 -3.1 5.3
    16 7 -7 3.3 4.8
    16 -7 7 -0.3 5.9
    -16 7 -7 9.2 6.3
    16 7 7 -0.6 5.3
    16 -7 -7 5.1 5.6
    0 8 7 18.4 3.2
    0 -8 -7 13.1 3.1
    0 -8 7 26 3.7
    0 8 7 24.6 4.5
    0 8 -7 20 3.6
    -1 8 7 300.07 13.8
    1 8 -7 304.67 12.9
    1 -8 7 308.47 13.8
    1 8 -7 271.07 14
    -1 8 7 271.77 14.7
    -1 -8 -7 295.97 14.2
    1 -8 -7 302.47 14.2
    1 8 7 282.07 15
    1 8 7 304.87 14.1
    -1 -8 7 281.17 13.4
    1 -8 -7 265.87 14.8
    -1 8 -7 295.27 14.3
    2 8 -7 506.15 22.3
    2 8 -7 536.85 21.2
    -2 8 7 495.95 22.9
    2 -8 7 496.85 21.9
    -2 8 7 513.45 21.7
    -2 -8 -7 515.55 22.5
    2 -8 -7 494.25 22.1
    2 8 7 523.25 22.3
    -2 8 -7 529.05 22.7
    2 -8 -7 518.85 23.5
    -2 -8 7 515.95 21.6
    2 8 7 506.35 23.6
    -3 8 7 126.59 7.8
    -3 8 7 134.79 8.9
    3 -8 7 128.39 8.3
    -3 -8 -7 152.48 9
    3 -8 7 139.29 7.1
    3 8 -7 147.69 8.7
    3 -8 -7 146.59 8.7
    3 8 7 138.59 8.6
[truncated: 13,350,688 more chars]
