# Supplementary material for: Crystal structures of [Cu(phen)(H2O)3(MF6)]·H2O (M = Ti, Zr, Hf) and [Cu(phen)(H2O)2F]2[HfF6]·H2O
Source: Acta Crystallogr E Crystallogr Commun. 2021 Jan 26;77(Pt 2):165–70. doi: 10.1107/S2056989021000645 (PMC7869530; doi:10.1107/S2056989021000645)
Supplement: Supplementary file 2 [file e-77-00165-Isup2.hkl]

#
# h,k,l, Fc-squared, Fo-squared, sigma(Fo-squared), status flag
#
data_I
_shelx_title ' work_a.res in Pbca'
_shelx_refln_list_code          4
_shelx_F_calc_maximum      432.15
_exptl_crystal_F_000      1912.00
_reflns_d_resolution_high  0.7293

loop_
 _space_group_symop_operation_xyz
 'x, y, z'
 '-x+1/2, -y, z+1/2'
 '-x, y+1/2, -z+1/2'
 'x+1/2, -y+1/2, -z'
 '-x, -y, -z'
 'x-1/2, y, -z-1/2'
 'x, -y-1/2, z-1/2'
 '-x-1/2, y-1/2, z'

_cell_length_a    13.3603
_cell_length_b    14.1385
_cell_length_c    17.7895
_cell_angle_alpha  90.000
_cell_angle_beta   90.000
_cell_angle_gamma  90.000

_shelx_F_squared_multiplier     1.000

loop_
 _refln_index_h
 _refln_index_k
 _refln_index_l
 _refln_F_squared_calc
 _refln_F_squared_meas
 _refln_F_squared_sigma
 _refln_observed_status
   2   0   0     186752.00     196435.39      3601.92 o
   4   0   0      15371.56      14904.49       332.39 o
   6   0   0      17033.64      15681.59       438.48 o
   8   0   0      47267.14      43167.49      1160.21 o
  10   0   0      26865.49      27290.01       764.91 o
  12   0   0       1254.01       1233.24       157.29 o
  14   0   0       1974.72       2187.54       151.58 o
  16   0   0        160.43         88.43        86.16 o
  18   0   0       1301.18       1087.57       157.36 o
   2   1   0      71862.67      73472.36       853.22 o
   4   1   0      32983.81      31980.05       452.24 o
   6   1   0       4926.66       3952.91        84.13 o
  10   1   0      27740.59      27030.71       536.12 o
  12   1   0       9232.37       9322.94       222.86 o
  14   1   0        215.75        256.12        72.59 o
  16   1   0        255.42        246.37        78.37 o
  18   1   0        511.64        493.70       106.90 o
   0   2   0      27733.20      27013.08       408.91 o
   2   2   0      10881.91      10640.61       136.45 o
   4   2   0        141.18        312.92        20.47 o
   6   2   0       8376.30      10176.57       186.21 o
   8   2   0      25279.37      23899.92       417.76 o
  10   2   0       6410.04       6510.20       140.87 o
  12   2   0         31.31        114.87        36.01 o
  14   2   0       7412.34       7717.89       241.65 o
  16   2   0       4940.05       5183.98       198.04 o
  18   2   0        437.90        456.06       164.30 o
   2   3   0       1052.55        932.71        21.95 o
   4   3   0      13310.83      13910.96       221.44 o
   6   3   0       2002.40       2088.05        55.66 o
   8   3   0      45538.43      45560.49      1000.90 o
  10   3   0      53977.16      52759.86      1164.01 o
  12   3   0      10502.34      10161.07       241.35 o
  14   3   0        487.44        359.73        55.79 o
  16   3   0       5137.42       5139.17       169.31 o
  18   3   0      16748.86      16653.67       816.39 o
   0   4   0      24880.24      26437.74       428.87 o
   2   4   0        957.58       1091.95        37.31 o
   4   4   0      10890.15      11097.74       198.76 o
   6   4   0      32176.43      32949.86       630.55 o
   8   4   0       6637.66       6978.26       163.98 o
  10   4   0       2611.94       2667.84       102.96 o
  12   4   0       6971.04       7317.64       188.53 o
  14   4   0      13664.62      13903.66       364.08 o
  16   4   0       7391.79       7332.02       253.02 o
   2   5   0       2103.12       1585.01        44.24 o
   4   5   0       6364.53       5534.12       110.64 o
   6   5   0      16582.27      17101.16       307.69 o
   8   5   0       1564.03       2083.31       110.48 o
  10   5   0       9855.91      10361.21       236.39 o
  12   5   0      11591.69      11530.84       266.73 o
  14   5   0       8207.12       7787.71       209.51 o
  16   5   0        974.32       1096.98        87.36 o
   0   6   0      72784.59      72835.39      1353.62 o
   2   6   0      49795.93      46938.58       789.16 o
   4   6   0       9444.04       9809.98       208.12 o
   6   6   0      18191.12      17936.09       319.98 o
   8   6   0      29825.73      29335.61       577.43 o
  10   6   0      13143.17      13330.47       293.51 o
  12   6   0        520.27        576.13        57.12 o
  14   6   0        480.92        531.25        87.92 o
  16   6   0       3180.71       3125.73       145.29 o
   2   7   0      67186.18      64893.65      1086.11 o
   4   7   0     139036.42     135494.83      2240.63 o
   6   7   0      45804.94      46068.35       782.23 o
   8   7   0        750.99        747.44        47.63 o
  10   7   0         24.72         34.32        30.64 o
  12   7   0        529.97        701.78        62.59 o
  14   7   0       1021.42        971.22        79.85 o
  16   7   0         64.74         86.07        53.56 o
   0   8   0      21408.24      20517.05       508.20 o
   2   8   0      16981.39      16024.66       266.66 o
   4   8   0       3555.56       3783.35        93.51 o
   6   8   0       6758.20       6722.21       142.76 o
   8   8   0      24566.56      24567.64       401.27 o
  10   8   0        137.50        169.75        39.83 o
  12   8   0         53.19         92.78        40.53 o
  14   8   0        923.09        839.10        78.09 o
  16   8   0       1540.68       1503.69       105.63 o
   2   9   0       5516.22       5403.57       167.38 o
   4   9   0       4718.18       5217.03       138.80 o
   6   9   0       2350.51       2452.23        85.42 o
   8   9   0         29.96         25.82        21.05 o
  10   9   0       2221.65       2435.21       102.45 o
  12   9   0       1952.43       2024.60       107.03 o
  14   9   0        362.11        308.72        66.23 o
  16   9   0        843.68        800.42       110.76 o
   0  10   0        246.32        401.83        43.50 o
   2  10   0       9875.40       9763.49       180.36 o
   4  10   0       2437.98       2487.32        71.76 o
   6  10   0      12697.42      12692.99       227.39 o
   8  10   0        332.48        414.82        38.51 o
  10  10   0       4001.69       4062.67       135.87 o
  12  10   0      24198.03      24652.84       522.49 o
  14  10   0      11062.23      10976.67       281.09 o
   2  11   0      19917.31      20022.33       337.95 o
   4  11   0       1792.43       1724.50        68.25 o
   6  11   0         35.44         71.87        24.93 o
   8  11   0        307.17        389.04        49.78 o
  10  11   0      13351.18      13791.62       484.07 o
  12  11   0       4290.95       4353.22       153.18 o
  14  11   0          4.26        -50.51        50.51 o
   0  12   0       2952.42       3102.59       177.21 o
   2  12   0        412.05        426.97        36.56 o
   4  12   0         72.82        108.32        28.23 o
   6  12   0        383.02        509.60        51.89 o
   8  12   0       3415.89       3420.28       175.23 o
  10  12   0       4098.73       3908.76       126.77 o
  12  12   0        244.60        224.26        57.29 o
  14  12   0       2766.69       2913.80       144.95 o
   2  13   0       5550.65       5153.27       134.01 o
   4  13   0       8187.84       8065.57       184.37 o
   6  13   0      11813.57      11888.14       254.97 o
   8  13   0      12915.58      13083.97       482.16 o
  10  13   0         23.09        189.23        46.34 o
  12  13   0       3175.41       2974.40       173.75 o
   0  14   0      15996.60      16320.47       507.21 o
   2  14   0       7555.09       7539.89       178.20 o
   4  14   0        553.20        693.53        67.90 o
   6  14   0       2063.28       2166.10       114.81 o
   8  14   0      13827.16      13825.29       401.96 o
  10  14   0       4872.01       5015.15       201.27 o
  12  14   0        971.57        993.83       108.39 o
   2  15   0       1130.02       1218.16        84.88 o
   4  15   0       6983.87       7433.29       205.36 o
   6  15   0       1469.62       1377.93        90.13 o
   8  15   0       1804.58       1747.27       105.37 o
  10  15   0         18.68         54.56        48.15 o
   0  16   0         10.93        278.96        74.73 o
   2  16   0        611.53        620.58        68.12 o
   4  16   0        551.62        505.45        64.42 o
   6  16   0       2829.24       2949.11       243.75 o
   8  16   0        173.55        191.46        56.70 o
  10  16   0         29.88         91.52        50.52 o
   2  17   0         95.08         82.12        50.53 o
   4  17   0          8.79        -37.25        45.56 o
   6  17   0        143.76        238.77        60.77 o
   8  17   0       7156.14       6723.36       210.11 o
   0  18   0        581.00        757.78       110.48 o
   2  18   0        209.58        233.15        67.09 o
   4  18   0        658.23        656.70        78.33 o
   6  18   0       1478.41       1612.40       109.33 o
   2  19   0        141.68        159.46        60.72 o
   1   1   1         16.63         43.61         2.53 o
   2   1   1       7183.93       7515.76        70.60 o
   3   1   1       2706.04       2933.35        44.53 o
   4   1   1      11185.17      10877.58       128.99 o
   6   1   1      17965.54      17612.40       230.02 o
   7   1   1       9555.69      10574.57       147.02 o
   8   1   1      19808.83      19665.39       246.24 o
   9   1   1        246.70        235.59        20.35 o
  10   1   1       4506.50       4735.39       132.81 o
  11   1   1        380.45        538.99        34.27 o
  12   1   1        521.58        665.64        40.84 o
  13   1   1       1889.96       1878.75        67.05 o
  14   1   1        217.36        241.86        34.20 o
  15   1   1       1189.09       1421.27        64.75 o
  16   1   1       2569.75       2883.31       102.71 o
  17   1   1        126.56        110.04        39.06 o
  18   1   1       1378.62       1182.04        80.56 o
   0   2   1      38754.11      41298.00       439.38 o
   1   2   1        177.93        225.61         6.55 o
   2   2   1      30351.00      30853.79       278.23 o
   3   2   1      15488.54      15689.71       149.80 o
   4   2   1       2956.49       3042.02        39.72 o
   5   2   1       7835.96       8243.71       120.52 o
   6   2   1       5816.86       6389.87       128.46 o
   7   2   1      17670.71      19392.15       254.94 o
   8   2   1       5205.76       5489.98       118.74 o
   9   2   1        399.03        456.48        23.06 o
  10   2   1       8454.77       8597.03       131.22 o
  11   2   1        259.32        264.86        28.69 o
  12   2   1       5534.98       5433.29       114.45 o
  13   2   1       1157.33        920.03        66.52 o
  14   2   1       2236.62       2194.50        76.37 o
  15   2   1        125.94         83.86        35.24 o
  16   2   1       2003.22       2066.00        85.83 o
  17   2   1       1003.60       1018.87        65.99 o
  18   2   1         93.65         40.61        49.95 o
   1   3   1      11561.96      12135.95       110.38 o
   2   3   1       5777.29       5792.56        59.89 o
   3   3   1       2635.52       2767.06        39.98 o
   4   3   1       4155.10       3796.19        55.55 o
   5   3   1        762.64        864.34        23.80 o
   6   3   1       5786.20       5594.12        89.60 o
   7   3   1         93.22        228.33        38.17 o
   8   3   1       7415.75       8304.73       189.51 o
   9   3   1          2.53         40.03        16.71 o
  10   3   1        422.03        500.41        53.04 o
  11   3   1         15.61         26.19        21.29 o
  12   3   1        806.43        827.95        44.22 o
  13   3   1        410.07        381.18        36.46 o
  14   3   1        107.96         94.16        32.94 o
  15   3   1        629.42        728.45        51.04 o
  16   3   1         85.89         51.16        34.25 o
  17   3   1          0.89        -31.61        35.53 o
  18   3   1        105.35        145.58        50.26 o
   0   4   1      16169.67      17064.17       207.25 o
   1   4   1       2599.04       2812.07        38.67 o
   2   4   1      15565.67      15587.40       213.67 o
   3   4   1       3816.05       3672.84        57.06 o
   4   4   1        491.06        458.97        18.88 o
   5   4   1      12289.48      12338.38       157.77 o
   6   4   1        579.20        652.36        31.45 o
   7   4   1       3945.87       4019.42        74.33 o
   8   4   1       4020.14       4289.08        74.32 o
   9   4   1       1700.18       1765.35        47.16 o
  10   4   1         78.84        178.93        22.22 o
  11   4   1        199.13        236.03        28.08 o
  12   4   1       5725.94       5817.30       113.92 o
  13   4   1         12.88         39.95        27.10 o
  14   4   1       1311.61       1511.38        64.24 o
  15   4   1        322.69        356.21        41.41 o
  16   4   1        882.65        968.47        58.88 o
  17   4   1        123.93         97.94        43.95 o
   1   5   1       9028.88       8340.98        95.95 o
   2   5   1        660.82        663.84        21.68 o
   3   5   1       1984.69       1966.20        55.96 o
   4   5   1       3232.18       3500.38        58.47 o
   5   5   1         45.34        174.32        48.09 o
   6   5   1      23540.86      23485.04       276.59 o
   7   5   1       4772.57       4863.42        76.61 o
   8   5   1      19038.36      19368.94       309.05 o
   9   5   1       2520.61       2570.12        71.57 o
  10   5   1       8384.77       8418.48       141.47 o
  11   5   1       3147.41       3079.43        75.06 o
  12   5   1       1239.95       1414.82        85.68 o
  13   5   1       1446.96       1291.97        58.20 o
  14   5   1        501.23        558.89        44.94 o
  15   5   1         57.02         56.15        32.32 o
  16   5   1       1139.00       1326.93        67.53 o
  17   5   1        144.78        174.73        47.61 o
   0   6   1      13150.37      13110.44       199.70 o
   1   6   1       2023.06       1968.79        31.42 o
   2   6   1        100.79        109.10        11.25 o
   3   6   1      18359.12      18197.09       227.39 o
   4   6   1      12201.04      12093.81       165.73 o
   5   6   1       8918.85       8760.23       118.79 o
   6   6   1       2630.93       2756.78        68.99 o
   7   6   1        789.90        893.47        30.50 o
   8   6   1       1042.51       1248.58       100.74 o
   9   6   1       2073.47       2064.74        58.04 o
  10   6   1        982.80       1001.24        45.31 o
  11   6   1       1522.19       1677.57        61.80 o
  12   6   1       2373.74       2427.58        75.38 o
  13   6   1         10.68         40.61        28.34 o
  14   6   1       9357.48       9389.14       277.24 o
  15   6   1        506.68        505.07        46.39 o
  16   6   1        908.50        865.50        58.02 o
  17   6   1         86.92        103.45        57.50 o
   1   7   1        114.25        276.08        14.02 o
   2   7   1       1945.78       2270.33        40.17 o
   3   7   1       1259.93       1492.04        44.11 o
   4   7   1       6894.90       7060.62       107.26 o
   5   7   1       4714.24       5259.57        85.84 o
   6   7   1       2868.37       3111.87       105.57 o
   7   7   1        558.38        673.04        28.57 o
   8   7   1        211.95        230.51        24.92 o
   9   7   1        578.16        570.24        35.34 o
  10   7   1         27.13         13.17        20.23 o
  11   7   1         42.53         93.29        25.58 o
  12   7   1       2288.41       2382.36        76.60 o
  13   7   1       1567.25       1823.51        80.84 o
  14   7   1       1301.86       1233.78        61.51 o
  15   7   1        318.08        398.85        44.00 o
  16   7   1         85.78         84.61        37.15 o
  17   7   1          5.14         59.58        46.77 o
   0   8   1      14203.16      13095.05       229.50 o
   1   8   1         67.71         34.79        10.77 o
   2   8   1      31766.29      31259.41       349.20 o
   3   8   1       5036.73       5288.73        79.10 o
   4   8   1       7108.43       7520.79       110.04 o
   5   8   1       1101.05       1382.50        41.02 o
   6   8   1       3575.08       3497.22        62.71 o
   7   8   1         32.09         20.16        14.05 o
   8   8   1        776.89       1009.78        49.80 o
   9   8   1        971.15       1154.17        47.11 o
  10   8   1       2080.21       2176.46        70.88 o
  11   8   1         84.67        130.90        31.78 o
  12   8   1       5535.79       5701.34       118.29 o
  13   8   1        542.26        597.27        46.36 o
  14   8   1        654.46        677.58        50.04 o
  15   8   1        469.88        430.02        47.63 o
  16   8   1         91.51         76.04        45.72 o
   1   9   1       2353.44       2512.11        44.81 o
   2   9   1       5232.59       5308.56        80.28 o
   3   9   1        797.71        784.87        28.97 o
   4   9   1      34390.05      33995.54       419.00 o
   5   9   1       3231.71       3318.92        67.79 o
   6   9   1       8637.33       8851.28       117.44 o
   7   9   1        944.49       1023.90        47.05 o
   8   9   1         10.11        -11.58        16.57 o
   9   9   1       1960.66       1989.77        58.19 o
  10   9   1        157.79        238.73        31.07 o
  11   9   1        168.72        135.57        31.12 o
  12   9   1        559.94        566.00        44.95 o
  13   9   1       2899.47       2911.48       102.13 o
  14   9   1        736.17        687.82        51.77 o
  15   9   1        581.79        596.24        52.09 o
  16   9   1        227.56        242.59        54.11 o
   0  10   1       3465.47       3304.83        81.86 o
   1  10   1          5.84         29.62        13.79 o
   2  10   1       9804.07       9693.83       126.79 o
   3  10   1       5980.00       5895.50        86.83 o
   4  10   1       5402.29       5318.58        81.92 o
   5  10   1       4310.04       4308.45        91.17 o
   6  10   1       1454.10       1568.17        55.17 o
   7  10   1        535.00        575.87        28.90 o
   8  10   1        285.53        306.28        26.81 o
   9  10   1        536.97        567.06        35.61 o
  10  10   1        816.37        884.50        49.24 o
  11  10   1        628.86        622.15        47.71 o
  12  10   1         45.21         55.17        36.10 o
  13  10   1        797.03        758.23        52.85 o
  14  10   1        477.44        559.59        49.86 o
  15  10   1         29.14         55.34        37.61 o
   1  11   1       4728.56       4558.75        81.14 o
   2  11   1        940.83        937.35        34.91 o
   3  11   1       3204.92       3457.48        62.89 o
   4  11   1        142.85        145.90        19.89 o
   5  11   1        247.59        412.92        25.81 o
   6  11   1       1047.62       1098.39        48.74 o
   7  11   1       3405.15       3433.03        70.21 o
   8  11   1       1348.30       1312.98        51.93 o
   9  11   1         62.40         79.42        25.33 o
  10  11   1       1775.58       1890.45        91.19 o
  11  11   1          2.64         21.84        29.40 o
  12  11   1       3226.23       3313.89        99.07 o
  13  11   1        125.39        108.24        37.25 o
  14  11   1        507.00        548.59        51.07 o
  15  11   1        195.57        186.37        51.46 o
   0  12   1         74.37        122.65        27.48 o
   1  12   1       1038.80       1086.38        53.08 o
   2  12   1          2.32         17.39        16.68 o
   3  12   1      10407.65      10165.94       137.58 o
   4  12   1       3996.08       3808.96        73.00 o
   5  12   1       9664.70       9622.50       139.91 o
   6  12   1       2672.45       2666.82        63.25 o
   7  12   1        129.49        124.24        26.11 o
   8  12   1        599.20        711.35        46.15 o
   9  12   1        566.63        584.78        39.21 o
  10  12   1        984.72       1080.32        63.51 o
  11  12   1       1552.84       1602.95        71.97 o
  12  12   1       3012.87       3145.67        97.79 o
  13  12   1        375.35        426.18        48.26 o
  14  12   1       4388.03       4331.83       174.55 o
   1  13   1       2154.95       2232.38        84.82 o
   2  13   1       1804.00       1707.97        77.41 o
   3  13   1        377.04        478.34        31.49 o
   4  13   1       1133.38       1110.27        52.98 o
   5  13   1        281.67        538.05        35.14 o
   6  13   1       1378.92       1424.01        64.96 o
   7  13   1       2103.73       2075.49        74.17 o
   8  13   1       4270.20       4388.19       120.79 o
   9  13   1         56.51        142.60        32.17 o
  10  13   1       5589.52       5367.14       109.07 o
  11  13   1       1281.08       1310.38        66.51 o
  12  13   1       3053.57       3104.57       108.16 o
  13  13   1        245.77        248.27        43.04 o
   0  14   1       8283.99       8264.14       210.86 o
   1  14   1       1420.97       1468.45        54.31 o
   2  14   1       2234.32       2311.89        68.96 o
   3  14   1       1098.44       1126.83        49.33 o
   4  14   1       1216.40       1411.69        65.22 o
   5  14   1        205.42        261.47        34.83 o
   6  14   1       1475.79       1423.07        61.26 o
   7  14   1        350.71        419.56        42.81 o
   8  14   1       1482.26       1673.19        71.08 o
   9  14   1        146.58        124.83        33.92 o
  10  14   1       2959.88       2953.47       145.10 o
  11  14   1       3914.98       3749.81       102.18 o
  12  14   1        263.93        303.23        45.81 o
   1  15   1         82.28        108.90        28.30 o
   2  15   1       3527.82       3446.83        86.69 o
   3  15   1        201.47        248.54        34.94 o
   4  15   1       6791.55       6743.15       136.06 o
   5  15   1        598.82        655.96        49.02 o
   6  15   1       2694.63       2671.40       125.06 o
   7  15   1       1210.91       1308.57        64.98 o
   8  15   1       1066.32       1014.40        66.19 o
   9  15   1       1355.43       1379.37        66.71 o
  10  15   1         96.51         22.57        32.91 o
  11  15   1          0.64         16.79        36.04 o
   0  16   1       9708.71       9473.64       245.68 o
   1  16   1          2.21         24.65        31.26 o
   2  16   1       7742.53       7859.23       153.30 o
   3  16   1        569.30        599.49        47.48 o
   4  16   1         47.52        165.60        36.00 o
   5  16   1         25.52          5.63        31.45 o
   6  16   1       1145.23       1088.25        63.11 o
   7  16   1        189.33        148.90        36.35 o
   8  16   1       1942.01       1937.08        81.01 o
   9  16   1       1266.36       1225.68        65.82 o
  10  16   1       1195.69       1123.49        65.33 o
   1  17   1       2146.08       2318.70        85.47 o
   2  17   1        737.94        779.00        57.74 o
   3  17   1        561.07        597.97        51.15 o
   4  17   1       2207.00       2142.61        83.31 o
   5  17   1        380.46        401.50        46.35 o
   6  17   1        583.96        558.88        51.81 o
   7  17   1       1641.75       1576.58        75.88 o
   8  17   1        127.65        210.95        42.39 o
   0  18   1        687.66        742.95        80.90 o
   1  18   1        155.05        146.72        40.73 o
   2  18   1          5.14         41.73        35.71 o
   3  18   1       1269.33       1329.76        70.03 o
   4  18   1        232.60        221.00        43.81 o
   5  18   1       1584.79       1630.76        77.41 o
   6  18   1        786.52        830.39        60.44 o
   1  19   1       1951.62       2139.62        90.30 o
   2  19   1        138.83         89.74        52.63 o
   3  19   1        333.00        246.99        56.60 o
   0   0   2         79.54        110.04         5.91 o
   1   0   2       5591.65       5188.85        58.31 o
   2   0   2      28030.79      27890.97       286.43 o
   3   0   2       5078.37       4775.63        59.33 o
   4   0   2       8766.31       7934.33       120.35 o
   5   0   2      15532.03      16235.49       258.59 o
   6   0   2        745.83        965.88        37.72 o
   7   0   2       5570.40       5313.01       124.90 o
   8   0   2       2483.74       2670.02        80.03 o
   9   0   2      29917.39      28929.34       565.67 o
  10   0   2       1474.26       1783.74        73.70 o
  11   0   2      21398.13      21542.89       440.51 o
  12   0   2        657.38        594.82        53.38 o
  13   0   2        511.61        642.48        60.06 o
  14   0   2       4454.65       4416.02       142.73 o
  15   0   2       2192.39       2159.23       126.96 o
  16   0   2       1361.14       1330.95       110.48 o
  17   0   2      14243.66      13433.54       380.89 o
  18   0   2        736.18        807.49       101.14 o
   1   1   2      14984.21      14879.14       110.88 o
   2   1   2      10275.62      10035.50        81.62 o
   3   1   2       1468.88       1523.28        19.84 o
   4   1   2       6974.95       7216.58        81.34 o
   5   1   2      20290.69      19964.13       256.16 o
   6   1   2      14461.61      15689.70       206.72 o
   7   1   2      24907.44      23490.82       304.92 o
   8   1   2       1968.55       2437.45       154.29 o
   9   1   2       5440.76       5581.81        98.42 o
  10   1   2        569.08        629.67        30.42 o
  11   1   2        359.39        382.26        30.92 o
  12   1   2        106.01        101.86        24.21 o
  13   1   2       5961.19       6170.06       119.75 o
  14   1   2       1232.05       1183.28        79.27 o
  15   1   2      10876.44      11216.31       208.08 o
  16   1   2         51.52         28.11        34.38 o
  17   1   2       1408.60       1314.72        88.40 o
  18   1   2        157.53        145.62        50.46 o
   0   2   2        144.92        194.71         6.84 o
   1   2   2      14997.35      14640.80       130.13 o
   2   2   2       1276.93       1239.08        14.82 o
   3   2   2      43255.57      42083.20       367.79 o
   4   2   2        428.26        656.10        16.54 o
   5   2   2      29544.72      28551.73       342.45 o
   6   2   2       6192.93       6329.04        98.91 o
   7   2   2       1970.67       1857.06        67.11 o
   8   2   2       5554.68       5383.95        99.82 o
   9   2   2       5419.04       5538.24       105.86 o
  10   2   2        452.21        562.39        32.66 o
  11   2   2       7391.17       7262.77       136.48 o
  12   2   2          3.58         10.12        31.05 o
  13   2   2       2030.34       2397.85        77.35 o
  14   2   2        182.97        166.73        32.16 o
  15   2   2        105.32         84.54        33.99 o
  16   2   2        542.67        628.29        49.82 o
  17   2   2       1012.03       1012.84        73.83 o
  18   2   2        135.48         80.35        48.97 o
   1   3   2     176993.27     175303.59      1474.94 o
   2   3   2       3195.11       3114.04        36.55 o
   3   3   2       8198.60       7547.29        88.92 o
   4   3   2          5.31          4.14         5.64 o
   5   3   2       2056.88       2361.83        40.33 o
   6   3   2      13655.95      14489.43       183.05 o
   7   3   2      27087.04      26501.53       342.00 o
   8   3   2      10624.46      10071.19       144.53 o
   9   3   2      37527.09      37127.28       507.31 o
  10   3   2       8374.63       8389.53       139.59 o
  11   3   2       3707.62       3783.28        82.85 o
  12   3   2        856.19        812.39        50.27 o
  13   3   2        515.10        524.03        45.63 o
  14   3   2         17.46          1.15        27.65 o
  15   3   2       2044.74       2047.85        77.64 o
  16   3   2        513.18        675.72        52.58 o
  17   3   2        464.04        443.84        58.85 o
  18   3   2        329.19        272.05        71.47 o
   0   4   2      96640.09     102674.17      1259.42 o
   1   4   2       6663.18       6462.20        67.60 o
   2   4   2       5783.14       5579.48        72.15 o
   3   4   2      31959.50      29910.33       376.76 o
   4   4   2       5679.73       5797.06        80.62 o
   5   4   2      41208.66      39897.31       501.87 o
   6   4   2       3968.33       3994.85        59.64 o
   7   4   2      26416.40      25929.96       335.07 o
   8   4   2        757.62        921.63        33.99 o
   9   4   2        114.72        158.38        22.44 o
  10   4   2       4210.52       4152.63       112.36 o
  11   4   2       6529.81       6158.10       132.10 o
  12   4   2       5871.70       5805.49       120.93 o
  13   4   2       4496.10       4520.08       100.42 o
  14   4   2       1142.03       1277.06        60.20 o
  15   4   2        159.48        134.84        34.74 o
  16   4   2       1860.21       2132.81        83.09 o
  17   4   2        798.45        801.19        69.80 o
   1   5   2        929.40        704.63        18.77 o
   2   5   2        972.97       1182.09        26.37 o
   3   5   2       2463.36       2733.55        48.05 o
   4   5   2        144.34        152.06        13.92 o
   5   5   2       1594.01       1577.35        35.95 o
   6   5   2       1394.78       1627.51        43.99 o
   7   5   2      13930.24      13888.38       181.39 o
   8   5   2        688.25        956.26        57.10 o
   9   5   2      12578.29      12262.46       188.49 o
  10   5   2        377.52        551.79        40.50 o
  11   5   2        284.38        352.14        49.51 o
  12   5   2        224.56        290.34        32.89 o
  13   5   2       2020.08       2293.61        87.65 o
  14   5   2         34.46         33.70        29.61 o
  15   5   2       3172.08       3400.73       109.70 o
  16   5   2         32.01        -21.90        34.41 o
  17   5   2       4331.27       4730.09       139.40 o
   0   6   2       3856.98       3879.58        71.89 o
   1   6   2       5247.83       4948.97        63.60 o
   2   6   2        822.66        755.17        23.99 o
   3   6   2      20372.05      19118.26       237.97 o
   4   6   2       5484.11       5620.12        86.82 o
   5   6   2       1674.22       1601.42        38.33 o
   6   6   2        226.99        366.44        20.62 o
   7   6   2          5.80          6.96        13.08 o
   8   6   2         52.75        124.32        27.86 o
   9   6   2      14605.46      14428.53       204.38 o
  10   6   2        141.77        296.09        49.81 o
  11   6   2       5443.77       5508.43       108.49 o
  12   6   2        472.20        481.46        37.98 o
  13   6   2       1252.07       1282.19        59.59 o
  14   6   2         60.72         87.76        40.14 o
  15   6   2        796.88        781.59        56.39 o
  16   6   2         81.14         98.28        43.72 o
  17   6   2       4499.37       4645.87       140.96 o
   1   7   2       1365.12       1618.79        52.86 o
   2   7   2      11438.07      11621.22       146.74 o
   3   7   2        749.91        726.58        26.87 o
   4   7   2       7239.37       7145.22       102.77 o
   5   7   2      16926.16      16150.63       219.31 o
   6   7   2      10878.67      11284.83       153.36 o
   7   7   2      20038.69      19740.64       253.18 o
   8   7   2       2215.10       2173.20        55.03 o
   9   7   2        431.12        466.83        29.52 o
  10   7   2         69.18         76.48        23.75 o
  11   7   2       9028.47       9218.67       160.59 o
  12   7   2        429.22        503.98        39.65 o
  13   7   2      14436.57      14438.25       233.79 o
  14   7   2          7.37         37.24        31.26 o
  15   7   2       8435.83       8464.78       163.73 o
  16   7   2        288.15        277.36        53.21 o
  17   7   2       2366.97       2287.12       106.96 o
   0   8   2       1532.00       1534.89        50.03 o
   1   8   2       7357.55       7563.78        94.78 o
   2   8   2       3467.24       3173.45        52.10 o
   3   8   2      22656.48      22316.24       267.50 o
   4   8   2         91.14        143.94        15.78 o
   5   8   2       9358.97       9151.33       129.68 o
   6   8   2        271.91        289.06        20.61 o
   7   8   2        640.87        646.67        30.69 o
   8   8   2        915.14        972.78        42.58 o
   9   8   2       4526.85       4554.68        82.46 o
  10   8   2       1372.91       1553.58        59.94 o
  11   8   2       8690.83       8938.58       157.50 o
  12   8   2       1441.79       1470.99        62.96 o
  13   8   2       3412.09       3303.52        90.68 o
  14   8   2         30.45         63.42        33.49 o
  15   8   2         17.35         26.22        34.31 o
  16   8   2        143.86        175.53        63.77 o
   1   9   2      24114.98      24392.05       279.31 o
   2   9   2         15.89         14.00        11.56 o
   3   9   2       5082.54       4963.67        74.57 o
   4   9   2        998.30       1121.47        36.59 o
   5   9   2       1956.92       1897.04        45.51 o
   6   9   2       2237.27       2190.23        49.11 o
   7   9   2      11298.72      11358.81       150.91 o
   8   9   2       2321.06       2234.53        57.09 o
   9   9   2       4859.70       4909.34        88.38 o
  10   9   2        557.19        549.55        39.54 o
  11   9   2         85.18        120.10        30.08 o
  12   9   2        461.62        513.15        43.06 o
  13   9   2        287.08        269.13        39.14 o
  14   9   2         83.82         57.92        34.75 o
  15   9   2       1871.20       1775.33        92.86 o
  16   9   2        143.07        109.92        49.20 o
   0  10   2         19.45         48.03        19.85 o
   1  10   2       7277.56       7354.95       106.30 o
   2  10   2       6855.48       6980.11        97.85 o
   3  10   2      23022.14      22677.40       264.51 o
   4  10   2       4089.70       4340.49        71.28 o
   5  10   2      27893.30      27445.47       330.47 o
   6  10   2        918.22        853.02        38.59 o
   7  10   2       2948.02       2989.49        59.53 o
   8  10   2       1268.75       1319.22        57.97 o
   9  10   2       1075.25        972.14        55.17 o
  10  10   2        519.01        512.37        38.28 o
  11  10   2       2505.68       2413.21        81.42 o
  12  10   2       2432.30       2693.68        89.28 o
  13  10   2       1448.41       1616.62        91.35 o
  14  10   2       1409.09       1376.78        69.21 o
  15  10   2        425.48        278.66        52.74 o
   1  11   2       6155.58       5993.51        98.30 o
   2  11   2          9.68        -13.92        13.92 o
   3  11   2       2771.02       2656.78        53.99 o
   4  11   2         82.96        107.37        18.31 o
   5  11   2         32.14         67.75        18.11 o
   6  11   2        898.05        901.16        38.66 o
   7  11   2       6497.89       6629.02       104.05 o
   8  11   2       5266.05       5243.17        95.40 o
   9  11   2       7066.54       7306.42       130.66 o
  10  11   2        645.38        631.86        42.74 o
  11  11   2       1291.20       1397.08        64.59 o
  12  11   2         10.04         31.82        32.07 o
  13  11   2         96.19         49.90        34.13 o
  14  11   2        440.81        420.77        51.15 o
  15  11   2       1624.78       1543.08       151.52 o
   0  12   2       1393.07       1343.18        69.88 o
   1  12   2         13.93        -15.36        16.67 o
   2  12   2          1.25         -8.26        16.28 o
   3  12   2        800.00        869.93        46.99 o
   4  12   2       3271.95       3308.16        67.31 o
   5  12   2        703.02        814.92        37.22 o
   6  12   2          7.93         26.93        18.68 o
   7  12   2         22.68         25.96        23.31 o
   8  12   2        621.12        682.15        42.29 o
   9  12   2       1280.85       1189.19        55.99 o
  10  12   2        762.50        814.14        57.21 o
  11  12   2       2217.55       2288.69       109.43 o
  12  12   2         63.33        126.44        36.63 o
  13  12   2       2111.13       2082.49        86.54 o
  14  12   2        102.63         68.55        45.70 o
   1  13   2       2016.17       2103.31        66.43 o
   2  13   2        591.01        584.76        35.62 o
   3  13   2          0.86         33.43        19.50 o
   4  13   2       2073.15       2113.47        60.23 o
   5  13   2       2400.85       2576.82        84.40 o
   6  13   2       2682.94       2800.50        70.89 o
   7  13   2       2233.59       2392.40        73.97 o
   8  13   2         94.79        139.89        32.61 o
   9  13   2         31.87         74.68        30.23 o
  10  13   2        220.13        238.80        37.03 o
  11  13   2       2868.80       2904.22        91.03 o
  12  13   2        145.75        144.21        40.29 o
  13  13   2       3940.52       3621.27       131.93 o
   0  14   2       2548.29       2658.24       110.77 o
   1  14   2       1170.99       1122.95        48.02 o
   2  14   2       2514.67       2500.35        70.58 o
   3  14   2       1494.91       1370.27        55.90 o
   4  14   2       1333.96       1419.64        57.33 o
   5  14   2          7.97          6.44        26.34 o
   6  14   2        645.71        763.66        45.29 o
   7  14   2       1760.51       1943.55        85.65 o
   8  14   2        215.38        198.77        37.87 o
   9  14   2       8099.93       8231.01       151.08 o
  10  14   2         19.44         55.61        33.25 o
  11  14   2       6642.09       6573.60       134.91 o
  12  14   2        174.98        285.21        45.46 o
   1  15   2       3127.81       3315.36        89.63 o
   2  15   2       1514.76       1539.41        61.58 o
   3  15   2        583.07        605.18        42.75 o
   4  15   2       1600.57       1672.96        70.12 o
   5  15   2         16.16         85.72        31.74 o
   6  15   2        659.76        681.94        47.56 o
   7  15   2        500.98        573.39        48.23 o
   8  15   2       1423.30       1306.34        66.32 o
   9  15   2       2033.15       2098.00        89.56 o
  10  15   2        114.61         73.87        35.30 o
  11  15   2        587.77        562.81        57.12 o
   0  16   2         14.00        197.32        65.65 o
   1  16   2        667.74        669.38        49.22 o
   2  16   2        549.99        584.53        46.99 o
   3  16   2       2519.76       2615.02        89.71 o
   4  16   2        633.70        555.11        48.22 o
   5  16   2       1405.45       1468.26        69.05 o
   6  16   2         34.89          9.14        32.99 o
   7  16   2       1178.93       1218.62        65.66 o
   8  16   2        168.32        206.32        42.02 o
   9  16   2        281.96        272.72        42.23 o
  10  16   2          0.41         85.72        35.91 o
   1  17   2      12983.50      13202.60       246.67 o
   2  17   2        850.65        956.88        79.69 o
   3  17   2       1943.96       1975.73        85.93 o
   4  17   2        196.00        176.55        40.35 o
   5  17   2        301.52        304.33        43.71 o
   6  17   2       1103.03       1045.46        76.92 o
   7  17   2       1623.02       1675.33        99.53 o
   8  17   2         74.11         54.09        42.41 o
   0  18   2        774.45        747.23        81.26 o
   1  18   2        187.01        213.82        42.50 o
   2  18   2        254.87        297.67        43.58 o
   3  18   2        514.03        598.12        53.37 o
   4  18   2        641.14        706.26        60.19 o
   5  18   2        471.83        417.47        52.03 o
   6  18   2         13.57          0.74        38.45 o
   1  19   2        141.65        209.21        47.62 o
   2  19   2         48.50         46.98        41.06 o
   3  19   2        442.11        424.33        51.14 o
   1   1   3      69300.90      69956.70       574.66 o
   2   1   3       5707.88       5544.34        43.32 o
   3   1   3         17.20         13.68         3.50 o
   4   1   3       2473.94       2383.55        28.06 o
   6   1   3        758.68        946.88        30.47 o
   7   1   3         66.68        112.67        25.40 o
   8   1   3        581.98        617.01        28.94 o
   9   1   3        988.47       1203.88        50.45 o
  10   1   3        299.90        350.81        22.26 o
  11   1   3         22.81         -5.64        20.46 o
  12   1   3       1264.34       1314.87        75.84 o
  13   1   3        648.19        819.80        45.78 o
  14   1   3        265.17        256.84        35.47 o
  15   1   3       3964.88       3998.89       107.30 o
  16   1   3        192.47        209.82        46.74 o
  17   1   3       1071.11       1029.86        72.97 o
  18   1   3        500.23        522.61        61.57 o
   0   2   3        369.79        551.66        14.46 o
   1   2   3       8638.84       8485.73        68.66 o
   2   2   3       7748.96       7764.09        66.69 o
   3   2   3       3550.29       3948.08        38.18 o
   4   2   3       2839.42       4019.61        58.35 o
   5   2   3        901.41       1211.88        21.61 o
   7   2   3       2892.75       2396.50        51.06 o
   8   2   3         71.58        182.01        27.33 o
   9   2   3       7564.94       7575.51       134.01 o
  10   2   3       1465.02       1549.09        52.20 o
  11   2   3         98.13         98.26        24.43 o
  12   2   3        676.75        701.87        41.38 o
  13   2   3        703.93        651.83        41.99 o
  14   2   3         46.43          6.06        28.02 o
  15   2   3       2056.53       2121.17        77.83 o
  16   2   3        637.39        572.89        68.53 o
  17   2   3       1493.30       1382.38        89.84 o
  18   2   3          3.54         -5.98        45.35 o
   1   3   3      19065.92      19205.21       162.53 o
   2   3   3        315.88        258.81         9.16 o
   3   3   3        208.10        189.08         8.89 o
   4   3   3       3414.50       3387.95        43.85 o
   5   3   3      27848.15      29007.22       332.01 o
   6   3   3       5654.21       5896.73        84.06 o
   7   3   3       9897.97      10861.50       152.08 o
   8   3   3       1422.05       1506.17        44.86 o
   9   3   3       1470.62       1764.08        99.47 o
  10   3   3       4543.30       4807.76        92.87 o
  11   3   3       1152.50       1142.49        48.21 o
  12   3   3        343.80        433.98        34.92 o
  13   3   3        959.19       1127.99        53.25 o
  14   3   3         54.65         -3.66        27.68 o
  15   3   3       1013.05       1126.16        62.51 o
  16   3   3         48.00         86.74        48.11 o
  17   3   3         11.94         21.76        44.91 o
   0   4   3      80060.88      84500.09      1038.27 o
   1   4   3        256.49        245.59         9.69 o
   2   4   3       3585.04       3522.51        47.57 o
   3   4   3        658.73        980.54        22.21 o
   4   4   3         20.22         29.05         7.75 o
   5   4   3      29898.60      29454.71       323.27 o
   6   4   3       2357.76       2838.79        47.57 o
   7   4   3       8503.23       8718.77       134.52 o
   8   4   3          4.36         53.10        22.73 o
   9   4   3      10431.44      10115.72       170.23 o
  10   4   3        574.88        681.04        42.84 o
  11   4   3       1427.08       1569.71        57.30 o
  12   4   3         82.53        100.53        26.58 o
  13   4   3        739.95        672.78        44.16 o
  14   4   3        117.21        161.98        33.25 o
  15   4   3        602.75        635.83        51.56 o
  16   4   3        279.83        329.73        52.58 o
  17   4   3        217.34        211.53        51.85 o
   1   5   3        149.66         63.75         7.71 o
   2   5   3         22.73          0.21         7.14 o
   3   5   3       3755.25       3262.38        54.72 o
   4   5   3       1033.55       1258.01        29.40 o
   5   5   3       1006.77       1515.81        30.02 o
   6   5   3        810.96       1012.49        30.90 o
   7   5   3        829.91        897.15        40.30 o
   8   5   3        883.89        961.11        35.86 o
   9   5   3       6723.66       6890.16       119.05 o
  10   5   3       2169.62       2160.71        60.73 o
  11   5   3       5364.57       5379.56       105.63 o
  12   5   3         26.26         49.54        24.70 o
  13   5   3         86.35        143.97        30.12 o
  14   5   3        393.55        421.02        40.88 o
  15   5   3          8.97         10.90        29.66 o
  16   5   3        363.29        449.67        56.51 o
  17   5   3        105.85        115.78        46.82 o
   0   6   3      50478.78      51061.84       723.24 o
   1   6   3       5100.21       5089.97        65.16 o
   2   6   3       5918.79       6100.14        82.93 o
   3   6   3      48963.39      47670.91       541.06 o
   4   6   3         26.57         47.52        11.66 o
   5   6   3      15247.50      15050.03       193.41 o
   6   6   3        159.83        216.28        14.37 o
   7   6   3       1893.51       1773.23        45.32 o
   8   6   3       1787.55       2258.47        98.28 o
   9   6   3         67.99        158.11        36.19 o
  10   6   3       3645.51       3607.31        80.49 o
  11   6   3        731.80        894.33        45.32 o
  12   6   3        131.52        115.49        28.48 o
  13   6   3        110.91         53.33        27.32 o
  14   6   3        270.78        256.90        36.48 o
  15   6   3         43.81         11.56        33.82 o
  16   6   3        175.75        181.71        60.04 o
  17   6   3        281.48        419.46        57.28 o
   1   7   3       3194.95       3452.70        50.53 o
   2   7   3        682.67        596.88        21.81 o
   3   7   3       3445.76       3363.29        55.36 o
   4   7   3       1857.78       1729.51        41.42 o
   5   7   3       4027.23       4178.26        73.22 o
   6   7   3       3603.10       3632.21        64.38 o
   7   7   3       2069.20       2100.40        50.58 o
   8   7   3       1065.95       1099.88        38.40 o
   9   7   3         42.39         80.63        19.13 o
  10   7   3        476.53        505.09        32.46 o
  11   7   3       2038.48       2212.94        71.59 o
  12   7   3          9.54         30.42        25.96 o
  13   7   3       2689.11       2932.07       117.54 o
  14   7   3         45.23         38.92        31.50 o
  15   7   3       1244.49       1272.96        76.66 o
  16   7   3         26.67        -21.02        41.28 o
   0   8   3       1015.06       1753.78        50.69 o
   1   8   3        472.48        567.57        25.33 o
   2   8   3       5175.21       5700.54       102.03 o
   3   8   3         34.55         66.05        12.94 o
   4   8   3        207.62        389.46        32.18 o
   5   8   3         93.84         91.13        15.68 o
   6   8   3          2.92        120.45        17.30 o
   7   8   3          6.17          4.85        15.37 o
   8   8   3       3942.48       3960.60        77.84 o
   9   8   3         31.95         63.62        20.30 o
  10   8   3         98.09         97.41        23.42 o
  11   8   3       5473.83       5593.47       148.14 o
  12   8   3        526.22        503.86        41.22 o
  13   8   3        221.87        280.59        37.59 o
  14   8   3        216.21        178.03        36.80 o
  15   8   3        165.00        117.93        44.94 o
  16   8   3        412.31        349.75        56.15 o
   1   9   3       1336.90       1596.09        37.95 o
   2   9   3          5.77         -2.80        11.34 o
   3   9   3       6420.80       6366.21        89.68 o
   4   9   3         14.73         -3.86        12.91 o
   5   9   3       1828.19       2016.65        55.78 o
   6   9   3        172.64        162.91        19.30 o
   7   9   3       2635.38       2809.96        60.57 o
   8   9   3       1098.23       1045.80        43.22 o
   9   9   3         73.07        132.86        26.96 o
  10   9   3       2196.29       2256.45        68.15 o
  11   9   3       2227.22       2189.57        75.64 o
  12   9   3        864.48        907.56        52.79 o
  13   9   3       5328.50       5319.27       118.98 o
  14   9   3        760.03        806.55        60.66 o
  15   9   3       6134.39       6175.29       161.21 o
  16   9   3          3.11        -19.06        43.76 o
   0  10   3        974.26       1005.13        47.15 o
   1  10   3       3190.84       3008.35        62.31 o
   2  10   3        548.27        594.60        26.96 o
   3  10   3       9136.17       8684.97       116.67 o
   4  10   3         73.53        146.79        17.58 o
   5  10   3       3492.01       3540.40        70.40 o
   6  10   3        317.29        397.29        26.96 o
   7  10   3         63.97         76.84        19.01 o
   8  10   3          5.31          9.60        19.22 o
   9  10   3         54.44         72.04        22.82 o
  10  10   3       1015.93       1025.89        49.31 o
  11  10   3       4553.01       4369.36       102.20 o
  12  10   3        657.86        678.48        47.97 o
  13  10   3         14.79        -30.18        30.18 o
  14  10   3        412.42        385.24        58.24 o
  15  10   3        975.01        921.08        72.12 o
   1  11   3       5378.73       5124.64        88.10 o
   2  11   3       1105.47       1192.90        57.74 o
   3  11   3       2823.77       2934.46        57.22 o
   4  11   3        110.71        103.40        18.52 o
   5  11   3        697.85        667.62        33.18 o
   6  11   3        129.53        120.76        21.20 o
   7  11   3       2130.02       2045.10        91.67 o
   8  11   3        262.40        240.82        27.50 o
   9  11   3       6175.79       6369.36       126.35 o
  10  11   3         49.84         76.25        27.24 o
  11  11   3       4539.81       4527.73       106.71 o
  12  11   3         81.84        146.42        35.13 o
  13  11   3         14.11         24.48        34.15 o
  14  11   3        138.75         35.52        43.96 o
   0  12   3       2375.11       2351.12        73.38 o
   1  12   3         15.73         13.83        18.15 o
   2  12   3         73.73         51.65        19.07 o
   3  12   3       5386.66       5319.48        89.39 o
   4  12   3        164.51        259.57        24.47 o
   5  12   3       9630.20       9392.62       130.89 o
   6  12   3       1324.97       1513.94        56.60 o
   7  12   3       6427.11       6788.62       121.52 o
   8  12   3       1477.94       1565.37        83.62 o
   9  12   3         26.03         42.10        27.13 o
  10  12   3        760.49        772.28        48.02 o
  11  12   3         28.56         13.18        28.93 o
  12  12   3        524.18        563.38        49.58 o
  13  12   3       3287.13       3172.37       120.86 o
  14  12   3         83.76         25.99        45.30 o
   1  13   3       6591.40       6635.58       112.15 o
   2  13   3       4665.42       4512.62        87.09 o
   3  13   3       4814.58       4939.84        92.77 o
   4  13   3       5894.06       5800.57        98.74 o
   5  13   3       4283.06       4291.62        82.57 o
   6  13   3       2715.64       2768.81        77.74 o
   7  13   3       5833.40       5790.24       107.23 o
   8  13   3        632.80        651.01        47.39 o
   9  13   3       3707.25       3726.88        92.11 o
  10  13   3         10.92        -26.07        26.07 o
  11  13   3       2118.07       2123.35        97.09 o
  12  13   3          9.49        -27.60        37.03 o
  13  13   3        325.00        369.65        62.57 o
   0  14   3       5047.79       4970.10       150.67 o
   1  14   3          6.19        -18.89        22.12 o
   2  14   3       1339.45       1368.51        55.31 o
   3  14   3       1022.71       1010.10        50.67 o
   4  14   3        140.01        198.72        30.26 o
   5  14   3       1907.60       1957.61        70.60 o
   6  14   3       1083.74       1124.93        52.95 o
   7  14   3       2752.01       2846.17        89.39 o
   8  14   3       2629.59       2614.75        83.98 o
   9  14   3       3325.46       3371.48        94.23 o
  10  14   3        350.79        305.68        40.84 o
  11  14   3        415.46        465.09        48.71 o
  12  14   3        960.78       1040.11        75.47 o
   1  15   3        145.77        219.17        34.73 o
   2  15   3       2482.16       2497.58        77.72 o
   3  15   3          2.27         49.16        39.71 o
   4  15   3       1275.93       1233.07        57.33 o
   5  15   3       2430.73       2617.84        81.56 o
   6  15   3        277.94        268.46        36.52 o
   7  15   3       1648.87       1572.60        70.51 o
   8  15   3         69.32        140.26        34.48 o
   9  15   3         64.93         56.77        40.48 o
  10  15   3        920.86        885.31        58.04 o
  11  15   3        453.24        333.60        50.66 o
   0  16   3         28.05         11.73        43.64 o
   1  16   3         38.79         17.50        31.04 o
   2  16   3       1627.34       1617.71        70.36 o
   3  16   3       1384.88       1402.69        66.35 o
   4  16   3          0.36         22.83        32.18 o
   5  16   3        262.80        176.91        35.52 o
   6  16   3         37.79         76.98        37.30 o
   7  16   3       2242.44       2234.36        85.99 o
   8  16   3         77.79        122.30        35.76 o
   9  16   3       3221.47       3152.76        98.67 o
  10  16   3         88.09         91.22        42.84 o
   1  17   3       6830.14       7041.91       146.16 o
   2  17   3        754.11        789.85        56.14 o
   3  17   3       1176.16       1159.48        63.55 o
   4  17   3        161.36         60.97        36.14 o
   5  17   3        432.71        440.15        47.89 o
   6  17   3         35.40         17.49        37.73 o
   7  17   3       1684.31       1706.58        78.29 o
   8  17   3        269.04        173.58        40.69 o
   0  18   3        254.58        360.33        66.11 o
   1  18   3        802.17        813.94        58.49 o
   2  18   3        341.87        368.23        48.53 o
   3  18   3       4928.49       5068.78       125.33 o
   4  18   3        691.94        759.55        66.35 o
   5  18   3       3168.80       3171.22       107.46 o
   6  18   3         46.26         31.57        38.87 o
   1  19   3       6710.79       6869.12       153.26 o
   2  19   3        486.81        505.18        58.88 o
   0   0   4      22446.15      22134.10       371.30 o
   1   0   4        618.74        566.83        12.59 o
   2   0   4      80692.11      79272.15       879.21 o
   3   0   4       4234.87       3897.42        48.98 o
   4   0   4       6590.71       6584.50        90.28 o
   5   0   4       7963.92       8611.10       132.11 o
   6   0   4      24713.08      24836.00       387.11 o
   7   0   4       1005.90        898.27        32.59 o
   8   0   4      19094.66      18266.23       294.37 o
   9   0   4       1394.09       1463.04        52.44 o
  10   0   4       6131.90       6182.96       154.85 o
  11   0   4       1632.23       1741.80        81.65 o
  12   0   4       1224.37       1409.06        83.87 o
  13   0   4       2910.02       2985.05       115.77 o
  14   0   4       6628.03       6450.14       212.44 o
  15   0   4         94.42        121.42        56.00 o
  16   0   4        323.31        231.90       159.28 o
  17   0   4       7497.58       7266.95       252.26 o
  18   0   4          1.27        -60.17        60.17 o
   1   1   4       1845.64       2031.20        19.94 o
   2   1   4      23480.41      22549.21       189.57 o
   3   1   4          8.38         41.34         4.78 o
   4   1   4      26218.21      24138.26       198.59 o
   5   1   4        365.55        419.63        12.17 o
   6   1   4      11566.69      11441.34       132.84 o
   7   1   4       8986.03       9288.03       111.86 o
   8   1   4       1547.97       1594.95        37.35 o
   9   1   4        785.89        928.08        34.06 o
  10   1   4      15945.34      16209.56       238.08 o
  11   1   4        606.81        641.46        33.98 o
  12   1   4      10562.92      10264.98       169.94 o
  13   1   4        736.67        882.65        50.46 o
  14   1   4       1509.37       1500.04        63.61 o
  15   1   4       3033.38       3230.68       109.59 o
  16   1   4        892.72        939.73        68.88 o
  17   1   4       2779.77       3192.96       120.81 o
  18   1   4       1290.93       1208.55        81.23 o
   0   2   4      21095.31      22145.91       221.52 o
   1   2   4         65.38         40.83         3.75 o
   2   2   4       2116.75       2067.38        19.52 o
   3   2   4      18622.54      17808.25       141.11 o
   4   2   4         19.00         33.59         5.66 o
   5   2   4        862.45        811.48        16.89 o
   6   2   4      14176.42      13519.20       162.66 o
   7   2   4       3794.41       3870.21        70.04 o
   8   2   4       8215.57       7885.69       129.41 o
   9   2   4       1588.41       1689.78        49.20 o
  10   2   4       8551.06       8452.87       139.40 o
  11   2   4       1587.44       1656.90        51.30 o
  12   2   4       1027.22       1051.37        43.40 o
  13   2   4        749.00        738.05        44.15 o
  14   2   4       4797.42       5021.48       109.03 o
  15   2   4         96.63         84.87        38.74 o
  16   2   4       3858.69       4031.53       123.11 o
  17   2   4         83.09         61.33        44.73 o
   1   3   4       3595.42       2507.46        26.49 o
   2   3   4       2162.53       1965.60        22.34 o
   3   3   4        904.46        711.41        15.39 o
   4   3   4      33199.43      32893.52       330.94 o
   5   3   4       1324.17       1570.31        29.51 o
   6   3   4       1130.59       1050.51        24.70 o
   7   3   4      11885.70      11864.58       164.69 o
   8   3   4       2321.60       2246.89        55.47 o
   9   3   4       1517.74       1715.38        55.42 o
  10   3   4       6217.57       6136.98       110.02 o
  11   3   4        112.52        166.01        24.95 o
  12   3   4       8097.39       8264.87       144.40 o
  13   3   4        194.26        171.69        30.69 o
  14   3   4         91.05         51.95        29.30 o
  15   3   4         89.86        134.57        41.39 o
  16   3   4       1530.49       1633.89       112.12 o
  17   3   4         10.87         58.85        46.07 o
   0   4   4      77018.99      84267.47      1036.26 o
   1   4   4      27387.44      26677.70       252.08 o
   2   4   4      22743.48      22922.67       252.21 o
   3   4   4      15208.77      14300.15       144.48 o
   4   4   4         85.18         74.85         9.48 o
   5   4   4       9594.97       9362.40       117.28 o
   6   4   4       8782.04       8421.13       107.98 o
   7   4   4      12591.67      12834.77       177.15 o
   8   4   4       9702.84       9521.36       147.78 o
   9   4   4         50.76         70.69        19.25 o
  10   4   4         13.15         65.20        20.74 o
  11   4   4       4019.48       3900.83        90.61 o
  12   4   4       1333.18       1337.55        58.74 o
  13   4   4         56.01         19.63        26.57 o
  14   4   4       6816.36       6694.37       185.62 o
  15   4   4        181.64        176.15        44.44 o
  16   4   4       3859.86       3976.13       124.09 o
  17   4   4         19.33        -42.20        42.20 o
   1   5   4      15997.43      15904.37       172.85 o
   2   5   4       7190.70       6533.20        81.89 o
   3   5   4       6469.45       6956.80        95.55 o
   4   5   4      40279.52      41081.29       467.02 o
   5   5   4         26.51         52.45        10.04 o
   6   5   4       1292.83       1119.35        28.89 o
   7   5   4        303.07        301.04        21.31 o
   8   5   4       3102.68       3139.80        62.68 o
   9   5   4       4396.23       4780.69       112.08 o
  10   5   4       4554.91       4799.16        94.90 o
  11   5   4        198.65        350.42        30.61 o
  12   5   4       6753.31       6926.26       128.98 o
  13   5   4        194.15        262.02        34.58 o
  14   5   4        882.57        993.84        67.65 o
  15   5   4        234.48        219.68        44.90 o
  16   5   4        104.46         52.81        43.16 o
  17   5   4         85.23         68.13        44.78 o
   0   6   4      30931.88      31340.65       486.99 o
   1   6   4      20882.16      21601.45       232.83 o
   2   6   4      41453.11      41440.89       472.12 o
   3   6   4        339.72        326.22        17.00 o
   4   6   4        617.03        668.69        26.33 o
   5   6   4        335.49        410.61        19.97 o
   6   6   4      10295.31       9668.91       125.11 o
   7   6   4       1285.98       1448.31        35.05 o
   8   6   4       9443.12       9386.81       133.70 o
   9   6   4        269.84        309.05        25.45 o
  10   6   4         59.86         99.24        22.82 o
  11   6   4       9887.13       9728.81       163.99 o
  12   6   4         38.08         21.59        24.74 o
  13   6   4       1221.38       1134.61        56.35 o
  14   6   4       4317.08       4402.28       106.20 o
  15   6   4         32.29         20.83        39.12 o
  16   6   4       1370.16       1545.86        87.35 o
  17   6   4        488.35        533.51        62.13 o
   1   7   4       2747.22       3556.51        54.05 o
   2   7   4      14290.96      13414.31       166.12 o
   3   7   4      14735.15      15083.47       177.56 o
   4   7   4      22697.85      21504.66       256.89 o
   5   7   4          7.07          5.65        12.44 o
   6   7   4       7539.06       7397.04       102.75 o
   7   7   4         70.06        102.61        17.87 o
   8   7   4        785.48        773.48        35.24 o
   9   7   4       6696.50       6503.08       104.26 o
  10   7   4       6143.37       5960.16       105.58 o
  11   7   4        445.77        534.98        42.50 o
  12   7   4       5861.45       5829.15       118.13 o
  13   7   4       5738.51       5528.59       117.51 o
  14   7   4       1141.30       1105.54        70.26 o
  15   7   4       4083.21       4045.41       126.25 o
  16   7   4        366.15        343.14        55.72 o
   0   8   4       1375.90       1358.72        86.92 o
   1   8   4       4792.24       5081.02        72.84 o
   2   8   4       1413.59       1226.33        32.80 o
   3   8   4       1249.50       1447.51        37.91 o
   4   8   4        107.58        108.17        14.29 o
   5   8   4       1893.32       1957.97        45.69 o
   6   8   4      15027.35      14621.13       194.74 o
   7   8   4       1846.22       1778.43        53.63 o
   8   8   4       6055.35       6018.83       103.83 o
   9   8   4        812.93        801.57        36.56 o
  10   8   4       4787.09       4755.33        92.32 o
  11   8   4        124.04        174.42        50.60 o
  12   8   4        319.38        414.47        42.67 o
  13   8   4        599.71        643.17        59.73 o
  14   8   4       2273.07       2380.27       101.36 o
  15   8   4        446.34        452.08        57.81 o
  16   8   4       1979.64       1988.33        99.51 o
   1   9   4       1976.86       2124.67        48.18 o
   2   9   4       3650.54       3478.62        57.65 o
   3   9   4        332.48        368.57        21.04 o
   4   9   4       3885.60       3532.42        60.20 o
   5   9   4        115.86        382.40        29.43 o
   6   9   4       1236.22       1281.00        39.77 o
   7   9   4        573.50        599.68        34.44 o
   8   9   4        320.95        290.40        24.71 o
   9   9   4        241.90        302.02        27.88 o
  10   9   4       5355.62       5330.34       104.50 o
  11   9   4        887.28        959.59        51.03 o
  12   9   4       5013.98       4905.07       109.82 o
  13   9   4        285.85        267.97        39.80 o
  14   9   4        292.28        219.91        47.71 o
  15   9   4         71.47          4.12        41.75 o
   0  10   4       6018.14       6028.95       123.75 o
   1  10   4       1436.61       1242.67        58.96 o
   2  10   4       2975.18       2891.09        53.87 o
   3  10   4       8677.17       8622.87       115.84 o
   4  10   4       2058.33       2303.55        49.07 o
   5  10   4      15220.05      14722.88       183.17 o
   6  10   4       4923.98       5051.76        88.13 o
   7  10   4        796.14        874.13        36.70 o
   8  10   4       8673.99       8759.31       132.92 o
   9  10   4       1542.14       1512.01        55.23 o
  10  10   4        478.48        551.68        38.97 o
  11  10   4        140.86        172.17        34.73 o
  12  10   4       2198.89       2387.51        83.92 o
  13  10   4         42.83         22.47        38.88 o
  14  10   4       3435.08       3321.64       122.78 o
  15  10   4        262.22        273.59        53.32 o
   1  11   4       3446.99       3435.51        67.81 o
   2  11   4       3928.51       3830.72        70.33 o
   3  11   4       7506.63       7396.42       106.07 o
   4  11   4       5765.67       5729.47        88.14 o
   5  11   4        386.35        434.54        27.84 o
   6  11   4        842.67        843.62        37.34 o
   7  11   4       2019.19       2016.16        55.56 o
   8  11   4        469.19        511.09        32.30 o
   9  11   4        271.69        322.61        34.65 o
  10  11   4       2342.57       2303.89        81.07 o
  11  11   4       1542.28       1559.82        67.42 o
  12  11   4       2743.60       2757.87        94.39 o
  13  11   4        379.55        336.90        57.40 o
  14  11   4         70.84        113.51        48.27 o
   0  12   4       7027.11       7094.52       162.44 o
   1  12   4          0.66        -17.35        17.35 o
   2  12   4       2276.94       2299.15        66.78 o
   3  12   4        320.96        332.04        26.31 o
   4  12   4          1.82         -1.31        16.98 o
   5  12   4        846.45        874.66        37.03 o
   6  12   4       1505.96       1499.50        53.29 o
   7  12   4         37.71         26.22        20.25 o
   8  12   4       3074.49       3215.39        89.88 o
   9  12   4       1147.26       1115.10        57.56 o
  10  12   4       2157.88       2231.40        76.03 o
  11  12   4        267.24        283.36        37.60 o
  12  12   4        122.57        148.57        45.28 o
  13  12   4       1157.81       1132.40        75.32 o
  14  12   4        236.47        217.52        53.26 o
   1  13   4         28.13         38.16        20.72 o
   2  13   4       5181.04       5237.60        95.79 o
   3  13   4        348.54        430.61        32.74 o
   4  13   4       5878.80       5802.02       103.01 o
   5  13   4       2360.13       2332.98        76.53 o
   6  13   4       3512.43       3437.20        77.59 o
   7  13   4        947.94        890.12        44.83 o
   8  13   4        171.01        160.13        31.10 o
   9  13   4        527.19        523.08        44.40 o
  10  13   4        188.86        218.78        37.52 o
  11  13   4       1564.95       1613.60        80.50 o
  12  13   4        447.44        365.44        53.79 o
  13  13   4       1102.02       1109.89        77.49 o
   0  14   4       4456.40       4584.60       144.01 o
   1  14   4        401.15        398.29        34.78 o
   2  14   4       1976.62       1988.93        65.27 o
   3  14   4        150.47        211.58        30.38 o
   4  14   4        202.16        214.42        31.03 o
   5  14   4        869.09        896.03        45.60 o
   6  14   4       3575.13       3642.56        82.93 o
   7  14   4       3180.43       3212.04       100.54 o
   8  14   4       1116.02       1188.67        67.49 o
   9  14   4       2559.42       2461.05        83.55 o
  10  14   4        345.32        349.54        46.65 o
  11  14   4        373.51        337.61        49.10 o
  12  14   4        148.05         78.81        46.37 o
   1  15   4         54.81        132.37        31.85 o
   2  15   4       2457.85       2405.03        76.83 o
   3  15   4         82.16        131.59        30.69 o
   4  15   4       2381.22       2397.28        77.42 o
   5  15   4       1407.11       1484.37        62.63 o
   6  15   4        313.28        334.14        38.20 o
   7  15   4          3.37         30.36        32.02 o
   8  15   4        120.42        119.76        34.97 o
   9  15   4         89.23         85.97        35.53 o
  10  15   4       1835.46       1680.73        92.29 o
  11  15   4         81.07        109.33        42.61 o
   0  16   4        679.83        758.23        73.04 o
   1  16   4        326.96        392.87        47.91 o
   2  16   4        242.75        247.27        38.79 o
   3  16   4        106.79         86.43        35.69 o
   4  16   4        286.95        414.18        50.27 o
   5  16   4       1494.73       1591.89        67.15 o
   6  16   4        603.70        693.57        52.77 o
   7  16   4        125.95        159.79        39.04 o
   8  16   4        769.73        849.49        54.68 o
   9  16   4       1208.43       1222.14        74.44 o
   1  17   4       5489.44       5764.62       129.69 o
   2  17   4          4.99          9.59        35.08 o
   3  17   4       1496.06       1574.04        72.50 o
   4  17   4        767.24        844.53        53.86 o
   5  17   4         72.59         92.98        36.51 o
   6  17   4         25.83         43.77        37.14 o
   7  17   4        158.39        162.91        42.95 o
   8  17   4        138.18        132.31        45.13 o
   0  18   4         60.43         47.27        54.04 o
   1  18   4       1100.65       1058.30        64.45 o
   2  18   4        238.39        256.05        44.52 o
   3  18   4       1515.83       1661.49        77.73 o
   4  18   4         12.76         49.13        36.61 o
   5  18   4        143.09        210.23        45.21 o
   6  18   4        299.24        289.15        49.34 o
   1  19   4        183.41        195.67        45.60 o
   2  19   4         12.26         38.30        62.02 o
   1   1   5      19535.14      20125.53       149.44 o
   2   1   5        196.40        159.73         6.59 o
   3   1   5        266.66        350.21         9.60 o
   4   1   5        664.29       1063.80        17.28 o
   5   1   5         97.98        218.54         9.61 o
   6   1   5        119.83        103.03         8.61 o
   7   1   5        141.43        204.72        13.37 o
   8   1   5       1144.60       1132.66        29.43 o
   9   1   5        220.54        242.52        18.27 o
  10   1   5        827.48        824.42        35.44 o
  11   1   5         25.58         13.82        17.43 o
  12   1   5        219.18        179.80        24.34 o
  13   1   5        232.02        216.72        30.18 o
  14   1   5        168.57        192.08        40.51 o
  15   1   5       1030.44       1025.55        81.20 o
  16   1   5         66.46        -19.59        39.18 o
  17   1   5        815.99        861.36        92.43 o
   0   2   5      21975.94      20991.08       239.01 o
   1   2   5       1903.58       1792.80        18.10 o
   2   2   5       1667.31       1385.76        17.20 o
   3   2   5      20027.35      20893.73       182.25 o
   4   2   5        251.22        399.00        13.13 o
   5   2   5        710.30        973.35        18.48 o
   6   2   5        568.46        653.93        18.49 o
   7   2   5        856.12        850.51        31.19 o
   8   2   5       2100.02       2224.96        43.98 o
   9   2   5       1009.34        997.63        36.42 o
  10   2   5       3706.91       3826.59        73.51 o
  11   2   5       2992.69       2776.06        63.02 o
  12   2   5        484.74        360.11        29.47 o
  13   2   5          0.97        -19.79        24.23 o
  14   2   5        386.67        479.18        49.12 o
  15   2   5        316.74        379.68        49.62 o
  16   2   5        618.98        662.16        75.87 o
  17   2   5        249.55        234.93        58.32 o
   1   3   5        163.80        255.05         7.98 o
   2   3   5       5685.59       5517.91        53.02 o
   3   3   5        414.69        551.45        14.49 o
   4   3   5        655.08        590.12        16.69 o
   5   3   5       9742.78      10278.42       120.95 o
   6   3   5       1041.86       1030.44        25.09 o
   7   3   5       2644.49       2975.35        48.67 o
   8   3   5        553.91        566.68        27.55 o
   9   3   5      11772.94      11482.75       175.97 o
  10   3   5        946.71       1085.30        44.58 o
  11   3   5       5679.39       5595.37       106.24 o
  12   3   5        443.72        417.81        31.22 o
  13   3   5        711.32        755.96        44.95 o
  14   3   5        221.81        243.41        43.07 o
  15   3   5         67.46         -8.82        48.39 o
  16   3   5         85.11        101.88        44.62 o
  17   3   5         17.66         26.86        44.68 o
   0   4   5       6385.27       6901.34        95.39 o
   1   4   5       1451.68       1558.72        22.58 o
   2   4   5       9922.87      10297.05       100.56 o
   3   4   5        135.17        204.82        10.30 o
   4   4   5        296.39        361.71        14.33 o
   5   4   5       5323.89       5395.96        77.12 o
   6   4   5        743.86       1215.33        67.51 o
   7   4   5         21.11         14.43        10.18 o
   8   4   5       2365.71       2371.16        68.63 o
   9   4   5       8199.90       8073.39       141.67 o
  10   4   5       1458.03       1600.88        57.38 o
  11   4   5        715.67        658.22        38.27 o
  12   4   5         12.78         28.69        24.12 o
  13   4   5         19.48         23.38        26.70 o
  14   4   5        696.23        711.89        57.64 o
  15   4   5        394.52        354.62        64.07 o
  16   4   5        454.62        394.23        59.06 o
  17   4   5        175.43        130.52        47.68 o
   1   5   5      20051.95      22120.56       246.69 o
   2   5   5        680.69        755.95        21.07 o
   3   5   5        339.11        296.36        14.29 o
   4   5   5        254.24        474.18        19.99 o
   5   5   5       3519.35       4237.80        62.40 o
   6   5   5         51.68         37.89        11.10 o
   7   5   5         31.94        171.06        35.80 o
   8   5   5       2246.06       2130.91        47.83 o
   9   5   5         84.09        204.49        40.08 o
  10   5   5       3253.96       3352.35        75.91 o
  11   5   5        569.66        699.68        40.75 o
  12   5   5       2840.95       2836.97        75.85 o
  13   5   5        583.35        669.22        43.79 o
  14   5   5        490.49        417.16        48.66 o
  15   5   5        131.76        118.76        42.34 o
  16   5   5          5.46          6.44        40.73 o
  17   5   5          3.06         -6.10        42.52 o
   0   6   5       1442.30       1327.55        39.77 o
   1   6   5        871.63        913.94        24.97 o
   2   6   5          2.00         18.94         8.41 o
   3   6   5       3400.35       3286.53        50.28 o
   4   6   5       3391.04       3706.85        58.38 o
   5   6   5        468.70        505.00        22.67 o
   6   6   5       2804.47       3330.71        58.66 o
   7   6   5       3601.06       3705.99        60.53 o
   8   6   5          5.71        175.82        39.59 o
   9   6   5       4071.71       3988.29        77.55 o
  10   6   5        687.40        665.08        36.12 o
  11   6   5        754.78        757.86        43.12 o
  12   6   5       1302.86       1400.25        58.28 o
  13   6   5         31.99          3.19        26.91 o
  14   6   5        935.49       1012.02        66.98 o
  15   6   5        117.20        179.41        44.51 o
  16   6   5       1613.07       1739.97        90.78 o
  17   6   5        632.05        330.60       105.19 o
   1   7   5      15689.17      16765.30       194.32 o
   2   7   5        435.57        443.58        19.60 o
   3   7   5       2940.34       2961.35        56.05 o
   4   7   5        969.02        852.22        28.78 o
   5   7   5       1677.97       1813.92        42.74 o
   6   7   5         19.78         17.64        13.22 o
   7   7   5          6.95          6.33        13.87 o
   8   7   5        257.18        266.92        22.19 o
   9   7   5        306.24        406.28        27.27 o
  10   7   5        930.13        882.55        40.79 o
  11   7   5         47.66         73.09        28.11 o
  12   7   5       2073.96       2224.56        73.54 o
  13   7   5         18.49        -28.35        33.57 o
  14   7   5        418.03        482.22        55.30 o
  15   7   5         54.20        -22.51        40.24 o
  16   7   5         89.80        127.36        46.31 o
   0   8   5      37444.29      37424.81       691.83 o
   1   8   5        626.96        563.07        23.43 o
   2   8   5       7015.74       6123.60        83.71 o
   3   8   5       7385.62       7316.15        97.68 o
   4   8   5       2532.47       2568.76        47.51 o
   5   8   5        659.84        655.10        28.84 o
   6   8   5        601.62        644.23        27.27 o
   7   8   5         54.77         93.22        17.95 o
   8   8   5        961.96       1117.03        39.29 o
   9   8   5        732.04        707.79        40.34 o
  10   8   5       3312.55       3450.17        76.67 o
  11   8   5         65.72         29.15        25.62 o
  12   8   5        124.71        175.93        31.74 o
  13   8   5          7.17        -10.55        34.66 o
  14   8   5          5.76        -35.34        35.34 o
  15   8   5         87.48        126.20        49.44 o
  16   8   5          5.00        -33.15        41.68 o
   1   9   5        564.11        511.41        24.33 o
   2   9   5       5724.10       5316.88        87.69 o
   3   9   5        272.75        272.81        18.50 o
   4   9   5      10169.86       9610.59       125.42 o
   5   9   5       1996.93       2428.67        52.36 o
   6   9   5        571.03        550.64        28.33 o
   7   9   5       1228.84       1268.29        56.93 o
   8   9   5        915.78        881.50        37.50 o
   9   9   5        235.10        310.08        30.44 o
  10   9   5       2002.09       2045.62        70.40 o
  11   9   5        656.10        783.42        59.72 o
  12   9   5        829.98        900.21        54.68 o
  13   9   5       2736.84       2769.60       109.46 o
  14   9   5        186.42        181.03        46.82 o
  15   9   5        200.20        197.15        50.37 o
   0  10   5      18148.05      17837.23       300.52 o
   1  10   5        968.66        992.53        35.63 o
   2  10   5      10237.60      10075.97       137.37 o
   3  10   5        377.89        378.32        23.38 o
   4  10   5         12.65         73.54        16.07 o
   5  10   5        202.12        238.07        26.10 o
   6  10   5       1338.54       1326.70        41.61 o
   7  10   5       3279.23       3317.54        62.14 o
   8  10   5       7394.93       7554.85       119.49 o
   9  10   5        233.11        201.98        27.67 o
  10  10   5        920.68       1003.42        56.96 o
  11  10   5        198.07        194.84        34.01 o
  12  10   5         91.88         22.27        37.42 o
  13  10   5       1122.74       1032.41        69.24 o
  14  10   5       1379.30       1344.31        81.92 o
  15  10   5        305.62        242.91        64.44 o
   1  11   5        780.93        935.66        46.85 o
   2  11   5         17.04         27.94        17.65 o
   3  11   5        386.61        412.54        26.42 o
   4  11   5        270.08        294.81        22.87 o
   5  11   5        317.67        627.98        30.87 o
   6  11   5        144.51        126.02        21.69 o
   7  11   5       1503.56       1643.80        74.91 o
   8  11   5       2387.03       2398.98        59.69 o
   9  11   5        441.35        451.28        41.53 o
  10  11   5       4800.79       4773.01       101.17 o
  11  11   5       1255.49       1254.87        66.45 o
  12  11   5       3349.24       3421.74       119.82 o
  13  11   5       1181.31       1189.83        77.86 o
  14  11   5        442.05        441.50        60.68 o
   0  12   5        902.93        884.07        60.14 o
   1  12   5       5118.54       4788.29        88.07 o
   2  12   5         12.29          4.34        18.44 o
   3  12   5         39.64         12.61        18.75 o
   4  12   5        589.69        711.80        32.54 o
   5  12   5         11.74         11.30        18.32 o
   6  12   5       1608.24       1614.29        54.43 o
   7  12   5        539.56        485.93        32.64 o
   8  12   5        754.56        811.83        43.05 o
   9  12   5       1953.48       2024.79        75.17 o
  10  12   5          0.77          3.84        31.90 o
  11  12   5        713.41        707.98        55.90 o
  12  12   5       1264.02       1177.63        75.18 o
  13  12   5        114.96         61.09        44.00 o
   1  13   5        222.94        236.01        32.46 o
   2  13   5       3221.43       3071.27        71.36 o
   3  13   5       1011.71        978.71        52.50 o
   4  13   5        652.37        689.69        36.19 o
   5  13   5        268.27        341.23        32.50 o
   6  13   5        199.27        206.13        26.51 o
   7  13   5         34.84         77.50        25.13 o
   8  13   5        945.79        924.90        48.14 o
   9  13   5        393.15        408.79        51.40 o
  10  13   5       5947.23       5757.13       148.70 o
  11  13   5        874.78        826.69        64.33 o
  12  13   5       1917.84       1816.75        94.41 o
  13  13   5        932.85        908.46        72.68 o
   0  14   5       5470.60       5443.08       159.69 o
   1  14   5       1597.92       1530.22        62.68 o
   2  14   5       4452.17       4340.58        93.19 o
   3  14   5       1416.18       1421.08        57.30 o
   4  14   5          0.82         28.67        24.36 o
   5  14   5        369.62        377.87        34.46 o
   6  14   5        114.19        120.80        28.51 o
   7  14   5       4155.31       4277.23        92.76 o
   8  14   5       2243.89       2252.16        78.30 o
   9  14   5        262.56        211.48        44.76 o
  10  14   5       1854.94       1651.32        88.76 o
  11  14   5         12.23         23.02        39.57 o
  12  14   5         81.92         87.83        46.21 o
   1  15   5       2453.25       2432.65        82.88 o
   2  15   5       3280.97       3389.24        90.36 o
   3  15   5         91.41         99.01        31.46 o
   4  15   5       4523.18       4597.26       105.03 o
   5  15   5         77.51         78.58        30.57 o
   6  15   5       4469.61       4394.54       107.09 o
   7  15   5        761.63        776.01        49.98 o
   8  15   5        274.10        226.49        39.84 o
   9  15   5       1125.09       1203.39        78.19 o
  10  15   5        322.60        284.60        54.22 o
   0  16   5      12505.53      12844.82       308.79 o
   1  16   5       2062.62       1950.66        77.03 o
   2  16   5       7066.13       7242.80       145.45 o
   3  16   5       2807.92       2730.05        91.64 o
   4  16   5         23.63         21.79        31.31 o
   5  16   5       1187.63       1201.89        59.68 o
   6  16   5       3242.51       3297.11       108.70 o
   7  16   5        347.13        389.83        45.52 o
   8  16   5       4479.27       4637.63       126.63 o
   9  16   5        352.36        248.98        51.94 o
   1  17   5        410.47        647.10        52.08 o
   2  17   5        628.84        632.19        51.47 o
   3  17   5          0.79         65.20        35.26 o
   4  17   5       4953.21       5004.95       114.16 o
   5  17   5        208.39        176.60        38.75 o
   6  17   5       1162.20       1093.43        71.89 o
   7  17   5         38.92         66.97        40.53 o
   0  18   5        117.40        104.62        56.56 o
   1  18   5         86.12        112.45        40.13 o
   2  18   5        308.61        352.40        47.12 o
   3  18   5         71.82          1.62        35.99 o
   4  18   5         64.52        106.53        38.74 o
   5  18   5        348.98        415.95        59.58 o
   0   0   6      44136.77      42508.07       709.93 o
   1   0   6         16.39         25.88         6.24 o
   2   0   6      33641.50      31361.86       355.25 o
   3   0   6      42975.80      40637.58       507.14 o
   4   0   6         30.69         55.91         8.79 o
   5   0   6      30033.60      28906.94       414.34 o
   6   0   6        248.53        273.02        17.26 o
   7   0   6       2297.15       2217.27        61.46 o
   8   0   6      12763.91      12271.50       392.38 o
   9   0   6        303.23        381.72        53.60 o
  10   0   6       1165.16       1078.40        50.36 o
  11   0   6       1339.84       1461.88        69.01 o
  12   0   6        158.23        145.74        39.22 o
  13   0   6       5458.23       5414.04       184.61 o
  14   0   6        103.44        172.84        57.15 o
  15   0   6        401.57        453.83        74.07 o
  16   0   6         34.27        -12.86        55.86 o
  17   0   6        515.66        569.48       161.88 o
   1   1   6       1917.76       2289.85        37.28 o
   2   1   6       6315.41       5674.26        55.65 o
   3   1   6         84.32         43.52         6.64 o
   4   1   6       7970.34       7731.16        77.14 o
   5   1   6      19659.48      19948.69       198.75 o
   6   1   6       2316.75       2023.29        30.19 o
   7   1   6      15616.87      15400.06       176.87 o
   8   1   6       1277.77       1315.33        29.79 o
   9   1   6      11519.95      11213.41       143.45 o
  10   1   6        493.69        523.53        26.53 o
  11   1   6        340.25        366.29        27.27 o
  12   1   6       3859.48       3822.39        78.13 o
  13   1   6       6097.26       5729.66       156.96 o
  14   1   6       1139.27       1180.57        67.88 o
  15   1   6       5232.74       5160.55       136.60 o
  16   1   6        643.49        666.52        58.95 o
  17   1   6       2191.79       2160.72       101.34 o
   0   2   6       3982.87       4490.60        70.32 o
   1   2   6       2111.39       1875.86        20.17 o
   2   2   6       2827.67       2889.80        36.43 o
   3   2   6      19793.82      19398.13       175.06 o
   4   2   6       5678.54       6236.55        68.61 o
   5   2   6      35022.57      35242.93       312.64 o
   6   2   6         45.52         33.40         7.55 o
   7   2   6        325.47        335.95        16.65 o
   8   2   6       2913.68       3114.74        53.73 o
   9   2   6       1466.11       1420.66        35.57 o
  10   2   6        590.92        681.20        38.17 o
  11   2   6       6827.61       6780.87       112.97 o
  12   2   6        688.57        741.27        45.89 o
  13   2   6       3801.00       3689.38       104.86 o
  14   2   6       2466.48       2661.51       100.46 o
  15   2   6        148.99         56.29        39.26 o
  16   2   6       2568.76       2698.99       107.94 o
  17   2   6       2245.82       2140.20       101.31 o
   1   3   6       6699.79       6304.54        64.27 o
   2   3   6      18743.20      19384.28       192.19 o
   3   3   6       9832.74      10402.80       115.34 o
   4   3   6       5500.32       5335.06        62.10 o
   5   3   6      14181.71      13982.88       153.93 o
   6   3   6        746.02        639.13        20.94 o
   7   3   6      13346.54      13051.68       160.91 o
   8   3   6      13505.29      13504.28       187.69 o
   9   3   6         64.51         81.31        17.31 o
  10   3   6      15405.98      15189.91       213.20 o
  11   3   6        363.62        405.68        37.26 o
  12   3   6       4525.50       4363.56        86.81 o
  13   3   6       5467.63       5643.81       135.56 o
  14   3   6         54.83         37.70        36.15 o
  15   3   6       3777.51       3777.11       117.52 o
  16   3   6       2822.53       3035.31       127.20 o
  17   3   6        655.41        659.47        68.91 o
   0   4   6       8538.16       8954.90       116.31 o
   1   4   6       2474.33       2404.88        29.33 o
   2   4   6       5601.22       5945.42        66.26 o
   3   4   6      45101.91      45606.71       455.51 o
   4   4   6       2943.38       2767.09        39.76 o
   5   4   6      17639.93      17795.48       233.16 o
   6   4   6      24057.53      24596.33       300.96 o
   7   4   6         38.47         53.76        11.49 o
   8   4   6       1702.94       1981.81        42.48 o
   9   4   6       2686.32       2725.97        59.61 o
  10   4   6         16.00         88.53        25.46 o
  11   4   6       5688.64       5709.26       114.83 o
  12   4   6       5807.09       6032.92       114.23 o
  13   4   6       1236.16       1307.46        67.15 o
  14   4   6       4600.39       4394.27       133.65 o
  15   4   6        136.07         96.66        46.87 o
  16   4   6        959.33       1040.34        75.34 o
  17   4   6        830.72        829.76        70.07 o
   1   5   6      13331.07      13257.31       141.53 o
   2   5   6        744.82        898.90        20.24 o
   3   5   6       4969.45       4687.43        61.22 o
   4   5   6        185.21        103.21        11.30 o
   5   5   6       3576.86       3558.49        73.13 o
   6   5   6       1987.62       2060.95        42.51 o
   7   5   6       9609.84       9463.97       124.28 o
   8   5   6         96.92         87.31        14.12 o
   9   5   6       5573.42       5751.03        98.47 o
  10   5   6       1555.98       1664.62        56.42 o
  11   5   6       1319.29       1351.11        53.58 o
  12   5   6       2176.63       2331.02        71.81 o
  13   5   6       1354.44       1407.74        73.69 o
  14   5   6       1434.18       1571.00        80.79 o
  15   5   6       4821.00       4900.92       135.27 o
  16   5   6       1457.01       1411.19        82.37 o
  17   5   6         73.62        109.53        47.74 o
   0   6   6       4016.36       3515.75        67.21 o
   1   6   6        246.87        219.37        13.47 o
   2   6   6       5591.39       4998.39        67.79 o
   3   6   6      10855.43       9739.62       106.21 o
   4   6   6       2342.83       2127.92        38.75 o
   5   6   6       9779.66       9391.31       128.07 o
   6   6   6       1334.23       1325.57        40.94 o
   7   6   6         53.92         26.53        14.03 o
   8   6   6       4007.91       3968.65        66.57 o
   9   6   6         17.44         46.03        19.52 o
  10   6   6       6532.72       6558.40       112.04 o
  11   6   6       9961.41       9899.91       166.22 o
  12   6   6       1704.55       1823.04        68.08 o
  13   6   6       2703.03       2901.59       102.45 o
  14   6   6          7.57        -20.21        36.49 o
  15   6   6        109.83        146.90        44.12 o
  16   6   6         66.66         68.08        55.71 o
   1   7   6      37400.15      38251.93       439.26 o
   2   7   6       5585.86       5277.90        73.14 o
   3   7   6        656.03        620.91        23.45 o
   4   7   6      22191.05      21770.91       230.99 o
   5   7   6       3003.07       2876.55        50.76 o
   6   7   6       5235.32       4898.09        79.53 o
   7   7   6       8787.92       8554.64       123.10 o
   8   7   6         99.69         59.48        17.81 o
   9   7   6       7683.94       7688.07       118.47 o
  10   7   6        824.10        812.85        40.68 o
  11   7   6        378.99        404.72        33.07 o
  12   7   6        507.70        502.11        49.88 o
  13   7   6       1834.18       1801.46        85.24 o
  14   7   6         62.25        -27.40        45.25 o
  15   7   6       1884.61       1825.25        91.14 o
  16   7   6        131.86         28.33        45.95 o
   0   8   6      29440.03      30539.24       491.15 o
   1   8   6        244.53        132.92        15.19 o
   2   8   6       4277.64       4264.25        61.61 o
   3   8   6       4368.27       4130.98        63.95 o
   4   8   6        182.75        161.52        16.12 o
   5   8   6       2890.93       2701.59        45.25 o
   6   8   6        302.01        344.93        23.13 o
   7   8   6       5130.10       5116.36        85.33 o
   8   8   6       1152.32       1235.28        44.34 o
   9   8   6       5597.46       5441.24        87.81 o
  10   8   6       1796.05       1930.61        65.23 o
  11   8   6       6641.54       6531.12       118.28 o
  12   8   6        380.79        420.30        48.11 o
  13   8   6       1471.79       1502.50        79.43 o
  14   8   6          4.88         -1.62        39.46 o
  15   8   6        139.13        106.26        46.22 o
  16   8   6        443.61        512.85        74.97 o
   1   9   6       4078.48       3935.27        65.74 o
   2   9   6         24.05         22.69        13.42 o
   3   9   6       2671.10       2939.29        50.78 o
   4   9   6         17.89         43.83        14.67 o
   5   9   6        691.41        636.59        27.17 o
   6   9   6         26.01         23.61        15.03 o
   7   9   6       4239.45       4259.22        77.88 o
   8   9   6        220.01        233.92        24.67 o
   9   9   6       2817.48       2862.59        70.54 o
  10   9   6       2496.11       2596.19        69.65 o
  11   9   6        245.13        230.17        39.15 o
  12   9   6       1668.23       1697.25        82.03 o
  13   9   6       1970.14       2009.01        92.30 o
  14   9   6        155.88        237.07        48.89 o
  15   9   6       1128.05        982.92       102.44 o
   0  10   6       1412.94       1509.94        65.18 o
   1  10   6          8.57         -1.47        14.12 o
   2  10   6         85.67        148.95        18.41 o
   3  10   6       3381.95       3324.87        57.17 o
   4  10   6       6122.66       6416.14        93.36 o
   5  10   6        735.08        698.93        34.08 o
   6  10   6        874.19        996.00        38.03 o
   7  10   6        806.35        834.73        35.85 o
   8  10   6       1134.38       1243.01        61.96 o
   9  10   6       5888.98       5763.55       108.15 o
  10  10   6        567.81        571.55        37.28 o
  11  10   6       2013.23       2100.61        89.45 o
  12  10   6       3120.02       3160.99       111.22 o
  13  10   6       3225.69       3055.69       114.01 o
  14  10   6       6879.14       6732.19       168.71 o
  15  10   6        178.37        206.54        51.24 o
   1  11   6       5301.31       5331.13        91.00 o
   2  11   6       2076.44       1910.33        52.70 o
   3  11   6       3193.01       3063.98        63.36 o
   4  11   6        399.23        366.41        30.43 o
   5  11   6       3610.91       3500.58        70.20 o
   6  11   6        128.81        114.88        21.24 o
   7  11   6       3206.36       3217.03        71.14 o
   8  11   6       3382.84       3423.99        70.59 o
   9  11   6       1292.51       1436.42        57.09 o
  10  11   6       4035.67       3931.76       105.37 o
  11  11   6        372.53        366.52        45.11 o
  12  11   6         11.09        -23.80        38.88 o
  13  11   6        107.66         91.41        45.30 o
  14  11   6        883.81        851.26        74.46 o
   0  12   6        437.26        631.69        48.79 o
   1  12   6       5210.69       5240.69       104.55 o
   2  12   6        343.66        417.30        29.37 o
   3  12   6       4589.90       4556.95        81.68 o
   4  12   6        128.09        142.28        21.49 o
   5  12   6       4790.97       4754.88        84.55 o
   6  12   6        368.51        482.63        38.87 o
   7  12   6         35.26         33.77        21.99 o
   8  12   6       1148.06       1034.01        50.03 o
   9  12   6        783.04        849.50        52.58 o
  10  12   6         27.39         14.96        36.66 o
  11  12   6       3213.31       3387.14       106.25 o
  12  12   6          6.47         41.80        41.66 o
  13  12   6        298.06        202.68        51.31 o
   1  13   6       8084.27       8156.53       136.29 o
   2  13   6        870.93        791.16        41.48 o
   3  13   6       2025.85       2054.68        73.20 o
   4  13   6       7145.68       7158.14       136.01 o
   5  13   6        272.12        341.80        31.39 o
   6  13   6       6970.41       7068.08       115.24 o
   7  13   6       1849.12       1855.30        59.93 o
   8  13   6       2034.70       2084.10        72.44 o
   9  13   6       1919.54       1934.35        99.01 o
  10  13   6         63.73         83.99        40.11 o
  11  13   6        152.15         87.03        40.92 o
  12  13   6        262.18        257.22        50.93 o
   0  14   6       2775.22       2751.16       111.31 o
   1  14   6         10.84         -7.78        25.10 o
   2  14   6       1154.09       1227.53        54.58 o
   3  14   6       1660.48       1786.28        62.41 o
   4  14   6        431.17        432.79        43.76 o
   5  14   6        837.93        889.01        47.99 o
   6  14   6       1873.44       1893.91        68.60 o
   7  14   6         89.79         96.03        29.68 o
   8  14   6       2723.25       2676.37       116.52 o
   9  14   6        547.56        508.84        56.73 o
  10  14   6       1847.34       1949.95        94.78 o
  11  14   6        610.14        570.39        57.10 o
   1  15   6        865.78        969.42        61.59 o
   2  15   6        356.43        324.03        39.08 o
   3  15   6         82.29         44.07        29.41 o
   4  15   6       2141.86       2171.42        74.77 o
   5  15   6        313.93        355.17        38.38 o
   6  15   6       1338.36       1229.87        58.93 o
   7  15   6       1908.81       1861.07        83.31 o
   8  15   6        943.05        868.59        63.21 o
   9  15   6        260.42        201.16        50.45 o
  10  15   6        343.15        253.10        51.20 o
   0  16   6       4719.28       4716.16       158.69 o
   1  16   6         84.03         83.39        33.73 o
   2  16   6       2435.14       2346.86        83.23 o
   3  16   6        667.51        736.32        48.99 o
   4  16   6        734.71        740.90        49.25 o
   5  16   6        714.29        723.32        49.14 o
   6  16   6       1074.42        890.18        62.61 o
   7  16   6          4.49        -36.14        36.14 o
   8  16   6         15.05         63.92        40.43 o
   9  16   6        171.32        196.46        50.52 o
   1  17   6         22.86         81.76        35.42 o
   2  17   6        209.87        252.75        41.23 o
   3  17   6         71.80         89.21        38.68 o
   4  17   6        167.00        205.65        39.82 o
   5  17   6         84.90         56.03        40.35 o
   6  17   6        654.98        652.76        77.36 o
   7  17   6        477.64        446.70        53.51 o
   0  18   6         82.04        126.65        58.71 o
   1  18   6       2612.19       2607.33        96.03 o
   2  18   6         67.40        135.82        42.04 o
   3  18   6       1326.05       1255.79        74.53 o
   4  18   6        613.00        629.16        60.08 o
   5  18   6       1317.14       1277.51        86.85 o
   1   1   7        204.94       1031.39        59.31 o
   2   1   7       9835.91       9759.39        98.86 o
   3   1   7        382.96        531.14        15.71 o
   4   1   7       6731.78       6801.99        80.17 o
   5   1   7       2985.87       3095.21        41.79 o
   6   1   7       1283.01       1144.07        25.53 o
   7   1   7       2662.25       2647.81        47.22 o
   8   1   7       2067.62       1962.30        38.77 o
   9   1   7       1949.35       1887.69        43.27 o
  10   1   7        306.67        302.67        24.66 o
  11   1   7       1233.47       1216.96        40.13 o
  12   1   7          2.55        -15.94        22.49 o
  13   1   7        287.02        370.00        44.42 o
  14   1   7          9.73        -32.18        32.18 o
  15   1   7        108.35        145.37        42.81 o
  16   1   7       4113.61       3913.14       122.37 o
  17   1   7        861.08        834.95        68.63 o
   0   2   7      30740.17      29936.38       368.26 o
   1   2   7       1180.57       1130.92        18.82 o
   2   2   7      10427.54       9820.69       103.03 o
   3   2   7       6707.58       7294.10        86.31 o
   4   2   7       2497.52       2686.16        35.59 o
   5   2   7        917.85       1074.87        23.57 o
   6   2   7        562.84        806.31        29.04 o
   7   2   7       3021.13       2971.65        49.74 o
   8   2   7       1336.82       1867.63        89.63 o
   9   2   7       7553.11       7319.79       106.93 o
  10   2   7        166.40        189.02        19.26 o
  11   2   7         89.08         48.52        20.84 o
  12   2   7       1430.48       1494.39        61.41 o
  13   2   7        417.98        423.50        44.97 o
  14   2   7       1473.03       1558.12        76.79 o
  15   2   7        155.10        137.80        49.43 o
  16   2   7       1230.19       1286.07        78.40 o
  17   2   7        399.99        436.14        57.80 o
   1   3   7        287.12        318.17        10.90 o
   2   3   7       2845.43       2886.96        35.89 o
   3   3   7        780.75        998.16        21.29 o
   4   3   7          8.72          4.45         7.68 o
   5   3   7       1105.48       1273.15        31.57 o
   6   3   7        219.01        204.13        13.68 o
   7   3   7       4016.07       4587.53        89.80 o
   8   3   7       4291.15       4316.82        71.55 o
   9   3   7       1182.64       1200.99        44.42 o
  10   3   7        274.44        336.28        28.53 o
  11   3   7       2425.42       2380.52        60.96 o
  12   3   7        703.62        778.40        58.12 o
  13   3   7        489.56        592.55        50.91 o
  14   3   7        242.55        165.68        63.17 o
  15   3   7        840.15        825.74        70.62 o
  16   3   7        355.97        242.10        49.93 o
  17   3   7        861.54       1055.77       112.57 o
   0   4   7       2220.49       2029.57        33.91 o
   1   4   7       1136.86       1139.55        19.14 o
   2   4   7      11142.60      11805.79       127.34 o
   3   4   7       4509.89       4651.37        56.55 o
   4   4   7        521.08        824.16        35.53 o
   5   4   7         62.38         87.85        10.28 o
   6   4   7       1853.49       1906.39        39.67 o
   7   4   7        993.85       1039.86        30.47 o
   8   4   7        769.58       1242.45       110.56 o
   9   4   7          8.39          4.56        16.79 o
  10   4   7         21.79         35.85        23.95 o
  11   4   7        466.08        514.76        33.62 o
  12   4   7        740.62        796.45        56.50 o
  13   4   7        551.71        514.10        45.27 o
  14   4   7        173.85        170.09        42.18 o
  15   4   7         17.01        -37.50        37.50 o
  16   4   7        136.89        132.55        47.50 o
  17   4   7         43.27         87.23        45.34 o
   1   5   7       1820.23       1608.44        25.10 o
   2   5   7       1417.09       1399.66        24.04 o
   3   5   7        104.65        102.92         9.79 o
   4   5   7      10347.03      10008.45       120.89 o
   5   5   7       1196.10       1314.94        33.28 o
   6   5   7      13540.95      13126.45       171.55 o
   7   5   7       2189.39       2246.48        70.93 o
   8   5   7       3556.16       3523.89        67.45 o
   9   5   7       1452.48       1593.31        45.95 o
  10   5   7        452.27        485.29        32.60 o
  11   5   7          8.87         -0.82        21.38 o
  12   5   7         15.08         -6.26        26.93 o
  13   5   7        341.63        313.44        40.14 o
  14   5   7        190.20        350.09        47.64 o
  15   5   7         99.46        127.76        45.03 o
  16   5   7       1118.73       1284.55        80.39 o
   0   6   7        506.36        354.33        22.49 o
   1   6   7       3952.39       3774.39        54.49 o
   2   6   7         96.97        159.66        11.52 o
   3   6   7        700.20        593.54        20.48 o
   4   6   7         59.76        351.64        22.81 o
   5   6   7       8622.53       8037.41       112.70 o
   6   6   7         70.20         94.75        16.02 o
   7   6   7       3421.46       3511.82        63.09 o
   8   6   7        166.80        139.95        19.18 o
   9   6   7       2872.43       2708.32        54.69 o
  10   6   7        249.72        281.76        31.22 o
  11   6   7       1135.98       1112.09        57.46 o
  12   6   7       2770.41       2727.13       105.57 o
  13   6   7        129.29         70.21        32.37 o
  14   6   7       1530.48       1343.39        75.73 o
  15   6   7         60.10         -3.86        40.20 o
  16   6   7          6.43          4.37        42.72 o
   1   7   7        735.72        623.71        22.19 o
   2   7   7       2588.33       2563.60        44.17 o
   3   7   7         68.28         62.79        11.51 o
   4   7   7         67.56         36.21        11.44 o
   5   7   7          5.12         17.30        11.64 o
   6   7   7        654.96        732.12        38.94 o
   7   7   7       3935.39       3936.22        70.16 o
   8   7   7        167.61        158.43        20.29 o
   9   7   7       8411.53       8282.02       118.12 o
  10   7   7        576.34        623.94        36.23 o
  11   7   7        343.69        315.28        37.44 o
  12   7   7        233.25        198.21        40.90 o
  13   7   7        130.48        200.32        42.69 o
  14   7   7        921.56        945.97        67.19 o
  15   7   7        343.18        353.82        52.48 o
  16   7   7          1.45         42.36        44.76 o
   0   8   7        149.07        412.78        39.48 o
   1   8   7       5805.01       5842.80        81.35 o
   2   8   7      10433.62      10283.21       129.13 o
   3   8   7       2989.17       2727.20        48.63 o
   4   8   7       3818.78       3792.88        56.71 o
   5   8   7       1118.36       1043.22        30.23 o
   6   8   7         20.38         56.99        16.71 o
   7   8   7       1346.99       1397.97        43.78 o
   8   8   7         65.84        101.03        19.91 o
   9   8   7       2279.65       2237.34        54.18 o
  10   8   7        263.89        326.85        29.76 o
  11   8   7       2598.99       2611.90        87.58 o
  12   8   7       5932.80       5920.26       144.70 o
  13   8   7        527.21        502.81        53.70 o
  14   8   7       3411.63       3406.93       122.07 o
  15   8   7          1.18        -40.77        40.77 o
   1   9   7        562.69        629.11        28.80 o
   2   9   7        765.96        701.65        27.84 o
   3   9   7       3782.12       3699.47        58.79 o
   4   9   7       5382.30       5203.68        75.69 o
   5   9   7       7520.60       7410.11        98.91 o
   6   9   7       2142.05       2165.90        58.15 o
   7   9   7       2774.24       2743.40        80.25 o
   8   9   7        217.75        246.51        25.27 o
   9   9   7       2232.87       2183.65        63.27 o
  10   9   7        640.33        715.78        44.79 o
  11   9   7       1151.75       1136.94        67.75 o
  12   9   7         76.68        211.46        42.89 o
  13   9   7       3136.14       3133.36       118.98 o
  14   9   7        268.11        178.10        47.79 o
  15   9   7        727.08        712.22        67.06 o
   0  10   7        625.28        630.58        44.55 o
   1  10   7       5411.88       5481.86        86.30 o
   2  10   7          2.21         36.58        15.98 o
   3  10   7       2441.01       2412.03        52.67 o
   4  10   7        803.97        817.24        32.12 o
   5  10   7         51.40         30.38        16.54 o
   6  10   7        268.64        278.51        23.17 o
   7  10   7          1.05         -1.89        17.49 o
   8  10   7        345.57        394.53        29.29 o
   9  10   7       3007.01       2877.17        75.78 o
  10  10   7         60.08         85.74        30.31 o
  11  10   7       3508.94       3604.25       101.58 o
  12  10   7        130.47        137.60        44.08 o
  13  10   7         13.28         -1.30        45.40 o
  14  10   7         40.96         73.93        45.03 o
   1  11   7       8178.95       8229.22       124.91 o
   2  11   7       1807.27       1681.81        48.57 o
   3  11   7        908.55        919.39        51.81 o
   4  11   7       4554.52       4310.15        73.23 o
   5  11   7        572.28        604.72        30.68 o
   6  11   7       4545.13       4396.72        75.79 o
   7  11   7       1370.65       1493.88        64.47 o
   8  11   7       1213.17       1244.44        48.50 o
   9  11   7       1997.67       2090.86        79.61 o
  10  11   7        704.21        739.17        71.03 o
  11  11   7          3.67         27.75        39.05 o
  12  11   7         76.18         45.76        40.87 o
  13  11   7        804.55        748.99        65.10 o
  14  11   7         25.41          2.16        44.26 o
   0  12   7        277.76        290.65        39.88 o
   1  12   7       1262.44       1214.09        45.55 o
   2  12   7        381.84        388.68        28.63 o
   3  12   7       7124.88       7069.63       111.34 o
   4  12   7       1339.70       1518.01        51.90 o
   5  12   7       4946.17       5006.92        92.74 o
   6  12   7        117.03        118.76        24.26 o
   7  12   7        970.45        930.75        43.90 o
   8  12   7       1245.49       1221.15        62.99 o
   9  12   7        143.65        145.86        37.59 o
  10  12   7       2397.60       2248.87       113.20 o
  11  12   7        687.56        794.66        59.50 o
  12  12   7       2738.21       2656.27       110.31 o
  13  12   7         25.61        -40.94        40.94 o
   1  13   7      11746.67      11649.77       190.99 o
   2  13   7        508.72        484.95        34.48 o
   3  13   7        803.77        858.83        41.70 o
   4  13   7        674.59        654.91        38.33 o
   5  13   7         18.62         47.18        24.03 o
   6  13   7       1556.80       1600.90        57.86 o
   7  13   7       4040.91       4129.40        94.34 o
   8  13   7       1133.36       1136.46        80.76 o
   9  13   7       2737.88       2739.59       106.34 o
  10  13   7        233.76        192.87        46.73 o
  11  13   7        467.36        456.77        52.41 o
  12  13   7          4.47         10.11        43.13 o
   0  14   7         25.68        197.73        43.86 o
   1  14   7        504.29        498.76        39.59 o
   2  14   7         43.30          9.86        24.79 o
   3  14   7       3208.59       3197.23        80.29 o
   4  14   7        919.83        971.53        52.14 o
   5  14   7       3375.14       3369.30        84.54 o
   6  14   7       2516.15       2469.54        77.02 o
   7  14   7       3391.07       3472.34        91.98 o
   8  14   7        208.96        162.91        43.82 o
   9  14   7       1775.26       1628.03        86.21 o
  10  14   7       1270.04       1172.80        78.23 o
  11  14   7        236.08        226.19        46.35 o
   1  15   7        266.24        274.86        37.26 o
   2  15   7          0.50         14.40        28.07 o
   3  15   7         32.26         26.80        29.12 o
   4  15   7       1085.02       1073.71        59.63 o
   5  15   7        747.16        824.38        66.44 o
   6  15   7       1701.46       1694.37        72.96 o
   7  15   7       3077.18       3007.36        97.79 o
   8  15   7       3721.42       3470.43       170.31 o
   9  15   7       1013.24        861.57        69.98 o
  10  15   7       1093.60       1142.30        79.10 o
   0  16   7       2199.46       2250.86       163.98 o
   1  16   7       1411.35       1302.34        64.17 o
   2  16   7        341.85        430.60        43.90 o
   3  16   7        735.02        764.62        49.59 o
   4  16   7         23.99         23.96        35.93 o
   5  16   7       2479.78       2453.97        95.87 o
   6  16   7        287.90        218.24        41.45 o
   7  16   7        221.13        227.95        44.61 o
   8  16   7         11.03         56.89        44.73 o
   1  17   7        816.75        858.13        56.92 o
   2  17   7         78.25         29.52        36.51 o
   3  17   7         44.11         32.22        39.92 o
   4  17   7         41.45          8.71        40.06 o
   5  17   7       1982.69       2059.83        91.74 o
   6  17   7        170.72        119.78        43.87 o
   7  17   7       2803.65       2667.03       104.95 o
   0  18   7       5620.26       5626.69       240.81 o
   1  18   7       1430.54       1453.27        88.05 o
   2  18   7        816.57        895.42        66.08 o
   3  18   7       2477.16       2534.31       101.38 o
   4  18   7        213.34        273.67        50.35 o
   0   0   8      52942.36      55773.62      1201.36 o
   1   0   8       3637.96       3767.06        70.24 o
   2   0   8         95.22        211.26        13.95 o
   3   0   8      42152.10      43151.10       613.09 o
   4   0   8          5.61         10.90        13.55 o
   5   0   8       1706.97       1942.10        44.25 o
   6   0   8       2925.05       2711.49        62.13 o
   7   0   8        543.11        484.58        28.63 o
   8   0   8        723.26        885.24        54.34 o
   9   0   8      11643.39      11351.17       196.37 o
  10   0   8      11601.79      11680.04       203.76 o
  11   0   8       3721.82       3791.36        97.66 o
  12   0   8       1598.90       1741.46       105.87 o
  13   0   8       4289.10       4211.37       161.35 o
  14   0   8      14806.78      14457.42       384.60 o
  15   0   8       1025.95        953.34        97.30 o
  16   0   8       9311.41       8718.91       277.94 o
  17   0   8       2416.90       2164.39       143.32 o
   1   1   8      12916.59      14234.01       140.10 o
   2   1   8       1956.24       1820.29        25.67 o
   3   1   8         56.75         59.85         9.19 o
   4   1   8      34168.16      35757.80       409.50 o
   5   1   8      13476.11      13422.61       143.62 o
   6   1   8        774.62        882.43        23.75 o
   7   1   8      13627.31      13790.42       161.94 o
   8   1   8       4834.18       4851.08        71.94 o
   9   1   8        495.30        476.70        24.96 o
  10   1   8       1442.64       1569.80        42.52 o
  11   1   8        996.94        972.37        46.22 o
  12   1   8       3946.78       3866.43        93.26 o
  13   1   8       5928.84       6010.35       141.90 o
  14   1   8        283.12        270.27        45.15 o
  15   1   8      10148.16       9637.85       205.55 o
  16   1   8        755.66        643.64        61.20 o
  17   1   8       2806.11       2789.58       117.37 o
   0   2   8      20218.94      19196.46       263.54 o
   1   2   8       1287.10       1130.80        20.67 o
   2   2   8      12337.63      11582.35       125.06 o
   3   2   8      12436.86      11498.17       141.54 o
   4   2   8       1519.32       1746.82        31.32 o
   5   2   8      29478.42      28470.70       291.08 o
   6   2   8      29144.17      29177.38       299.27 o
   7   2   8       1372.64       1415.67        34.75 o
   8   2   8       7639.29       7423.45       112.90 o
   9   2   8       3750.31       3681.10        64.84 o
  10   2   8        315.45        339.53        24.37 o
  11   2   8       1272.24       1344.14        61.83 o
  12   2   8        795.41        851.94        50.81 o
  13   2   8       1108.40       1170.21        66.25 o
  14   2   8       2316.24       2294.90        93.17 o
  15   2   8         17.47        -35.21        35.21 o
  16   2   8       1221.08       1421.11        82.70 o
  17   2   8       1043.95       1170.97        79.55 o
   1   3   8      28500.05      26789.45       254.23 o
   2   3   8      15849.09      15004.39       143.48 o
   3   3   8       2363.25       2134.20        47.69 o
   4   3   8      31144.37      29309.58       288.64 o
   5   3   8       6726.82       6713.65        82.25 o
   6   3   8      23381.59      23363.42       263.39 o
   7   3   8      15304.61      15297.90       197.98 o
   8   3   8       7825.66       7613.50        99.41 o
   9   3   8      12525.51      12411.28       176.56 o
  10   3   8        167.61        228.38        23.04 o
  11   3   8       1340.60       1376.66        58.42 o
  12   3   8       3848.27       3651.04        92.42 o
  13   3   8        269.99        330.21        43.48 o
  14   3   8       2208.30       2358.09       109.77 o
  15   3   8        201.19        230.09        46.18 o
  16   3   8        134.26        133.62        49.38 o
  17   3   8         11.22         17.27        44.78 o
   0   4   8      28894.70      27787.28       334.80 o
   1   4   8       5992.83       5699.35        63.35 o
   2   4   8       9049.49       8615.70        97.19 o
   3   4   8      35756.57      33546.34       341.60 o
   4   4   8        425.77        420.52        19.77 o
   5   4   8      36987.08      36372.75       416.61 o
   6   4   8       4897.25       4850.14        81.14 o
   7   4   8       5438.67       5247.38        73.79 o
   8   4   8      13531.16      13615.56       171.66 o
   9   4   8        590.29        625.48        29.60 o
  10   4   8      22522.97      22635.46       306.78 o
  11   4   8        669.63        695.21        44.78 o
  12   4   8         43.60         72.18        28.64 o
  13   4   8        475.91        449.01        42.78 o
  14   4   8       1223.11       1076.85       120.33 o
  15   4   8        518.40        459.55        55.24 o
  16   4   8        307.91        292.80        53.27 o
   1   5   8      11942.79      11857.86       121.16 o
   2   5   8      18182.34      17415.82       172.19 o
   3   5   8       1382.80       1429.11        35.83 o
   4   5   8       8731.71       8236.94       107.73 o
   5   5   8       2618.12       2598.66        44.91 o
   6   5   8        576.22        661.53        26.04 o
   7   5   8       2708.13       2940.68        69.43 o
   8   5   8       2614.29       2751.94        54.41 o
   9   5   8       8090.86       8323.92       116.54 o
  10   5   8      10346.85      10053.31       166.29 o
  11   5   8        653.00        709.41        48.67 o
  12   5   8       3124.50       2915.32       124.40 o
  13   5   8       1665.34       1659.52        79.39 o
  14   5   8        258.45        241.39        54.20 o
  15   5   8        396.35        453.36        54.46 o
  16   5   8       1141.02       1170.88        77.16 o
   0   6   8       6462.12       6188.44       101.47 o
   1   6   8       1272.58       1157.41        24.24 o
   2   6   8         74.96         68.16        11.22 o
   3   6   8       2632.99       2592.81        41.42 o
   4   6   8       5652.28       5594.70        77.48 o
   5   6   8         16.42          1.21        11.13 o
   6   6   8       3913.09       3920.28        66.81 o
   7   6   8        130.63        180.07        19.12 o
   8   6   8       2059.15       2039.99        49.32 o
   9   6   8       9406.75       9328.66       128.88 o
  10   6   8          6.57         23.89        25.89 o
  11   6   8       5659.84       5573.54       173.17 o
  12   6   8       4591.63       4538.23       109.19 o
  13   6   8       2265.27       2318.87        86.19 o
  14   6   8       3299.24       3346.72       115.81 o
  15   6   8        497.84        468.95        56.13 o
  16   6   8        618.02        581.80        61.32 o
   1   7   8         55.63         61.57        11.56 o
   2   7   8        449.18        532.48        20.56 o
   3   7   8        471.90        399.98        18.64 o
   4   7   8        560.96        508.55        21.48 o
   5   7   8       8642.93       8723.95       108.61 o
   6   7   8        407.09        419.79        23.79 o
   7   7   8       2464.94       2664.76        56.63 o
   8   7   8        619.24        678.68        31.94 o
   9   7   8        254.18        343.10        25.70 o
  10   7   8       6604.50       6341.35       130.12 o
  11   7   8        166.14        166.85        34.38 o
  12   7   8       6339.28       6326.67       156.96 o
  13   7   8       6729.54       6361.69       140.69 o
  14   7   8         16.18        -37.78        37.78 o
  15   7   8       3734.64       3912.21       127.59 o
   0   8   8       9748.30       9890.63       177.99 o
   1   8   8       1128.16       1161.68        32.39 o
   2   8   8       1700.28       1701.22        38.27 o
   3   8   8        722.87        719.30        24.65 o
   4   8   8         18.24        168.16        15.51 o
   5   8   8        101.08        114.97        15.64 o
   6   8   8       1238.33       1309.89        41.97 o
   7   8   8       1744.72       1656.93        47.34 o
   8   8   8       2016.54       2032.23        61.73 o
   9   8   8       2157.06       2238.77        67.63 o
  10   8   8       3066.10       3221.92        97.98 o
  11   8   8       8294.47       8319.88       163.30 o
  12   8   8         23.30         13.20        36.16 o
  13   8   8        601.94        627.74        76.31 o
  14   8   8       1543.84       1404.40        74.48 o
  15   8   8         17.92        -14.28        46.04 o
   1   9   8       9458.23       9437.32       122.50 o
   2   9   8      10511.88      10477.41       133.81 o
   3   9   8       2683.73       2791.97        52.58 o
   4   9   8      15262.49      14538.78       170.51 o
   5   9   8        132.94        185.39        19.29 o
   6   9   8       1230.34       1281.18        39.72 o
   7   9   8       1058.85       1074.07        40.71 o
   8   9   8        752.96        761.70        42.76 o
   9   9   8       1716.90       1742.40        69.42 o
  10   9   8       2031.98       2047.25        72.30 o
  11   9   8       1771.72       1736.26        74.30 o
  12   9   8       1228.97       1294.51        74.33 o
  13   9   8         10.77         85.85        42.69 o
  14   9   8         24.53         -1.25        42.82 o
  15   9   8        814.62        807.41        69.60 o
   0  10   8      32620.69      32878.24       577.24 o
   1  10   8        144.59         93.81        19.06 o
   2  10   8      27271.84      27208.86       326.46 o
   3  10   8      15563.41      15280.73       195.55 o
   4  10   8        343.84        373.93        21.93 o
   5  10   8       6532.47       6306.27        90.11 o
   6  10   8       2102.55       2135.74        51.77 o
   7  10   8        176.96        188.54        23.47 o
   8  10   8       3234.27       3375.20        82.42 o
   9  10   8       1020.54       1132.49        59.11 o
  10  10   8       2095.24       2129.72        97.97 o
  11  10   8        473.51        407.97        46.22 o
  12  10   8       1416.06       1466.01        80.67 o
  13  10   8        537.44        547.14        58.98 o
  14  10   8        180.21        116.84        48.40 o
   1  11   8      31716.41      31244.15       393.08 o
   2  11   8         33.75         14.20        18.17 o
   3  11   8       6667.57       6497.86       141.88 o
   4  11   8       4177.21       4314.93        80.20 o
   5  11   8         98.94        113.65        20.82 o
   6  11   8       2053.02       2128.03        67.39 o
   7  11   8       3864.65       3747.08        87.36 o
   8  11   8       1058.72        929.15        49.85 o
   9  11   8       1965.20       2092.48        88.98 o
  10  11   8        667.22        580.29        54.85 o
  11  11   8        958.79        968.98        61.37 o
  12  11   8        928.69        876.25        68.02 o
  13  11   8        217.86        178.02        48.72 o
   0  12   8         96.27        205.88        37.68 o
   1  12   8        746.31        705.01        39.17 o
   2  12   8       2820.31       2919.13        65.54 o
   3  12   8       1121.84       1107.67        43.96 o
   4  12   8         14.89         49.87        21.95 o
   5  12   8       2350.15       2385.66        59.89 o
   6  12   8       2899.53       3095.66        69.34 o
   7  12   8        229.27        234.95        34.52 o
   8  12   8       2274.58       2173.45        82.72 o
   9  12   8        653.95        718.01        52.88 o
  10  12   8        205.01        210.14        45.57 o
  11  12   8        714.72        713.86        57.14 o
  12  12   8         85.81         46.20        45.03 o
  13  12   8        799.66        904.24        71.82 o
   1  13   8          3.10        -19.10        23.15 o
   2  13   8         90.67         58.72        25.56 o
   3  13   8         15.11         20.38        23.73 o
   4  13   8        861.94        846.95        45.51 o
   5  13   8        638.39        709.45        40.68 o
   6  13   8         90.53        124.17        30.60 o
   7  13   8       1614.90       1639.92        67.83 o
   8  13   8       3330.21       3389.18       102.91 o
   9  13   8         46.04        115.11        41.63 o
  10  13   8       2117.98       1930.58        92.99 o
  11  13   8        159.63        201.58        44.73 o
  12  13   8        525.11        540.54        63.67 o
   0  14   8        790.10        712.56        89.44 o
   1  14   8        520.18        529.04        41.18 o
   2  14   8       1508.12       1528.81        59.74 o
   3  14   8         48.72         32.25        26.95 o
   4  14   8          9.77         86.77        29.70 o
   5  14   8         85.56         76.11        32.94 o
   6  14   8       1464.26       1432.12        60.56 o
   7  14   8       1271.65       1299.03        80.90 o
   8  14   8        592.30        585.37        54.54 o
   9  14   8       3658.70       3831.08       122.44 o
  10  14   8         41.37         14.53        44.50 o
  11  14   8       3257.90       3068.59       111.83 o
   1  15   8        213.21        177.50        34.08 o
   2  15   8       1366.59       1312.95        60.56 o
   3  15   8         15.94         18.48        32.07 o
   4  15   8       1140.39       1005.55        60.89 o
   5  15   8        477.50        408.33        44.11 o
   6  15   8        942.22        801.92        50.45 o
   7  15   8         45.30         35.42        37.90 o
   8  15   8        603.33        538.38        58.96 o
   9  15   8        124.02        133.18        46.26 o
   0  16   8       5687.83       6153.33       186.79 o
   1  16   8       1157.19        985.36        61.87 o
   2  16   8        997.80       1176.60        67.18 o
   3  16   8        725.42        713.16        56.19 o
   4  16   8          2.45          8.39        37.04 o
   5  16   8         52.47         40.50        35.06 o
   6  16   8        600.18        568.38        51.88 o
   7  16   8       1074.72        992.21        97.33 o
   8  16   8        860.92        942.03        82.16 o
   1  17   8       4599.01       4564.81       141.45 o
   2  17   8       3950.59       3799.37       116.54 o
   3  17   8        893.89        865.58        64.25 o
   4  17   8       1149.34       1141.93        90.19 o
   5  17   8          9.28        -10.16        36.94 o
   6  17   8       1071.58       1019.71        69.62 o
   0  18   8        474.63        782.26       120.33 o
   1  18   8        652.79        708.54        75.06 o
   2  18   8        237.73        225.44        58.19 o
   3  18   8       1089.27       1122.40        98.80 o
   1   1   9      44001.37      43631.12       423.06 o
   2   1   9        703.59        745.90        19.55 o
   3   1   9      18370.62      18833.69       197.96 o
   4   1   9          6.64         -2.00        10.41 o
   5   1   9         99.95        120.38        13.26 o
   6   1   9        926.03        987.30        24.95 o
   7   1   9       1098.59       1287.91        31.62 o
   8   1   9        462.07        472.21        24.63 o
   9   1   9          4.13         33.87        19.60 o
  10   1   9        408.69        415.17        25.56 o
  11   1   9         50.67         59.67        20.08 o
  12   1   9        648.15        619.20        43.75 o
  13   1   9       1451.40       1547.00        74.25 o
  14   1   9        179.43         86.57        40.40 o
  15   1   9       3315.31       3114.67       119.13 o
  16   1   9         96.65         94.64        45.56 o
  17   1   9        613.94        687.07       112.31 o
   0   2   9          4.57          6.80        10.33 o
   1   2   9       1236.15       1174.14        22.89 o
   2   2   9         38.70        256.88        35.42 o
   3   2   9      30474.12      30753.08       354.84 o
   4   2   9          0.73         67.35        12.48 o
   5   2   9      10890.50      10822.16       119.61 o
   6   2   9       1306.21       1386.77        29.31 o
   7   2   9      26719.81      26436.92       274.89 o
   8   2   9         25.78        109.61        17.07 o
   9   2   9       1687.64       1677.27        47.53 o
  10   2   9       9362.67       9115.24       149.66 o
  11   2   9       3301.24       3234.13        80.73 o
  12   2   9         97.79         66.65        28.85 o
  13   2   9        312.28        292.38        44.33 o
  14   2   9        558.15        523.72        54.09 o
  15   2   9       1556.50       1766.61        87.45 o
  16   2   9        261.59        197.61        49.41 o
   1   3   9        415.12        466.96        14.34 o
   2   3   9       3391.22       3295.74        41.85 o
   3   3   9       2149.42       2551.99        36.78 o
   4   3   9       4757.44       4841.99        60.69 o
   5   3   9       3096.48       3429.11        46.20 o
   6   3   9       1308.07       1422.92        30.52 o
   7   3   9       1239.95       1239.85        37.62 o
   8   3   9       2156.19       2126.56        48.87 o
   9   3   9         14.19         26.31        18.07 o
  10   3   9        302.73        314.13        32.20 o
  11   3   9        577.63        581.62        43.09 o
  12   3   9        181.66        151.66        31.44 o
  13   3   9        570.00        504.25        50.11 o
  14   3   9         24.73        -14.93        35.71 o
  15   3   9        388.94        333.03        50.58 o
  16   3   9         54.34        -17.02        42.35 o
   0   4   9       3341.19       3190.10        59.30 o
   1   4   9       1052.67       1104.42        21.52 o
   2   4   9       6334.05       6250.62        74.59 o
   3   4   9       3014.71       2826.06        41.81 o
   4   4   9       2387.60       2485.92        40.99 o
   5   4   9       1790.57       1617.56        34.73 o
   6   4   9        264.47        369.21        23.28 o
   7   4   9       7542.84       7403.44       108.83 o
   8   4   9       4166.74       4222.43        78.47 o
   9   4   9         21.95         30.49        20.29 o
  10   4   9          5.02          2.69        23.02 o
  11   4   9       1043.00       1027.51        52.22 o
  12   4   9        253.55        266.25        35.56 o
  13   4   9        745.20        626.29        47.28 o
  14   4   9        126.34        100.42        40.89 o
  15   4   9        372.88        406.57        54.80 o
  16   4   9        166.44        106.56        51.28 o
   1   5   9      16119.52      15852.61       170.10 o
   2   5   9        288.45        262.64        14.42 o
   3   5   9      15622.92      15458.25       167.51 o
   4   5   9        652.13        648.16        22.95 o
   5   5   9       2239.91       2422.69        57.21 o
   6   5   9       3745.29       3789.54        70.72 o
   7   5   9        316.98        482.42        29.53 o
   8   5   9       1077.90       1151.19        41.48 o
   9   5   9       1786.37       1867.69        54.92 o
  10   5   9         70.07         89.95        25.91 o
  11   5   9       5945.85       6169.05       137.17 o
  12   5   9       1395.40       1515.74        74.70 o
  13   5   9       6206.60       6116.78       261.16 o
  14   5   9       2648.83       2554.12       141.28 o
  15   5   9       3345.29       3502.76       119.56 o
  16   5   9         25.49         51.41        43.57 o
   0   6   9       4842.20       4698.70        77.08 o
   1   6   9       9979.44       9603.56       110.24 o
   2   6   9        899.49        888.10        24.53 o
   3   6   9       7356.52       7467.50        97.92 o
   4   6   9        643.24        712.91        29.51 o
   5   6   9       9152.69       8689.12       110.51 o
   6   6   9        262.95        294.02        21.11 o
   7   6   9       4234.51       4108.09        72.40 o
   8   6   9       1931.34       1890.97        49.48 o
   9   6   9       1148.41       1202.61        43.96 o
  10   6   9       1890.89       1879.17        61.12 o
  11   6   9        339.94        369.94        36.33 o
  12   6   9        219.16        217.56        37.04 o
  13   6   9       1453.13       1503.75        70.24 o
  14   6   9        108.13        180.72        43.94 o
  15   6   9        242.43        242.61        49.46 o
  16   6   9        143.58        127.54        49.41 o
   1   7   9        144.97        240.62        15.32 o
   2   7   9       2967.64       2930.16        46.83 o
   3   7   9       3889.06       3854.41        60.31 o
   4   7   9         36.83         43.98        12.30 o
   5   7   9         42.98         44.07        14.27 o
   6   7   9          5.20        -14.73        14.73 o
   7   7   9        187.67        215.91        20.93 o
   8   7   9        695.82        747.70        72.98 o
   9   7   9         29.90         58.96        22.42 o
  10   7   9       2077.10       2125.30        94.86 o
  11   7   9        316.01        402.32        38.07 o
  12   7   9        622.71        595.33        56.02 o
  13   7   9         40.62         20.78        39.92 o
  14   7   9        273.06        271.20        50.19 o
  15   7   9          0.33        -37.39        41.43 o
   0   8   9       1260.36       1298.66        60.63 o
   1   8   9        452.79        466.37        22.38 o
   2   8   9          4.43         33.60        11.82 o
   3   8   9       5111.15       5111.91        76.11 o
   4   8   9        190.24        205.10        16.94 o
   5   8   9      13451.88      13242.73       162.74 o
   6   8   9        350.50        366.71        24.20 o
   7   8   9       1845.83       1847.26        50.58 o
   8   8   9       1987.35       2116.16        64.94 o
   9   8   9        815.26        779.86        43.02 o
  10   8   9        429.27        370.20        40.42 o
  11   8   9        321.48        305.84        41.05 o
  12   8   9       1860.25       1805.69        80.20 o
  13   8   9        251.03        325.47        44.80 o
  14   8   9        677.78        621.56        58.41 o
  15   8   9        706.99        653.55        65.67 o
   1   9   9       2519.00       2392.09        50.44 o
   2   9   9       4854.02       4610.12        69.76 o
   3   9   9       9998.85       9716.40       121.41 o
   4   9   9        298.35        287.56        20.70 o
   5   9   9        754.25        814.44        31.02 o
   6   9   9        394.84        422.51        25.42 o
   7   9   9        105.56        104.17        22.45 o
   8   9   9        213.10        202.38        29.23 o
   9   9   9        217.46        166.09        34.08 o
  10   9   9       5411.02       5331.59       112.58 o
  11   9   9       6136.21       6014.83       134.26 o
  12   9   9       1895.26       1711.23        91.08 o
  13   9   9       4947.87       4519.71       130.20 o
  14   9   9          1.45        -38.19        38.19 o
   0  10   9      20117.96      19697.54       360.63 o
   1  10   9        186.49        195.41        23.30 o
   2  10   9       3065.27       3064.98        59.57 o
   3  10   9        530.92        513.59        26.16 o
   4  10   9        630.67        658.81        28.96 o
   5  10   9         19.52         21.12        17.47 o
   6  10   9       3190.34       3385.46        84.41 o
   7  10   9         51.65         43.42        24.86 o
   8  10   9       2345.45       2392.15        75.45 o
   9  10   9        977.28        972.82        59.74 o
  10  10   9        239.39        211.37        35.58 o
  11  10   9         37.80        136.06        55.71 o
  12  10   9        615.93        625.42        57.57 o
  13  10   9         32.42         48.44        41.70 o
  14  10   9        197.05        166.03        43.03 o
   1  11   9        479.18        515.54        31.59 o
   2  11   9       6673.09       6699.43       102.99 o
   3  11   9        470.76        520.51        32.38 o
   4  11   9       5076.67       5188.30        95.78 o
   5  11   9        384.64        407.81        28.52 o
   6  11   9       2091.38       2151.98        71.65 o
   7  11   9        478.60        531.66        40.74 o
   8  11   9         68.23          9.94        27.52 o
   9  11   9       1515.20       1684.30        72.26 o
  10  11   9       2800.14       2773.52        97.61 o
  11  11   9       2161.47       2188.92        95.55 o
  12  11   9        492.61        438.40        55.22 o
  13  11   9       1685.27       1732.79        90.14 o
   0  12   9       9396.62       9707.73       207.46 o
   1  12   9       1799.64       1758.11        60.57 o
   2  12   9       2949.09       3087.55        72.76 o
   3  12   9        765.86        756.20        40.86 o
   4  12   9         47.95         61.16        22.27 o
   5  12   9      12587.62      12262.71       189.11 o
   6  12   9        115.92        225.30        32.83 o
   7  12   9       9159.34       8859.81       159.80 o
   8  12   9       3328.70       3298.96       114.69 o
   9  12   9       6367.46       6034.95       137.70 o
  10  12   9       1845.46       1862.28        87.54 o
  11  12   9        539.73        520.72        52.59 o
  12  12   9         44.66         88.27        46.53 o
   1  13   9         53.91         93.05        25.65 o
   2  13   9        122.45        106.10        26.98 o
   3  13   9         82.46         74.67        26.53 o
   4  13   9       1895.26       1739.59        67.56 o
   5  13   9        726.62        804.66        54.48 o
   6  13   9       1515.84       1496.87        64.08 o
   7  13   9        398.90        388.89        40.16 o
   8  13   9        224.93        138.54        39.44 o
   9  13   9        163.79        132.39        43.85 o
  10  13   9        994.62       1006.90        88.24 o
  11  13   9         50.32         79.12        41.47 o
   0  14   9       3281.22       3694.45       161.09 o
   1  14   9        552.34        525.17        39.70 o
   2  14   9        757.21        751.17        62.62 o
   3  14   9        303.72        230.06        38.57 o
   4  14   9        846.15        994.85        55.15 o
   5  14   9        291.54        240.88        34.82 o
   6  14   9        677.50        724.78        56.61 o
   7  14   9         47.73         29.45        36.83 o
   8  14   9       2814.56       2614.48        98.32 o
   9  14   9         60.89         31.25        45.10 o
  10  14   9         85.70        -41.98        41.98 o
   1  15   9        930.55       1191.57        65.01 o
   2  15   9        413.15        466.26        47.32 o
   3  15   9       2345.73       2378.27       138.47 o
   4  15   9       2948.49       2881.16        92.85 o
   5  15   9        125.86        170.82        35.34 o
   6  15   9        914.52       1007.65        73.60 o
   7  15   9        138.55        133.49        41.77 o
   8  15   9        527.75        561.12        58.84 o
   9  15   9        783.84        706.92        77.89 o
   0  16   9       1822.65       1998.95       206.50 o
   1  16   9        129.27         27.21        44.82 o
   2  16   9        103.40        155.71        48.24 o
   3  16   9        372.08        377.42        51.59 o
   4  16   9          1.56          3.54        37.33 o
   5  16   9       1503.00       1433.29        66.34 o
   6  16   9       1902.55       1756.82        81.68 o
   7  16   9       1349.96       1409.55        83.79 o
   1  17   9         84.31         94.63        50.54 o
   2  17   9       3639.24       3767.22       139.60 o
   3  17   9        117.42        102.64        49.73 o
   4  17   9       3771.93       3694.84       151.31 o
   5  17   9         84.81        141.60        49.08 o
   0  18   9       4671.45       4751.96       205.71 o
   0   0  10      12931.70      12016.34       359.14 o
   1   0  10      14273.53      14094.45       214.60 o
   2   0  10       8898.91      10029.78       170.01 o
   3   0  10      28835.66      29340.61       398.01 o
   4   0  10         31.98         17.78        21.80 o
   5   0  10      21957.63      21047.59       340.85 o
   6   0  10       5054.30       5022.19       101.02 o
   7   0  10      29503.67      29121.40       459.08 o
   8   0  10      11985.35      11909.21       226.60 o
   9   0  10       7061.22       6934.51       148.30 o
  10   0  10      20080.82      19380.06       354.16 o
  11   0  10        373.74        377.78        45.80 o
  12   0  10        119.97        190.02        52.51 o
  13   0  10       1464.74       1522.54       106.10 o
  14   0  10       4047.57       4178.65       232.02 o
  15   0  10       4606.50       4321.01       178.19 o
  16   0  10        580.39        407.89        79.30 o
   1   1  10      36254.86      35793.45       350.87 o
   2   1  10       6138.13       5518.30        63.52 o
   3   1  10      10980.12      11115.58       115.38 o
   4   1  10      14009.09      13000.18       161.94 o
   5   1  10       1466.54       1690.01        39.44 o
   6   1  10       3413.97       3482.62        51.82 o
   7   1  10       6937.05       6860.10        87.53 o
   8   1  10         71.27         78.83        16.88 o
   9   1  10       5804.56       5775.29        91.82 o
  10   1  10       2459.99       2487.29        55.81 o
  11   1  10       1154.27       1260.19        47.00 o
  12   1  10       6637.47       6457.69       131.49 o
  13   1  10        137.32        130.27        38.11 o
  14   1  10        663.55        672.17        57.31 o
  15   1  10         14.30         -3.37        39.52 o
  16   1  10       1023.46        984.62        72.41 o
   0   2  10      14396.39      13822.17       230.74 o
   1   2  10        252.17        208.31        11.90 o
   2   2  10      10361.09      10049.02       109.31 o
   3   2  10       9073.11       8955.92       111.27 o
   4   2  10        132.06        152.31        15.74 o
   5   2  10         18.33         15.75        12.16 o
   6   2  10      11060.05      10965.54       123.22 o
   7   2  10        129.92        130.92        15.47 o
   8   2  10       3149.29       3228.84        57.95 o
   9   2  10       8712.48       8601.42       132.68 o
  10   2  10        117.23        175.58        24.10 o
  11   2  10       6062.27       5687.75       101.77 o
  12   2  10       1425.69       1514.49        64.27 o
  13   2  10       1821.49       1862.83        81.25 o
  14   2  10       3192.78       3047.94       106.08 o
  15   2  10        502.43        373.51        51.93 o
  16   2  10        912.65        838.46        67.62 o
   1   3  10       1377.52       1574.00        28.46 o
   2   3  10       5127.23       4956.40        62.92 o
   3   3  10       6007.74       6335.79        91.51 o
   4   3  10      17537.44      18044.30       192.39 o
   5   3  10       4562.34       4450.22        58.82 o
   6   3  10        209.38        205.93        14.89 o
   7   3  10       2540.99       2598.76        47.96 o
   8   3  10       5300.48       5294.06        82.52 o
   9   3  10         78.70         70.11        19.73 o
  10   3  10       7794.06       7728.17       133.83 o
  11   3  10      10280.63      10081.69       166.95 o
  12   3  10       7585.38       7404.21       135.63 o
  13   3  10       8225.66       7995.16       172.73 o
  14   3  10        134.78        116.87        44.95 o
  15   3  10       6578.43       6037.40       186.08 o
  16   3  10        235.73        140.07        45.76 o
   0   4  10       2575.94       2231.34        47.06 o
   1   4  10        381.12        351.06        15.51 o
   2   4  10       9958.73      10123.38       113.27 o
   3   4  10        253.95        311.61        14.96 o
   4   4  10         41.94         54.15        10.83 o
   5   4  10        327.15        291.27        17.80 o
   6   4  10       6058.11       5847.34        86.31 o
   7   4  10      17529.52      17585.58       228.31 o
   8   4  10       2485.94       2779.39        61.66 o
   9   4  10      12776.91      12713.51       185.23 o
  10   4  10        341.91        421.31        34.31 o
  11   4  10       6554.96       6547.85       131.87 o
  12   4  10        408.89        428.77        41.66 o
  13   4  10        958.63        963.74        91.11 o
  14   4  10       4654.81       4335.05       134.82 o
  15   4  10        619.03        528.90        82.15 o
  16   4  10       2527.62       2214.12       147.35 o
   1   5  10       5223.17       5358.09        67.82 o
   2   5  10       5365.68       5250.51        67.18 o
   3   5  10        254.61        223.34        14.57 o
   4   5  10      14339.61      13851.06       153.69 o
   5   5  10       5349.88       5370.49        81.76 o
   6   5  10        865.18        842.88        32.16 o
   7   5  10       7178.51       7090.66       187.75 o
   8   5  10        935.32        936.28        37.23 o
   9   5  10       5089.14       5227.77       100.57 o
  10   5  10       2642.05       2642.05        76.16 o
  11   5  10         85.97         96.67        30.46 o
  12   5  10       3532.49       3513.27       101.51 o
  13   5  10       1875.65       1888.22       104.41 o
  14   5  10        476.69        436.26        53.01 o
  15   5  10       1336.39       1354.89        79.70 o
  16   5  10        157.48        150.07        47.96 o
   0   6  10      25213.62      23903.83       354.40 o
   1   6  10       5146.71       4878.44        70.95 o
   2   6  10      13637.26      13684.84       165.10 o
   3   6  10       5623.63       5224.82        76.18 o
   4   6  10          1.32         34.86        12.23 o
   5   6  10      24087.34      23564.32       284.63 o
   6   6  10       7780.31       7796.19       117.11 o
   7   6  10       8069.62       7841.39       124.63 o
   8   6  10       3402.76       3430.18        72.72 o
   9   6  10        565.26        520.75        31.95 o
  10   6  10       2770.35       2841.39        72.02 o
  11   6  10       1361.94       1435.62        59.90 o
  12   6  10        119.61        130.75        34.22 o
  13   6  10       1511.08       1505.87        70.87 o
  14   6  10       1557.84       1612.41        82.56 o
  15   6  10        742.82        641.22        61.73 o
   1   7  10      29124.89      28294.00       295.85 o
   2   7  10       1718.58       1707.01        34.13 o
   3   7  10      13920.93      13610.78       159.89 o
   4   7  10       8568.32       8244.70       109.41 o
   5   7  10         18.80         24.99        13.39 o
   6   7  10       2918.13       3051.67        63.72 o
   7   7  10       1017.24       1151.81        46.67 o
   8   7  10        323.96        276.12        28.23 o
   9   7  10       7096.85       7165.03       127.33 o
  10   7  10       1999.41       2126.32        71.06 o
  11   7  10       9090.52       8911.97       159.61 o
  12   7  10       2708.86       2694.60        93.24 o
  13   7  10       2066.55       1986.17        82.57 o
  14   7  10        799.42        776.41        64.39 o
  15   7  10        349.71        268.60        53.71 o
   0   8  10       6939.98       7132.33       128.37 o
   1   8  10       1544.22       1534.54        34.70 o
   2   8  10       6723.66       6858.26        87.13 o
   3   8  10       9766.77       9655.12       119.04 o
   4   8  10        366.42        362.67        22.35 o
   5   8  10       3480.33       3651.39        60.92 o
   6   8  10       2378.19       2484.71        56.54 o
   7   8  10       3026.95       3207.65        72.12 o
   8   8  10       3794.35       3680.59        83.65 o
   9   8  10       1328.63       1206.79        52.35 o
  10   8  10       2861.31       2886.34        76.15 o
  11   8  10        264.58        173.41        34.65 o
  12   8  10        125.12         62.14        34.42 o
  13   8  10         18.02        -30.13        34.44 o
  14   8  10       2211.41       2052.00        95.18 o
   1   9  10       1220.10       1276.39        36.32 o
   2   9  10        415.40        415.27        23.04 o
   3   9  10        631.99        651.26        29.25 o
   4   9  10       4518.28       4487.13        75.42 o
   5   9  10        366.80        382.10        30.03 o
   6   9  10        527.94        515.25        34.04 o
   7   9  10        658.92        692.09        42.61 o
   8   9  10       1905.42       1827.44        64.64 o
   9   9  10        110.86         76.05        31.28 o
  10   9  10       2661.32       2728.35       108.00 o
  11   9  10        677.95        693.59        52.35 o
  12   9  10       2261.98       2182.24        87.06 o
  13   9  10       2467.87       2402.89        94.46 o
  14   9  10        115.28        107.64        41.45 o
   0  10  10        154.92        103.64        27.95 o
   1  10  10        612.87        607.14        29.26 o
   2  10  10        311.90        303.43        21.12 o
   3  10  10        999.21        949.75        33.43 o
   4  10  10        816.14        864.74        35.26 o
   5  10  10       1460.22       1391.11        54.13 o
   6  10  10       3529.23       3400.75        81.79 o
   7  10  10       3093.54       3007.60        78.21 o
   8  10  10       3405.83       3271.51        83.45 o
   9  10  10       3694.54       3702.23        99.60 o
  10  10  10        109.04        106.89        35.53 o
  11  10  10       3955.83       3769.00       105.31 o
  12  10  10         33.00        -10.38        37.66 o
  13  10  10          9.23          5.44        38.54 o
   1  11  10        143.49        173.64        23.09 o
   2  11  10       1586.16       1648.34        58.94 o
   3  11  10       5653.59       5679.98       120.23 o
   4  11  10       2809.97       2742.80        73.19 o
   5  11  10       1653.78       1800.96        64.75 o
   6  11  10        877.01        954.97        49.68 o
   7  11  10       2499.67       2604.27        77.80 o
   8  11  10         90.69         42.02        29.61 o
   9  11  10         27.83         47.83        33.13 o
  10  11  10       2459.05       2369.67        88.99 o
  11  11  10       1671.50       1774.28        96.95 o
  12  11  10       2943.12       2728.97       135.30 o
  13  11  10       2834.20       2596.97       101.46 o
   0  12  10       6717.28       6674.49       158.36 o
   1  12  10         87.70         40.37        22.85 o
   2  12  10        331.23        407.75        34.48 o
   3  12  10       8713.30       8582.84       142.97 o
   4  12  10        140.05        130.39        27.95 o
   5  12  10       2599.76       2486.10        78.91 o
   6  12  10       2574.64       2336.44        76.44 o
   7  12  10         35.65         34.94        28.71 o
   8  12  10        889.70        881.90        57.21 o
   9  12  10       1902.35       1955.78       108.23 o
  10  12  10       1397.61       1487.80        87.37 o
  11  12  10        905.36        804.39        61.12 o
  12  12  10        274.40        286.42        53.92 o
   1  13  10       4852.45       4934.23       142.88 o
   2  13  10       6347.33       6303.41       133.81 o
   3  13  10       2417.67       2448.95        73.70 o
   4  13  10       3249.68       3255.27       110.80 o
   5  13  10          3.26         18.77        29.34 o
   6  13  10        219.84        298.77        37.92 o
   7  13  10       1892.37       1789.42        70.94 o
   8  13  10         63.62         52.07        37.43 o
   9  13  10       2797.75       2580.19        97.15 o
  10  13  10        807.39        759.49        76.03 o
  11  13  10       1462.62       1575.77        82.00 o
   0  14  10       4529.01       4107.56       167.59 o
   1  14  10        665.09        704.37        58.08 o
   2  14  10       2970.45       2797.69        99.92 o
   3  14  10       1928.12       1882.25        83.68 o
   4  14  10        303.65        361.62        38.13 o
   5  14  10       6362.73       6306.14       131.51 o
   6  14  10        367.96        350.86        42.85 o
   7  14  10       5017.13       4850.53       124.19 o
   8  14  10       1374.63       1426.69        73.74 o
   9  14  10       1466.27       1353.48       103.51 o
  10  14  10        227.81        279.93        53.97 o
   1  15  10          9.93         88.63        40.84 o
   2  15  10          9.06         94.33        44.27 o
   3  15  10       1018.29        954.30        73.09 o
   4  15  10        412.68        446.21        56.60 o
   5  15  10        951.93        778.84        63.29 o
   6  15  10       1045.72       1163.90        73.80 o
   7  15  10        608.40        543.71        65.69 o
   8  15  10         13.51        -33.29        49.40 o
   0  16  10        192.11        230.27        88.28 o
   1  16  10        524.08        470.54        56.12 o
   2  16  10          8.83        -26.68        43.31 o
   3  16  10        106.55         60.41        48.24 o
   4  16  10        129.82        132.62        45.71 o
   5  16  10        221.49        168.17        48.58 o
   6  16  10        487.27        454.58        62.65 o
   7  16  10        244.41        229.61        64.42 o
   1  17  10       2721.63       2602.97       112.17 o
   2  17  10        546.65        581.41        68.94 o
   3  17  10        678.74        694.69        71.29 o
   4  17  10       1479.73       1465.48        84.96 o
   1   1  11      26343.09      25693.18       266.66 o
   2   1  11        244.68        264.98        13.62 o
   3   1  11        255.77        460.35        19.17 o
   4   1  11         37.30         20.16        11.59 o
   5   1  11        409.45        434.99        23.50 o
   6   1  11       5084.50       5043.60        76.58 o
   7   1  11       1740.12       1973.37        43.33 o
   8   1  11       2315.72       2275.25        50.02 o
   9   1  11       4318.55       4239.97        74.97 o
  10   1  11          3.99        -11.88        19.11 o
  11   1  11        191.97        165.89        25.88 o
  12   1  11         83.63         52.29        29.31 o
  13   1  11        658.46        676.76        53.81 o
  14   1  11       1515.18       1378.18        87.63 o
  15   1  11       1428.15       1332.89        89.69 o
  16   1  11        455.51        383.26        55.98 o
   0   2  11      30420.54      30953.79       604.24 o
   1   2  11        630.70        632.97        19.05 o
   2   2  11       9423.12       9499.41       105.63 o
   3   2  11       5345.39       4969.00        66.49 o
   4   2  11       3113.60       3294.31        55.97 o
   5   2  11       4562.84       4312.21        71.90 o
   6   2  11        293.21        308.18        18.77 o
   7   2  11       9161.07       9071.67       117.25 o
   8   2  11        314.04        461.65        24.93 o
   9   2  11       6089.46       6069.67        96.13 o
  10   2  11      10968.13      10910.35       164.26 o
  11   2  11         68.45         76.78        26.24 o
  12   2  11        284.25        251.86        49.82 o
  13   2  11          1.11         -4.78        33.41 o
  14   2  11       3114.31       3212.48       108.90 o
  15   2  11          1.45        -14.93        38.90 o
  16   2  11       1440.52       1296.72        79.41 o
   1   3  11       1131.42       1004.69        28.51 o
   2   3  11       1080.96       1011.79        29.57 o
   3   3  11        155.42        128.82        14.46 o
   4   3  11       3610.41       3808.58        60.11 o
   5   3  11       2495.39       2398.73        39.36 o
   6   3  11         15.16          4.08        11.94 o
   7   3  11        352.23        354.88        21.58 o
   8   3  11         51.80         56.90        16.17 o
   9   3  11       5909.85       5863.82        96.84 o
  10   3  11       1884.81       1837.10        56.75 o
  11   3  11       1200.05       1286.97        53.51 o
  12   3  11         32.45         48.23        29.58 o
  13   3  11         12.67         40.43        48.48 o
  14   3  11          3.31        -30.98        36.43 o
  15   3  11         81.62        128.10        44.35 o
  16   3  11         40.20         33.91        44.67 o
   0   4  11        137.09        210.68        19.30 o
   1   4  11       1218.30       1165.36        33.81 o
   2   4  11       1172.37       1412.09        38.26 o
   3   4  11       1198.48       1244.38        27.64 o
   4   4  11        461.79        539.64        19.94 o
   5   4  11        170.20        172.87        14.90 o
   6   4  11       4536.46       4540.26        76.41 o
   7   4  11        982.54       1004.49        36.95 o
   8   4  11         27.62        116.83        21.09 o
   9   4  11       2612.87       2492.56        58.72 o
  10   4  11       1866.02       1851.46        58.64 o
  11   4  11       1596.72       1606.10        60.92 o
  12   4  11          1.20         60.18        26.92 o
  13   4  11         73.11         68.89        39.10 o
  14   4  11          2.44        -37.34        37.34 o
  15   4  11        196.48        200.20        48.51 o
   1   5  11       5347.07       5277.58        74.61 o
   2   5  11       1404.59       1379.87        30.39 o
   3   5  11       1502.37       1565.47        32.67 o
   4   5  11      14073.54      14034.97       156.23 o
   5   5  11       4631.51       4476.93        69.95 o
   6   5  11      10457.53       9865.85       134.23 o
   7   5  11       1293.95       1367.89        57.00 o
   8   5  11       5122.57       5057.95        83.13 o
   9   5  11       2630.50       2752.02        69.99 o
  10   5  11       5549.74       5469.49       116.39 o
  11   5  11       3948.30       3838.36       105.44 o
  12   5  11        642.89        711.53        54.33 o
  13   5  11       3177.00       2866.16        93.96 o
  14   5  11        823.28        975.84        67.35 o
  15   5  11       1373.79       1396.02        81.65 o
   0   6  11      21700.36      21358.96       385.04 o
   1   6  11        148.95        145.08        16.47 o
   2   6  11       2346.52       2434.78        46.42 o
   3   6  11        217.55        151.33        17.22 o
   4   6  11          7.56         22.47        14.84 o
   5   6  11       1537.38       1636.43        51.82 o
   6   6  11        351.43        415.19        26.14 o
   7   6  11        252.57        256.48        26.60 o
   8   6  11          5.75         62.53        25.68 o
   9   6  11       1420.29       1524.25        50.91 o
  10   6  11       1764.50       1883.32        63.69 o
  11   6  11       1687.65       1650.21        65.44 o
  12   6  11        762.53        760.12        51.80 o
  13   6  11       2212.62       2169.71        84.44 o
  14   6  11        105.43        113.88        43.12 o
  15   6  11          8.71         25.29        45.22 o
   1   7  11       1077.47        971.47        29.62 o
   2   7  11        330.25        353.43        22.18 o
   3   7  11       1865.52       1939.50        44.55 o
   4   7  11       1094.00       1246.15        38.60 o
   5   7  11        392.76        384.14        25.73 o
   6   7  11         34.06         21.09        18.98 o
   7   7  11        964.19       1292.80        45.82 o
   8   7  11       2087.03       2004.99        60.23 o
   9   7  11        439.33        470.89        36.80 o
  10   7  11       1465.75       1472.07        60.37 o
  11   7  11         22.66         20.23        28.43 o
  12   7  11         78.33         29.79        33.99 o
  13   7  11        136.58        147.02        39.85 o
  14   7  11        182.67        201.61        47.21 o
   0   8  11       4544.81       4634.74       100.44 o
   1   8  11       3581.24       3444.13        52.26 o
   2   8  11      10558.33      10282.04       123.64 o
   3   8  11      11322.99      11165.14       142.58 o
   4   8  11       5202.72       5130.10        84.46 o
   5   8  11      12941.96      12985.12       180.49 o
   6   8  11       1125.93       1074.71        46.67 o
   7   8  11          9.98         18.03        20.76 o
   8   8  11       1547.10       1672.68        57.54 o
   9   8  11        192.98        296.98        31.49 o
  10   8  11        131.91        132.53        30.08 o
  11   8  11         90.35         76.85        32.86 o
  12   8  11       5470.02       5590.54       122.89 o
  13   8  11         27.34        -11.93        36.13 o
  14   8  11        565.33        481.77        58.57 o
   1   9  11      21701.31      21186.43       239.73 o
   2   9  11         34.17          4.71        15.20 o
   3   9  11       5162.53       5146.33        82.44 o
   4   9  11       1208.08       1246.04        44.85 o
   5   9  11         26.43         39.29        21.69 o
   6   9  11       2776.46       2775.72        75.63 o
   7   9  11       2995.82       3031.27        77.37 o
   8   9  11        220.39        236.22        30.26 o
   9   9  11       2983.63       2962.68        87.96 o
  10   9  11        112.85         90.42        29.54 o
  11   9  11       1366.88       1387.23        68.53 o
  12   9  11          8.38        -15.95        34.22 o
  13   9  11        191.52        179.53        43.88 o
   0  10  11        110.88        124.88        27.02 o
   1  10  11        242.56        196.59        19.49 o
   2  10  11         40.65         38.89        20.50 o
   3  10  11       1491.67       1447.96        50.57 o
   4  10  11         29.31        130.61        26.32 o
   5  10  11       4831.70       4756.72        98.57 o
   6  10  11         18.71         57.73        25.87 o
   7  10  11        804.95        750.06        45.40 o
   8  10  11        314.85        196.09        38.22 o
   9  10  11        164.74        134.37        35.19 o
  10  10  11        226.70        247.87        35.46 o
  11  10  11        316.04        336.99        39.52 o
  12  10  11          0.34         -2.39        35.22 o
  13  10  11       1192.93       1229.07        87.46 o
   1  11  11        189.56        228.32        25.69 o
   2  11  11         65.73         54.29        22.01 o
   3  11  11          2.00         39.90        24.91 o
   4  11  11       1005.27        976.97        48.84 o
   5  11  11       1428.32       1505.58        59.92 o
   6  11  11        446.12        506.29        42.54 o
   7  11  11       3169.85       3185.08        86.79 o
   8  11  11        352.93        389.68        39.93 o
   9  11  11        809.14        840.66        77.18 o
  10  11  11        513.07        516.26        50.16 o
  11  11  11        161.23        149.18        38.77 o
  12  11  11         85.78        115.20        42.55 o
   0  12  11         59.80        108.26        47.32 o
   1  12  11        228.31        233.01        35.13 o
   2  12  11       2145.63       2088.20        64.06 o
   3  12  11        741.19        747.92        43.00 o
   4  12  11        115.05        122.23        34.74 o
   5  12  11          5.32          3.75        27.62 o
   6  12  11        334.91        330.47        37.61 o
   7  12  11        643.67        764.56        49.30 o
   8  12  11          5.67        -14.52        33.13 o
   9  12  11       7002.44       7078.66       153.56 o
  10  12  11        567.13        635.81        64.87 o
  11  12  11       4018.35       3775.63       165.32 o
   1  13  11         42.66         54.95        32.43 o
   2  13  11       2740.79       2800.42        93.82 o
   3  13  11        526.83        572.64        51.62 o
   4  13  11        111.91        136.52        38.16 o
   5  13  11       1253.80       1192.23        65.11 o
   6  13  11        228.58        181.47        37.52 o
   7  13  11        598.59        725.30        52.98 o
   8  13  11         11.74        -37.55        37.55 o
   9  13  11        654.84        665.86        67.83 o
  10  13  11        868.32        722.36        80.93 o
   0  14  11        391.87        512.92        76.98 o
   1  14  11       1426.62       1239.86        72.37 o
   2  14  11         25.22         85.32        36.12 o
   3  14  11       1317.83       1272.92        72.74 o
   4  14  11        116.48        198.07        43.96 o
   5  14  11       1639.11       1562.94        80.72 o
   6  14  11         73.30         23.64        39.26 o
   7  14  11        535.91        495.92        60.73 o
   8  14  11        870.63        861.94        87.58 o
   9  14  11        121.80         76.37        55.75 o
   1  15  11      13360.37      12880.75       257.24 o
   2  15  11       3366.66       3300.91       107.82 o
   3  15  11        886.85        939.10        67.43 o
   4  15  11        502.62        509.32        59.14 o
   5  15  11        335.45        254.23        49.18 o
   6  15  11       3223.47       3223.82       117.16 o
   7  15  11       2318.75       2073.50       107.01 o
   8  15  11       2894.60       2677.04       135.60 o
   0  16  11       1941.81       1862.71       232.24 o
   1  16  11        110.12        156.71        49.28 o
   2  16  11         43.38         41.24        38.87 o
   3  16  11       7449.59       7152.07       176.30 o
   4  16  11         19.33         10.99        42.96 o
   5  16  11       3660.39       3827.92       131.77 o
   6  16  11          3.47         51.25        49.34 o
   1  17  11       3994.96       3708.84       133.21 o
   2  17  11        614.68        574.11        57.71 o
   3  17  11        731.44        701.02       114.76 o
   0   0  12       5833.07       5811.50       309.56 o
   1   0  12      10790.93      10669.46       186.48 o
   2   0  12      10212.49      11552.35       171.52 o
   3   0  12      19848.67      18804.29       269.05 o
   4   0  12          7.82         49.15        16.61 o
   5   0  12      19333.26      19307.42       341.97 o
   6   0  12       1733.44       1908.92        68.00 o
   7   0  12        533.13        488.83        35.97 o
   8   0  12       1084.34       1161.58        54.72 o
   9   0  12       1416.65       1412.25        74.32 o
  10   0  12          9.64         -9.25        32.34 o
  11   0  12       4838.04       4556.62       134.54 o
  12   0  12       3426.83       3248.94       137.22 o
  13   0  12        207.94        268.89        62.37 o
  14   0  12       2991.24       2904.52       153.58 o
  15   0  12        129.05         28.96        60.40 o
   1   1  12      19373.99      18959.26       219.83 o
   2   1  12         20.36          2.08         9.34 o
   3   1  12        779.38       1004.85        27.69 o
   4   1  12         41.37         31.24        11.67 o
   5   1  12       2527.22       2511.08        52.20 o
   6   1  12          0.33         21.90        15.69 o
   7   1  12       7394.04       7322.88       109.77 o
   8   1  12       1851.40       1849.18        58.04 o
   9   1  12      10519.49      10653.41       150.11 o
  10   1  12       1387.65       1433.35        49.88 o
  11   1  12        300.46        280.23        36.73 o
  12   1  12        656.16        641.04        46.98 o
  13   1  12       1459.21       1504.05        74.17 o
  14   1  12        307.64        348.69        48.24 o
  15   1  12        714.50        615.01        63.77 o
   0   2  12       3037.96       3085.27        97.61 o
   1   2  12       2306.16       2200.37        36.07 o
   2   2  12       3882.82       3746.58        52.17 o
   3   2  12       7515.23       7039.29        98.50 o
   4   2  12        457.61        480.80        24.34 o
   5   2  12       6713.04       6449.58        98.44 o
   6   2  12       2841.39       2829.30        57.74 o
   7   2  12       2816.02       2820.73        51.96 o
   8   2  12      11119.48      11018.63       146.53 o
   9   2  12       1344.28       1348.45        44.37 o
  10   2  12         46.24         43.96        22.48 o
  11   2  12       7761.76       7636.07       127.93 o
  12   2  12        110.96        154.20        32.56 o
  13   2  12       2781.48       2561.13        96.28 o
  14   2  12        192.19        216.23        44.33 o
  15   2  12        214.37        213.76        46.84 o
   1   3  12       4442.60       4345.03        64.96 o
   2   3  12      13449.24      13212.59       152.69 o
   3   3  12         10.16        116.25        18.14 o
   4   3  12      13351.50      13602.11       157.63 o
   5   3  12       9109.33       8931.97       117.26 o
   6   3  12      13031.23      12700.24       155.80 o
   7   3  12       9054.32       9480.18       123.11 o
   8   3  12       4447.74       4280.95        69.42 o
   9   3  12       5285.40       5461.64        93.07 o
  10   3  12          2.63          4.94        21.37 o
  11   3  12        228.93        191.46        30.25 o
  12   3  12        303.30        369.78        43.08 o
  13   3  12       4163.11       3963.90       115.29 o
  14   3  12        497.61        585.05        58.39 o
  15   3  12       5482.95       5423.85       144.51 o
   0   4  12      22275.48      21336.79       342.13 o
   1   4  12       1690.64       1641.05        32.13 o
   2   4  12       4315.34       4319.50        63.50 o
   3   4  12      11801.89      11566.74       141.43 o
   4   4  12        163.56        210.16        20.10 o
   5   4  12       2624.94       2600.63        51.15 o
   6   4  12       1079.26       1150.01        38.78 o
   7   4  12       1138.23       1027.42        36.23 o
   8   4  12       3683.73       3685.73        71.26 o
   9   4  12       6505.79       6500.90       105.99 o
  10   4  12        515.98        532.29        35.99 o
  11   4  12       4519.95       4640.84       102.23 o
  12   4  12        121.56        120.14        31.01 o
  13   4  12       1254.05       1061.64        90.73 o
  14   4  12        613.89        712.56        60.38 o
  15   4  12         16.45         37.15        43.30 o
   1   5  12       5445.30       5482.41        77.82 o
   2   5  12      17327.23      17226.49       202.62 o
   3   5  12       2257.32       2620.06        47.76 o
   4   5  12       2418.12       2501.76        49.37 o
   5   5  12       2493.07       2470.40        49.33 o
   6   5  12        656.96        783.26        31.64 o
   7   5  12       9734.48       9826.19       149.39 o
   8   5  12        173.94        155.01        22.30 o
   9   5  12        157.09        190.22        25.71 o
  10   5  12       5284.24       5183.19       105.97 o
  11   5  12        291.37        213.75        33.05 o
  12   5  12         80.12         34.79        30.67 o
  13   5  12       3220.13       3102.41        97.25 o
  14   5  12        367.35        446.90        54.48 o
  15   5  12       5483.54       5379.07       191.76 o
   0   6  12       5323.69       5191.27       134.30 o
   1   6  12        266.36        244.69        21.46 o
   2   6  12       3249.01       3482.11        58.24 o
   3   6  12      11478.06      11235.29       141.84 o
   4   6  12       2630.02       2692.01        52.32 o
   5   6  12      11943.62      11908.81       157.49 o
   6   6  12        376.44        466.04        27.70 o
   7   6  12        359.43        393.78        27.23 o
   8   6  12          6.68         22.04        20.40 o
   9   6  12       1100.73       1143.66        48.54 o
  10   6  12        280.90        298.05        32.85 o
  11   6  12       1977.37       1862.12        65.07 o
  12   6  12       8283.21       7980.35       187.27 o
  13   6  12       2239.19       2125.75        83.79 o
  14   6  12       2276.89       2119.17       133.89 o
   1   7  12       9983.74       9800.10       127.30 o
   2   7  12        641.28        652.09        27.82 o
   3   7  12       2965.46       3001.76        56.18 o
   4   7  12       5249.82       5103.87        88.20 o
   5   7  12        781.17        830.29        35.22 o
   6   7  12        582.41        481.08        29.20 o
   7   7  12       8796.70       8732.17       127.58 o
   8   7  12        343.87        298.22        29.05 o
   9   7  12       1376.55       1453.70        51.12 o
  10   7  12       2164.89       2244.06        75.36 o
  11   7  12          7.31         26.37        29.11 o
  12   7  12        285.71        202.05        39.58 o
  13   7  12         31.44         25.49        36.88 o
  14   7  12         12.56         29.02        45.81 o
   0   8  12        109.80        134.84        24.47 o
   1   8  12       1302.94       1276.61        40.16 o
   2   8  12          3.84         32.93        17.16 o
   3   8  12      15514.64      15500.89       199.26 o
   4   8  12       2534.06       2652.68        58.48 o
   5   8  12      13290.77      12800.69       171.97 o
   6   8  12         46.37         64.52        21.30 o
   7   8  12       1717.05       1696.20        57.61 o
   8   8  12       3362.79       3145.11        80.55 o
   9   8  12         48.12         63.62        26.49 o
  10   8  12        869.19        829.81        46.16 o
  11   8  12       1426.64       1355.49        62.46 o
  12   8  12        108.38        140.55        36.79 o
  13   8  12       1254.58       1280.28        73.16 o
  14   8  12       2428.48       2506.77       129.05 o
   1   9  12       2945.34       2968.57        62.18 o
   2   9  12        688.20        684.61        32.74 o
   3   9  12        365.98        402.52        28.23 o
   4   9  12       6047.61       5966.90        96.92 o
   5   9  12       1444.35       1422.56        49.01 o
   6   9  12       6154.53       5718.79       105.53 o
   7   9  12       4278.91       4427.83        91.30 o
   8   9  12         60.84         55.32        26.54 o
   9   9  12       6373.92       6338.95       126.91 o
  10   9  12        179.21        199.07        32.69 o
  11   9  12        199.15        163.10        37.56 o
  12   9  12        302.10        283.81        52.57 o
  13   9  12       1960.38       1997.44       125.43 o
   0  10  12       5403.65       5397.05       154.23 o
   1  10  12       3961.07       3844.29       122.88 o
   2  10  12       3568.45       3597.11       119.21 o
   3  10  12        488.07        541.94        50.02 o
   4  10  12       1360.14       1350.52        49.93 o
   5  10  12        798.28        807.86        40.76 o
   6  10  12        881.38        839.44        43.97 o
   7  10  12          9.74         -4.02        25.85 o
   8  10  12       1804.87       1663.34        61.90 o
   9  10  12       1832.23       1905.45        73.85 o
  10  10  12       1436.37       1458.73        63.61 o
  11  10  12       5775.67       5669.01       144.88 o
  12  10  12       3092.48       2922.81       119.99 o
   1  11  12       1585.77       1577.38        62.17 o
   2  11  12       1421.69       1426.24        60.60 o
   3  11  12         14.54         63.76        27.97 o
   4  11  12       6535.57       6735.36       131.19 o
   5  11  12       3932.25       3703.13        94.52 o
   6  11  12       2389.01       2418.34        81.96 o
   7  11  12       1220.44       1209.46        62.21 o
   8  11  12         14.61         56.22        35.08 o
   9  11  12        661.15        658.80        57.47 o
  10  11  12        325.09        200.91        45.81 o
  11  11  12        482.72        528.30        59.14 o
  12  11  12        168.03        167.76        53.07 o
   0  12  12        960.11       1029.72        76.39 o
   1  12  12        920.55        890.81        51.67 o
   2  12  12        515.61        624.01        49.79 o
   3  12  12       1091.72       1191.81        62.57 o
   4  12  12        313.36        317.66        40.38 o
   5  12  12         73.84         75.67        34.68 o
   6  12  12       2111.22       2037.17        86.96 o
   7  12  12          1.92         31.29        36.47 o
   8  12  12        142.26        130.48        46.62 o
   9  12  12       2215.27       2113.89        93.75 o
  10  12  12        870.17        741.59        66.40 o
  11  12  12       1700.57       1498.58        83.92 o
   1  13  12       1869.76       1931.04        74.46 o
   2  13  12         36.34         18.01        33.43 o
   3  13  12        517.75        500.04        47.06 o
   4  13  12        342.03        361.59        45.19 o
   5  13  12          4.69         -3.19        34.91 o
   6  13  12       1348.51       1300.47        74.28 o
   7  13  12        830.44        833.67        63.58 o
   8  13  12       2737.18       2614.69       113.28 o
   9  13  12       1958.75       2068.23       121.09 o
  10  13  12       1363.14       1409.50        91.92 o
   0  14  12        175.31        208.73        54.47 o
   1  14  12        297.94        345.24        43.12 o
   2  14  12          5.74         15.52        35.81 o
   3  14  12       4245.10       4123.66       113.16 o
   4  14  12        203.01        186.67        41.45 o
   5  14  12       2827.47       2970.43       138.70 o
   6  14  12         10.00         41.63        40.77 o
   7  14  12        425.12        343.83        57.36 o
   8  14  12          1.69         54.56        48.91 o
   1  15  12       9636.92       9240.64       188.49 o
   2  15  12         50.56         92.00        40.28 o
   3  15  12        522.34        510.28        53.06 o
   4  15  12         77.58         55.60        39.95 o
   5  15  12         63.80         26.49        42.78 o
   6  15  12          3.69         39.29        43.35 o
   7  15  12       1202.95       1135.82        83.84 o
   0  16  12       4522.64       4640.84       169.57 o
   1  16  12          1.83        -19.69        39.91 o
   2  16  12       1954.79       1926.10        89.07 o
   3  16  12       1067.51        897.04        66.17 o
   4  16  12       1814.47       1537.05        81.87 o
   5  16  12        235.60        246.82        51.42 o
   1   1  13        281.44        263.78        21.60 o
   2   1  13          8.18          5.47        10.61 o
   3   1  13         28.85        410.39        30.18 o
   4   1  13         31.59         44.11        14.03 o
   5   1  13        115.30        138.96        18.00 o
   6   1  13        128.63        145.50        20.88 o
   7   1  13        517.44        471.79        30.26 o
   8   1  13       3739.74       3565.42        67.12 o
   9   1  13        611.24        644.55        31.84 o
  10   1  13       1752.80       1705.38        59.09 o
  11   1  13         24.68         39.23        25.82 o
  12   1  13        177.67        138.47        33.97 o
  13   1  13        227.08        234.81        41.07 o
  14   1  13         13.79          0.07        46.44 o
  15   1  13         86.54         59.85        51.82 o
   0   2  13      22648.32      22472.43       457.80 o
   1   2  13        156.47        191.38        19.37 o
   2   2  13        393.78        454.80        19.28 o
   3   2  13        743.70        687.97        25.12 o
   4   2  13       1505.95       1631.91        38.56 o
   5   2  13        367.70        372.97        22.31 o
   6   2  13       1238.23       1262.77        42.34 o
   7   2  13        728.78        727.29        33.38 o
   8   2  13        153.78        174.12        21.03 o
   9   2  13          3.72         19.30        20.38 o
  10   2  13        726.31        734.19        38.23 o
  11   2  13         16.57         -7.23        24.91 o
  12   2  13        849.71        836.97        51.72 o
  13   2  13        151.70        209.56        41.75 o
  14   2  13       1995.35       1795.06       123.49 o
  15   2  13          0.05        -24.36        48.49 o
   1   3  13        968.61       1069.05        33.07 o
   2   3  13         31.25         27.62        12.37 o
   3   3  13        447.25        553.58        26.05 o
   4   3  13         93.25         92.91        15.74 o
   5   3  13        347.89        365.13        22.89 o
   6   3  13        214.28        186.51        21.33 o
   7   3  13        675.12        666.45        28.36 o
   8   3  13        214.79        241.45        21.94 o
   9   3  13        157.19        250.78        26.34 o
  10   3  13         27.02        -21.43        21.43 o
  11   3  13        385.31        356.61        34.79 o
  12   3  13         76.06         75.62        31.63 o
  13   3  13          0.52         18.51        36.88 o
  14   3  13        249.34        201.07        54.28 o
  15   3  13         42.85         50.51        51.60 o
   0   4  13       2198.06       2122.00        56.98 o
   1   4  13       2121.76       2117.52        41.65 o
   2   4  13         35.69         60.03        19.35 o
   3   4  13         25.34         19.18        18.77 o
   4   4  13        101.93        120.26        18.81 o
   5   4  13       1035.62       1106.83        35.68 o
   6   4  13       4977.88       4985.81        76.95 o
   7   4  13        567.45        478.90        26.20 o
   8   4  13        181.68        317.01        26.47 o
   9   4  13        270.68        345.35        28.87 o
  10   4  13       3215.83       3327.02        84.23 o
  11   4  13        740.35        852.86        48.65 o
  12   4  13         76.01         61.13        32.77 o
  13   4  13        420.81        354.79        55.86 o
  14   4  13         32.39         69.19        48.36 o
  15   4  13         39.91         23.05        53.01 o
   1   5  13       7375.88       7440.64       111.29 o
   2   5  13       1858.25       1774.17        46.03 o
   3   5  13        674.29        748.52        35.81 o
   4   5  13       7745.15       7661.18       103.89 o
   5   5  13       1207.42       1245.10        37.54 o
   6   5  13       3340.20       3461.50        64.58 o
   7   5  13        660.40        709.82        32.90 o
   8   5  13       3784.83       3781.14        76.83 o
   9   5  13       1795.47       1992.25        74.86 o
  10   5  13       1151.42       1139.25        50.38 o
  11   5  13         25.82         38.12        28.04 o
  12   5  13        122.09         76.66        35.31 o
  13   5  13         37.13         73.81        43.90 o
  14   5  13          6.06        -24.15        47.83 o
   0   6  13       2936.49       2993.20        95.62 o
   1   6  13       1154.59       1148.24        39.99 o
   2   6  13       3242.41       3259.97        64.78 o
   3   6  13          8.90        -13.73        13.73 o
   4   6  13         12.47          2.65        15.15 o
   5   6  13         20.63          9.79        16.84 o
   6   6  13         20.93          2.71        17.63 o
   7   6  13         36.52         49.10        20.22 o
   8   6  13       2179.09       2371.06        61.67 o
   9   6  13        572.74        552.27        35.17 o
  10   6  13        255.00        303.64        32.70 o
  11   6  13         57.21         75.14        29.94 o
  12   6  13       1097.03        973.64        62.04 o
  13   6  13         38.06         70.20        44.80 o
  14   6  13         54.27         91.25        53.65 o
   1   7  13       1884.69       1872.15        51.33 o
   2   7  13       1582.71       1595.66        51.66 o
   3   7  13       1361.04       1492.42        45.12 o
   4   7  13       3962.59       3906.89        70.76 o
   5   7  13         60.33         92.72        20.33 o
   6   7  13         48.60         41.13        20.33 o
   7   7  13        963.94        942.09        39.89 o
   8   7  13        306.01        253.35        31.38 o
   9   7  13       1025.03       1003.97        42.25 o
  10   7  13        498.85        597.39        47.77 o
  11   7  13        515.11        532.18        47.87 o
  12   7  13        412.82        381.56        45.93 o
  13   7  13         63.83         81.72        44.46 o
  14   7  13         23.27         23.94        83.56 o
   0   8  13        213.10        273.08        40.49 o
   1   8  13         69.19         30.94        20.76 o
   2   8  13         67.42        115.37        22.82 o
   3   8  13       1129.18       1064.33        45.24 o
   4   8  13       1257.68       1345.09        50.61 o
   5   8  13        105.87         87.69        23.76 o
   6   8  13       2525.48       2742.26        69.11 o
   7   8  13        186.59        159.79        27.98 o
   8   8  13        437.82        442.80        36.84 o
   9   8  13        747.03        721.85        46.36 o
  10   8  13       1594.84       1353.35        66.34 o
  11   8  13         39.90         47.81        35.11 o
  12   8  13       3108.11       3045.88       101.10 o
  13   8  13          6.07        -37.90        37.90 o
   1   9  13         78.08        131.42        25.11 o
   2   9  13         13.07         23.25        22.55 o
   3   9  13        166.93        187.36        27.65 o
   4   9  13        200.66        243.09        31.26 o
   5   9  13        373.06        340.08        34.85 o
   6   9  13         22.72         61.06        27.80 o
   7   9  13       1002.20       1049.68        52.39 o
   8   9  13        667.78        645.24        45.91 o
   9   9  13        307.90        281.01        40.74 o
  10   9  13       1826.54       1895.90        73.68 o
  11   9  13         42.02         46.60        37.48 o
  12   9  13       1471.28       1465.11        80.65 o
   0  10  13        342.23        319.17        48.38 o
   1  10  13        714.12        743.90        44.97 o
   2  10  13          5.60        -12.67        24.93 o
   3  10  13        761.52        849.20        47.60 o
   4  10  13         65.95         82.47        28.65 o
   5  10  13       1737.49       1771.06        71.10 o
   6  10  13       2026.56       1971.52        71.60 o
   7  10  13       2062.54       2100.66        75.34 o
   8  10  13        125.35        212.55        35.61 o
   9  10  13        482.97        452.13        53.02 o
  10  10  13        453.87        469.76        48.01 o
  11  10  13        109.41        116.99        42.41 o
  12  10  13        388.20        260.94        53.86 o
   1  11  13         47.99         58.12        29.63 o
   2  11  13       2746.35       2720.23        80.14 o
   3  11  13         62.98         74.40        37.18 o
   4  11  13       8395.58       8365.57       161.68 o
   5  11  13         17.76         44.16        30.17 o
   6  11  13       2159.49       2069.00        95.66 o
   7  11  13        451.28        446.14        42.77 o
   8  11  13        178.57        186.58        42.80 o
   9  11  13        442.53        439.79        51.41 o
  10  11  13        111.37        130.73        44.58 o
  11  11  13          1.40        -21.20        41.07 o
   0  12  13       5662.64       5816.40       173.57 o
   1  12  13        859.40        834.51        51.50 o
   2  12  13       7735.48       7757.69       148.01 o
   3  12  13       2074.74       2084.06        77.58 o
   4  12  13        257.72        200.45        35.94 o
   5  12  13        687.96        717.24        49.47 o
   6  12  13       1163.65       1178.11        60.93 o
   7  12  13         18.52         57.95        33.33 o
   8  12  13       3796.65       3872.47       118.83 o
   9  12  13         28.67         63.84        42.04 o
  10  12  13       3580.22       3656.14       154.70 o
   1  13  13         72.11         91.32        33.51 o
   2  13  13        111.78         96.50        34.72 o
   3  13  13        567.19        536.37        46.43 o
   4  13  13       4111.58       3952.59       103.85 o
   5  13  13        777.75        843.85        55.97 o
   6  13  13       2045.14       1961.48        79.01 o
   7  13  13       1111.81        984.67        66.18 o
   8  13  13         11.44         46.82        42.77 o
   9  13  13        148.56        119.09        47.34 o
   0  14  13        361.09        434.72        63.09 o
   1  14  13        483.47        435.17        45.85 o
   2  14  13        578.07        640.38        50.47 o
   3  14  13        111.41         56.33        36.10 o
   4  14  13        129.03        166.23        51.70 o
   5  14  13        349.84        291.71        43.62 o
   6  14  13       5037.00       5101.62       132.86 o
   7  14  13          5.55         46.57        43.16 o
   8  14  13        394.97        415.57        57.61 o
   1  15  13         21.79         61.85        37.89 o
   2  15  13        301.18        308.29        45.89 o
   3  15  13          7.72        -31.72        34.53 o
   4  15  13        446.51        468.33        49.34 o
   5  15  13         76.08         60.92        38.04 o
   6  15  13        249.73        201.99        47.03 o
   0  16  13         25.15         94.47        56.92 o
   1  16  13        966.46        849.59        78.93 o
   2  16  13        105.42        187.68        47.21 o
   3  16  13        675.78        711.83        73.13 o
   0   0  14      15122.88      14307.51       440.60 o
   1   0  14         75.76        116.92        60.44 o
   2   0  14       1770.73       1696.92        58.74 o
   3   0  14        187.63        193.60        24.43 o
   4   0  14        147.03        168.80        24.41 o
   5   0  14        158.18        140.19        23.89 o
   6   0  14       7437.51       7787.77       168.43 o
   7   0  14       3438.63       3292.20       157.01 o
   8   0  14       2726.73       2964.54       102.22 o
   9   0  14         15.30         40.14        31.88 o
  10   0  14       3072.87       2891.39       118.59 o
  11   0  14       1018.94        980.17        78.63 o
  12   0  14        865.42        716.20        88.57 o
  13   0  14       3530.48       3341.22       177.54 o
  14   0  14       3583.96       3250.64       269.49 o
  15   0  14        366.89        274.50       134.24 o
   1   1  14       2926.15       2959.10        72.71 o
   2   1  14       9466.52       9240.99       116.04 o
   3   1  14        715.21        815.58        27.53 o
   4   1  14       5856.49       5735.16        78.51 o
   5   1  14        580.16        661.90        32.06 o
   6   1  14        734.73        803.95        34.93 o
   7   1  14        610.40        707.65        35.62 o
   8   1  14       4657.66       4656.01        95.05 o
   9   1  14       2062.25       2077.66        58.98 o
  10   1  14      12762.23      12385.51       211.00 o
  11   1  14         71.94         56.47        30.12 o
  12   1  14       3987.84       3914.27       122.87 o
  13   1  14        273.96        241.57        50.90 o
  14   1  14        106.38         30.32        48.50 o
   0   2  14      43646.61      43135.16       839.42 o
   1   2  14       3860.20       4099.23        89.39 o
   2   2  14      16338.40      16831.07       193.72 o
   3   2  14        910.76        907.81        33.19 o
   4   2  14        795.01        858.79        32.75 o
   5   2  14        119.46         84.56        17.45 o
   6   2  14       6149.16       6301.74        97.50 o
   7   2  14       1333.76       1314.97        46.31 o
   8   2  14       7976.71       8388.82       137.16 o
   9   2  14       3005.45       2973.80        85.79 o
  10   2  14        597.50        588.19        43.54 o
  11   2  14       2009.85       2068.47        79.00 o
  12   2  14        897.33        806.24        59.71 o
  13   2  14         30.34        -28.50        41.04 o
  14   2  14       1609.26       1599.86       116.55 o
   1   3  14       3852.11       3742.54        73.84 o
   2   3  14       3651.74       3842.68        71.53 o
   3   3  14        140.79        167.92        19.02 o
   4   3  14       6210.73       6264.16       101.52 o
   5   3  14          2.94        -13.03        14.83 o
   6   3  14       5736.41       6031.18        97.24 o
   7   3  14         68.34        137.34        24.04 o
   8   3  14          5.94        -13.58        19.28 o
   9   3  14        317.93        320.13        31.26 o
  10   3  14       3961.80       3885.93        93.07 o
  11   3  14        230.43        267.80        41.54 o
  12   3  14       2353.11       2350.05       133.43 o
  13   3  14       1340.56       1289.92        84.99 o
  14   3  14       1437.80       1383.37        91.29 o
   0   4  14      13628.13      13856.01       291.40 o
   1   4  14        211.57        249.32        21.86 o
   2   4  14       3664.81       3800.13        80.21 o
   3   4  14         54.03         34.68        16.58 o
   4   4  14        346.60        300.51        29.06 o
   5   4  14        236.57        207.26        28.08 o
   6   4  14        300.44        299.67        33.52 o
   7   4  14        485.50        398.35        29.60 o
   8   4  14      14172.71      14080.54       217.51 o
   9   4  14       1214.70       1194.19        50.84 o
  10   4  14       7404.35       7423.40       145.67 o
  11   4  14        539.74        554.66        47.15 o
  12   4  14        119.16         97.72        39.18 o
  13   4  14         53.96         72.28        47.67 o
  14   4  14        787.71        648.29        69.74 o
   1   5  14       5160.50       5019.76        88.42 o
   2   5  14       7426.69       7190.25       117.34 o
   3   5  14        491.08        470.07        29.67 o
   4   5  14       9558.99       9282.32       135.84 o
   5   5  14        245.17        312.17        26.54 o
   6   5  14       5560.66       5223.78        95.51 o
   7   5  14       1495.96       1570.80        54.31 o
   8   5  14          8.08         24.01        23.08 o
   9   5  14         93.87         89.44        29.01 o
  10   5  14       3620.35       3845.57       104.50 o
  11   5  14        586.03        559.28        52.34 o
  12   5  14       3357.71       3036.02       111.98 o
  13   5  14         18.15         45.08        46.36 o
  14   5  14        194.06        348.20        62.72 o
   0   6  14       3109.17       2964.27        96.75 o
   1   6  14        251.49        244.07        25.89 o
   2   6  14        164.15        221.23        22.78 o
   3   6  14       3492.62       3696.79        73.55 o
   4   6  14       2326.45       2336.71        70.11 o
   5   6  14       2816.54       2783.18        77.91 o
   6   6  14       6733.43       6793.58       117.07 o
   7   6  14        232.63        263.08        29.55 o
   8   6  14       9963.95       9733.07       164.88 o
   9   6  14        293.54        232.31        33.42 o
  10   6  14         29.85         21.98        32.60 o
  11   6  14         21.57        -21.07        31.25 o
  12   6  14       1283.68       1388.11        74.24 o
  13   6  14         55.46         56.90        43.48 o
   1   7  14         42.34         61.74        20.43 o
   2   7  14       5271.70       5382.19       109.98 o
   3   7  14        275.77        370.15        29.66 o
   4   7  14       4443.43       4606.83       116.20 o
   5   7  14       1247.88       1162.88        47.74 o
   6   7  14        680.48        683.85        39.68 o
   7   7  14        481.36        466.95        37.51 o
   8   7  14        352.10        407.50        42.58 o
   9   7  14         93.82        136.49        29.05 o
  10   7  14       5453.76       5507.19       125.45 o
  11   7  14        290.73        304.99        41.98 o
  12   7  14       3874.79       3666.36       130.66 o
  13   7  14        744.04        814.71        70.41 o
   0   8  14       2453.46       2574.34       117.13 o
   1   8  14        133.19        187.28        27.90 o
   2   8  14       2195.68       2513.25        66.11 o
   3   8  14        218.44        282.93        29.42 o
   4   8  14        640.78        725.57        39.86 o
   5   8  14       2626.21       2622.87        75.83 o
   6   8  14       5443.42       5337.19       109.68 o
   7   8  14        451.78        418.86        38.19 o
   8   8  14       2845.40       2897.38        82.81 o
   9   8  14          7.43        -27.92        27.92 o
  10   8  14       1853.02       1785.32        75.97 o
  11   8  14       1005.39       1007.74        60.95 o
  12   8  14       2750.21       2878.93       100.81 o
   1   9  14          3.71        151.10        27.43 o
   2   9  14      10928.00      10968.89       181.76 o
   3   9  14       1466.50       1401.41        57.37 o
   4   9  14      11565.65      11657.20       192.55 o
   5   9  14       1555.32       1513.16        78.14 o
   6   9  14       2504.20       2579.15        80.03 o
   7   9  14        188.80        245.89        35.47 o
   8   9  14         55.36         58.03        31.21 o
   9   9  14        448.80        416.67        45.19 o
  10   9  14       1044.34        979.64        73.23 o
  11   9  14        117.05         91.35        39.54 o
  12   9  14        327.76        402.70        50.96 o
   0  10  14       6934.46       6469.99       178.50 o
   1  10  14        390.20        466.84        39.44 o
   2  10  14       1761.82       1834.92        66.83 o
   3  10  14        168.97         90.05        29.49 o
   4  10  14        697.61        682.67        45.54 o
   5  10  14        161.21        203.79        34.80 o
   6  10  14       3581.10       3631.40        92.73 o
   7  10  14        149.35        142.40        33.87 o
   8  10  14       1354.59       1520.90        66.64 o
   9  10  14        411.91        496.26        49.98 o
  10  10  14       3207.88       3188.74        94.89 o
  11  10  14         41.23         13.38        48.42 o
   1  11  14        183.39        152.63        32.84 o
   2  11  14       1590.10       1585.65        65.58 o
   3  11  14        568.82        487.61        60.18 o
   4  11  14       4908.20       5177.12       113.70 o
   5  11  14        936.75        938.08        54.21 o
   6  11  14       6176.26       6116.17       148.96 o
   7  11  14         42.44         44.40        32.55 o
   8  11  14       1376.87       1270.20        69.20 o
   9  11  14        711.12        629.57        54.92 o
  10  11  14         48.82         18.73        36.24 o
   0  12  14       2049.23       1904.64       104.24 o
   1  12  14        328.19        342.75        40.41 o
   2  12  14       1031.68       1083.55        74.18 o
   3  12  14       1777.76       1904.14        74.63 o
   4  12  14        328.10        290.20        41.94 o
   5  12  14        950.70        920.43        61.82 o
   6  12  14       1523.86       1594.20        77.48 o
   7  12  14        605.04        561.28        49.70 o
   8  12  14       3138.14       3267.60       107.62 o
   9  12  14        386.95        379.62        51.24 o
   1  13  14       1533.89       1460.16        85.38 o
   2  13  14       1000.85       1000.07        59.15 o
   3  13  14         56.70        101.57        35.75 o
   4  13  14        541.86        654.49        51.17 o
   5  13  14        155.26        159.31        44.68 o
   6  13  14         66.81         51.62        37.49 o
   7  13  14        433.27        447.57        52.57 o
   8  13  14       1600.24       1552.33        80.80 o
   0  14  14         24.85         49.21        52.06 o
   1  14  14        211.85        191.64        41.41 o
   2  14  14         35.69         47.88        37.08 o
   3  14  14       1027.32        975.74        62.92 o
   4  14  14        339.95        320.70        47.32 o
   5  14  14       1531.04       1497.69        77.81 o
   6  14  14        333.54        402.50        48.07 o
   7  14  14        428.86        363.46        51.55 o
   1  15  14         11.92        168.97        41.40 o
   2  15  14        358.39        406.66        49.92 o
   3  15  14         24.92        -25.18        37.40 o
   4  15  14        188.95        149.94        43.10 o
   1   1  15       1364.11       1583.96        61.72 o
   2   1  15       1099.77       1182.66        36.95 o
   3   1  15        134.38        150.11        17.97 o
   4   1  15         15.85         -7.31        14.06 o
   5   1  15          4.71         -7.46        15.54 o
   6   1  15        705.97        627.69        32.11 o
   7   1  15         20.50         11.51        22.59 o
   8   1  15         11.05         -9.00        27.26 o
   9   1  15        333.50        434.64        39.38 o
  10   1  15        104.33        111.92        31.91 o
  11   1  15        595.71        594.64        48.54 o
  12   1  15        167.72        141.44        45.26 o
  13   1  15         19.57         14.75        42.83 o
  14   1  15         20.70        -10.13        45.77 o
   0   2  15       3719.45       3698.76       161.95 o
   1   2  15       3062.17       3039.11        63.61 o
   2   2  15         25.92         53.24        16.38 o
   3   2  15         97.61        132.04        18.95 o
   4   2  15          2.29         63.67        14.54 o
   5   2  15         15.55         34.37        17.57 o
   6   2  15        230.49        208.76        25.26 o
   7   2  15       2144.91       2285.83        65.03 o
   8   2  15        241.41        255.36        34.67 o
   9   2  15       1216.81       1221.80        60.41 o
  10   2  15         89.87         90.13        29.74 o
  11   2  15         70.98         82.85        34.40 o
  12   2  15         99.42        103.17        39.81 o
  13   2  15         69.04         51.70        45.04 o
  14   2  15        728.42        679.23        72.76 o
   1   3  15       3099.14       3011.35        70.06 o
   2   3  15        414.04        428.30        29.56 o
   3   3  15         72.16        157.11        19.74 o
   4   3  15        493.56        517.78        31.64 o
   5   3  15          2.86         -1.16        19.49 o
   6   3  15        356.34        341.56        28.96 o
   7   3  15        873.44        753.39        40.66 o
   8   3  15        277.41        249.45        30.84 o
   9   3  15        497.67        501.74        36.56 o
  10   3  15         78.20        109.15        29.36 o
  11   3  15        208.51        178.36        40.16 o
  12   3  15         46.83         79.31        39.83 o
  13   3  15          5.73         15.75        45.08 o
  14   3  15         32.01         46.48        47.77 o
   0   4  15        240.51        272.48        33.64 o
   1   4  15       1282.35       1213.77        54.38 o
   2   4  15        204.70        275.14        27.95 o
   3   4  15        200.93        215.08        27.32 o
   4   4  15        400.98        394.60        40.79 o
   5   4  15          3.17        -21.70        21.70 o
   6   4  15        362.96        413.86        38.73 o
   7   4  15        920.35        912.78        69.74 o
   8   4  15         18.78         63.76        25.67 o
   9   4  15       1548.79       1576.90        58.83 o
  10   4  15        372.34        354.47        38.67 o
  11   4  15       2443.30       2401.69        97.98 o
  12   4  15        393.08        462.49        55.74 o
  13   4  15          5.87         13.97        46.98 o
   1   5  15        339.84        297.95        30.20 o
   2   5  15         52.58         79.29        23.57 o
   3   5  15        239.44        481.71        36.65 o
   4   5  15       1618.62       1626.24        64.12 o
   5   5  15        304.07        387.62        38.00 o
   6   5  15       2678.41       2506.16        65.35 o
   7   5  15         48.41         83.87        24.41 o
   8   5  15          5.42         50.52        25.70 o
   9   5  15        404.54        417.78        37.37 o
  10   5  15        467.87        609.38        52.97 o
  11   5  15        430.94        540.59        50.81 o
  12   5  15        200.13        183.54        48.11 o
  13   5  15       2520.76       2848.57       181.59 o
   0   6  15        579.08        664.78        51.33 o
   1   6  15       1390.92       1398.02        49.82 o
   2   6  15       2663.52       2730.34        99.15 o
   3   6  15         49.01         97.62        21.66 o
   4   6  15        483.05        467.85        32.12 o
   5   6  15          5.06          8.57        21.80 o
   6   6  15        689.99        695.44        38.32 o
   7   6  15        789.91        855.33        43.55 o
   8   6  15        100.99        267.91        29.30 o
   9   6  15        572.30        628.05        50.64 o
  10   6  15          6.54         53.12        30.73 o
  11   6  15        485.52        501.14        46.76 o
  12   6  15          8.69         17.18        42.56 o
  13   6  15        547.12        411.96        58.82 o
   1   7  15        718.75        693.31        42.41 o
   2   7  15       1212.36       1259.63        52.35 o
   3   7  15        448.09        519.24        34.37 o
   4   7  15        276.82        252.04        30.27 o
   5   7  15        257.03        294.70        30.27 o
   6   7  15          2.44        -24.05        24.05 o
   7   7  15       1682.88       1731.25        63.30 o
   8   7  15        883.83        942.40        51.00 o
   9   7  15        130.22        188.60        31.04 o
  10   7  15       2045.47       2052.35        80.02 o
  11   7  15        504.69        535.64        49.68 o
  12   7  15        368.68        276.29        47.29 o
   0   8  15        434.24        458.91        59.29 o
   1   8  15        248.20        248.31        33.69 o
   2   8  15         52.51        116.79        26.11 o
   3   8  15       4167.45       4154.87        87.94 o
   4   8  15         59.29         87.78        28.53 o
   5   8  15       4082.33       3968.27        91.70 o
   6   8  15         48.36         62.24        28.42 o
   7   8  15        336.74        418.77        39.30 o
   8   8  15        373.61        462.27        41.18 o
   9   8  15         38.61         46.05        30.40 o
  10   8  15       1363.78       1264.17        66.76 o
  11   8  15         64.93         79.42        38.51 o
  12   8  15        383.16        442.52        51.04 o
   1   9  15       2295.25       2380.26        72.89 o
   2   9  15        627.12        703.20        44.11 o
   3   9  15       6448.41       6624.01       128.32 o
   4   9  15        159.16        148.39        31.25 o
   5   9  15          4.55         24.54        28.27 o
   6   9  15          8.97         10.68        28.33 o
   7   9  15       1502.58       1523.57        64.59 o
   8   9  15          4.71        -21.17        29.12 o
   9   9  15         95.76         87.22        47.97 o
  10   9  15          6.78        -17.59        40.80 o
  11   9  15       1617.47       1628.58        78.00 o
   0  10  15        442.32        553.31        59.92 o
   1  10  15          2.42         21.09        27.85 o
   2  10  15       1128.09       1272.30        58.77 o
   3  10  15       2050.40       2120.30        74.62 o
   4  10  15          4.34         36.27        29.74 o
   5  10  15       1975.55       1928.07        83.97 o
   6  10  15        205.94        169.65        40.89 o
   7  10  15         50.09         33.35        32.55 o
   8  10  15        537.86        501.30        45.34 o
   9  10  15        431.26        440.52        50.55 o
  10  10  15          1.31          1.82        34.64 o
   1  11  15        442.29        488.22        43.37 o
   2  11  15       1266.50       1317.10        67.39 o
   3  11  15        342.70        510.28        43.93 o
   4  11  15       3655.05       3678.53        95.75 o
   5  11  15       1711.06       1732.41        75.83 o
   6  11  15        374.48        428.39        44.27 o
   7  11  15       1724.53       1753.68        76.36 o
   8  11  15        286.89        319.21        46.33 o
   9  11  15         76.37          5.23        38.63 o
  10  11  15         43.77         16.40        37.11 o
   0  12  15       1212.70       1248.43       103.93 o
   1  12  15         44.04         55.46        33.57 o
   2  12  15       3971.86       3999.07       126.47 o
   3  12  15         30.55         24.11        32.46 o
   4  12  15       1132.23       1136.47        61.17 o
   5  12  15         17.51          8.32        33.73 o
   6  12  15        600.96        667.84        51.85 o
   7  12  15       1876.45       1837.87        99.37 o
   8  12  15         87.72        177.90        43.63 o
   1  13  15        483.15        568.24        51.63 o
   2  13  15       1335.30       1404.12        82.81 o
   3  13  15          4.36         80.21        35.56 o
   4  13  15       1675.10       1551.38        72.26 o
   5  13  15        292.01        269.80        43.54 o
   6  13  15         35.79         48.21        38.04 o
   7  13  15         43.92         25.45        41.97 o
   0  14  15        944.84        978.60        87.63 o
   1  14  15       1336.25       1323.19        71.19 o
   2  14  15          5.00         63.87        38.12 o
   3  14  15       2367.37       2306.71        88.19 o
   4  14  15         27.70         38.77        37.17 o
   5  14  15       1445.33       1379.57        71.84 o
   1  15  15       6138.57       6044.36       139.06 o
   2  15  15         34.32         61.81        39.55 o
   0   0  16        351.68        451.57       132.24 o
   1   0  16      11658.42      11366.28       266.95 o
   2   0  16        207.22        183.63        35.25 o
   3   0  16       6447.26       6759.99       140.62 o
   4   0  16       2234.61       2112.91        65.97 o
   5   0  16       5777.79       6012.72       127.82 o
   6   0  16        901.97        938.56        59.79 o
   7   0  16        426.30        628.59       103.77 o
   8   0  16         11.47         87.92        43.83 o
   9   0  16       1857.69       1923.60       150.27 o
  10   0  16          0.08        -52.19        52.19 o
  11   0  16       7262.65       7625.17       292.44 o
  12   0  16        202.63        128.23       116.21 o
  13   0  16         40.91        -96.18        96.18 o
   1   1  16      51777.05      52078.95       714.16 o
   2   1  16        926.21       1086.03        58.90 o
   3   1  16       1239.76       1470.11        41.47 o
   4   1  16          0.70        -17.09        17.09 o
   5   1  16        566.78        608.66        34.31 o
   6   1  16          0.73         -7.01        21.23 o
   7   1  16       4545.94       4868.01       110.30 o
   8   1  16         63.98         -2.86        34.78 o
   9   1  16      10380.21      10439.81       231.98 o
  10   1  16         38.45         52.71        44.09 o
  11   1  16        229.14        164.68        52.30 o
  12   1  16         21.62        -73.13        73.13 o
  13   1  16        735.16        726.18       117.36 o
   0   2  16        464.35        434.32        73.17 o
   1   2  16       2010.67       2179.21        74.75 o
   2   2  16        604.31        726.13        40.31 o
   3   2  16       6804.26       6874.63       110.29 o
   4   2  16         76.00         79.52        21.43 o
   5   2  16       2040.71       2091.00        58.31 o
   6   2  16         79.24         85.00        26.52 o
   7   2  16         23.40        -20.54        23.97 o
   8   2  16          1.49         29.20        29.91 o
   9   2  16       8631.49       8642.63       196.23 o
  10   2  16        530.54        584.16        64.27 o
  11   2  16       8331.53       8174.58       303.55 o
  12   2  16        110.11         79.05        61.71 o
  13   2  16        944.22        753.73       116.18 o
   1   3  16        293.17        242.25        27.42 o
   2   3  16         75.32         39.40        21.54 o
   3   3  16        121.52        156.25        23.65 o
   4   3  16        506.65        547.22        34.94 o
   5   3  16        352.34        443.02        32.29 o
   6   3  16        168.62        162.29        32.82 o
   7   3  16       5774.96       5716.57       118.00 o
   8   3  16          2.78        -27.20        27.20 o
   9   3  16       1932.72       1873.89        72.15 o
  10   3  16        318.74        308.31        45.70 o
  11   3  16          4.03         -0.30        41.52 o
  12   3  16        149.44        231.81        67.65 o
  13   3  16       1506.87       1662.59       150.84 o
   0   4  16          0.65         15.98        26.26 o
   1   4  16         11.07          9.80        23.87 o
   2   4  16         69.17        109.06        26.19 o
   3   4  16       1795.34       1799.80        59.98 o
   4   4  16        219.28        247.54        31.52 o
   5   4  16       1320.73       1202.73        57.93 o
   6   4  16        280.56        203.21        35.63 o
   7   4  16          1.96        -11.66        29.42 o
   8   4  16        436.42        453.48        44.40 o
   9   4  16       6174.73       6278.41       128.65 o
  10   4  16         94.28         81.33        32.17 o
  11   4  16       5913.50       5427.40       160.93 o
  12   4  16         41.28        126.20        58.81 o
  13   4  16       3648.26       3646.25       320.58 o
   1   5  16       5555.93       5644.24       104.51 o
   2   5  16        112.87        127.29        26.41 o
   3   5  16       1569.57       1714.93        66.26 o
   4   5  16       1676.74       1727.46        68.11 o
   5   5  16       2857.63       2938.27        91.19 o
   6   5  16        721.59        607.68        40.90 o
   7   5  16       8719.91       8496.53       140.59 o
   8   5  16        220.59        239.01        32.29 o
   9   5  16       1891.83       2026.56        68.86 o
  10   5  16        107.53         75.75        33.25 o
  11   5  16        276.89        310.36        48.02 o
  12   5  16        152.69        135.68        48.09 o
   0   6  16        374.67        459.76        47.42 o
   1   6  16       3253.47       3301.28        76.82 o
   2   6  16          6.17         74.74        22.51 o
   3   6  16       9622.32       9805.28       153.68 o
   4   6  16          1.54          2.46        21.29 o
   5   6  16      11773.67      11979.28       195.41 o
   6   6  16         30.16         10.72        23.82 o
   7   6  16       1915.94       1958.04        66.91 o
   8   6  16        735.50        706.09        40.55 o
   9   6  16        601.26        567.26        42.60 o
  10   6  16         43.81         12.63        33.91 o
  11   6  16        799.57        782.59        55.22 o
  12   6  16        517.93        500.66        59.38 o
   1   7  16       8494.67       8786.06       165.74 o
   2   7  16        111.96        119.85        25.43 o
   3   7  16       2987.12       3303.20        75.93 o
   4   7  16        206.84        194.67        28.48 o
   5   7  16       1206.97       1298.48        54.94 o
   6   7  16        101.80        100.48        32.85 o
   7   7  16       6723.83       6867.74       155.39 o
   8   7  16        130.15        108.66        31.80 o
   9   7  16       6209.23       6279.66       127.22 o
  10   7  16         35.43         38.84        35.79 o
  11   7  16       1217.27       1079.82        62.22 o
  12   7  16         48.95        -25.39        42.06 o
   0   8  16          1.93         -2.69        34.93 o
   1   8  16       2294.16       2278.88        69.69 o
   2   8  16        180.14        299.85        33.74 o
   3   8  16      13089.86      13448.73       215.23 o
   4   8  16         40.00         87.11        28.36 o
   5   8  16       7671.96       7978.39       145.92 o
   6   8  16       1033.84       1033.13        52.72 o
   7   8  16       2106.13       1990.29        72.16 o
   8   8  16        366.50        368.38        40.18 o
   9   8  16        672.11        738.44        48.86 o
  10   8  16        495.20        491.71        49.30 o
  11   8  16        183.25        162.18        51.06 o
   1   9  16       1566.54       1569.39        62.66 o
   2   9  16         88.43         64.21        29.17 o
   3   9  16        185.06        235.61        34.55 o
   4   9  16        109.89         88.79        30.55 o
   5   9  16       2724.01       2659.92        82.66 o
   6   9  16          0.46          4.39        29.57 o
   7   9  16       6997.41       6908.00       136.60 o
   8   9  16         89.32        104.11        34.83 o
   9   9  16        268.83        292.64        43.37 o
  10   9  16        107.63        103.15        40.04 o
   0  10  16         71.85         69.83        44.54 o
   1  10  16       1317.06       1336.85        75.13 o
   2  10  16        451.88        511.11        43.35 o
   3  10  16       2081.59       2115.40        85.95 o
   4  10  16          6.65         11.47        30.25 o
   5  10  16        357.30        450.65        43.38 o
   6  10  16        145.24        159.08        35.20 o
   7  10  16        362.18        312.85        51.59 o
   8  10  16         43.15         57.24        35.91 o
   9  10  16       1114.34        992.34        63.58 o
  10  10  16          1.02        -14.65        36.08 o
   1  11  16         48.05         62.42        31.76 o
   2  11  16        864.83        922.42        54.96 o
   3  11  16        540.33        585.80        47.44 o
   4  11  16        352.28        313.65        41.04 o
   5  11  16         46.74         38.93        33.88 o
   6  11  16        148.39        213.41        39.83 o
   7  11  16        494.90        434.21        46.27 o
   8  11  16         59.07         83.58        41.14 o
   9  11  16         29.09         48.26        41.52 o
   0  12  16       2754.15       2826.22       128.88 o
   1  12  16       2389.93       2298.91        83.17 o
   2  12  16        310.64        310.84        41.92 o
   3  12  16       2495.82       2286.50        84.33 o
   4  12  16         78.38        124.98        37.81 o
   5  12  16       1693.39       1571.56        71.55 o
   6  12  16         49.81         -2.23        35.64 o
   7  12  16        983.90        984.68        62.24 o
   1  13  16       3340.65       3341.38       113.52 o
   2  13  16         72.89         79.30        37.70 o
   3  13  16        410.29        529.19        49.62 o
   4  13  16        268.07        230.11        43.27 o
   5  13  16         22.95          1.20        36.79 o
   6  13  16         18.68        -37.66        37.66 o
   0  14  16         25.18         61.33        54.79 o
   1  14  16        245.19        159.14        42.43 o
   2  14  16          1.00         18.74        38.98 o
   3  14  16       2719.28       2804.43       124.56 o
   1   1  17       1104.74       1106.07        54.64 o
   2   1  17         18.80          0.22        24.11 o
   3   1  17        156.23        357.78        39.28 o
   4   1  17          7.42          5.20        22.99 o
   5   1  17         60.35         17.46        25.33 o
   6   1  17       2531.66       2404.61        75.51 o
   7   1  17        703.30        773.30        50.95 o
   8   1  17       2178.84       2216.10        91.01 o
   9   1  17       1119.78       1174.83        82.25 o
  10   1  17        662.25        687.78        70.89 o
  11   1  17        973.43       1025.90        84.39 o
  12   1  17          6.47         -5.32        75.14 o
  13   1  17       1024.91        994.70       238.33 o
   0   2  17       2483.63       2665.47       117.10 o
   1   2  17        519.59        576.79        44.24 o
   2   2  17       2410.76       2518.77        66.66 o
   3   2  17       1540.18       1626.48        60.48 o
   4   2  17          1.60         39.15        21.20 o
   5   2  17       4144.99       4138.33        84.82 o
   6   2  17          1.16         36.44        27.66 o
   7   2  17       6843.91       6862.98       137.78 o
   8   2  17        216.94        222.74        56.75 o
   9   2  17       2310.60       2233.65        97.84 o
  10   2  17        142.81        101.09        61.89 o
  11   2  17        212.59        143.06        62.45 o
  12   2  17       1246.93       1166.38       129.49 o
   1   3  17         33.59         83.50        38.61 o
   2   3  17       1700.74       1730.25        65.46 o
   3   3  17        219.06        242.73        26.90 o
   4   3  17        361.68        431.35        31.76 o
   5   3  17        310.03        274.27        31.50 o
   6   3  17        278.62        240.43        32.07 o
   7   3  17         46.52        112.01        34.49 o
   8   3  17          3.15        -31.28        31.28 o
   9   3  17        634.67        734.18        58.05 o
  10   3  17         93.84        -51.12        51.12 o
  11   3  17        368.05        471.46        75.12 o
  12   3  17        106.08        102.60        62.31 o
   0   4  17        543.24        545.26        58.17 o
   1   4  17        187.87        162.21        31.52 o
   2   4  17        662.92        709.44        43.34 o
   3   4  17        269.13        291.30        31.95 o
   4   4  17        581.82        543.44        46.01 o
   5   4  17         31.44         19.45        29.01 o
   6   4  17         65.18         93.30        33.57 o
   7   4  17       1059.72       1070.69        66.28 o
   8   4  17        240.74        258.22        56.56 o
   9   4  17        501.83        517.20        59.67 o
  10   4  17          2.94         36.19        47.62 o
  11   4  17       1192.35       1111.06       170.21 o
  12   4  17        165.13        111.23        70.87 o
   1   5  17        575.94        681.76        42.07 o
   2   5  17       2841.60       2857.17        92.28 o
   3   5  17       2168.73       2317.06        77.12 o
   4   5  17       2771.41       2562.59        94.76 o
   5   5  17       3451.59       3583.95       117.66 o
   6   5  17       2816.53       2883.81        89.65 o
   7   5  17         65.05         84.30        35.44 o
   8   5  17        110.41         89.94        39.31 o
   9   5  17        963.45        924.84        63.91 o
  10   5  17         24.72         62.31        45.86 o
  11   5  17       1729.56       1832.54       128.74 o
  12   5  17        264.28        269.16       114.45 o
   0   6  17        918.56       1017.37        65.41 o
   1   6  17         83.80        119.34        25.99 o
   2   6  17       1026.75       1188.55        61.28 o
   3   6  17          9.56         26.87        24.38 o
   4   6  17        368.80        418.89        42.09 o
   5   6  17          0.27        -23.78        23.78 o
   6   6  17        368.86        308.28        33.90 o
   7   6  17         35.74         14.61        31.30 o
   8   6  17        166.41        187.19        44.06 o
   9   6  17        144.66         36.12        40.39 o
  10   6  17       1823.46       1990.86       102.71 o
  11   6  17         12.74         50.84        54.79 o
   1   7  17        365.69        423.33        35.56 o
   2   7  17        577.72        619.29        40.75 o
   3   7  17       1122.92       1138.77        49.34 o
   4   7  17        796.95        834.37        46.04 o
   5   7  17       1144.13       1340.07        56.72 o
   6   7  17       1456.55       1543.10        61.13 o
   7   7  17        667.10        763.11        51.08 o
   8   7  17         68.01        131.74        34.69 o
   9   7  17         76.37         48.95        42.64 o
  10   7  17        610.50        621.24        80.36 o
  11   7  17        417.41        406.97        83.37 o
   0   8  17         13.20         15.52        39.00 o
   1   8  17        399.78        423.05        37.58 o
   2   8  17        155.18        335.79        34.53 o
   3   8  17       5727.97       5725.55       116.40 o
   4   8  17       2628.23       2830.95        81.48 o
   5   8  17       9730.79      10012.22       173.79 o
   6   8  17       1226.24       1200.26        56.53 o
   7   8  17        780.98        780.48        49.76 o
   8   8  17       1879.43       1783.67        78.42 o
   9   8  17         39.41         58.48        34.01 o
  10   8  17         26.35        -34.10        48.42 o
   1   9  17       2882.71       2925.49       103.85 o
   2   9  17        239.64        368.96        38.70 o
   3   9  17       2842.79       2866.66        84.52 o
   4   9  17          2.75        -10.24        28.72 o
   5   9  17         87.58        103.95        32.85 o
   6   9  17        154.25        157.76        36.48 o
   7   9  17        307.13        325.00        40.58 o
   8   9  17        377.26        416.64        44.93 o
   9   9  17        693.25        686.88        50.44 o
  10   9  17         49.71         60.11       114.21 o
   0  10  17       1789.62       1728.62        97.50 o
   1  10  17          2.18          3.65        30.09 o
   2  10  17        303.34        269.76        38.53 o
   3  10  17         55.46        104.18        34.11 o
   4  10  17        732.53        695.26        59.64 o
   5  10  17        504.44        475.72        45.20 o
   6  10  17         61.17         47.43        34.76 o
   7  10  17          3.77          4.52        34.09 o
   8  10  17       1196.95       1178.46        67.45 o
   9  10  17          7.46         79.04        41.04 o
   1  11  17        103.94        103.01        35.08 o
   2  11  17       1423.01       1484.74        67.94 o
   3  11  17        169.37        275.44        41.69 o
   4  11  17       2826.01       2928.98        96.32 o
   5  11  17        591.34        447.49        46.63 o
   6  11  17       1057.08       1107.28        62.36 o
   7  11  17        438.22        469.40        48.71 o
   8  11  17          0.09        -28.81        39.09 o
   0  12  17       4484.01       4640.20       159.68 o
   1  12  17         29.78         61.04        36.63 o
   2  12  17       1641.84       1771.31        75.65 o
   3  12  17         69.72         66.79        37.43 o
   4  12  17        538.26        429.45        47.57 o
   5  12  17        919.54        894.36        58.91 o
   6  12  17       2216.83       1993.08        82.04 o
   1  13  17        335.04        396.69        47.86 o
   2  13  17       3740.76       3675.91       140.28 o
   3  13  17        161.65        133.67        41.05 o
   4  13  17       3549.28       3397.25       105.63 o
   0   0  18        741.16        733.47       163.30 o
   1   0  18        537.90        592.73        83.87 o
   2   0  18        593.74        596.46        50.89 o
   3   0  18       2894.90       2914.40       108.65 o
   4   0  18       5016.60       5105.12       137.38 o
   5   0  18       1819.30       1924.34       144.88 o
   6   0  18       6875.29       6968.98       249.51 o
   7   0  18       5426.26       5249.97       198.54 o
   8   0  18       5507.97       5702.33       201.78 o
   9   0  18        318.09        207.42        80.15 o
  10   0  18        507.45        511.62        95.44 o
  11   0  18          0.17         -6.38        70.12 o
  12   0  18        962.20        823.50       174.32 o
   1   1  18          6.68         -7.67        28.49 o
   2   1  18        672.88        715.40        39.25 o
   3   1  18          4.28         53.19        24.42 o
   4   1  18       6549.88       6548.79       120.58 o
   5   1  18        167.27        178.22        33.42 o
   6   1  18        559.83        529.03        45.26 o
   7   1  18       1304.55       1298.32        82.72 o
   8   1  18       3965.95       4225.38       127.67 o
   9   1  18        688.92        809.09        72.79 o
  10   1  18       7185.83       7194.43       225.55 o
  11   1  18        132.32         95.87        62.91 o
  12   1  18       2768.46       2867.18       195.50 o
   0   2  18      18978.46      18820.51       412.17 o
   1   2  18         24.52         46.65        35.88 o
   2   2  18       4166.62       4313.58        90.27 o
   3   2  18         62.45         54.44        26.26 o
   4   2  18         10.45         -4.03        26.74 o
   5   2  18        245.21        219.92        34.00 o
   6   2  18       6218.44       6171.29       124.31 o
   7   2  18        226.16        289.67        38.48 o
   8   2  18       5279.35       5299.36       149.27 o
   9   2  18        324.27        371.10        61.15 o
  10   2  18       2207.13       2302.28       117.62 o
  11   2  18          4.37        -51.39        51.39 o
  12   2  18        312.16        303.56        89.96 o
   1   3  18        390.90        414.69        59.33 o
   2   3  18       9877.74      10094.53       171.23 o
   3   3  18       1410.19       1474.93        60.78 o
   4   3  18      12056.88      12256.86       217.92 o
   5   3  18        272.80        306.09        37.39 o
   6   3  18       9252.67       9470.73       167.23 o
   7   3  18         73.78         88.88        35.17 o
   8   3  18       1540.11       1583.93        82.32 o
   9   3  18         81.17         35.23        47.46 o
  10   3  18        452.43        491.72        77.49 o
  11   3  18       1698.08       1620.72       119.88 o
  12   3  18       1169.52       1310.89       124.13 o
   0   4  18      23319.29      23392.52       558.49 o
   1   4  18        569.94        703.62        47.29 o
   2   4  18      11014.81      11624.44       220.72 o
   3   4  18        237.67        242.46        38.97 o
   4   4  18        116.13        180.55        36.89 o
   5   4  18        293.35        257.03        42.50 o
   6   4  18       1604.00       1688.21        81.89 o
   7   4  18       1696.45       1586.15        80.06 o
   8   4  18       5193.87       5676.25       143.67 o
   9   4  18        536.80        565.28        66.95 o
  10   4  18       4876.21       4618.23       226.67 o
  11   4  18         26.21         63.93        62.47 o
   1   5  18       1504.14       1343.96        64.19 o
   2   5  18       6300.14       6328.50       142.94 o
   3   5  18          5.36         29.38        33.05 o
   4   5  18       4607.47       4543.99       110.08 o
   5   5  18          4.18         17.15        33.26 o
   6   5  18       4091.56       4021.50       115.38 o
   7   5  18         67.40        169.81        42.70 o
   8   5  18         93.30         54.13        41.55 o
   9   5  18        131.35         96.59        43.42 o
  10   5  18       1863.10       1847.39       101.39 o
  11   5  18         60.30         35.53        61.43 o
   0   6  18         63.99         84.85        37.39 o
   1   6  18        376.58        465.65        36.24 o
   2   6  18        123.69        205.03        38.25 o
   3   6  18        936.15       1077.84        64.44 o
   4   6  18       2100.00       2267.80        83.03 o
   5   6  18       1693.18       1906.69        86.60 o
   6   6  18       2194.27       2119.06        90.99 o
   7   6  18       1320.87       1273.67        74.12 o
   8   6  18       3955.07       3950.54       121.95 o
   9   6  18        593.11        603.64        60.07 o
  10   6  18         16.42         93.47        50.14 o
   1   7  18       1154.60       1218.43        53.87 o
   2   7  18       2556.27       2734.45       112.78 o
   3   7  18         93.24         98.63        29.80 o
   4   7  18        710.04        724.55        54.32 o
   5   7  18        380.03        421.11        67.95 o
   6   7  18        136.14        111.51        41.92 o
   7   7  18         50.42        125.50        43.43 o
   8   7  18       4841.36       5065.08       141.48 o
   9   7  18        279.03        296.04        58.13 o
  10   7  18       6323.35       6142.53       183.14 o
   0   8  18       4626.78       4928.55       150.86 o
   1   8  18         84.56         81.81        30.69 o
   2   8  18        191.63        241.66        35.00 o
   3   8  18         25.95         45.79        30.59 o
   4   8  18        579.68        524.15        42.26 o
   5   8  18         23.27         24.76        29.98 o
   6   8  18       5554.21       5423.57       142.64 o
   7   8  18        400.11        457.88        54.63 o
   8   8  18       2018.44       1901.84       146.06 o
   9   8  18          1.69        -45.37        45.37 o
   1   9  18        936.27        920.34        52.64 o
   2   9  18       3771.88       4044.35        99.30 o
   3   9  18        744.22        882.37        52.50 o
   4   9  18       5626.78       5648.47       120.32 o
   5   9  18          1.00          8.10        31.80 o
   6   9  18       1699.26       1760.55        74.08 o
   7   9  18         10.01         -6.67        41.61 o
   8   9  18        185.48        204.01        51.56 o
   0  10  18       5073.46       5032.14       161.56 o
   1  10  18         36.52         51.57        35.03 o
   2  10  18       3985.66       4142.27       103.90 o
   3  10  18       1298.44       1340.45        64.88 o
   4  10  18       1154.45       1224.34        62.57 o
   5  10  18        860.63        838.05        54.17 o
   6  10  18        541.79        553.10        48.41 o
   7  10  18        104.10         77.17        40.80 o
   1  11  18         51.60        130.59        37.04 o
   2  11  18       1889.67       1887.90       106.91 o
   3  11  18        216.69        223.77        40.37 o
   4  11  18       6042.07       5813.01       140.57 o
   5  11  18        418.34        433.96        55.85 o
   6  11  18       2756.83       2462.77        93.18 o
   0  12  18       2402.74       2501.74       126.73 o
   1  12  18         33.21         48.64        37.65 o
   2  12  18       1750.70       1741.99        77.25 o
   3  12  18        917.75        848.66        58.20 o
   4  12  18         72.30         72.37        38.56 o
   1  13  18        772.04        806.43        58.74 o
   1   1  19       1414.60       1439.37        67.55 o
   2   1  19         67.62         40.54        25.70 o
   3   1  19          0.42         -3.28        26.12 o
   4   1  19       1186.79       1113.61        55.66 o
   5   1  19        898.24        931.53        52.63 o
   6   1  19       2090.65       2387.11        87.44 o
   7   1  19         28.96         18.65        34.90 o
   8   1  19       5958.32       5604.89       154.64 o
   9   1  19         74.94         35.94        49.29 o
  10   1  19       1860.91       2104.51       115.12 o
  11   1  19        369.50        303.98        78.45 o
   0   2  19      25531.64      25082.29       530.55 o
   1   2  19        613.24        516.71        50.47 o
   2   2  19       4601.88       4713.65       128.67 o
   3   2  19        600.80        595.69        42.65 o
   4   2  19       1612.72       1628.67        65.93 o
   5   2  19         11.66        -27.75        27.75 o
   6   2  19       1323.18       1371.08        63.09 o
   7   2  19         18.20         56.80        39.38 o
   8   2  19        943.70       1095.54        75.92 o
   9   2  19          1.53        -43.67        43.67 o
  10   2  19       2995.25       3067.98       138.95 o
  11   2  19        290.06        160.43        67.84 o
   1   3  19       1536.59       1598.17       101.71 o
   2   3  19       1087.19       1140.73        60.53 o
   3   3  19          4.06         92.34        31.38 o
   4   3  19          7.84         -6.82        29.62 o
   5   3  19        145.56        123.47        33.35 o
   6   3  19        128.04        113.41        37.33 o
   7   3  19          4.80        -10.37        33.60 o
   8   3  19        111.94         82.97        47.65 o
   9   3  19         14.46        -34.90        51.25 o
  10   3  19          8.90        -47.44        56.52 o
  11   3  19         96.21        155.67        68.61 o
   0   4  19        362.22        539.55        97.04 o
   1   4  19          4.89         38.69        30.94 o
   2   4  19       1805.94       1785.64        74.68 o
   3   4  19         38.25         41.79        33.68 o
   4   4  19         20.29         44.38        35.40 o
   5   4  19        101.23         70.94        38.80 o
   6   4  19       1422.28       1335.81        74.68 o
   7   4  19        322.93        257.53        47.31 o
   8   4  19       1864.81       1807.24       102.80 o
   9   4  19        618.10        513.92        65.42 o
  10   4  19        256.78        214.82        71.61 o
   1   5  19       5304.93       5459.74       150.52 o
   2   5  19       2032.67       2209.27        84.43 o
   3   5  19        144.47        141.59        37.47 o
   4   5  19      14962.93      15035.92       279.41 o
   5   5  19         84.94         90.26        40.93 o
   6   5  19       7947.74       7776.68       174.65 o
   7   5  19          1.95        -30.72        47.79 o
   8   5  19       2906.22       2713.12       107.06 o
   9   5  19       1027.67       1070.30        73.42 o
  10   5  19       1873.05       2103.15       192.32 o
   0   6  19       8357.57       8401.99       373.62 o
   1   6  19        383.08        373.74        40.49 o
   2   6  19       1775.37       1990.98        83.41 o
   3   6  19         12.70         -4.13        34.65 o
   4   6  19        712.04        757.67        65.74 o
   5   6  19         47.46         12.92        38.66 o
   6   6  19          2.69         -1.31        39.15 o
   7   6  19        496.41        630.18        76.91 o
   8   6  19        413.19        455.97        55.19 o
   9   6  19       1665.52       1593.60        97.65 o
   1   7  19       1824.61       1894.31        67.53 o
   2   7  19        921.03        999.32        59.09 o
   3   7  19         63.53         87.58        40.58 o
   4   7  19        444.37        443.66        52.92 o
   5   7  19        215.94        280.90        47.51 o
   6   7  19          2.21         33.34        41.40 o
   7   7  19        153.89        128.07        45.33 o
   8   7  19        115.72         78.91        45.84 o
   9   7  19         12.66         42.61        52.53 o
   0   8  19        156.17        186.22        49.09 o
   1   8  19         34.43         29.66        33.10 o
   2   8  19       1105.97       1145.74       104.17 o
   3   8  19         18.37         29.13        41.01 o
   4   8  19       2510.48       2132.55       110.07 o
   5   8  19         16.98          9.68        41.17 o
   6   8  19        527.60        464.21        56.26 o
   7   8  19        125.00         94.99        45.82 o
   8   8  19        258.38        206.45        51.63 o
   1   9  19        264.91        201.76        36.67 o
   2   9  19        155.40        145.52        35.93 o
   3   9  19        507.12        592.61        65.22 o
   4   9  19       1392.87       1513.10        82.31 o
   5   9  19        345.24        310.43        51.83 o
   6   9  19       1178.55       1069.18        77.32 o
   7   9  19         11.82         38.97        46.55 o
   0  10  19         12.95          4.85        46.75 o
   1  10  19        551.42        621.46        49.97 o
   2  10  19          6.37         -9.61        32.94 o
   3  10  19        261.83        315.59        42.42 o
   4  10  19         39.54         25.53        37.72 o
   5  10  19        179.66        154.97        50.27 o
   6  10  19        379.16        210.88        53.09 o
   1  11  19        245.19        317.16        44.38 o
   2  11  19       2109.97       2129.04        82.32 o
   3  11  19          1.23          1.95        35.51 o
   4  11  19       4136.49       4078.31       109.23 o
   0  12  19       9628.73       9446.12       255.06 o
   1  12  19        167.19        185.48        43.92 o
   0   0  20       5631.89       5148.35       373.58 o
   1   0  20         94.75         24.60        50.37 o
   2   0  20       1157.29       1230.24        94.78 o
   3   0  20      10837.21      10662.44       235.01 o
   4   0  20        559.44        529.39        57.05 o
   5   0  20       7663.65       7874.77       213.59 o
   6   0  20        117.70        156.55        59.08 o
   7   0  20       2990.34       2753.52       147.47 o
   8   0  20        177.38        108.31       117.21 o
   9   0  20        460.25        415.27        92.79 o
  10   0  20       1484.54       1532.09       262.48 o
   1   1  20       7580.77       7504.46       151.13 o
   2   1  20         11.25          0.03        28.58 o
   3   1  20       1690.14       1871.43        66.57 o
   4   1  20        904.54        894.36        52.76 o
   5   1  20       1789.17       1795.91        72.75 o
   6   1  20        984.74       1039.14        78.72 o
   7   1  20       5821.14       5891.89       158.82 o
   8   1  20       2516.73       2562.26       123.93 o
   9   1  20       1960.25       2072.04       115.63 o
  10   1  20        763.55        674.71        76.82 o
   0   2  20       1296.06       1325.69       171.03 o
   1   2  20        715.25        733.60        64.41 o
   2   2  20       2114.22       2357.94       111.70 o
   3   2  20       4181.97       4205.36       123.40 o
   4   2  20        153.56        153.02        33.93 o
   5   2  20       4560.97       4562.74       114.72 o
   6   2  20        664.77        573.31        59.31 o
   7   2  20        217.12        177.59        45.91 o
   8   2  20       1359.63       1307.87        99.79 o
   9   2  20       1999.74       1854.81       110.41 o
  10   2  20          4.99         20.73        50.89 o
   1   3  20        370.83        419.55        65.79 o
   2   3  20       3116.58       3122.93       122.57 o
   3   3  20         61.40        139.43        48.56 o
   4   3  20       6018.70       6223.43       147.76 o
   5   3  20       1535.66       1669.01        81.74 o
   6   3  20       7294.72       7300.82       186.87 o
   7   3  20       1425.79       1416.51       106.80 o
   8   3  20       2185.88       2228.85       126.09 o
   9   3  20       1165.96       1262.21       145.86 o
  10   3  20        166.83        188.77        68.82 o
   0   4  20       8852.42       8700.62       338.39 o
   1   4  20         78.63         12.95        51.51 o
   2   4  20       2425.96       2570.79       107.51 o
   3   4  20        866.24       1100.43        65.43 o
   4   4  20       1284.39       1444.57        75.01 o
   5   4  20       1275.31       1315.02        73.85 o
   6   4  20         11.65         -8.81        38.04 o
   7   4  20        338.86        353.64        65.11 o
   8   4  20       2029.45       1899.48        92.83 o
   9   4  20       2303.49       2255.54       126.97 o
   1   5  20      12531.65      12573.62       243.65 o
   2   5  20       1517.85       1595.21        75.88 o
   3   5  20       1502.63       1768.79        81.35 o
   4   5  20        399.16        383.54        48.88 o
   5   5  20       1542.68       1446.58        76.96 o
   6   5  20         30.46         58.33        41.61 o
   7   5  20       2431.80       2394.64       114.55 o
   8   5  20        204.50        338.85        54.35 o
   9   5  20        549.16        431.81        64.01 o
   0   6  20        672.41        792.19       148.27 o
   1   6  20       1716.99       1848.69        89.90 o
   2   6  20       3180.41       3321.31       107.64 o
   3   6  20       9295.32       9165.88       194.80 o
   4   6  20        818.34        874.74        63.72 o
   5   6  20       3565.08       3758.47       119.24 o
   6   6  20          4.56         33.47        40.87 o
   7   6  20         30.94         19.77        43.52 o
   8   6  20          4.46        -42.15        42.15 o
   1   7  20       5225.31       5141.96       133.39 o
   2   7  20        590.42        649.51        57.09 o
   3   7  20       2483.46       2700.75       103.42 o
   4   7  20       4335.22       4196.07       124.56 o
   5   7  20         13.76         -7.80        41.09 o
   6   7  20       2855.00       2873.43       111.70 o
   7   7  20       2703.45       2545.86       124.60 o
   8   7  20        826.12        906.13        86.16 o
   0   8  20         51.38         59.57        45.90 o
   1   8  20        653.82        653.32        71.83 o
   2   8  20        187.06        142.17        46.76 o
   3   8  20       1871.26       1732.33        86.24 o
   4   8  20        878.88        885.29        77.13 o
   5   8  20       2152.06       2222.63       156.93 o
   6   8  20         95.30         84.78        47.11 o
   7   8  20        247.68        234.94        54.67 o
   1   9  20        745.85        742.41        53.65 o
   2   9  20        448.34        371.92        53.51 o
   3   9  20        114.69         84.85        44.69 o
   4   9  20       1607.49       1503.53        85.27 o
   5   9  20       2043.37       2055.68       100.11 o
   6   9  20       1793.88       1766.47        93.70 o
   0  10  20       1581.58       1791.10       135.07 o
   1  10  20         22.62          3.99        35.21 o
   2  10  20       4647.04       4938.08       160.14 o
   3  10  20       1028.14        884.25        87.24 o
   4  10  20        374.43        373.15        57.90 o
   1  11  20        563.71        604.34        51.80 o
   1   1  21       2966.42       2893.21        99.70 o
   2   1  21        396.95        376.85        50.74 o
   3   1  21        891.77        834.69        58.87 o
   4   1  21          8.15         26.36        32.12 o
   5   1  21         38.89         20.11        33.92 o
   6   1  21        800.42        796.60        58.58 o
   7   1  21        153.20        207.75        50.75 o
   8   1  21       1094.86       1064.61       108.42 o
   9   1  21       1764.44       2113.88       117.34 o
   0   2  21       1210.59       1260.44       113.57 o
   1   2  21        953.77        999.01        72.98 o
   2   2  21       1219.01       1277.60        79.48 o
   3   2  21       1134.97       1121.69        68.30 o
   4   2  21        536.08        602.61        47.55 o
   5   2  21       1890.24       2003.67        77.73 o
   6   2  21        124.04         97.55        39.59 o
   7   2  21       1397.14       1514.64        92.32 o
   8   2  21        131.71        108.21        53.59 o
   9   2  21        821.91        868.84       124.62 o
   1   3  21       1640.93       1780.60       116.71 o
   2   3  21          0.47         48.32        54.03 o
   3   3  21        309.07        396.80        47.66 o
   4   3  21         11.61         24.88        37.87 o
   5   3  21        127.86        178.88        44.87 o
   6   3  21       1202.54       1127.61       109.58 o
   7   3  21        141.03         44.03        45.38 o
   8   3  21        788.33        769.40        74.28 o
   0   4  21        191.02        176.96        90.38 o
   1   4  21         63.43        104.94        57.67 o
   2   4  21       1126.37       1004.89        92.36 o
   3   4  21        425.16        422.87        49.39 o
   4   4  21        335.24        335.44        48.33 o
   5   4  21        620.00        618.51        57.42 o
   6   4  21         24.17        -26.17        40.44 o
   7   4  21         69.04          5.46        43.34 o
   8   4  21        268.16        283.73        58.11 o
   1   5  21       2704.09       2527.66       137.36 o
   2   5  21        387.64        388.27        72.37 o
   3   5  21        174.55        204.38        43.45 o
   4   5  21         20.84        -22.24        36.66 o
   5   5  21         20.27          6.47        40.31 o
   6   5  21        907.73        926.97        69.70 o
   7   5  21         41.62         69.10        44.50 o
   8   5  21       2605.52       2819.78       181.58 o
   0   6  21        966.86        887.25       127.75 o
   1   6  21        128.91        159.53        74.33 o
   2   6  21        108.78         23.28        49.77 o
   3   6  21        183.17        125.40        47.94 o
   4   6  21       1060.55        924.55        67.24 o
   5   6  21          0.59        -38.46        38.46 o
   6   6  21        165.26        145.08        49.15 o
   7   6  21        248.20        136.33        60.32 o
   1   7  21       1621.83       1523.68       111.02 o
   2   7  21        192.21        217.08        48.33 o
   3   7  21        194.84        208.06        47.64 o
   4   7  21        152.75        141.03        47.23 o
   5   7  21          9.64        -30.32        42.39 o
   6   7  21          1.32         21.45        52.57 o
   0   8  21       1647.46       1506.84       162.91 o
   1   8  21        770.77        751.99        88.22 o
   2   8  21       1134.52       1207.92        75.67 o
   3   8  21       1985.81       2121.64        98.22 o
   4   8  21        148.93        136.03        48.26 o
   5   8  21       3088.87       2917.35       115.16 o
   1   9  21       6810.30       6441.97       172.44 o
   2   9  21        985.39       1110.24        77.05 o
   3   9  21        803.73        751.97        66.14 o
   0   0  22        803.85        776.63       197.36 o
   1   0  22        115.37        128.77        61.03 o
   2   0  22        990.08       1028.86       127.48 o
   3   0  22       3070.50       3129.76       150.94 o
   4   0  22        907.15       1065.78       111.08 o
   5   0  22       2458.00       2570.54       143.11 o
   6   0  22       4377.72       4215.52       177.41 o
   7   0  22       6064.62       5999.92       261.18 o
   1   1  22       2730.82       2864.70       102.90 o
   2   1  22       2106.90       2183.94        95.59 o
   3   1  22       1176.79       1137.28        78.33 o
   4   1  22       6891.03       7019.26       174.71 o
   5   1  22          6.26         -3.74        43.81 o
   6   1  22       3642.04       3604.83       130.30 o
   7   1  22        556.61        618.85        78.08 o
   0   2  22        389.32        356.92        98.46 o
   1   2  22       1200.93       1133.32        98.70 o
   2   2  22       1616.76       1569.33        97.72 o
   3   2  22       1394.46       1304.49       101.14 o
   4   2  22        322.04        186.04        52.25 o
   5   2  22        154.85        113.13        38.80 o
   6   2  22       3372.50       3426.55       136.67 o
   7   2  22        593.80        715.56        94.20 o
   1   3  22        272.19        305.12        68.84 o
   2   3  22       2627.41       2448.65       135.19 o
   3   3  22        392.83        440.72        76.58 o
   4   3  22       7769.31       7795.06       300.84 o
   5   3  22        543.45        528.57        55.89 o
   6   3  22       1307.71       1302.08        96.58 o
   7   3  22        671.40        619.93        70.05 o
   0   4  22        602.91        572.50       187.34 o
   1   4  22         28.67        -54.70        65.94 o
   2   4  22        197.13        174.35        63.72 o
   3   4  22         15.80         95.91        61.67 o
   4   4  22        348.33        366.79        72.57 o
   5   4  22        120.93         34.29        42.13 o
   6   4  22       3955.44       3804.55       156.64 o
   1   5  22        329.74        413.34        72.39 o
   2   5  22        438.47        450.16        99.68 o
   3   5  22        115.55        188.78        64.35 o
   4   5  22       2248.50       2285.49       129.03 o
   5   5  22       1351.47       1301.27        95.58 o
   6   5  22        191.69        165.78        50.28 o
   0   6  22       4067.47       4518.30       323.59 o
   1   6  22          2.86         48.94        61.49 o
   2   6  22        276.94        328.37        72.26 o
   3   6  22       2069.21       1837.72       122.33 o
   4   6  22         28.44         38.98        43.83 o
   5   6  22       4539.15       4383.70       132.22 o
   1   7  22       2281.37       2039.45       129.97 o
   2   7  22       1623.51       1796.26       123.45 o
   3   7  22       2017.12       2042.62       131.42 o
   4   7  22       2526.63       2396.36       105.00 o
   0   8  22      11267.92      11295.19       433.10 o
   1   8  22        133.24        241.29        73.17 o
   2   8  22       6579.52       6185.02       326.22 o
   1   1  23       1307.72       1259.37        78.01 o
   2   1  23        281.02        318.87        55.98 o
   3   1  23        344.30        432.15        61.50 o
   4   1  23        726.92        777.60        72.90 o
   5   1  23        147.26        100.41        61.18 o
   6   1  23        145.32        101.61       110.27 o
   0   2  23          0.10        -68.12        76.94 o
   1   2  23        760.45        777.16        89.91 o
   2   2  23        180.05        263.12        68.03 o
   3   2  23        569.94        498.69        77.97 o
   4   2  23         18.77         35.75        53.12 o
   5   2  23        129.08         55.34        55.54 o
   1   3  23         35.20         89.15        61.16 o
   2   3  23        108.45        112.40        62.79 o
   3   3  23         48.59        134.00        66.33 o
   4   3  23        191.97        224.06       112.50 o
   5   3  23        255.91        229.25        73.13 o
   0   4  23        451.04        230.19        99.52 o
   1   4  23         11.31        -52.07        52.07 o
   2   4  23        535.70        528.93        82.30 o
   3   4  23        110.53         85.85        64.92 o
   4   4  23          3.43        -63.17        71.14 o
   1   5  23        655.99        615.62        84.76 o
   2   5  23       1305.57       1206.98       155.24 o
   3   5  23       1170.33       1009.85        98.70 o
   0   6  23        125.86         27.40        91.18 o
   1   6  23         89.13         43.04        65.13 o
   2   6  23          5.46        -14.44        61.84 o
   0   0  24        283.76        391.41       109.79 o
   1   0  24        117.14        135.13        67.27 o
   2   0  24         16.32         21.79        68.54 o
   3   0  24       3415.80       3796.79       247.94 o
   1   1  24        735.20        743.90        72.92 o
   2   1  24        546.39        459.98        66.31 o
   3   1  24       1002.99       1067.39        83.59 o
   0   2  24        272.94        255.67       105.55 o
   1   2  24        132.47        151.64        68.53 o
   2   2  24        288.20        217.98        72.49 o
   1   3  24       2887.58       2945.06       157.31 o
                                                
