# Supplementary material for: Crystal structures of [Cu(phen)(H2O)3(MF6)]·H2O (M = Ti, Zr, Hf) and [Cu(phen)(H2O)2F]2[HfF6]·H2O
Source: Acta Crystallogr E Crystallogr Commun. 2021 Jan 26;77(Pt 2):165–70. doi: 10.1107/S2056989021000645 (PMC7869530; doi:10.1107/S2056989021000645)
Supplement: Supplementary file 3 [file e-77-00165-IIsup3.hkl]

#
# h,k,l, Fc-squared, Fo-squared, sigma(Fo-squared), status flag
#
data_II
_shelx_title ' work1 in P21/n #  14'
_shelx_refln_list_code          4
_shelx_F_calc_maximum      259.23
_exptl_crystal_F_000      1028.00
_reflns_d_resolution_high  0.6193

loop_
 _space_group_symop_operation_xyz
 'x, y, z'
 '-x+1/2, y+1/2, -z+1/2'
 '-x, -y, -z'
 'x-1/2, -y-1/2, z-1/2'

_cell_length_a     9.9486
_cell_length_b    17.3006
_cell_length_c    10.0022
_cell_angle_alpha  90.000
_cell_angle_beta   95.133
_cell_angle_gamma  90.000

_shelx_F_squared_multiplier     1.000

loop_
 _refln_index_h
 _refln_index_k
 _refln_index_l
 _refln_F_squared_calc
 _refln_F_squared_meas
 _refln_F_squared_sigma
 _refln_observed_status
   2   0   0       4884.37       5234.43        53.15 o
   4   0   0       8438.77       7479.40        62.71 o
   6   0   0       4444.36       4656.71        40.77 o
   8   0   0       2344.86       2423.06        28.84 o
  10   0   0        112.94        118.08         9.74 o
  12   0   0        167.31        147.11        15.73 o
  14   0   0       1250.63       1293.53        43.81 o
   1   1   0        337.57        360.84         3.44 o
   2   1   0        483.79        494.24         5.34 o
   3   1   0        531.59        535.52         5.10 o
   4   1   0       7741.77       7994.02        45.26 o
   5   1   0       7587.90       8296.36        46.14 o
   6   1   0        457.39        529.95         5.50 o
   7   1   0       1167.64       1164.92        10.39 o
   8   1   0       4657.95       4722.87        33.49 o
   9   1   0        425.92        437.01         8.43 o
  10   1   0       1260.15       1257.29        21.13 o
  11   1   0        443.39        419.93        13.79 o
  12   1   0       5465.85       5361.36        77.39 o
  13   1   0         90.34         86.74         9.44 o
  14   1   0         38.47         36.74         7.86 o
  15   1   0        428.64        425.39        24.88 o
   0   2   0        720.42        784.15        11.10 o
   1   2   0      10327.58      10009.07        69.75 o
   2   2   0       2602.40       2672.14        20.27 o
   3   2   0       3329.17       3072.99        20.27 o
   4   2   0       2877.99       2817.83        17.67 o
   5   2   0       6709.18       6939.26        39.29 o
   6   2   0        503.85        554.99         8.39 o
   7   2   0      10657.62      10601.32        59.89 o
   8   2   0        247.59        239.61         5.68 o
   9   2   0         62.04         43.87         3.65 o
  10   2   0          4.21          9.68         3.55 o
  11   2   0       3980.69       3992.64        52.13 o
  12   2   0         50.92         48.92         6.61 o
  13   2   0         24.16         15.18         6.33 o
  14   2   0          3.53         -1.74         5.87 o
  15   2   0        391.98        363.97        23.42 o
   1   3   0      54402.11      51240.37       738.19 o
   2   3   0       1356.54       1339.73         9.58 o
   3   3   0        352.80        286.79         3.54 o
   4   3   0          0.69          4.49         0.82 o
   5   3   0       4780.38       4390.06        27.10 o
   6   3   0          6.88         10.77         1.18 o
   7   3   0        291.01        273.46         4.98 o
   8   3   0         63.27         62.60         3.14 o
   9   3   0        905.51        975.49        14.63 o
  10   3   0        978.76       1034.01        18.47 o
  11   3   0       2185.35       2174.24        33.58 o
  12   3   0         12.48         17.01         4.84 o
  13   3   0        357.24        366.41        17.40 o
  14   3   0        367.57        365.76        18.33 o
  15   3   0        870.51        875.80        40.88 o
   0   4   0       7732.28       7423.71        64.99 o
   1   4   0        137.45        147.85         2.71 o
   2   4   0        294.62        289.26         3.47 o
   3   4   0       5020.31       4815.68        29.06 o
   4   4   0      15125.29      15192.83        80.46 o
   5   4   0       6483.33       6873.03        39.86 o
   6   4   0       2164.06       1994.99        14.49 o
   7   4   0       5246.39       5198.58        34.71 o
   8   4   0       1402.48       1384.34        14.62 o
   9   4   0       5154.60       5004.30        50.60 o
  10   4   0         90.70         70.92         6.20 o
  11   4   0       4116.03       3963.32        52.45 o
  12   4   0        101.52         93.49         7.91 o
  13   4   0       1288.48       1270.60        27.94 o
  14   4   0        195.00        214.64        14.45 o
  15   4   0        285.37        292.61        18.06 o
   1   5   0      27965.31      27103.93       154.54 o
   2   5   0       4231.45       4582.39        30.17 o
   3   5   0       1280.90       1120.61         8.89 o
   4   5   0       4330.06       4118.04        24.30 o
   5   5   0       2459.54       2574.32        16.68 o
   6   5   0       1327.76       1288.63        11.21 o
   7   5   0       3025.02       2968.82        22.22 o
   8   5   0       5217.99       5354.91        42.83 o
   9   5   0         70.89         98.09         5.90 o
  10   5   0         10.85         20.94         4.20 o
  11   5   0        458.61        419.36        15.54 o
  12   5   0       3498.55       3431.55        48.06 o
  13   5   0        897.46        912.95        23.39 o
  14   5   0         86.18         88.91        10.35 o
  15   5   0        123.17        151.79        13.68 o
   0   6   0       9806.50       9442.51        84.29 o
   1   6   0         23.07         40.64         1.92 o
   2   6   0       1825.67       1670.27        11.97 o
   3   6   0      11550.79      11589.73        64.43 o
   4   6   0       7766.74       7640.14        45.11 o
   5   6   0       1544.68       1416.26        12.82 o
   6   6   0       1608.37       1709.03        12.63 o
   7   6   0         43.12         38.07         2.50 o
   8   6   0         53.00         61.14         3.86 o
   9   6   0       4918.04       5009.68        51.05 o
  10   6   0        447.06        401.28        12.26 o
  11   6   0        479.38        514.75        14.51 o
  12   6   0          0.07          5.98         4.74 o
  13   6   0        228.51        241.15        13.89 o
  14   6   0          1.08          4.67         5.04 o
  15   6   0        164.50        196.42        16.70 o
   1   7   0       1131.30       1177.99        10.21 o
   2   7   0         65.89         67.43         2.57 o
   3   7   0       1127.52       1207.60         9.80 o
   4   7   0          9.84         15.51         1.55 o
   5   7   0          3.28         11.03         1.76 o
   6   7   0       9605.38       9901.22        58.43 o
   7   7   0       3627.10       3639.56        27.79 o
   8   7   0       1355.81       1371.09        17.80 o
   9   7   0       2586.66       2495.55        38.44 o
  10   7   0       5988.60       5833.68        65.03 o
  11   7   0        137.61        115.33         8.25 o
  12   7   0        340.84        322.25        13.82 o
  13   7   0        187.35        184.83         9.20 o
  14   7   0        414.91        389.68        16.63 o
  15   7   0        556.65        592.27        20.31 o
   0   8   0       6725.20       7100.94        60.46 o
   1   8   0       1296.82       1519.15        12.59 o
   2   8   0      29785.65      28179.21       148.90 o
   3   8   0       4996.17       5112.88        30.23 o
   4   8   0        420.28        403.79         7.13 o
   5   8   0        659.82        610.48         6.89 o
   6   8   0       3892.53       3775.04        25.58 o
   7   8   0       2123.62       2119.16        19.89 o
   8   8   0        179.77        170.51         5.80 o
   9   8   0          6.07          8.55         3.23 o
  10   8   0        680.98        652.75        15.52 o
  11   8   0       1155.44       1144.63        23.67 o
  12   8   0        553.60        531.87        14.63 o
  13   8   0        166.20        177.01         9.33 o
  14   8   0        522.78        512.65        19.16 o
  15   8   0        958.06       1007.43        38.58 o
   1   9   0      18975.41      19296.53       108.81 o
   2   9   0        323.90        391.57         5.46 o
   3   9   0       7556.14       7691.65        43.35 o
   4   9   0        341.32        359.62         5.05 o
   5   9   0        402.27        411.05         5.64 o
   6   9   0        571.14        558.48         7.56 o
   7   9   0        434.78        465.42         8.07 o
   8   9   0        281.60        276.97         9.60 o
   9   9   0         30.10         35.09         4.36 o
  10   9   0       3571.55       3569.86        40.29 o
  11   9   0        715.76        679.85        16.30 o
  12   9   0          4.05          6.27         4.39 o
  13   9   0        696.17        718.08        16.92 o
  14   9   0       1470.82       1520.42        36.89 o
  15   9   0         23.88         27.37         6.28 o
   0  10   0       1087.44       1286.32        15.83 o
   1  10   0      11605.82      11794.63        65.64 o
   2  10   0       4489.40       4655.99        29.83 o
   3  10   0       2397.02       2389.15        16.69 o
   4  10   0       2105.47       1976.95        15.07 o
   5  10   0      12475.32      12539.77        90.97 o
   6  10   0       2077.99       2161.21        17.86 o
   7  10   0        802.51        838.82        11.65 o
   8  10   0          3.33          5.10         2.79 o
   9  10   0       5755.14       5786.11        57.53 o
  10  10   0         15.54         20.72         4.18 o
  11  10   0        695.60        693.79        15.46 o
  12  10   0         35.72         39.64         5.99 o
  13  10   0       1540.80       1557.91        26.93 o
  14  10   0          4.82          6.77         6.04 o
   1  11   0       1423.28       1354.48        11.88 o
   2  11   0        166.47        179.57         3.96 o
   3  11   0      14390.95      14460.45        79.99 o
   4  11   0       3250.87       3166.24        22.86 o
   5  11   0       1027.63       1031.67        12.40 o
   6  11   0        835.05        855.73        10.26 o
   7  11   0       4351.48       4405.89        38.17 o
   8  11   0          5.60          7.09         2.88 o
   9  11   0        724.68        752.82        14.22 o
  10  11   0         67.16         77.68         5.78 o
  11  11   0        227.26        224.60        10.11 o
  12  11   0        144.91        146.31         9.34 o
  13  11   0        888.96        904.89        23.70 o
  14  11   0        146.78        134.91        11.10 o
   0  12   0        962.91        816.94        11.65 o
   1  12   0        610.27        566.25         7.06 o
   2  12   0      13327.08      13369.51        82.94 o
   3  12   0        123.31        113.42         3.84 o
   4  12   0        672.18        666.34         8.80 o
   5  12   0       2428.05       2437.81        21.77 o
   6  12   0       3042.09       3091.21        26.13 o
   7  12   0        304.98        312.05         8.43 o
   8  12   0        450.47        455.94        11.02 o
   9  12   0       4805.86       4831.35        50.35 o
  10  12   0       1305.65       1291.50        20.48 o
  11  12   0        519.52        518.45        13.99 o
  12  12   0        428.14        455.43        14.49 o
  13  12   0        705.33        676.71        32.14 o
  14  12   0        103.26        109.29        10.26 o
   1  13   0        988.46       1016.78        11.22 o
   2  13   0        964.75        976.65        11.32 o
   3  13   0         68.45         83.25         3.63 o
   4  13   0       1995.05       1920.46        18.69 o
   5  13   0         66.18         55.42         3.29 o
   6  13   0       7603.44       7650.00        57.35 o
   7  13   0        101.93        100.88         5.45 o
   8  13   0        634.85        608.92        12.78 o
   9  13   0        272.06        281.35        11.54 o
  10  13   0       5008.29       4945.47        52.48 o
  11  13   0          8.29         13.14         4.88 o
  12  13   0         28.97         27.69         5.67 o
  13  13   0          1.41         17.24         6.65 o
  14  13   0       1753.90       1783.08        37.36 o
   0  14   0        934.64        898.59        17.87 o
   1  14   0       3686.66       3624.29        30.54 o
   2  14   0       7102.38       7232.34        52.99 o
   3  14   0       2708.38       2668.47        24.80 o
   4  14   0       4355.79       4325.71        36.62 o
   5  14   0        890.02        894.30        11.78 o
   6  14   0       5801.44       5799.29        45.64 o
   7  14   0        457.94        449.44        10.87 o
   8  14   0          1.62          2.12         3.27 o
   9  14   0        640.82        677.31        14.41 o
  10  14   0         14.12         11.72         4.34 o
  11  14   0         41.09         40.13         5.83 o
  12  14   0        158.29        162.84         9.80 o
  13  14   0         88.25        100.00        10.39 o
   1  15   0         48.02         46.94         3.26 o
   2  15   0          2.55          6.03         2.01 o
   3  15   0        938.49        992.12        13.33 o
   4  15   0          6.36         14.69         2.57 o
   5  15   0         12.39         16.68         2.78 o
   6  15   0       2780.48       2811.88        26.76 o
   7  15   0       1044.00       1099.90        17.69 o
   8  15   0       6191.21       6337.34        65.47 o
   9  15   0         33.17         30.80         4.94 o
  10  15   0       1505.78       1508.10        23.68 o
  11  15   0        581.91        600.47        15.36 o
  12  15   0        776.02        779.08        20.41 o
  13  15   0        559.86        546.53        22.49 o
   0  16   0       1965.02       1963.67        28.71 o
   1  16   0       1547.72       1570.39        17.31 o
   2  16   0        423.93        434.90         8.56 o
   3  16   0          9.80         12.23         2.60 o
   4  16   0       3432.89       3487.49        32.71 o
   5  16   0       2899.38       2995.30        29.48 o
   6  16   0          8.42         10.83         2.75 o
   7  16   0        946.65        950.09        16.94 o
   8  16   0       1552.85       1551.49        24.73 o
   9  16   0       1655.80       1612.27        24.47 o
  10  16   0         55.12         50.93         5.96 o
  11  16   0        338.92        310.35        11.95 o
  12  16   0          0.62          2.05         5.93 o
  13  16   0        456.15        429.31        19.34 o
   1  17   0       3101.74       3134.26        30.53 o
   2  17   0        617.75        615.40        11.38 o
   3  17   0       3040.25       3036.89        28.99 o
   4  17   0        491.47        498.01        10.29 o
   5  17   0        935.72        944.79        15.19 o
   6  17   0        321.01        325.49        10.13 o
   7  17   0         57.59         51.61         5.69 o
   8  17   0        773.33        761.29        16.84 o
   9  17   0        187.10        162.12         8.87 o
  10  17   0        234.11        241.10        10.77 o
  11  17   0          2.45          3.66         5.12 o
  12  17   0        151.79        185.02        12.76 o
   0  18   0         35.33         45.76         6.04 o
   1  18   0        756.26        732.87        12.32 o
   2  18   0       1544.47       1539.12        19.88 o
   3  18   0       2152.14       2109.58        25.65 o
   4  18   0         18.70         16.41         3.50 o
   5  18   0        255.16        260.34         9.20 o
   6  18   0        363.50        364.76        11.23 o
   7  18   0       2021.55       1986.94        28.70 o
   8  18   0          2.70          2.30         4.30 o
   9  18   0       1279.29       1278.39        22.06 o
  10  18   0        304.75        287.38        12.87 o
  11  18   0        538.04        564.77        18.24 o
  12  18   0        148.41        139.12        13.22 o
   1  19   0       1317.18       1312.12        18.94 o
   2  19   0         37.38         39.37         4.52 o
   3  19   0       1736.74       1713.31        22.90 o
   4  19   0        173.01        178.43         8.12 o
   5  19   0       1063.97       1046.46        17.97 o
   6  19   0         95.26         91.40         6.86 o
   7  19   0          6.63          2.33         4.46 o
   8  19   0       1327.88       1309.80        24.90 o
   9  19   0        570.45        604.26        17.74 o
  10  19   0        527.30        508.72        19.00 o
  11  19   0        194.28        217.27        16.45 o
   0  20   0       4358.13       4212.01        65.11 o
   1  20   0         44.54         53.44         5.52 o
   2  20   0       1009.25        960.00        17.79 o
   3  20   0       2094.41       2156.13        28.15 o
   4  20   0       3256.83       3286.28        37.79 o
   5  20   0          8.55         22.25         4.63 o
   6  20   0         67.28         68.63         6.52 o
   7  20   0       1714.61       1707.37        29.17 o
   8  20   0        653.68        616.61        18.90 o
   9  20   0          7.15          9.87         5.76 o
  10  20   0         63.60         76.72         8.91 o
  11  20   0        420.76        431.32        19.68 o
   1  21   0         26.68         27.52         5.18 o
   2  21   0        204.44        205.69        11.56 o
   3  21   0         16.59         22.10         4.75 o
   4  21   0       2100.88       2102.92        28.47 o
   5  21   0         56.60         69.60         6.92 o
   6  21   0        122.46        117.07         8.04 o
   7  21   0          4.10          3.09         5.01 o
   8  21   0       2539.50       2532.13        41.94 o
   9  21   0         13.68         14.91         7.05 o
  10  21   0        123.40        124.03        11.25 o
   0  22   0       2468.90       2450.41        45.91 o
   1  22   0        841.20        863.46        18.35 o
   2  22   0          3.69          4.67         4.41 o
   3  22   0        597.62        629.66        15.61 o
   4  22   0       2110.10       2065.20        29.86 o
   5  22   0        181.53        191.27        10.69 o
   6  22   0        101.67        118.46         8.64 o
   7  22   0        846.29        835.16        20.10 o
   8  22   0        753.86        753.53        22.43 o
   9  22   0        102.90         92.78        10.03 o
   1  23   0        547.51        540.48        16.20 o
   2  23   0        150.07        141.81         9.17 o
   3  23   0        938.63        925.09        19.00 o
   4  23   0        375.71        368.56        14.12 o
   5  23   0       1635.80       1662.32        28.04 o
   6  23   0        505.19        558.09        17.13 o
   7  23   0          8.85          0.30         6.19 o
   8  23   0        345.43        322.75        17.30 o
   9  23   0        244.94        232.65        15.78 o
   0  24   0        165.98        147.50        14.44 o
   1  24   0        470.00        497.68        16.73 o
   2  24   0        971.22        947.24        20.51 o
   3  24   0       1178.44       1171.01        23.01 o
   4  24   0         40.01         41.23         6.79 o
   5  24   0         34.48         32.17         6.59 o
   6  24   0        184.74        203.90        12.31 o
   7  24   0       2794.47       2870.75        58.29 o
   8  24   0        175.37        178.20        14.74 o
   1  25   0       1481.50       1482.60        26.71 o
   2  25   0          0.78          0.54         5.04 o
   3  25   0        768.23        756.60        19.52 o
   4  25   0        479.46        508.18        20.46 o
   5  25   0        369.18        355.55        15.40 o
   6  25   0        110.23        114.99        11.30 o
   7  25   0        199.82        216.67        15.54 o
   0  26   0       2313.96       2339.97        99.99 o
   1  26   0        133.64        123.27         9.56 o
   2  26   0         39.92         35.77         7.13 o
   3  26   0         15.33         19.35         6.67 o
   4  26   0        595.80        601.67        22.59 o
   5  26   0        469.86        469.81        21.40 o
   1  27   0         80.65         79.45         8.70 o
   2  27   0          0.18          5.65         6.11 o
   3  27   0        368.06        385.09        19.05 o
   4  27   0        303.42        295.68        22.12 o
 -15   0   1       1097.51       1065.82        49.36 o
 -13   0   1       3391.17       3402.30       100.89 o
 -11   0   1       1424.21       1390.88        53.39 o
  -9   0   1       2157.89       2154.36        36.13 o
  -7   0   1       1937.12       1871.73        18.83 o
  -5   0   1      29947.75      29157.93       230.42 o
  -3   0   1       9531.73       9576.72        92.17 o
   1   0   1      54486.33      48105.15       957.07 o
   3   0   1       2727.55       2812.17        29.35 o
   5   0   1      29815.20      28539.78       210.74 o
   7   0   1        502.94        446.58         9.63 o
   9   0   1       4832.99       4932.75        77.97 o
  11   0   1       1197.58       1165.93        35.50 o
  13   0   1       2171.20       2207.43        56.28 o
  15   0   1         21.68         11.99        13.45 o
 -16   1   1         95.51         97.86        14.14 o
 -15   1   1         13.35         10.81         8.71 o
 -14   1   1        783.66        764.16        22.58 o
 -13   1   1        367.16        406.45        17.03 o
 -12   1   1          2.83          0.43         4.55 o
 -11   1   1       1357.75       1345.93        25.65 o
 -10   1   1       1015.41       1072.98        16.89 o
  -9   1   1        582.31        589.72        10.55 o
  -8   1   1       1070.11       1087.52        11.65 o
  -7   1   1       2494.56       2542.95        16.99 o
  -6   1   1       2130.95       2078.66        14.51 o
  -5   1   1      12230.40      12778.25        72.12 o
  -4   1   1        159.31        155.40         2.75 o
  -3   1   1      45730.40      43950.46       377.92 o
  -2   1   1       2855.02       3129.37        27.01 o
  -1   1   1      16858.82      16856.08       194.45 o
   0   1   1          2.29          7.73         0.59 o
   1   1   1      15691.91      15630.41       113.79 o
   2   1   1      12395.02      12370.51        74.27 o
   3   1   1        733.91        604.81         7.26 o
   4   1   1        926.50       1065.83         8.33 o
   5   1   1        164.44        159.63         3.26 o
   6   1   1       2309.09       2337.24        18.85 o
   7   1   1       1877.99       1954.62        19.65 o
   8   1   1        172.35        172.66         4.34 o
   9   1   1       1840.27       1872.04        21.86 o
  10   1   1       1424.03       1412.79        23.00 o
  11   1   1         50.13         51.08         6.24 o
  12   1   1         28.08         21.76         5.48 o
  13   1   1       2372.08       2372.90        40.80 o
  14   1   1       1311.54       1312.89        32.17 o
  15   1   1         85.53        104.36        15.36 o
 -16   2   1         44.29         46.94        15.93 o
 -15   2   1        782.67        754.72        31.26 o
 -14   2   1         28.24         34.67         5.24 o
 -13   2   1        667.90        680.60        20.38 o
 -12   2   1        594.63        599.55        22.09 o
 -11   2   1       1110.64       1128.81        22.27 o
 -10   2   1        463.05        473.35        10.44 o
  -9   2   1        422.86        443.54         9.16 o
  -8   2   1       1125.51       1081.93        14.68 o
  -7   2   1        426.50        460.60         5.71 o
  -6   2   1      26197.73      26221.74       139.46 o
  -5   2   1        955.36        853.54         7.39 o
  -4   2   1       4317.26       4724.76        30.00 o
  -3   2   1       1313.56       1376.80        11.59 o
  -2   2   1      49377.38      46358.11       656.16 o
  -1   2   1        426.06        481.75         4.32 o
   0   2   1        536.51        463.76         4.19 o
   1   2   1       3468.30       3509.76        24.57 o
   2   2   1      24797.85      23611.40       138.36 o
   3   2   1       1572.12       1635.05        13.64 o
   4   2   1       1735.40       1699.65        12.62 o
   5   2   1      11097.00      11281.53        65.51 o
   6   2   1       8739.79       8860.39        48.81 o
   7   2   1       2829.17       2877.46        20.23 o
   8   2   1       1852.35       1793.03        16.03 o
   9   2   1        188.90        216.71         6.29 o
  10   2   1        416.92        405.76        11.73 o
  11   2   1       1689.88       1671.67        27.51 o
  12   2   1       2739.21       2755.39        42.73 o
  13   2   1        968.40        949.80        23.72 o
  14   2   1        731.29        742.46        23.75 o
  15   2   1        115.65        111.27        14.64 o
 -15   3   1        224.38        232.27        18.80 o
 -14   3   1       1908.40       1905.33        38.29 o
 -13   3   1        377.31        360.69        17.75 o
 -12   3   1        575.52        558.25        16.58 o
 -11   3   1         37.50         33.62         5.47 o
 -10   3   1       8143.37       7966.06        77.06 o
  -9   3   1         24.06         35.36         3.58 o
  -8   3   1         27.21         39.12         2.81 o
  -7   3   1        102.73        105.22         3.14 o
  -6   3   1       8895.82       8941.31        53.93 o
  -5   3   1        301.43        290.98         5.34 o
  -4   3   1        828.97        942.23        11.89 o
  -3   3   1       2681.99       2639.28        18.72 o
  -2   3   1        697.23        703.74         6.12 o
  -1   3   1        882.95        914.47         6.84 o
   0   3   1       7798.99       8100.04        66.93 o
   1   3   1       1963.63       1946.67        15.25 o
   2   3   1        963.80        830.18         7.25 o
   3   3   1       3995.83       4136.31        28.70 o
   4   3   1       1594.53       1512.43        12.31 o
   5   3   1        374.18        404.90         6.18 o
   6   3   1      26295.87      26008.51       139.35 o
   7   3   1       1016.62       1079.05        10.69 o
   8   3   1       1200.80       1179.04        13.27 o
   9   3   1       2075.69       2099.70        22.90 o
  10   3   1       9087.05       8943.68        91.25 o
  11   3   1        579.07        570.86        15.10 o
  12   3   1        422.82        403.38        15.66 o
  13   3   1         76.64         72.84         8.47 o
  14   3   1        657.91        623.52        22.00 o
  15   3   1        559.66        548.03        41.65 o
 -15   4   1        242.52        260.40        20.01 o
 -14   4   1         39.51         55.37        10.68 o
 -13   4   1        331.64        305.13        11.71 o
 -12   4   1         57.63         47.73         6.63 o
 -11   4   1        604.71        601.50        18.31 o
 -10   4   1        860.89        807.71        15.32 o
  -9   4   1       2530.81       2544.94        30.18 o
  -8   4   1        122.26        122.98         5.37 o
  -7   4   1        223.97        235.56         4.52 o
  -6   4   1       9682.38       9745.47        54.94 o
  -5   4   1       3108.74       2832.33        18.22 o
  -4   4   1      20824.96      21044.16       117.73 o
  -3   4   1       5653.04       5509.14        33.96 o
  -2   4   1      12015.27      11391.36        69.75 o
  -1   4   1       8899.04       8793.06        47.76 o
   0   4   1       8309.60       8383.45        48.66 o
   1   4   1      20429.79      20091.63       114.85 o
   2   4   1       1578.33       1382.88        10.51 o
   3   4   1       4028.46       3914.88        26.04 o
   4   4   1         20.67         28.80         1.56 o
   5   4   1       5643.37       5598.47        33.81 o
   6   4   1        657.82        678.58         7.35 o
   7   4   1       1111.48       1092.87        11.23 o
   8   4   1        431.88        457.74         9.15 o
   9   4   1          9.76         15.50         2.99 o
  10   4   1        750.14        771.78        16.40 o
  11   4   1         23.77         13.86         4.60 o
  12   4   1        586.40        600.87        17.26 o
  13   4   1        127.74        128.70        10.61 o
  14   4   1        438.02        424.34        17.19 o
  15   4   1         98.38         93.04        14.45 o
 -15   5   1        735.96        730.79        29.30 o
 -14   5   1        513.30        552.08        18.92 o
 -13   5   1        687.52        674.24        16.38 o
 -12   5   1       2990.86       2952.66        41.41 o
 -11   5   1       2286.25       2197.63        34.67 o
 -10   5   1        597.66        624.47        13.69 o
  -9   5   1         91.10         86.63         5.43 o
  -8   5   1       1884.81       1934.33        20.79 o
  -7   5   1       2171.02       2201.77        18.12 o
  -6   5   1         29.62         44.01         2.03 o
  -5   5   1       3136.68       3134.38        19.76 o
  -4   5   1        193.95        169.06         3.00 o
  -3   5   1       4944.76       4835.90        27.72 o
  -2   5   1         88.08         95.90         1.91 o
  -1   5   1       6890.81       6772.99        38.47 o
   0   5   1          4.94          8.58         1.01 o
   1   5   1         44.40         34.57         1.59 o
   2   5   1       3873.77       4158.06        26.26 o
   3   5   1        547.11        686.45         7.17 o
   4   5   1      12222.31      12021.00        66.62 o
   5   5   1        253.87        273.97         4.30 o
   6   5   1       9436.01       9273.33        53.95 o
   7   5   1       1332.31       1313.14        12.47 o
   8   5   1       2754.86       2908.70        25.89 o
   9   5   1        106.96        130.46         5.93 o
  10   5   1         45.48         52.11         5.31 o
  11   5   1        254.34        253.83        11.88 o
  12   5   1       2071.54       2079.22        35.12 o
  13   5   1       1859.39       1808.94        32.88 o
  14   5   1        258.78        265.33        14.62 o
  15   5   1          7.56         -5.07         8.13 o
 -15   6   1         32.85         34.76        10.48 o
 -14   6   1        264.56        240.57        13.95 o
 -13   6   1        813.01        775.54        21.32 o
 -12   6   1        553.39        523.76        14.16 o
 -11   6   1       4187.70       4095.31        48.38 o
 -10   6   1        583.30        555.23        13.13 o
  -9   6   1       3497.39       3415.25        37.08 o
  -8   6   1       3205.24       3194.30        30.63 o
  -7   6   1       2245.70       2198.87        18.26 o
  -6   6   1         16.75         20.19         1.48 o
  -5   6   1       4413.82       4545.32        26.17 o
  -4   6   1      19960.34      19580.30       104.27 o
  -3   6   1        662.49        709.29         5.81 o
  -2   6   1       1981.40       1917.75        14.33 o
  -1   6   1       1932.08       1923.30        13.78 o
   0   6   1       4771.31       4548.45        26.72 o
   1   6   1       5822.15       5868.30        35.38 o
   2   6   1       1486.77       1804.51        13.18 o
   3   6   1       3371.91       3444.99        23.14 o
   4   6   1       5174.71       4719.74        29.04 o
   5   6   1       6132.63       5923.51        36.83 o
   6   6   1        801.30        781.41         8.14 o
   7   6   1       7185.57       7173.15        50.29 o
   8   6   1        135.13        159.58         5.92 o
   9   6   1       7485.59       7342.54        65.64 o
  10   6   1       1139.58       1139.74        20.23 o
  11   6   1       1958.42       1896.60        31.03 o
  12   6   1          1.31          1.53         4.56 o
  13   6   1        218.49        196.25        13.33 o
  14   6   1          4.33          7.88         8.49 o
  15   6   1         42.73         32.52         8.12 o
 -15   7   1        528.24        550.88        25.79 o
 -14   7   1        495.33        453.70        23.06 o
 -13   7   1        152.02        151.20         8.94 o
 -12   7   1       1295.31       1283.13        23.69 o
 -11   7   1       1097.30       1077.28        30.19 o
 -10   7   1         14.63         22.17         3.79 o
  -9   7   1       1511.24       1504.45        21.41 o
  -8   7   1         13.59         18.16         2.51 o
  -7   7   1       1837.88       1840.10        17.60 o
  -6   7   1       5794.45       5981.86        34.33 o
  -5   7   1      17684.97      17791.96        94.33 o
  -4   7   1         53.54         55.26         1.91 o
  -3   7   1       7479.97       7581.37        40.65 o
  -2   7   1       1344.87       1347.87         9.79 o
  -1   7   1      15117.14      14920.51        84.21 o
   0   7   1        428.67        504.93         5.59 o
   1   7   1       4690.59       4785.98        30.47 o
   2   7   1      14504.64      14771.49        83.05 o
   3   7   1       3006.58       3233.38        21.74 o
   4   7   1         87.36         60.39         2.31 o
   5   7   1       5945.46       6130.41        36.61 o
   6   7   1        684.72        658.20         7.78 o
   7   7   1        111.53        126.53         4.58 o
   8   7   1       1498.85       1413.81        17.02 o
   9   7   1         28.70         43.34         4.75 o
  10   7   1        710.59        740.01        16.76 o
  11   7   1       1834.14       1869.84        32.63 o
  12   7   1        427.34        427.04        16.83 o
  13   7   1        945.83        920.25        25.76 o
  14   7   1        693.94        675.33        25.88 o
  15   7   1       1630.83       1656.83        38.38 o
 -15   8   1       1922.84       2009.11        64.40 o
 -14   8   1        267.86        258.17        17.92 o
 -13   8   1       1044.55       1026.68        21.26 o
 -12   8   1          0.38         -2.21         3.93 o
 -11   8   1       1648.65       1618.69        24.55 o
 -10   8   1       2265.90       2294.13        29.21 o
  -9   8   1         67.08         64.22         4.35 o
  -8   8   1          8.75         11.88         2.27 o
  -7   8   1       2101.19       2128.23        18.29 o
  -6   8   1        515.38        519.74         7.20 o
  -5   8   1        869.29        857.55         7.84 o
  -4   8   1        317.29        329.36         4.08 o
  -3   8   1       7305.38       7037.60        38.90 o
  -2   8   1       4957.65       4779.47        27.97 o
  -1   8   1      13044.47      12941.92        71.31 o
   0   8   1        583.94        579.91         6.27 o
   1   8   1       1103.84       1020.92         8.65 o
   2   8   1        162.48        208.85         3.45 o
   3   8   1      16276.15      15800.89        86.38 o
   4   8   1       1146.15       1275.44        11.48 o
   5   8   1       1562.64       1742.41        13.87 o
   6   8   1        500.26        482.46         7.29 o
   7   8   1       7030.31       6986.39        53.19 o
   8   8   1          0.99          2.96         2.07 o
   9   8   1          2.47          7.19         3.21 o
  10   8   1        744.01        704.04        22.55 o
  11   8   1       2227.40       2216.21        36.76 o
  12   8   1        316.13        276.34        14.75 o
  13   8   1       1054.00       1075.24        25.05 o
  14   8   1         59.11         58.12        10.40 o
  15   8   1         79.61         75.07        10.29 o
 -15   9   1        745.08        768.32        28.48 o
 -14   9   1        258.49        289.15        21.09 o
 -13   9   1        232.59        232.46        11.37 o
 -12   9   1       2770.93       2805.49        41.60 o
 -11   9   1         54.62         48.89         5.08 o
 -10   9   1        530.96        499.66        11.82 o
  -9   9   1       1462.14       1476.15        19.46 o
  -8   9   1       1985.81       1984.73        21.65 o
  -7   9   1          6.78         11.08         1.98 o
  -6   9   1        141.32        174.06         4.27 o
  -5   9   1       5539.37       5485.07        33.45 o
  -4   9   1       2051.70       2170.89        14.82 o
  -3   9   1       4363.73       4443.93        26.43 o
  -2   9   1         52.72         70.13         2.81 o
  -1   9   1        502.36        425.22         5.74 o
   0   9   1        441.53        399.90         5.36 o
   1   9   1       9908.28      10163.35        53.86 o
   2   9   1      15025.49      15196.01        77.77 o
   3   9   1        752.45        756.10         7.82 o
   4   9   1       3160.21       3045.65        21.72 o
   5   9   1        816.25        802.94         9.49 o
   6   9   1         95.55        104.26         4.82 o
   7   9   1        791.91        788.69        11.27 o
   8   9   1       1908.19       1840.05        21.55 o
   9   9   1         21.13         28.60         4.33 o
  10   9   1        415.93        431.15        14.51 o
  11   9   1       2622.53       2656.27        44.14 o
  12   9   1        966.14        912.31        23.88 o
  13   9   1        451.09        438.99        15.41 o
  14   9   1         24.16         20.54         7.26 o
  15   9   1        813.14        846.89        34.87 o
 -14  10   1        214.17        230.73        18.80 o
 -13  10   1         91.29         88.57         7.43 o
 -12  10   1          5.98          6.42         4.56 o
 -11  10   1       1359.58       1335.73        21.37 o
 -10  10   1         72.51         87.40         6.06 o
  -9  10   1         13.36         15.25         3.21 o
  -8  10   1       5261.82       5266.12        48.09 o
  -7  10   1         13.54         18.49         2.46 o
  -6  10   1        296.88        339.18         5.67 o
  -5  10   1       2801.07       2869.24        20.75 o
  -4  10   1      18560.08      18539.23        98.82 o
  -3  10   1       2239.82       2192.64        15.11 o
  -2  10   1        918.97       1105.97         9.47 o
  -1  10   1       1743.90       1640.25        12.99 o
   0  10   1      37966.17      37729.33       198.38 o
   1  10   1       5346.66       5379.69        32.77 o
   2  10   1        183.98        180.96         3.78 o
   3  10   1        322.58        308.34         4.62 o
   4  10   1      14065.95      14077.27        82.69 o
   5  10   1        698.57        669.66         9.01 o
   6  10   1        240.88        235.83         6.13 o
   7  10   1       1215.17       1221.43        15.49 o
   8  10   1       1695.16       1651.52        20.27 o
   9  10   1         36.65         51.52         5.33 o
  10  10   1       1217.88       1246.24        23.67 o
  11  10   1         94.01         95.48         9.31 o
  12  10   1        639.46        627.29        17.89 o
  13  10   1         18.10         20.99         5.84 o
  14  10   1       1842.76       1891.88        50.74 o
 -14  11   1        257.98        239.77        18.30 o
 -13  11   1         18.91         18.65         5.16 o
 -12  11   1       3930.60       3915.15        51.49 o
 -11  11   1        259.71        260.30        10.13 o
 -10  11   1        234.76        217.14         8.76 o
  -9  11   1        843.21        876.81        14.63 o
  -8  11   1       3589.86       3579.59        38.32 o
  -7  11   1          7.32         13.31         2.47 o
  -6  11   1        471.67        516.50         7.63 o
  -5  11   1       2904.67       2847.88        21.80 o
  -4  11   1       2202.73       2242.63        17.11 o
  -3  11   1          6.49          7.71         1.14 o
  -2  11   1         70.83         69.56         2.69 o
  -1  11   1         28.45         58.63         3.07 o
   0  11   1        763.84        784.97         8.01 o
   1  11   1        291.99        273.43         4.50 o
   2  11   1       2088.83       2120.44        15.59 o
   3  11   1        489.36        460.21         6.44 o
   4  11   1      12242.59      12303.13        79.18 o
   5  11   1       3085.28       3087.36        26.45 o
   6  11   1        754.66        759.00        10.81 o
   7  11   1         81.71         98.18         4.79 o
   8  11   1       7572.80       7657.71        69.95 o
   9  11   1         78.28         76.50         6.28 o
  10  11   1        198.62        194.81         9.47 o
  11  11   1        479.45        497.31        15.01 o
  12  11   1       2655.86       2581.79        38.73 o
  13  11   1         15.35         24.98         6.55 o
  14  11   1         26.02         29.21         7.99 o
 -14  12   1         92.74        118.74        13.93 o
 -13  12   1        148.86        146.61        10.37 o
 -12  12   1        453.15        464.95        15.13 o
 -11  12   1       1528.56       1532.06        22.81 o
 -10  12   1         38.48         34.35         4.66 o
  -9  12   1         62.67         72.48         5.44 o
  -8  12   1       2090.37       2113.50        26.37 o
  -7  12   1       3654.70       3668.25        36.11 o
  -6  12   1        299.64        291.69         6.35 o
  -5  12   1       5261.13       5200.69        37.83 o
  -4  12   1       3944.62       3977.47        27.81 o
  -3  12   1       2463.03       2477.72        19.53 o
  -2  12   1        863.36        847.28         9.92 o
  -1  12   1       3543.71       3600.48        24.77 o
   0  12   1       4344.58       4244.49        31.36 o
   1  12   1        473.10        434.06         6.29 o
   2  12   1         31.75         38.95         2.33 o
   3  12   1      11491.22      11506.74        74.81 o
   4  12   1       3139.73       3247.77        26.55 o
   5  12   1         45.71         45.14         3.18 o
   6  12   1        452.19        465.01         8.44 o
   7  12   1       5843.54       5876.93        48.14 o
   8  12   1        455.39        466.79        10.12 o
   9  12   1         36.62         33.30         4.65 o
  10  12   1        411.52        408.88        12.97 o
  11  12   1        766.92        722.06        16.81 o
  12  12   1        110.19        107.63         8.70 o
  13  12   1         92.16         91.69        10.54 o
  14  12   1        293.09        289.80        16.80 o
 -14  13   1        331.15        322.68        21.20 o
 -13  13   1        398.00        396.54        19.59 o
 -12  13   1        157.48        154.72         8.18 o
 -11  13   1         94.47         90.92         6.62 o
 -10  13   1        889.06        885.70        15.84 o
  -9  13   1       4623.56       4560.51        48.27 o
  -8  13   1        196.67        182.50         7.81 o
  -7  13   1        768.30        782.08        16.06 o
  -6  13   1        184.77        173.49         6.25 o
  -5  13   1       2974.43       3042.87        26.76 o
  -4  13   1        665.65        629.55         8.41 o
  -3  13   1        763.89        753.82        10.29 o
  -2  13   1         80.40         90.66         3.57 o
  -1  13   1       5676.61       5906.69        42.11 o
   0  13   1         22.26         16.97         2.05 o
   1  13   1       1313.01       1333.87        14.29 o
   2  13   1        345.62        333.60         6.45 o
   3  13   1        145.05        147.80         4.93 o
   4  13   1        784.73        803.18        10.98 o
   5  13   1       3455.40       3461.37        30.80 o
   6  13   1       1963.19       1984.79        25.40 o
   7  13   1        613.10        621.54        10.49 o
   8  13   1        564.03        556.43        10.83 o
   9  13   1        366.37        358.64        11.62 o
  10  13   1        792.62        788.00        16.51 o
  11  13   1       2196.77       2145.74        30.55 o
  12  13   1         24.65         24.11         6.08 o
  13  13   1        101.70        103.84        10.85 o
  14  13   1        287.86        279.98        19.64 o
 -13  14   1        909.18        945.74        24.14 o
 -12  14   1         39.54         44.50         6.56 o
 -11  14   1       2515.68       2461.98        31.99 o
 -10  14   1        338.20        354.49        12.02 o
  -9  14   1       2187.70       2157.21        28.17 o
  -8  14   1        659.56        670.82        13.67 o
  -7  14   1       3008.94       3001.02        32.59 o
  -6  14   1        611.28        617.18        10.63 o
  -5  14   1         52.14         47.61         3.54 o
  -4  14   1       1023.83       1042.31        12.55 o
  -3  14   1        952.12        933.39        11.65 o
  -2  14   1       2341.59       2359.68        21.81 o
  -1  14   1        217.40        194.89         5.65 o
   0  14   1       2667.03       2638.13        24.50 o
   1  14   1        497.23        478.93         7.87 o
   2  14   1       4041.08       4032.23        35.62 o
   3  14   1      14077.23      14038.97        99.46 o
   4  14   1       3596.78       3624.08        32.24 o
   5  14   1       3974.14       4012.65        35.12 o
   6  14   1       1395.94       1423.60        16.42 o
   7  14   1       7220.88       7267.74        56.32 o
   8  14   1        679.17        717.39        14.95 o
   9  14   1       1441.11       1428.63        22.43 o
  10  14   1         91.77         90.13         7.09 o
  11  14   1        415.87        409.67        14.06 o
  12  14   1         10.74          5.58         5.50 o
  13  14   1         43.44         30.49         8.15 o
 -13  15   1         27.74         27.85         6.54 o
 -12  15   1       1285.09       1280.04        36.49 o
 -11  15   1          9.74          8.69         4.10 o
 -10  15   1          3.41          7.70         3.70 o
  -9  15   1        923.42        913.08        17.41 o
  -8  15   1       2594.75       2562.90        31.71 o
  -7  15   1       2813.64       2787.66        31.39 o
  -6  15   1         24.73         30.62         3.60 o
  -5  15   1       2256.32       2292.36        25.38 o
  -4  15   1        503.26        507.32         9.17 o
  -3  15   1       1858.13       1922.22        20.29 o
  -2  15   1          1.11          3.41         2.08 o
  -1  15   1        914.73        908.53        11.83 o
   0  15   1          5.72          6.52         2.13 o
   1  15   1        987.80       1007.17        12.67 o
   2  15   1        498.78        481.66         8.59 o
   3  15   1       5070.52       5135.51        42.92 o
   4  15   1        857.00        886.73        14.33 o
   5  15   1        137.56        145.99         6.03 o
   6  15   1         21.79         18.90         2.85 o
   7  15   1        468.03        460.21        10.46 o
   8  15   1       4662.42       4657.33        51.55 o
   9  15   1        310.32        309.18        11.74 o
  10  15   1         14.89         18.97         5.03 o
  11  15   1        159.84        168.54         9.49 o
  12  15   1        507.64        501.45        19.56 o
  13  15   1        391.54        366.09        20.75 o
 -13  16   1        690.32        679.77        35.74 o
 -12  16   1         16.51         17.21         6.28 o
 -11  16   1        116.99        117.03         7.55 o
 -10  16   1         39.21         31.65         4.94 o
  -9  16   1       2017.56       1985.28        26.70 o
  -8  16   1       2758.12       2708.87        33.57 o
  -7  16   1        183.99        174.24         7.94 o
  -6  16   1        113.85        120.46         6.13 o
  -5  16   1       1207.59       1257.11        17.86 o
  -4  16   1       4042.63       4030.54        37.41 o
  -3  16   1        461.40        468.03         8.86 o
  -2  16   1        156.74        170.45         6.22 o
  -1  16   1        303.43        298.28         7.49 o
   0  16   1       3013.13       3135.82        28.39 o
   1  16   1       2357.72       2318.03        23.50 o
   2  16   1        204.74        209.59         6.86 o
   3  16   1          4.47          9.38         2.73 o
   4  16   1       2286.86       2349.65        24.13 o
   5  16   1        571.38        588.16        10.62 o
   6  16   1        158.57        145.67         6.29 o
   7  16   1         52.04         49.50         4.70 o
   8  16   1         65.97         68.85         6.29 o
   9  16   1       1863.75       1814.93        27.63 o
  10  16   1        786.07        777.27        16.84 o
  11  16   1         96.67         87.66         8.03 o
  12  16   1         66.53         54.29         8.92 o
 -12  17   1        498.98        512.20        19.42 o
 -11  17   1         80.93        103.91         8.51 o
 -10  17   1        695.82        691.27        15.24 o
  -9  17   1        744.76        744.70        16.22 o
  -8  17   1        952.28        925.07        16.94 o
  -7  17   1       1625.70       1604.81        23.16 o
  -6  17   1        256.21        270.02         9.71 o
  -5  17   1          1.27          5.16         2.99 o
  -4  17   1        163.98        168.73         6.52 o
  -3  17   1        357.99        355.75         8.71 o
  -2  17   1         51.35         45.99         3.88 o
  -1  17   1        129.27        141.52         5.94 o
   0  17   1        174.66        185.96         6.75 o
   1  17   1         45.03         52.35         3.99 o
   2  17   1       3337.73       3354.38        31.37 o
   3  17   1       2002.57       1994.04        21.81 o
   4  17   1       6478.81       6380.19        58.40 o
   5  17   1        311.14        323.88         9.86 o
   6  17   1       3143.39       3130.35        31.94 o
   7  17   1        602.21        572.00        13.19 o
   8  17   1        926.91        950.41        18.66 o
   9  17   1        725.87        718.94        17.62 o
  10  17   1        714.82        710.15        17.74 o
  11  17   1         22.98         18.43         6.30 o
  12  17   1        164.54        164.32        13.48 o
 -12  18   1          5.31          5.08         6.11 o
 -11  18   1        487.93        458.75        16.79 o
 -10  18   1        733.25        744.41        16.15 o
  -9  18   1        155.01        171.33         8.81 o
  -8  18   1        372.07        356.83        13.19 o
  -7  18   1         61.75         60.07         6.07 o
  -6  18   1       2447.41       2492.83        31.48 o
  -5  18   1        291.64        308.79        10.60 o
  -4  18   1        183.62        190.50         7.68 o
  -3  18   1       1060.78       1064.88        15.79 o
  -2  18   1       9115.39       8922.11        72.10 o
  -1  18   1        605.58        570.39        11.50 o
   0  18   1        827.58        809.79        13.00 o
   1  18   1          5.70          5.88         2.77 o
   2  18   1       4437.12       4450.10        40.70 o
   3  18   1        741.16        742.61        13.34 o
   4  18   1         54.40         49.63         4.71 o
   5  18   1        825.15        836.26        16.97 o
   6  18   1        211.85        222.52         8.89 o
   7  18   1        446.12        442.26        13.84 o
   8  18   1         59.12         58.38         7.11 o
   9  18   1          7.66         10.00         5.45 o
  10  18   1         82.28         89.38         8.05 o
  11  18   1        163.53        185.31        12.78 o
  12  18   1        580.25        540.21        22.82 o
 -11  19   1          1.51         -1.64         5.36 o
 -10  19   1       1757.45       1751.48        29.56 o
  -9  19   1          5.63          7.33         4.77 o
  -8  19   1         12.09         18.20         5.16 o
  -7  19   1       2760.91       2840.66        45.77 o
  -6  19   1        137.40        149.53         9.36 o
  -5  19   1        389.65        373.94        11.65 o
  -4  19   1         21.17         26.70         4.15 o
  -3  19   1       1318.85       1352.79        18.82 o
  -2  19   1         15.49         21.25         3.78 o
  -1  19   1        637.50        682.98        13.62 o
   0  19   1        452.56        426.65        11.34 o
   1  19   1        613.52        633.42        13.10 o
   2  19   1       3323.01       3330.81        37.05 o
   3  19   1       1957.36       1925.11        25.58 o
   4  19   1        286.68        290.14        10.60 o
   5  19   1       1310.99       1273.71        20.92 o
   6  19   1        642.15        640.21        14.92 o
   7  19   1          5.44          7.08         4.38 o
   8  19   1        140.20        118.08         9.23 o
   9  19   1         58.27         56.63         7.64 o
  10  19   1       1540.67       1548.47        31.08 o
  11  19   1        156.75        132.12        11.66 o
 -11  20   1        170.30        172.67        13.59 o
 -10  20   1        344.22        337.87        15.89 o
  -9  20   1        804.78        808.02        19.46 o
  -8  20   1          3.48          3.39         4.88 o
  -7  20   1        567.98        546.31        18.00 o
  -6  20   1       1119.22       1092.67        23.58 o
  -5  20   1       1797.84       1791.19        25.16 o
  -4  20   1        115.36        144.37         7.89 o
  -3  20   1        364.51        363.95        11.65 o
  -2  20   1       2088.02       2087.51        28.38 o
  -1  20   1        359.47        350.42        11.98 o
   0  20   1        350.10        322.59        11.90 o
   1  20   1       1327.98       1358.80        20.70 o
   2  20   1        574.94        580.07        13.74 o
   3  20   1        351.89        350.68        12.17 o
   4  20   1        265.93        277.15        11.07 o
   5  20   1       3605.24       3580.31        40.82 o
   6  20   1        530.76        546.12        14.53 o
   7  20   1        396.72        392.47        15.51 o
   8  20   1         14.69         11.46         5.84 o
   9  20   1       1841.66       1868.49        37.13 o
  10  20   1        109.62         90.24        10.14 o
  11  20   1        137.44        105.76        15.76 o
 -10  21   1         91.15         75.19        10.08 o
  -9  21   1          9.11          7.73         6.61 o
  -8  21   1        322.37        309.66        13.90 o
  -7  21   1        796.17        837.03        20.28 o
  -6  21   1        504.93        491.50        15.51 o
  -5  21   1        234.85        252.35        11.02 o
  -4  21   1        829.60        875.09        17.70 o
  -3  21   1       3957.45       3918.24        41.82 o
  -2  21   1         55.72         74.36         6.48 o
  -1  21   1       2848.01       2783.43        36.50 o
   0  21   1         34.85         29.67         5.31 o
   1  21   1       1376.18       1302.89        21.63 o
   2  21   1        245.53        256.22        10.89 o
   3  21   1       1529.08       1538.08        24.26 o
   4  21   1          2.60          2.38         4.27 o
   5  21   1         51.74         48.70         6.12 o
   6  21   1         55.81         65.39         7.08 o
   7  21   1       1071.40       1064.35        23.56 o
   8  21   1          4.09          2.83         6.17 o
   9  21   1        597.97        575.79        23.80 o
  10  21   1         23.87          7.77         7.77 o
  -9  22   1       2849.68       2887.51        59.03 o
  -8  22   1        163.05        152.11        12.39 o
  -7  22   1         11.66         14.51         5.76 o
  -6  22   1       1494.49       1486.66        25.85 o
  -5  22   1        371.51        394.76        14.04 o
  -4  22   1         19.51         19.94         5.08 o
  -3  22   1         90.86         98.26         7.24 o
  -2  22   1       1001.00       1054.83        20.32 o
  -1  22   1        406.23        419.59        14.51 o
   0  22   1        236.00        233.11        11.01 o
   1  22   1       2297.48       2296.76        34.83 o
   2  22   1       1739.53       1719.33        27.33 o
   3  22   1        231.68        217.96        10.46 o
   4  22   1        160.05        167.16         9.45 o
   5  22   1       3228.82       3279.91        41.14 o
   6  22   1        195.48        194.40        10.73 o
   7  22   1        418.06        399.71        18.55 o
   8  22   1        194.75        203.87        13.36 o
   9  22   1       1782.59       1776.35        41.19 o
  -9  23   1        386.87        409.86        19.83 o
  -8  23   1         99.12         96.57        10.24 o
  -7  23   1        597.14        596.02        20.23 o
  -6  23   1        996.57        987.01        26.34 o
  -5  23   1        251.55        243.01        11.56 o
  -4  23   1          0.56         -0.41         4.80 o
  -3  23   1        323.11        340.19        18.44 o
  -2  23   1        174.34        177.03         9.97 o
  -1  23   1        149.98        164.34         9.68 o
   0  23   1         11.51          9.07         4.91 o
   1  23   1         55.26         69.52         7.37 o
   2  23   1        402.32        437.01        15.16 o
   3  23   1         26.62         31.67         5.79 o
   4  23   1        405.88        388.43        14.21 o
   5  23   1         22.43         23.03         6.37 o
   6  23   1       2441.56       2480.77        36.15 o
   7  23   1         17.26         17.43         7.17 o
   8  23   1        341.19        310.37        17.57 o
  -8  24   1         88.65         88.13        11.04 o
  -7  24   1        410.64        415.60        18.46 o
  -6  24   1       2361.02       2326.15        38.45 o
  -5  24   1         30.78         37.08         6.96 o
  -4  24   1        338.07        338.64        15.22 o
  -3  24   1         60.50         57.15         7.16 o
  -2  24   1       3854.20       3755.23        50.05 o
  -1  24   1        564.59        573.07        17.51 o
   0  24   1          5.87          7.81         5.01 o
   1  24   1          4.25          4.34         5.03 o
   2  24   1       2719.49       2705.49        38.18 o
   3  24   1       1270.14       1279.57        24.23 o
   4  24   1         35.69         33.14         6.26 o
   5  24   1        295.60        302.14        14.32 o
   6  24   1        717.39        741.68        20.17 o
   7  24   1         21.69         14.55         7.53 o
   8  24   1        411.17        413.65        50.88 o
  -7  25   1        191.02        175.37        14.54 o
  -6  25   1        503.25        475.17        19.92 o
  -5  25   1         53.09         56.51         8.91 o
  -4  25   1          9.42          4.08         5.84 o
  -3  25   1        232.12        228.25        13.15 o
  -2  25   1         32.96         34.14         6.48 o
  -1  25   1          7.72         11.12         5.75 o
   0  25   1        214.30        222.81        11.78 o
   1  25   1         74.53         77.48         8.42 o
   2  25   1        280.32        285.10        14.10 o
   3  25   1         33.80         33.05         6.67 o
   4  25   1        602.80        566.59        19.43 o
   5  25   1        464.08        420.63        21.54 o
   6  25   1        590.27        606.92        21.52 o
  -5  26   1        651.34        662.41        28.53 o
  -4  26   1       1350.12       1337.24        29.89 o
  -3  26   1        118.34        122.94        10.61 o
  -2  26   1        243.52        265.81        13.49 o
  -1  26   1         77.48         84.01         8.80 o
   0  26   1       1185.15       1169.23        23.92 o
   1  26   1        807.25        810.76        21.64 o
   2  26   1         84.04         82.22         9.07 o
   3  26   1         73.61         69.09         8.10 o
   4  26   1        673.99        654.66        22.06 o
   5  26   1       1389.67       1423.44        30.33 o
  -4  27   1          1.43         -1.87         9.19 o
  -3  27   1       1255.64       1235.48        31.60 o
  -2  27   1          1.15         -6.59         6.59 o
  -1  27   1        969.22       1036.96        23.81 o
   0  27   1         27.82         32.32         7.34 o
   1  27   1        750.72        812.37        21.98 o
   2  27   1          9.66         10.95         7.14 o
   3  27   1        431.56        445.28        20.82 o
 -16   0   2          1.65         -0.26        12.74 o
 -14   0   2          8.65          9.46         7.92 o
 -12   0   2         47.82         52.06         9.63 o
 -10   0   2         42.39         40.48         8.51 o
  -8   0   2       5402.96       5358.91        56.47 o
  -6   0   2         68.48         62.24         3.54 o
  -4   0   2      43189.29      42201.99       423.41 o
  -2   0   2       8210.30       8951.52       180.35 o
   0   0   2      52380.26      46048.61       576.94 o
   2   0   2       3940.30       3767.32        37.63 o
   4   0   2       7321.98       7114.54        61.21 o
   6   0   2       5238.02       5127.38        43.42 o
   8   0   2       1852.95       1835.99        27.64 o
  10   0   2       4938.08       5065.67        85.64 o
  12   0   2       2098.62       2121.17        57.68 o
  14   0   2        803.50        722.92        29.15 o
 -16   1   2       1586.62       1549.54        81.04 o
 -15   1   2        184.92        212.27        17.62 o
 -14   1   2         41.77         40.22         7.36 o
 -13   1   2        398.35        365.40        15.52 o
 -12   1   2       2485.10       2472.44        37.64 o
 -11   1   2         52.14         41.17         5.31 o
 -10   1   2        335.58        333.92         8.91 o
  -9   1   2       1482.46       1486.19        16.51 o
  -8   1   2       1963.37       1938.04        16.69 o
  -7   1   2       1823.29       2086.05        15.48 o
  -6   1   2       1806.93       1822.88        14.22 o
  -5   1   2      12205.39      12561.09        74.44 o
  -4   1   2          4.68          8.62         1.58 o
  -3   1   2       2709.10       2666.94        23.45 o
  -2   1   2        511.49        641.04         7.22 o
  -1   1   2         42.99         33.11         1.40 o
   0   1   2       7052.19       7163.10        43.95 o
   1   1   2       4638.62       4823.40        31.47 o
   2   1   2      11861.40      11480.62        73.27 o
   3   1   2        200.97        179.65         3.53 o
   4   1   2        918.39        862.71        12.61 o
   5   1   2       2336.35       2324.68        15.90 o
   6   1   2       1459.44       1370.82        11.11 o
   7   1   2       1349.74       1320.49        14.17 o
   8   1   2       6835.50       6850.43        57.15 o
   9   1   2       1012.78        991.41        15.47 o
  10   1   2        160.89        176.91         6.77 o
  11   1   2       4128.41       4191.42        64.19 o
  12   1   2       2670.41       2613.58        46.80 o
  13   1   2         16.78         19.66         6.95 o
  14   1   2        370.97        344.89        16.68 o
  15   1   2        899.86        969.60        39.14 o
 -16   2   2         11.03         20.32        13.49 o
 -15   2   2       1431.54       1465.79        56.73 o
 -14   2   2         14.22         15.13         6.16 o
 -13   2   2         29.10         29.00         6.13 o
 -12   2   2        540.44        523.47        14.94 o
 -11   2   2       2520.03       2577.77        29.79 o
 -10   2   2       1429.51       1396.71        19.60 o
  -9   2   2         11.39         13.85         2.38 o
  -8   2   2       1675.61       1703.74        15.54 o
  -7   2   2       5015.35       5017.37        33.03 o
  -6   2   2      12067.20      12893.68        74.33 o
  -5   2   2      10404.40      10338.42        59.46 o
  -4   2   2       7004.31       7272.96        47.08 o
  -3   2   2        849.94       1137.99        12.97 o
  -2   2   2       5105.42       5782.73        46.52 o
  -1   2   2      67198.77      61064.23       855.12 o
   0   2   2       7832.86       7688.85        48.58 o
   1   2   2         17.17         24.54         1.44 o
   2   2   2         22.01         41.64         1.77 o
   3   2   2      10374.99       9405.08        57.49 o
   4   2   2       1007.35       1088.53         9.14 o
   5   2   2         51.93         68.49         2.47 o
   6   2   2        635.02        678.97         7.48 o
   7   2   2      16520.85      16152.93       107.48 o
   8   2   2         28.29         30.08         3.41 o
   9   2   2        684.97        654.77        12.40 o
  10   2   2        510.63        521.82        11.05 o
  11   2   2       1586.68       1586.72        32.77 o
  12   2   2        664.05        641.41        20.66 o
  13   2   2         25.24         24.62         6.97 o
  14   2   2        244.22        241.24        14.84 o
  15   2   2          2.17          0.98         8.86 o
 -15   3   2        100.89        102.36        13.49 o
 -14   3   2        785.22        778.20        22.10 o
 -13   3   2        391.61        376.58        15.18 o
 -12   3   2        847.47        801.69        19.08 o
 -11   3   2          4.87          7.16         2.77 o
 -10   3   2        239.79        247.40         8.03 o
  -9   3   2       9524.22       9682.34        79.18 o
  -8   3   2         73.92         73.04         3.04 o
  -7   3   2       3140.17       3121.86        22.94 o
  -6   3   2       1541.20       1629.08        11.88 o
  -5   3   2      30810.76      30897.31       171.46 o
  -4   3   2       5881.66       6485.52        37.96 o
  -3   3   2        791.77        797.37         6.89 o
  -2   3   2      12647.68      13260.83        79.95 o
  -1   3   2      21424.41      21132.04       137.65 o
   0   3   2       5391.27       5670.05        34.40 o
   1   3   2       9637.05       9460.04        54.21 o
   2   3   2       7937.72       7676.47        48.48 o
   3   3   2         42.40         75.71         2.58 o
   4   3   2       4017.41       4413.99        27.08 o
   5   3   2       2042.95       2042.25        15.17 o
   6   3   2       2679.00       2714.48        19.84 o
   7   3   2       4153.00       4169.47        34.63 o
   8   3   2        190.00        164.83         6.15 o
   9   3   2        819.87        802.59        14.03 o
  10   3   2       3707.83       3683.10        41.51 o
  11   3   2       4487.61       4589.43        73.72 o
  12   3   2         99.31        103.14        10.29 o
  13   3   2        440.29        446.72        18.75 o
  14   3   2        212.27        249.04        14.94 o
  15   3   2       1230.76       1200.84        39.17 o
 -15   4   2        819.62        749.31        29.04 o
 -14   4   2        290.41        304.76        14.79 o
 -13   4   2        442.52        411.54        15.75 o
 -12   4   2        358.57        344.67        13.38 o
 -11   4   2       3271.86       3206.55        38.27 o
 -10   4   2        405.71        420.12         9.39 o
  -9   4   2       1307.23       1315.68        17.87 o
  -8   4   2       3930.09       3870.93        31.22 o
  -7   4   2        406.82        402.53         6.40 o
  -6   4   2       1345.65       1203.43         8.57 o
  -5   4   2        137.30        140.58         3.55 o
  -4   4   2       8596.51       8287.11        46.11 o
  -3   4   2       1183.33       1380.23        11.35 o
  -2   4   2      44732.60      45090.47       265.30 o
   0   4   2       5329.84       5014.46        30.23 o
   1   4   2      15704.64      15445.30        83.86 o
   2   4   2       3334.60       3157.01        20.57 o
   3   4   2      16504.82      16523.96        94.21 o
   4   4   2      14556.71      14760.85        79.59 o
   5   4   2       4966.29       5108.87        31.31 o
   6   4   2        215.90        208.61         4.54 o
   7   4   2      10455.78      10227.71        73.52 o
   8   4   2        103.06        102.04         4.79 o
   9   4   2       1771.57       1776.96        22.93 o
  10   4   2        441.00        461.76        12.80 o
  11   4   2       2678.43       2705.29        47.23 o
  12   4   2          1.68         -3.12         4.93 o
  13   4   2        196.60        206.00        15.77 o
  14   4   2         78.48         77.45        10.39 o
  15   4   2         15.67          8.45         9.89 o
 -15   5   2         16.25         19.05         8.97 o
 -14   5   2         34.22         36.37         7.06 o
 -13   5   2        191.68        202.39        11.93 o
 -12   5   2       1772.25       1778.63        32.92 o
 -11   5   2       1411.56       1370.65        21.24 o
 -10   5   2          6.76         10.88         2.83 o
  -9   5   2       1174.09       1176.62        16.02 o
  -8   5   2       2887.52       2920.78        25.38 o
  -7   5   2       8007.05       8262.76        49.68 o
  -6   5   2       1372.72       1388.43        10.91 o
  -5   5   2       5151.73       5204.52        28.77 o
  -4   5   2          9.42         13.53         0.87 o
  -3   5   2         43.81         25.70         1.82 o
  -2   5   2      10765.82      11299.47        65.11 o
  -1   5   2        480.23        649.28         5.74 o
   0   5   2       6405.56       6150.09        34.97 o
   1   5   2       4472.49       4472.76        26.72 o
   2   5   2        126.18        105.15         2.96 o
   3   5   2       8000.25       8277.05        50.00 o
   5   5   2       5859.58       6025.76        36.69 o
   6   5   2        809.28        863.81         9.15 o
   7   5   2          1.78          7.34         2.02 o
   8   5   2       4670.44       4844.28        41.61 o
   9   5   2       1538.17       1592.70        21.37 o
  10   5   2        166.29        156.06         7.58 o
  11   5   2        467.43        463.27        16.78 o
  12   5   2       1497.66       1467.95        30.49 o
  13   5   2        540.41        533.58        23.61 o
  14   5   2        444.83        473.02        23.89 o
  15   5   2          9.76          3.53         9.22 o
 -15   6   2         44.97         36.92         9.45 o
 -14   6   2         37.32         27.44         6.66 o
 -13   6   2        964.52        934.79        28.60 o
 -12   6   2        162.65        178.30        10.44 o
 -11   6   2        250.20        256.57         8.89 o
 -10   6   2       1826.61       1777.82        23.47 o
  -9   6   2       4195.86       4151.63        42.11 o
  -8   6   2       7150.26       7213.14        56.28 o
  -7   6   2       8076.71       8008.97        49.09 o
  -6   6   2       5076.66       5242.64        28.38 o
  -5   6   2        299.65        320.59         3.65 o
  -4   6   2       9934.45      10058.25        50.09 o
  -3   6   2       2014.17       1789.28        14.93 o
  -2   6   2        481.77        489.79         5.21 o
  -1   6   2      11292.31      11001.88        61.28 o
   0   6   2       6685.52       6646.64        40.27 o
   1   6   2       8294.21       7842.34        45.57 o
   2   6   2         28.83         50.47         2.06 o
   3   6   2       5108.49       5360.48        33.40 o
   4   6   2       1841.62       1743.32        13.65 o
   5   6   2       5980.76       5704.69        34.65 o
   6   6   2        331.61        322.75         6.92 o
   7   6   2          8.67         18.15         2.42 o
   8   6   2       2091.69       1936.31        21.35 o
   9   6   2        627.83        688.54        13.04 o
  10   6   2       1612.57       1622.66        23.35 o
  11   6   2        145.73        141.14        11.08 o
  12   6   2       1221.68       1250.05        28.08 o
  13   6   2        176.16        169.22        12.29 o
  14   6   2        519.72        503.18        27.21 o
  15   6   2          4.61         -1.25         9.49 o
 -15   7   2        163.29        164.56        15.12 o
 -14   7   2       2236.45       2237.71        54.61 o
 -13   7   2        841.82        797.24        21.09 o
 -12   7   2        120.14        117.43        11.59 o
 -11   7   2        423.18        402.21        11.02 o
 -10   7   2       2178.12       2244.11        29.37 o
  -9   7   2       1995.09       2045.10        26.54 o
  -8   7   2        321.44        337.28         7.45 o
  -7   7   2        439.77        452.54         6.22 o
  -6   7   2       1980.83       1984.69        14.15 o
  -5   7   2        735.52        700.53         5.96 o
  -4   7   2       2497.83       2684.49        20.09 o
  -3   7   2        233.49        252.46         3.50 o
  -2   7   2       2292.32       2297.85        15.34 o
  -1   7   2       6950.79       7503.38        43.33 o
   0   7   2      15903.71      16090.28        91.13 o
   1   7   2        187.32        236.31         3.69 o
   2   7   2      11900.02      11869.22        66.74 o
   3   7   2       1246.70       1197.52        10.13 o
   4   7   2       7382.43       7600.36        43.93 o
   5   7   2       6308.76       6043.51        38.14 o
   6   7   2       8544.10       8351.26        58.60 o
   7   7   2       1252.61       1323.30        15.99 o
   8   7   2       3327.14       3098.95        29.20 o
   9   7   2       1118.17       1080.55        16.90 o
  10   7   2       3176.65       3116.77        41.48 o
  11   7   2        737.43        752.69        22.50 o
  12   7   2         17.48         15.45         6.20 o
  13   7   2         92.39         86.18         9.80 o
  14   7   2        193.80        174.06        17.32 o
  15   7   2        279.88        295.08        22.31 o
 -15   8   2         30.00         22.53         9.00 o
 -14   8   2        155.55        147.82        13.99 o
 -13   8   2        380.16        390.22        16.48 o
 -12   8   2        254.09        247.54        14.34 o
 -11   8   2       1363.85       1359.21        21.71 o
 -10   8   2       3483.93       3494.92        37.95 o
  -9   8   2         55.50         58.29         3.56 o
  -8   8   2         43.02         48.36         3.07 o
  -7   8   2       2665.10       2660.48        21.76 o
  -6   8   2      19054.96      19032.68       107.27 o
  -5   8   2        615.12        608.75         5.81 o
  -4   8   2        690.08        754.75         6.74 o
  -3   8   2         25.72         30.28         2.33 o
  -2   8   2      29998.35      29088.69       158.54 o
  -1   8   2       1489.83       1291.57        10.01 o
   0   8   2        194.46        220.01         3.87 o
   1   8   2       2234.80       2331.78        16.66 o
   2   8   2      18867.46      18573.53       102.16 o
   3   8   2       1239.24       1155.09         9.73 o
   4   8   2       3301.79       3105.98        21.06 o
   5   8   2        219.61        228.02         5.12 o
   6   8   2        648.07        620.07         8.85 o
   7   8   2        421.74        497.54         8.79 o
   8   8   2       1275.46       1389.61        17.73 o
   9   8   2         26.11         14.34         3.20 o
  10   8   2        578.53        592.58        15.67 o
  11   8   2        879.90        892.24        22.01 o
  12   8   2       2256.93       2280.86        43.88 o
  13   8   2        126.51        147.32        12.17 o
  14   8   2       1130.10       1090.11        33.63 o
  15   8   2          0.07          0.63        17.53 o
 -15   9   2         79.98         70.86        11.81 o
 -14   9   2       1522.18       1520.52        38.75 o
 -13   9   2         30.52         37.54         7.19 o
 -12   9   2         37.29         38.28         6.55 o
 -11   9   2       1434.69       1433.97        23.66 o
 -10   9   2       2525.20       2534.13        31.34 o
  -9   9   2        111.75        106.39         4.86 o
  -8   9   2        783.99        781.65        10.49 o
  -7   9   2       1506.90       1585.31        16.07 o
  -6   9   2       1528.79       1478.27        13.26 o
  -5   9   2        102.86        129.04         4.14 o
  -4   9   2          2.44          8.56         1.46 o
  -3   9   2       8847.87       8808.88        49.45 o
  -2   9   2         13.62         24.95         1.64 o
  -1   9   2       5255.08       5360.53        31.07 o
   0   9   2        577.38        475.49         5.69 o
   1   9   2       1730.77       1806.52        14.69 o
   2   9   2       9408.95       9373.23        58.91 o
   3   9   2        295.80        247.40         5.11 o
   4   9   2        339.95        327.97         5.49 o
   5   9   2       1138.80       1129.38        12.02 o
   6   9   2       5155.70       5209.73        39.46 o
   7   9   2          5.60          8.10         2.23 o
   8   9   2        516.61        482.85         9.49 o
   9   9   2       1414.87       1347.70        19.06 o
  10   9   2       1828.52       1851.69        30.29 o
  11   9   2        206.17        213.18        12.35 o
  12   9   2         15.70         18.36         6.63 o
  13   9   2        951.18        946.89        25.80 o
  14   9   2        940.70        961.94        31.77 o
 -14  10   2          2.86          2.42         7.64 o
 -13  10   2       1014.40       1076.74        37.86 o
 -12  10   2         41.54         39.90         6.84 o
 -11  10   2          3.17          6.76         3.54 o
 -10  10   2        297.62        317.44        10.28 o
  -9  10   2       1507.55       1485.95        18.34 o
  -8  10   2          1.93          7.47         2.14 o
  -7  10   2        127.69        136.50         4.94 o
  -6  10   2        119.85        145.10         4.54 o
  -5  10   2       7416.06       7351.32        44.48 o
  -4  10   2        293.74        282.76         4.87 o
  -3  10   2      11723.18      11476.74        61.52 o
  -2  10   2       2707.30       2719.02        17.19 o
  -1  10   2       1105.54       1251.23        10.36 o
   0  10   2         12.21          8.50         1.41 o
   1  10   2      21358.38      21090.56       115.90 o
   2  10   2       3997.93       4084.95        29.33 o
   3  10   2        166.14        204.37         4.88 o
   4  10   2       3529.68       3405.44        26.20 o
   5  10   2       9592.06       9427.22        67.00 o
   6  10   2        275.25        282.24         6.81 o
   7  10   2          2.05          5.57         2.18 o
   8  10   2        183.07        162.64         6.40 o
   9  10   2       3866.26       3794.59        43.13 o
  10  10   2          3.83          9.11         4.77 o
  11  10   2         23.38         18.07         5.90 o
  12  10   2         57.28         62.46         8.92 o
  13  10   2         16.02         11.46         7.08 o
  14  10   2        270.45        279.76        17.92 o
 -14  11   2         52.62         63.11        11.16 o
 -13  11   2          5.56          2.34         5.69 o
 -12  11   2        332.44        353.78        16.97 o
 -11  11   2       2077.92       2085.56        31.42 o
 -10  11   2       1384.83       1425.82        28.86 o
  -9  11   2        392.60        398.09         8.98 o
  -8  11   2        365.77        376.32         8.29 o
  -7  11   2       4871.18       4776.36        39.00 o
  -6  11   2         40.89         34.19         2.69 o
  -5  11   2       3256.55       3287.02        23.39 o
  -4  11   2       5296.60       5431.56        33.31 o
  -3  11   2       5841.52       5845.99        36.33 o
  -2  11   2       1845.36       1859.68        14.16 o
  -1  11   2       3926.46       3924.50        24.29 o
   0  11   2         58.78         71.35         2.73 o
   1  11   2       1694.75       1765.21        15.59 o
   2  11   2        238.97        257.49         5.05 o
   3  11   2       2389.24       2392.89        21.09 o
   4  11   2        723.32        743.30        10.42 o
   5  11   2        958.80        967.78        12.22 o
   6  11   2       1338.19       1311.52        15.64 o
   7  11   2        100.73        113.84         5.25 o
   8  11   2        683.90        618.63        11.40 o
   9  11   2       4231.20       4232.80        47.02 o
  10  11   2        185.38        164.67         9.69 o
  11  11   2          6.12          7.29         5.32 o
  12  11   2         39.17         42.82         8.12 o
  13  11   2       4227.37       4323.94        69.82 o
  14  11   2         73.68         73.52        11.22 o
 -14  12   2        147.79        163.75        15.48 o
 -13  12   2       1315.08       1326.20        47.25 o
 -12  12   2          2.38          6.54         5.47 o
 -11  12   2         65.02         75.20         6.36 o
 -10  12   2       3031.74       3011.50        32.88 o
  -9  12   2        956.32        960.96        15.14 o
  -8  12   2        621.19        611.10        11.02 o
  -7  12   2         65.03         68.86         4.04 o
  -6  12   2       2854.88       2946.45        26.32 o
  -5  12   2       1160.46       1169.72        11.97 o
  -4  12   2        151.93        137.47         4.04 o
  -3  12   2        413.81        469.98         6.21 o
  -2  12   2       7348.66       7397.83        46.86 o
  -1  12   2       1394.83       1480.83        12.91 o
   0  12   2         75.81         66.48         2.86 o
   1  12   2      11100.63      11131.99        74.73 o
   2  12   2       8068.27       7904.00        54.38 o
   3  12   2       1746.97       1686.86        16.70 o
   4  12   2         30.92         38.40         3.02 o
   5  12   2       4444.17       4458.48        38.08 o
   6  12   2       1717.58       1665.83        19.14 o
   7  12   2        493.81        466.61         9.48 o
   8  12   2       3804.70       3822.66        40.35 o
   9  12   2       2113.39       2153.51        29.51 o
  10  12   2         58.74         65.56         6.97 o
  11  12   2        308.32        284.03        15.71 o
  12  12   2        460.28        455.09        17.53 o
  13  12   2        560.46        567.94        23.08 o
  14  12   2        163.58        175.15        15.43 o
 -14  13   2       1999.10       2102.13        77.95 o
 -13  13   2        313.56        297.20        18.68 o
 -12  13   2        234.73        234.44        13.53 o
 -11  13   2        415.37        443.66        13.36 o
 -10  13   2        932.58        915.36        15.27 o
  -9  13   2        884.68        902.74        14.54 o
  -8  13   2         32.27         36.94         3.99 o
  -7  13   2       1125.50       1109.97        15.29 o
  -6  13   2       4052.61       4045.57        33.52 o
  -5  13   2         79.13         95.54         3.80 o
  -4  13   2        535.03        518.45         7.74 o
  -3  13   2       2385.37       2441.53        18.94 o
  -2  13   2        104.90         94.26         3.52 o
  -1  13   2        295.67        318.32         6.03 o
   0  13   2       1546.23       1543.92        14.94 o
   1  13   2        650.33        685.47         9.30 o
   2  13   2      11025.56      10885.34        76.14 o
   3  13   2        196.79        199.67         6.38 o
   4  13   2       2896.16       2933.10        26.56 o
   5  13   2        311.73        299.81         7.47 o
   6  13   2       6540.05       6601.55        53.20 o
   7  13   2        365.98        381.96        10.39 o
   8  13   2         32.84         32.00         4.14 o
   9  13   2          1.84          4.71         3.72 o
  10  13   2       2416.65       2429.55        34.63 o
  11  13   2        631.13        643.92        18.20 o
  12  13   2          5.81          8.84         6.15 o
  13  13   2        198.56        204.09        21.04 o
 -13  14   2         14.58         13.81         8.58 o
 -12  14   2        115.14        114.86        10.45 o
 -11  14   2         54.78         51.23         5.86 o
 -10  14   2       1732.15       1705.20        22.99 o
  -9  14   2        297.47        298.17         9.25 o
  -8  14   2       1892.44       1840.29        23.66 o
  -7  14   2        241.49        252.05         7.96 o
  -6  14   2       4514.57       4456.91        39.39 o
  -5  14   2       2556.03       2587.77        24.88 o
  -4  14   2         16.96         21.57         2.52 o
  -3  14   2       4984.92       5014.20        37.66 o
  -2  14   2       3486.73       3393.96        28.50 o
  -1  14   2       1556.42       1487.23        17.05 o
   0  14   2         12.73         11.54         2.02 o
   1  14   2       2364.00       2324.13        22.50 o
   2  14   2       8009.32       8071.54        62.10 o
   3  14   2       3158.10       3227.92        28.79 o
   4  14   2        287.73        295.25         7.58 o
   5  14   2        287.96        299.14         8.21 o
   6  14   2          6.88          4.88         2.49 o
   7  14   2        322.47        335.43         9.06 o
   8  14   2       3674.74       3653.88        39.84 o
   9  14   2         67.11         70.47         6.11 o
  10  14   2        447.75        433.51        14.37 o
  11  14   2         14.52         18.40         5.46 o
  12  14   2        522.01        503.38        18.91 o
  13  14   2          0.30          0.52         7.05 o
 -13  15   2         78.81         91.22        12.42 o
 -12  15   2        563.86        552.14        23.65 o
 -11  15   2       1715.91       1753.80        26.68 o
 -10  15   2        474.04        480.54        13.17 o
  -9  15   2         55.73         50.96         5.05 o
  -8  15   2        817.52        829.81        14.91 o
  -7  15   2       2134.26       2130.32        25.04 o
  -6  15   2        101.51         96.36         5.04 o
  -5  15   2          1.02          1.11         2.30 o
  -4  15   2          0.07          3.21         2.23 o
  -3  15   2        785.59        812.82        12.04 o
  -2  15   2       1753.91       1785.97        18.43 o
  -1  15   2        466.06        466.43         8.62 o
   0  15   2       3025.75       3020.63        27.75 o
   1  15   2        109.54        102.89         4.67 o
   2  15   2         10.54         14.74         2.54 o
   3  15   2         22.71         25.05         3.07 o
   4  15   2       7488.29       7467.17        61.26 o
   5  15   2        352.36        357.52         9.49 o
   6  15   2        646.21        648.05        12.18 o
   7  15   2         76.24         84.39         5.27 o
   8  15   2       1878.69       1820.62        25.36 o
   9  15   2       1068.18       1062.52        20.43 o
  10  15   2        127.99        129.12         9.41 o
  11  15   2         93.94         90.18         8.31 o
  12  15   2         63.56         47.49         8.44 o
  13  15   2        706.04        743.54        29.43 o
 -13  16   2       1220.15       1169.48        37.04 o
 -12  16   2        649.87        636.17        25.42 o
 -11  16   2         99.15        110.22         7.51 o
 -10  16   2         26.24         29.61         4.48 o
  -9  16   2        848.10        844.23        15.69 o
  -8  16   2       1975.37       1947.58        25.64 o
  -7  16   2         15.82         12.94         3.62 o
  -6  16   2         10.78          9.48         3.13 o
  -5  16   2       1150.95       1133.62        17.05 o
  -4  16   2       4165.39       4188.13        38.12 o
  -3  16   2       1099.65       1132.77        16.52 o
  -2  16   2         40.04         48.44         3.66 o
  -1  16   2         68.61         71.50         4.34 o
   0  16   2       3955.24       4011.66        37.50 o
   1  16   2       6614.94       6716.94        53.88 o
   2  16   2        526.56        530.41        10.31 o
   3  16   2       3863.88       3824.19        35.88 o
   4  16   2        660.53        674.66        11.79 o
   5  16   2       6656.96       6636.78        60.85 o
   6  16   2        144.93        140.28         6.82 o
   7  16   2          2.78          3.36         3.45 o
   8  16   2          8.17          6.17         4.07 o
   9  16   2       1303.59       1326.01        23.59 o
  10  16   2        683.80        642.78        17.70 o
  11  16   2        187.63        157.96        10.53 o
  12  16   2         94.22        105.47        11.85 o
 -12  17   2        761.81        809.35        28.18 o
 -11  17   2        487.63        501.64        16.04 o
 -10  17   2        227.21        220.88         9.01 o
  -9  17   2       1640.32       1633.40        23.54 o
  -8  17   2        559.89        565.61        13.02 o
  -7  17   2       1445.99       1459.00        21.02 o
  -6  17   2        628.68        634.46        13.04 o
  -5  17   2       1023.03       1043.14        16.72 o
  -4  17   2         98.01         91.90         5.43 o
  -3  17   2       3881.16       3795.08        38.62 o
  -2  17   2        163.49        167.37         6.50 o
  -1  17   2       3252.87       3267.21        32.25 o
   0  17   2        112.49        117.01         5.91 o
   1  17   2       2320.74       2269.51        25.48 o
   2  17   2         57.35         53.85         4.30 o
   3  17   2       1776.21       1758.40        22.92 o
   4  17   2       1236.54       1248.22        18.35 o
   5  17   2         51.03         46.19         4.79 o
   6  17   2        161.89        181.97         8.14 o
   7  17   2        743.75        749.21        14.51 o
   8  17   2        519.97        497.63        16.31 o
   9  17   2        753.11        749.12        18.26 o
  10  17   2        637.66        684.44        18.62 o
  11  17   2        591.57        572.18        35.07 o
  12  17   2        213.55        212.86        15.35 o
 -12  18   2          6.21         10.63         8.42 o
 -11  18   2        859.74        896.59        27.70 o
 -10  18   2        424.42        422.54        12.32 o
  -9  18   2         18.42         17.80         4.52 o
  -8  18   2        619.77        615.90        13.95 o
  -7  18   2       1558.65       1544.09        24.06 o
  -6  18   2        709.00        730.36        14.88 o
  -5  18   2        814.86        819.74        14.91 o
  -4  18   2        294.31        299.78         9.42 o
  -3  18   2          5.69          9.09         2.81 o
  -2  18   2       2730.48       2690.78        27.58 o
  -1  18   2       5915.08       5829.28        53.59 o
   0  18   2         74.37         71.18         5.02 o
   1  18   2        334.55        314.37         9.57 o
   2  18   2         10.25         13.68         3.35 o
   3  18   2       6049.10       6100.27        58.99 o
   4  18   2       1022.07        998.82        17.87 o
   5  18   2        535.42        540.11        13.84 o
   6  18   2        446.64        451.16        12.42 o
   7  18   2       2342.23       2397.83        31.40 o
   8  18   2          3.49         -4.48         4.48 o
   9  18   2        210.35        227.43        12.67 o
  10  18   2         42.98         42.99         7.78 o
  11  18   2        318.25        296.39        16.51 o
 -11  19   2         15.36          9.38         5.45 o
 -10  19   2         18.10         13.81         5.32 o
  -9  19   2       1557.11       1563.37        25.76 o
  -8  19   2        148.72        147.72         8.90 o
  -7  19   2        148.47        138.62         9.45 o
  -6  19   2          6.85          9.07         4.03 o
  -5  19   2       1078.93       1066.44        17.81 o
  -4  19   2         39.88         46.99         5.06 o
  -3  19   2       1433.01       1459.49        23.57 o
  -2  19   2       1002.90        983.64        15.38 o
  -1  19   2        659.80        663.15        12.89 o
   0  19   2        246.94        241.83         9.35 o
   1  19   2        763.91        738.43        15.11 o
   2  19   2       2007.35       1974.22        26.66 o
   3  19   2         11.60          9.36         3.79 o
   4  19   2        768.37        759.15        15.17 o
   5  19   2        761.25        751.93        18.25 o
   6  19   2        161.25        164.46         8.60 o
   7  19   2        482.44        472.99        14.85 o
   8  19   2         72.72         55.81         7.35 o
   9  19   2          5.31          5.61         6.07 o
  10  19   2         28.83         23.87         8.06 o
  11  19   2       1021.48       1062.30        29.75 o
 -11  20   2        109.29        107.93         9.44 o
 -10  20   2         58.14         53.83         7.41 o
  -9  20   2         45.34         55.89         7.29 o
  -8  20   2       2001.97       1967.31        42.91 o
  -7  20   2       1344.01       1368.47        27.71 o
  -6  20   2         94.35         97.18         7.15 o
  -5  20   2         23.39         22.85         4.80 o
  -4  20   2       3756.98       3785.28        43.02 o
  -3  20   2        346.47        348.92        11.14 o
  -2  20   2        743.40        728.56        14.65 o
  -1  20   2       3334.60       3241.37        38.46 o
   0  20   2       3549.35       3498.66        40.77 o
   1  20   2         74.38         79.39         6.59 o
   2  20   2         52.25         53.13         5.75 o
   3  20   2       1406.09       1407.53        20.88 o
   4  20   2        924.96        917.65        18.84 o
   5  20   2         64.58         65.60         6.47 o
   6  20   2        733.08        757.32        16.33 o
   7  20   2        124.95        144.25         9.64 o
   8  20   2         92.45         90.63         9.34 o
   9  20   2        105.81        105.58        10.61 o
  10  20   2        577.80        578.45        24.98 o
 -10  21   2         21.55         21.59         6.61 o
  -9  21   2        277.81        275.71        13.75 o
  -8  21   2        753.16        773.70        18.68 o
  -7  21   2         60.56         69.28         6.96 o
  -6  21   2          5.05          4.28         4.36 o
  -5  21   2         27.54         20.13         5.28 o
  -4  21   2         29.51         21.38         4.80 o
  -3  21   2         16.04         13.34         4.41 o
  -2  21   2        791.13        793.43        16.71 o
  -1  21   2        150.48        146.75         8.32 o
   0  21   2       2279.46       2255.65        30.94 o
   1  21   2        137.19        136.49         8.59 o
   2  21   2       1356.43       1305.90        22.88 o
   3  21   2        248.66        236.11        10.38 o
   4  21   2       4609.35       4626.87        51.80 o
   5  21   2         87.02         86.76         7.46 o
   6  21   2        118.50        119.85         7.95 o
   7  21   2          5.53          4.62         5.32 o
   8  21   2       2381.65       2400.48        41.53 o
   9  21   2         13.20         24.01         8.06 o
  10  21   2        113.34        107.96        12.43 o
  -9  22   2          0.74          1.35         6.00 o
  -8  22   2       3045.67       3111.01        51.81 o
  -7  22   2         30.16         28.99         6.20 o
  -6  22   2        295.10        296.40        12.75 o
  -5  22   2         99.08        102.59         9.00 o
  -4  22   2       1578.01       1593.75        26.34 o
  -3  22   2        238.21        216.53        10.57 o
  -2  22   2         85.04         81.92         7.09 o
  -1  22   2       1039.93       1040.43        19.55 o
   0  22   2       1239.25       1233.24        22.37 o
   1  22   2         69.86         76.41         7.14 o
   2  22   2          3.41          2.02         4.59 o
   3  22   2       1507.40       1475.81        26.77 o
   4  22   2        792.06        814.35        18.35 o
   5  22   2         14.61         17.99         5.28 o
   6  22   2        515.30        543.59        17.74 o
   7  22   2        566.90        580.05        30.61 o
   8  22   2         61.42         61.23         9.32 o
   9  22   2          6.72          5.18         7.96 o
  -9  23   2        469.37        453.30        28.10 o
  -8  23   2        135.85        127.48        11.46 o
  -7  23   2        757.44        771.86        23.04 o
  -6  23   2         76.53         63.57         7.62 o
  -5  23   2       1322.10       1330.74        27.25 o
  -4  23   2         63.70         76.95         7.93 o
  -3  23   2        286.07        296.55        13.45 o
  -2  23   2        310.06        308.68        12.92 o
  -1  23   2        459.47        470.82        16.09 o
   0  23   2        343.59        317.26        12.99 o
   1  23   2        410.08        379.63        14.34 o
   2  23   2        364.68        365.18        14.30 o
   3  23   2         12.00          9.98         5.76 o
   4  23   2        694.71        672.69        17.64 o
   5  23   2        172.41        192.27        11.17 o
   6  23   2        527.88        527.66        17.45 o
   7  23   2        845.03        883.82        24.05 o
   8  23   2        328.15        336.59        21.00 o
  -8  24   2         39.36         42.50         9.09 o
  -7  24   2        619.95        608.45        21.08 o
  -6  24   2        228.85        246.06        13.49 o
  -5  24   2        234.39        243.50        13.72 o
  -4  24   2          3.93         -1.35         5.34 o
  -3  24   2        128.45        118.52         9.56 o
  -2  24   2        442.90        421.28        15.70 o
  -1  24   2       1650.51       1709.58        29.46 o
   0  24   2        133.19        131.00         9.14 o
   1  24   2          8.67         10.85         5.19 o
   2  24   2        214.78        230.28        12.02 o
   3  24   2       3309.89       3337.86        47.00 o
   4  24   2          7.26          5.16         5.32 o
   5  24   2        378.93        376.93        15.60 o
   6  24   2        351.19        344.49        15.23 o
   7  24   2       1719.65       1743.67        39.79 o
  -7  25   2        657.04        700.17        32.95 o
  -6  25   2        164.08        162.87        12.57 o
  -5  25   2        814.42        851.82        25.36 o
  -4  25   2        176.00        190.24        12.20 o
  -3  25   2        686.97        689.71        25.00 o
  -2  25   2          6.16          5.52         5.71 o
  -1  25   2        887.86        878.01        20.70 o
   0  25   2        314.20        330.68        14.58 o
   1  25   2        129.70        133.56         9.72 o
   2  25   2         28.34         27.52         6.25 o
   3  25   2        205.35        221.38        12.84 o
   4  25   2        476.23        503.39        17.66 o
   5  25   2         55.61         54.80         8.46 o
   6  25   2         30.01         27.04         7.62 o
  -5  26   2          1.55         -2.49         7.35 o
  -4  26   2       1903.28       1915.71        41.49 o
  -3  26   2        996.40        998.01        30.31 o
  -2  26   2         71.97         64.11         9.93 o
  -1  26   2         27.16         29.43         6.88 o
   0  26   2        715.29        698.24        19.74 o
   1  26   2       1055.70       1043.49        23.42 o
   2  26   2         20.47         16.28         6.28 o
   3  26   2        182.68        190.82        12.22 o
   4  26   2        205.01        210.62        13.13 o
   5  26   2        606.06        619.31        25.10 o
  -3  27   2         73.80         73.96        12.26 o
  -2  27   2        411.45        383.09        21.73 o
  -1  27   2         34.21         27.01         7.40 o
   0  27   2        137.80        155.98        11.28 o
   1  27   2         44.75         46.49         7.98 o
   2  27   2        661.95        633.27        25.46 o
   3  27   2        473.57        475.54        45.30 o
 -15   0   3        897.53        929.46        46.63 o
 -13   0   3       1551.12       1658.64        44.54 o
 -11   0   3         79.23         80.30         7.61 o
  -9   0   3        478.76        465.37        11.48 o
  -7   0   3       1618.32       1522.46        24.39 o
  -5   0   3        321.54        467.94        15.22 o
  -3   0   3      32959.42      33125.23       553.45 o
  -1   0   3       1295.54       1222.97        15.30 o
   1   0   3      46772.29      42928.55       352.85 o
   3   0   3       3549.06       3735.26        36.91 o
   5   0   3      18007.43      17613.39       147.85 o
   7   0   3      11036.50      11004.44       125.17 o
   9   0   3       3871.33       3856.84        52.47 o
  11   0   3        358.31        388.68        22.79 o
  13   0   3        783.07        875.89        36.73 o
  15   0   3        396.82        438.13        58.83 o
 -15   1   3        461.69        464.20        24.87 o
 -14   1   3        856.95        874.30        29.20 o
 -13   1   3          3.16          2.35         4.63 o
 -12   1   3        162.03        167.07         8.39 o
 -11   1   3       4752.60       4715.58        48.57 o
 -10   1   3        447.55        460.54        10.07 o
  -9   1   3       1836.63       1835.12        18.35 o
  -8   1   3        537.53        509.67         7.78 o
  -7   1   3       3161.24       3254.67        23.33 o
  -6   1   3        173.88        206.33         3.16 o
  -5   1   3      10039.20      10396.58        61.70 o
  -4   1   3       3984.06       4029.09        32.24 o
  -3   1   3      14175.93      14120.93       135.62 o
  -2   1   3       1557.14       1471.83        17.15 o
  -1   1   3        344.15        269.29         3.40 o
   0   1   3       2791.03       2773.01        16.85 o
   1   1   3          1.22          4.94         0.71 o
   2   1   3       4207.97       4176.54        27.11 o
   3   1   3        523.17        524.23         6.18 o
   4   1   3        232.52        221.32         4.55 o
   5   1   3       3582.36       3604.46        23.84 o
   6   1   3       4568.18       4712.10        36.81 o
   7   1   3       2708.00       2655.70        23.67 o
   8   1   3       4127.08       3958.05        37.89 o
   9   1   3       4424.10       4358.99        42.57 o
  10   1   3       1336.91       1322.63        24.84 o
  11   1   3        271.65        265.80        12.94 o
  12   1   3         70.01         48.78         8.18 o
  13   1   3       3391.37       3476.12        59.82 o
  14   1   3         84.14         79.60        10.85 o
  15   1   3         35.34         14.56        14.14 o
 -15   2   3        303.04        298.16        20.14 o
 -14   2   3        322.15        302.43        14.91 o
 -13   2   3        271.17        272.71        17.90 o
 -12   2   3          9.55         10.23         3.72 o
 -11   2   3         11.34         15.88         3.52 o
 -10   2   3       9163.14       9128.14        83.21 o
  -9   2   3         96.28         98.19         4.19 o
  -8   2   3          4.55          8.55         1.64 o
  -7   2   3         51.19         64.88         3.09 o
  -6   2   3      11797.72      11804.38        69.31 o
  -5   2   3        116.01        125.56         4.97 o
  -4   2   3         51.96         87.46         2.60 o
  -3   2   3       1008.57       1046.74        20.34 o
  -2   2   3       8391.46       7823.64        58.64 o
  -1   2   3        953.89        847.12         6.97 o
   0   2   3        627.38        758.41         5.83 o
   1   2   3       1432.60       1465.50        10.44 o
   2   2   3      10499.02      10063.33        58.94 o
   3   2   3       3488.12       3496.27        25.32 o
   4   2   3       4397.38       4165.17        26.93 o
   5   2   3       5489.35       5352.40        32.45 o
   6   2   3        199.05        165.53         4.48 o
   7   2   3        781.46        818.05        11.68 o
   8   2   3       4356.27       4480.28        45.06 o
   9   2   3        493.72        488.61        11.59 o
  10   2   3         20.81         17.52         4.40 o
  11   2   3         13.14         19.56         5.41 o
  12   2   3       1366.66       1384.96        32.17 o
  13   2   3        203.73        188.55        14.25 o
  14   2   3        470.79        446.81        22.32 o
  15   2   3         77.92         51.09        19.34 o
 -15   3   3         21.48         16.50         8.66 o
 -14   3   3       1963.75       2030.60        43.74 o
 -13   3   3       1085.15       1055.55        22.16 o
 -12   3   3        479.55        473.38        13.17 o
 -11   3   3          2.27          2.14         2.93 o
 -10   3   3       2511.34       2520.82        40.37 o
  -9   3   3        472.63        520.89         8.53 o
  -8   3   3       1060.85       1074.12        15.71 o
  -7   3   3        227.38        229.27         4.08 o
  -6   3   3        217.64        245.46         5.39 o
  -5   3   3       3841.82       3905.54        26.30 o
  -4   3   3       9596.16       9827.09        66.16 o
  -3   3   3      12965.56      13695.05        95.22 o
  -2   3   3         38.22         17.78         2.49 o
  -1   3   3       2835.39       3073.91        18.97 o
   0   3   3         58.31         34.37         1.27 o
   1   3   3       3210.76       3485.98        21.02 o
   2   3   3       6679.33       6287.90        39.15 o
   3   3   3      17325.96      18205.24       104.01 o
   4   3   3       3803.97       3708.96        24.93 o
   5   3   3        115.67        108.75         3.36 o
   6   3   3      23468.60      23028.92       140.64 o
   7   3   3        127.77        153.11         6.20 o
   8   3   3       3102.93       3088.35        34.01 o
   9   3   3       2134.65       2098.68        26.14 o
  10   3   3        889.91        878.13        18.00 o
  11   3   3        714.89        738.00        16.68 o
  12   3   3       1093.57       1159.84        29.12 o
  13   3   3         47.40         53.30         9.27 o
  14   3   3        132.00        127.13        14.66 o
  15   3   3        371.85        412.47        39.82 o
 -15   4   3         20.89         21.25         9.01 o
 -14   4   3        516.68        504.88        16.43 o
 -13   4   3        648.65        640.33        17.14 o
 -12   4   3       1394.38       1412.00        24.44 o
 -11   4   3          5.06          6.24         3.25 o
 -10   4   3       5839.27       5818.21        61.20 o
  -9   4   3       1197.15       1160.70        18.42 o
  -8   4   3       3340.66       3352.60        27.25 o
  -7   4   3       6953.50       7090.80        47.59 o
  -6   4   3       5856.44       5920.15        35.59 o
  -5   4   3       2423.64       2340.92        15.61 o
  -4   4   3      10161.90       9977.36        59.28 o
  -3   4   3      29516.61      29958.94       185.10 o
  -2   4   3       7439.67       7419.52        51.02 o
  -1   4   3      16218.63      16257.65        94.43 o
   0   4   3       1607.83       1722.16        12.20 o
   1   4   3      13764.23      13274.77        71.70 o
   2   4   3        378.10        457.34         5.57 o
   3   4   3        340.18        207.29         4.20 o
   4   4   3       1318.26       1305.92        11.61 o
   5   4   3       7432.76       7214.12        43.45 o
   6   4   3       5625.44       5502.64        38.70 o
   7   4   3       1210.79       1169.34        17.03 o
   8   4   3       6225.37       6151.33        58.52 o
   9   4   3        187.66        190.03         7.77 o
  10   4   3        741.56        746.45        16.66 o
  11   4   3        129.18        132.72        10.41 o
  12   4   3       2017.35       2037.39        40.81 o
  13   4   3         14.59         10.17         7.02 o
  14   4   3        620.10        631.17        28.98 o
  15   4   3          2.49         -6.02        13.94 o
 -15   5   3        998.96       1046.38        29.51 o
 -14   5   3        109.23        108.60         8.70 o
 -13   5   3         28.43         23.98         5.50 o
 -12   5   3       1199.13       1269.15        24.11 o
 -11   5   3       2851.27       2860.31        36.09 o
 -10   5   3          3.49          7.52         2.94 o
  -9   5   3        597.20        612.28        11.25 o
  -8   5   3        411.66        436.12         6.93 o
  -7   5   3       5415.97       5542.23        39.18 o
  -6   5   3       1976.21       1987.99        13.73 o
  -5   5   3        738.12        691.89         6.11 o
  -4   5   3       1300.48       1431.77        17.68 o
  -3   5   3        228.51        207.77         3.08 o
  -2   5   3        494.61        450.45         4.99 o
  -1   5   3       1508.74       1355.09        10.47 o
   0   5   3       4309.26       4103.71        26.57 o
   1   5   3        416.92        385.51         4.50 o
   2   5   3       1384.03       1396.55        11.31 o
   3   5   3        549.59        681.96         7.56 o
   4   5   3      14916.88      14845.68        83.86 o
   5   5   3       3716.09       3709.01        25.72 o
   6   5   3       4421.97       4425.89        34.72 o
   7   5   3         17.79         14.68         2.52 o
   8   5   3       4043.16       4059.88        38.60 o
   9   5   3       4436.49       4393.55        45.14 o
  10   5   3        350.47        359.65        12.74 o
  11   5   3         43.95         41.54         7.23 o
  12   5   3        375.82        354.92        16.66 o
  13   5   3       1566.26       1560.37        36.03 o
  14   5   3        418.58        424.34        30.12 o
  15   5   3         15.64          5.32        14.61 o
 -15   6   3        249.81        261.51        16.63 o
 -14   6   3        297.99        323.64        15.50 o
 -13   6   3       1084.25       1100.91        22.18 o
 -12   6   3       1389.94       1476.97        25.47 o
 -11   6   3        709.36        727.11        17.91 o
 -10   6   3         14.92         22.71         3.55 o
  -9   6   3        818.22        853.49        17.65 o
  -8   6   3       6411.70       6481.25        46.80 o
  -7   6   3       1373.85       1347.89        13.91 o
  -6   6   3       1271.15       1260.51        10.13 o
  -5   6   3       1285.71       1379.63        10.45 o
  -4   6   3      23080.58      22755.41       114.31 o
  -3   6   3       2805.02       2519.16        14.55 o
  -2   6   3       9956.69      10450.06        60.74 o
  -1   6   3        241.14        340.04         4.14 o
   0   6   3       9271.52       9071.69        55.13 o
   1   6   3       9856.18       9443.85        54.87 o
   2   6   3       5351.40       5496.51        35.51 o
   3   6   3       2183.44       2080.08        17.02 o
   4   6   3       1733.95       1617.80        13.26 o
   5   6   3      12745.21      12661.39        74.73 o
   6   6   3       9934.17       9807.11        71.42 o
   7   6   3       3605.47       3500.72        30.56 o
   8   6   3         44.13         43.83         4.09 o
   9   6   3        638.91        634.39        12.59 o
  10   6   3        580.10        573.65        15.09 o
  11   6   3        121.77        116.71        10.15 o
  12   6   3         11.42          7.41         5.86 o
  13   6   3          3.24         10.18         6.90 o
  14   6   3        182.74        187.62        23.49 o
  15   6   3         80.82         80.40        27.23 o
 -15   7   3         81.55         90.94        11.98 o
 -14   7   3        248.22        290.24        14.40 o
 -13   7   3        690.42        678.89        17.41 o
 -12   7   3        210.50        208.37        10.41 o
 -11   7   3       1399.40       1379.44        22.60 o
 -10   7   3       1557.17       1565.65        22.33 o
  -9   7   3       6205.87       6183.21        58.83 o
  -8   7   3        423.44        417.31         7.59 o
  -7   7   3        208.76        211.66         4.61 o
  -6   7   3       1480.95       1445.76        11.01 o
  -5   7   3       9647.10       9768.56        48.46 o
  -4   7   3        431.66        504.37         4.58 o
  -3   7   3       4103.18       4177.48        23.79 o
  -2   7   3        205.89        266.65         3.58 o
  -1   7   3       5220.31       5374.90        32.35 o
   0   7   3       2301.32       2376.53        17.48 o
   1   7   3       2629.55       2664.58        18.14 o
   2   7   3       1583.76       1566.89        13.29 o
   3   7   3        764.19        734.69         8.85 o
   4   7   3       1578.63       1528.64        13.94 o
   5   7   3        389.85        391.59         6.16 o
   6   7   3       2493.14       2537.77        22.28 o
   7   7   3       3616.63       3803.65        33.85 o
   8   7   3       1392.57       1390.08        18.03 o
   9   7   3        237.59        246.44         9.05 o
  10   7   3       1697.66       1721.31        26.02 o
  11   7   3       2417.85       2325.44        41.31 o
  12   7   3        403.12        421.34        18.73 o
  13   7   3       1121.52       1145.22        28.82 o
  14   7   3         74.93         67.28        14.71 o
 -15   8   3       1343.36       1380.06        36.98 o
 -14   8   3        476.07        520.35        23.70 o
 -13   8   3          1.67          1.46         4.59 o
 -12   8   3        156.33        145.32         9.12 o
 -11   8   3        977.64       1004.21        19.24 o
 -10   8   3       1052.59       1062.27        17.92 o
  -9   8   3        773.41        750.51        13.17 o
  -8   8   3        238.00        252.01         7.13 o
  -7   8   3       4064.31       3982.15        27.82 o
  -6   8   3       4795.64       4803.81        28.30 o
  -5   8   3       8189.24       8035.93        43.81 o
  -4   8   3        426.56        467.73         5.05 o
  -3   8   3        176.33        230.27         3.20 o
  -2   8   3        245.85        216.88         3.25 o
  -1   8   3      32712.93      31746.81       173.29 o
   0   8   3       1298.13       1367.68        11.01 o
   1   8   3        114.72        139.87         4.83 o
   2   8   3          1.89         13.76         1.75 o
   3   8   3      12404.39      12294.90        74.32 o
   4   8   3        321.94        315.92         6.01 o
   5   8   3         72.54         79.68         3.58 o
   6   8   3          4.56         11.07         2.07 o
   7   8   3       5505.87       5659.61        48.02 o
   8   8   3       1741.16       1753.65        21.20 o
   9   8   3         36.48         41.43         4.92 o
  10   8   3        923.41        914.85        20.17 o
  11   8   3        334.43        363.25        17.20 o
  12   8   3        210.34        200.48        14.76 o
  13   8   3        106.05         94.80        11.68 o
  14   8   3          0.81          7.28        11.37 o
 -15   9   3        286.63        252.43        21.80 o
 -14   9   3         93.95        125.24        13.27 o
 -13   9   3       2084.11       2091.91        58.71 o
 -12   9   3       2149.58       2192.14        33.97 o
 -11   9   3         17.28         14.83         4.52 o
 -10   9   3         38.45         45.11         5.15 o
  -9   9   3       1692.12       1695.06        22.32 o
  -8   9   3         59.77         55.72         3.09 o
  -7   9   3        972.39        957.11        10.87 o
  -6   9   3        314.27        326.75         5.12 o
  -5   9   3       3387.80       3394.03        21.52 o
  -4   9   3       3809.35       3868.62        22.87 o
  -3   9   3       7307.67       7271.94        42.21 o
  -2   9   3       8872.25       8807.97        49.41 o
  -1   9   3        301.81        300.04         4.31 o
   0   9   3       7340.89       7286.87        44.52 o
   1   9   3        238.91        228.68         4.26 o
   2   9   3       7294.08       7510.63        46.28 o
   3   9   3        655.69        612.86         8.05 o
   4   9   3        797.22        832.67        10.27 o
   5   9   3          5.41          5.97         1.86 o
   6   9   3       1019.35        973.10        12.31 o
   7   9   3       4263.52       4205.84        37.98 o
   8   9   3       1531.68       1466.67        19.52 o
   9   9   3        481.69        461.23        11.47 o
  10   9   3        160.57        148.35         9.67 o
  11   9   3       1780.94       1720.80        46.25 o
  12   9   3          8.53          6.33         7.02 o
  13   9   3         86.82        103.67        12.00 o
  14   9   3        566.81        462.50        41.74 o
 -14  10   3        211.86        213.85        16.42 o
 -13  10   3        168.69        167.77        11.02 o
 -12  10   3        844.00        855.98        20.80 o
 -11  10   3         62.07         60.96         6.51 o
 -10  10   3        214.89        197.70         9.15 o
  -9  10   3          1.35          2.77         2.83 o
  -8  10   3       5347.11       5432.00        42.68 o
  -7  10   3         10.04         15.24         1.99 o
  -6  10   3         67.95         87.45         3.84 o
  -5  10   3        294.44        308.46         5.12 o
  -4  10   3      10058.16      10064.80        55.63 o
  -3  10   3       1642.76       1669.30        12.94 o
  -2  10   3        968.78       1010.87        10.94 o
  -1  10   3       3102.27       3096.85        20.24 o
   0  10   3      13242.12      13013.00        72.07 o
   1  10   3        186.79        168.32         4.14 o
   2  10   3       2262.01       2200.28        17.39 o
   3  10   3       1429.16       1464.54        14.49 o
   4  10   3        544.32        527.53         8.75 o
   5  10   3         10.15         12.52         2.12 o
   6  10   3       3342.43       3482.57        29.89 o
   7  10   3       1279.80       1197.25        15.35 o
   8  10   3        259.01        261.72         9.61 o
   9  10   3        147.01        136.78         6.99 o
  10  10   3       3038.55       3110.13        44.17 o
  11  10   3         70.54         88.94         8.63 o
  12  10   3       2670.38       2765.98        57.40 o
  13  10   3         67.18         81.92        12.96 o
  14  10   3       1734.21       1731.55       154.53 o
 -14  11   3         20.83         19.27         8.61 o
 -13  11   3        483.66        473.98        19.08 o
 -12  11   3        283.87        300.29        13.86 o
 -11  11   3          1.12         -0.47         4.17 o
 -10  11   3         27.16         26.01         4.69 o
  -9  11   3        429.49        433.64         8.83 o
  -8  11   3       1631.56       1606.92        21.98 o
  -7  11   3        154.41        136.26         4.74 o
  -6  11   3       1107.05       1095.11        12.04 o
  -5  11   3          4.58          4.82         1.56 o
  -4  11   3        790.53        803.48        10.49 o
  -3  11   3       1906.36       1881.39        14.62 o
  -2  11   3       6562.17       6411.81        40.46 o
  -1  11   3       3100.08       3144.27        21.38 o
   0  11   3      10257.10      10426.75        63.50 o
   1  11   3       3752.73       3597.38        27.05 o
   2  11   3       2183.41       2209.93        19.10 o
   3  11   3         18.19         23.29         2.59 o
   4  11   3       9382.28       9327.50        68.79 o
   5  11   3        837.93        822.33        11.11 o
   6  11   3         33.50         22.46         2.82 o
   7  11   3        851.53        786.84        12.24 o
   8  11   3       2548.12       2585.95        29.54 o
   9  11   3         12.62         27.30         4.21 o
  10  11   3         38.65         44.59         6.17 o
  11  11   3         61.42         40.20         8.21 o
  12  11   3       1233.31       1250.86        31.91 o
  13  11   3        197.56        182.14        28.92 o
  14  11   3        850.07        802.40        44.41 o
 -14  12   3        394.01        409.65        23.04 o
 -13  12   3        527.78        533.46        30.18 o
 -12  12   3       2576.00       2597.69        41.89 o
 -11  12   3       2344.39       2340.22        38.17 o
 -10  12   3        364.23        365.41        13.22 o
  -9  12   3        209.03        213.60         7.44 o
  -8  12   3       1197.15       1162.43        13.94 o
  -7  12   3          9.05         11.43         2.38 o
  -6  12   3        326.75        352.86         6.95 o
  -5  12   3       3332.43       3378.83        26.64 o
  -4  12   3       7571.71       7558.48        51.12 o
  -3  12   3        507.22        539.23         7.21 o
  -2  12   3       1674.22       1684.88        15.24 o
  -1  12   3       7090.06       6970.31        44.04 o
   0  12   3        446.63        455.39         6.93 o
   1  12   3          8.36         12.05         1.82 o
   2  12   3       3203.17       3113.74        26.03 o
   3  12   3       6001.23       6042.63        50.13 o
   4  12   3       2176.41       2091.62        24.29 o
   5  12   3          3.19          4.67         2.28 o
   6  12   3       1199.14       1212.54        15.10 o
   7  12   3       2191.55       2059.69        23.12 o
   8  12   3        140.20        122.10         6.79 o
   9  12   3         29.85         24.08         4.93 o
  10  12   3       1114.47       1093.34        24.24 o
  11  12   3         11.87          7.28         6.59 o
  12  12   3        107.57        101.86        11.54 o
  13  12   3         99.78        107.04        23.75 o
 -14  13   3        259.01        279.23        19.60 o
 -13  13   3       1446.01       1473.42        48.33 o
 -12  13   3         63.76         64.74         8.02 o
 -11  13   3         26.05         13.12         5.59 o
 -10  13   3        182.26        181.71         9.61 o
  -9  13   3       3606.43       3554.33        39.17 o
  -8  13   3          2.88          4.32         2.41 o
  -7  13   3       2180.56       2143.88        22.20 o
  -6  13   3         32.94         32.47         2.92 o
  -5  13   3       2853.59       2836.65        25.56 o
  -4  13   3          0.51          3.42         1.62 o
  -3  13   3       1426.03       1492.55        15.68 o
  -2  13   3       1022.71       1044.45        12.05 o
  -1  13   3       1685.18       1746.81        16.16 o
   0  13   3        483.59        462.69         7.49 o
   1  13   3       1365.83       1334.22        15.01 o
   2  13   3        513.46        503.28         9.85 o
   3  13   3        294.13        299.53         7.58 o
   4  13   3         29.57         33.55         3.40 o
   5  13   3          5.19          9.95         2.84 o
   6  13   3       1651.35       1587.36        20.05 o
   7  13   3       3240.07       3271.21        35.13 o
   8  13   3        297.50        279.35        10.35 o
   9  13   3        548.67        507.90        14.89 o
  10  13   3        324.14        312.84        15.87 o
  11  13   3       4485.65       4550.87        73.25 o
  12  13   3        168.12        154.98        13.16 o
  13  13   3         51.01         51.71        12.04 o
 -13  14   3        129.18        131.32        13.31 o
 -12  14   3        217.42        210.62        14.18 o
 -11  14   3       1370.93       1399.05        28.62 o
 -10  14   3        186.78        182.24         9.83 o
  -9  14   3         74.00         73.77         5.20 o
  -8  14   3         87.48         84.62         5.10 o
  -7  14   3        257.33        264.57         7.65 o
  -6  14   3       1424.73       1441.42        16.16 o
  -5  14   3       2577.82       2611.27        24.48 o
  -4  14   3       1491.47       1495.68        16.65 o
  -3  14   3         83.49         91.54         4.11 o
  -2  14   3       2717.21       2849.19        24.79 o
  -1  14   3       4871.78       4994.43        39.03 o
   0  14   3       3808.84       3691.34        30.51 o
   1  14   3       1716.30       1733.01        21.39 o
   2  14   3       3243.15       3214.66        31.96 o
   3  14   3      15819.56      15628.06       110.73 o
   4  14   3         19.16         20.19         2.92 o
   5  14   3       2162.06       2142.90        24.52 o
   6  14   3         88.51         92.37         5.79 o
   7  14   3       1727.67       1802.16        23.60 o
   8  14   3        242.54        239.19        10.30 o
   9  14   3         52.54         51.93         7.01 o
  10  14   3        132.96        155.39        10.21 o
  11  14   3        826.45        838.22        23.24 o
  12  14   3         53.60         60.49        11.39 o
  13  14   3          6.11          6.16         8.38 o
 -13  15   3        363.92        328.42        20.11 o
 -12  15   3        900.52        885.13        28.05 o
 -11  15   3       1239.59       1222.07        27.05 o
 -10  15   3         74.60         87.27         7.62 o
  -9  15   3        895.24        882.01        13.97 o
  -8  15   3        176.49        173.73         6.98 o
  -7  15   3       2762.17       2825.86        28.71 o
  -6  15   3        321.70        350.84         8.45 o
  -5  15   3        548.27        539.52        10.08 o
  -4  15   3         88.27         88.36         4.64 o
  -3  15   3        610.27        610.77        10.20 o
  -2  15   3       1155.13       1113.95        14.93 o
  -1  15   3       3657.27       3463.58        30.88 o
   0  15   3       1340.88       1276.33        16.19 o
   1  15   3         47.37         49.29         3.68 o
   2  15   3         49.84         50.80         3.90 o
   3  15   3        280.52        275.58         7.82 o
   4  15   3        948.03        963.34        14.37 o
   5  15   3       3188.06       3152.93        32.74 o
   6  15   3          6.36         12.58         3.55 o
   7  15   3        231.37        216.46         9.07 o
   8  15   3       1203.60       1163.46        20.02 o
   9  15   3       1413.11       1469.72        28.03 o
  10  15   3         98.09         90.50         9.22 o
  11  15   3        299.16        293.91        14.85 o
  12  15   3        372.23        358.71        20.99 o
 -13  16   3        410.97        420.53        22.98 o
 -12  16   3       1335.35       1243.66        34.06 o
 -11  16   3         83.58         93.87         9.35 o
 -10  16   3         10.49          8.60         4.73 o
  -9  16   3        867.64        879.78        15.75 o
  -8  16   3       2956.01       2927.29        32.23 o
  -7  16   3       1970.50       1938.18        23.81 o
  -6  16   3        267.44        255.06         8.87 o
  -5  16   3        176.34        180.69         7.58 o
  -4  16   3       2867.17       2945.43        31.13 o
  -3  16   3       7140.57       7124.71        62.37 o
  -2  16   3         94.31        137.23         5.97 o
  -1  16   3        481.73        422.25         8.83 o
   0  16   3       2326.58       2326.69        24.95 o
   1  16   3       4082.61       4071.42        38.31 o
   2  16   3       1783.21       1793.96        20.81 o
   3  16   3        202.70        208.80         7.72 o
   4  16   3        415.97        413.07         9.99 o
   5  16   3       1981.08       2013.56        26.09 o
   6  16   3       1424.07       1455.56        21.45 o
   7  16   3         80.18         92.78         6.58 o
   8  16   3        183.78        175.20         8.90 o
   9  16   3        387.09        400.12        16.10 o
  10  16   3       1014.56       1061.07        23.72 o
  11  16   3         48.54         50.60         8.46 o
  12  16   3        314.20        297.54        18.20 o
 -12  17   3        142.27        149.74        14.32 o
 -11  17   3        654.76        670.61        23.11 o
 -10  17   3        245.80        251.89        12.31 o
  -9  17   3         51.33         47.04         4.58 o
  -8  17   3         24.50         21.68         4.10 o
  -7  17   3        390.10        405.17        10.81 o
  -6  17   3         33.20         39.29         4.51 o
  -5  17   3        479.78        503.00        11.97 o
  -4  17   3        975.68       1006.52        16.82 o
  -3  17   3         56.81         77.82         5.19 o
  -2  17   3       3315.54       3365.05        35.71 o
  -1  17   3         25.32         37.71         3.82 o
   0  17   3       3138.64       3143.71        31.70 o
   1  17   3          5.69          5.97         2.72 o
   2  17   3       5538.37       5487.69        51.69 o
   3  17   3       1562.59       1550.15        21.94 o
   4  17   3       1893.86       1811.02        24.43 o
   5  17   3        959.39        973.81        17.08 o
   6  17   3        437.23        422.56        12.71 o
   7  17   3        668.41        685.22        15.38 o
   8  17   3        560.87        605.10        16.81 o
   9  17   3       1027.11       1038.09        24.50 o
  10  17   3        691.82        688.74        19.99 o
  11  17   3        111.17        109.80        11.53 o
  12  17   3          4.17          6.70         8.83 o
 -12  18   3         78.31         89.79        12.49 o
 -11  18   3        232.38        234.76        15.39 o
 -10  18   3        908.46        847.59        24.00 o
  -9  18   3        409.80        411.51        11.16 o
  -8  18   3        500.96        493.93        16.14 o
  -7  18   3        587.23        578.38        13.26 o
  -6  18   3       5694.68       5782.26        56.64 o
  -5  18   3        508.59        552.54        13.53 o
  -4  18   3          2.34          5.20         3.32 o
  -3  18   3         58.39         61.40         5.11 o
  -2  18   3       7738.88       7635.34        72.55 o
  -1  18   3       4414.32       4233.45        41.59 o
   0  18   3          4.78          8.08         3.18 o
   1  18   3         44.47         47.85         4.63 o
   2  18   3       2981.07       2920.25        33.81 o
   3  18   3        339.95        347.57        12.38 o
   4  18   3       1609.47       1545.87        23.30 o
   5  18   3        191.93        203.05         9.95 o
   6  18   3          8.96         11.19         4.39 o
   7  18   3        300.01        325.51        12.74 o
   8  18   3       1098.03       1101.27        22.81 o
   9  18   3          9.54          6.07         5.85 o
  10  18   3       1145.53       1183.54        29.44 o
  11  18   3        187.68        197.94        14.92 o
 -11  19   3        412.68        420.22        21.99 o
 -10  19   3       1244.80       1255.23        24.64 o
  -9  19   3        184.82        175.53         8.61 o
  -8  19   3        102.93        102.86         7.28 o
  -7  19   3        284.51        270.81        10.43 o
  -6  19   3        169.72        163.27         8.03 o
  -5  19   3        282.98        275.69        11.12 o
  -4  19   3        554.30        561.87        14.78 o
  -3  19   3       1417.51       1395.44        20.33 o
  -2  19   3       3130.85       3073.81        37.39 o
  -1  19   3        216.45        242.62        10.10 o
   0  19   3       1468.87       1463.21        21.14 o
   1  19   3        183.60        185.36         8.48 o
   2  19   3       2036.56       2025.10        28.07 o
   3  19   3        333.51        322.72        14.33 o
   4  19   3        415.94        374.69        14.58 o
   5  19   3        217.45        237.22        11.52 o
   6  19   3       1542.92       1533.81        24.43 o
   7  19   3         43.89         40.77         5.80 o
   8  19   3         83.02         72.84         8.29 o
   9  19   3        329.27        325.34        16.05 o
  10  19   3        813.03        862.15        26.26 o
  11  19   3        346.53        361.64        26.59 o
 -11  20   3        207.52        217.12        35.83 o
 -10  20   3        666.74        646.78        24.64 o
  -9  20   3        587.84        581.87        23.95 o
  -8  20   3          2.90          7.74         4.58 o
  -7  20   3        301.46        318.63        12.02 o
  -6  20   3        892.82        857.75        17.06 o
  -5  20   3          3.12          3.26         4.07 o
  -4  20   3        154.71        151.31         8.39 o
  -3  20   3       3232.44       3100.70        37.01 o
  -2  20   3       1785.12       1797.95        25.28 o
  -1  20   3       1174.14       1150.91        19.54 o
   0  20   3        237.51        237.29        10.59 o
   1  20   3       3804.92       3735.32        46.24 o
   2  20   3          9.87          8.24         4.47 o
   3  20   3        364.38        378.00        15.00 o
   4  20   3       1137.07       1099.48        22.08 o
   5  20   3       1650.54       1672.57        29.54 o
   6  20   3        139.35        142.66         9.72 o
   7  20   3         17.02         11.22         5.26 o
   8  20   3        192.37        197.82        12.15 o
   9  20   3        780.26        833.27        24.22 o
  10  20   3        126.39        117.69        13.56 o
 -10  21   3         25.36         18.56         8.71 o
  -9  21   3          3.66         13.69         5.68 o
  -8  21   3        156.65        156.48        10.39 o
  -7  21   3       2468.20       2499.66        38.01 o
  -6  21   3        115.63        129.22         8.18 o
  -5  21   3        635.15        654.39        16.77 o
  -4  21   3          1.33          6.45         4.33 o
  -3  21   3       1500.52       1512.85        24.46 o
  -2  21   3         15.03          9.64         4.20 o
  -1  21   3        868.72        844.65        17.75 o
   0  21   3         97.65        100.37         7.50 o
   1  21   3        162.77        137.37         8.61 o
   2  21   3         15.79         13.05         4.89 o
   3  21   3         86.49         84.08         7.58 o
   4  21   3         68.62         70.06         7.56 o
   5  21   3       1008.19        986.23        20.49 o
   6  21   3         20.59         35.17         5.87 o
   7  21   3          3.48          4.50         5.20 o
   8  21   3          1.04         -5.69         5.69 o
   9  21   3       2445.82       2471.57        46.42 o
  -9  22   3         91.12        103.70         9.00 o
  -8  22   3        271.78        270.74        13.46 o
  -7  22   3        628.56        658.27        17.43 o
  -6  22   3        853.51        846.73        18.02 o
  -5  22   3         14.75          9.42         4.98 o
  -4  22   3         46.41         41.70         5.86 o
  -3  22   3       1660.84       1619.87        28.88 o
  -2  22   3       1114.85       1104.02        20.87 o
  -1  22   3         36.51         34.53         5.72 o
   0  22   3         54.56         54.71         6.49 o
   1  22   3       2170.75       2156.78        31.88 o
   2  22   3        307.05        310.01        12.87 o
   3  22   3        633.45        620.72        16.77 o
   4  22   3        340.32        353.08        14.27 o
   5  22   3       1977.64       1898.73        37.53 o
   6  22   3          4.48          1.88         4.82 o
   7  22   3        173.72        195.99        14.44 o
   8  22   3        235.57        238.34        16.04 o
   9  22   3        427.73        439.30        23.80 o
  -8  23   3         36.61         27.42         6.94 o
  -7  23   3       1085.78       1075.28        34.90 o
  -6  23   3          0.47          1.61         5.12 o
  -5  23   3        181.35        170.49        11.82 o
  -4  23   3        511.55        515.20        18.90 o
  -3  23   3          0.96          4.50         5.45 o
  -2  23   3        376.24        353.59        15.03 o
  -1  23   3        247.44        247.92        11.53 o
   0  23   3        272.64        270.86        12.62 o
   1  23   3        173.92        172.89        10.15 o
   2  23   3       1545.47       1565.11        26.93 o
   3  23   3          3.99          8.93         5.33 o
   4  23   3        892.71        888.73        28.29 o
   5  23   3         28.91         24.24         6.71 o
   6  23   3       1927.04       1873.65        30.99 o
   7  23   3        170.21        167.62        11.53 o
   8  23   3         17.86         13.25         8.71 o
  -7  24   3        165.27        158.41        13.08 o
  -6  24   3       1539.98       1570.47        36.10 o
  -5  24   3        281.17        284.11        16.17 o
  -4  24   3        222.40        209.20        13.18 o
  -3  24   3          3.93         11.88         5.82 o
  -2  24   3       1571.82       1543.00        28.55 o
  -1  24   3        434.41        454.56        16.11 o
   0  24   3         13.37         19.68         5.86 o
   1  24   3         26.71         25.63         6.30 o
   2  24   3        231.20        231.01        11.89 o
   3  24   3        353.60        354.98        14.72 o
   4  24   3       1154.54       1161.84        28.91 o
   5  24   3         29.53         16.01         6.64 o
   6  24   3        111.85        116.53         9.79 o
   7  24   3         39.20         35.09         8.30 o
  -6  25   3        257.58        261.78        16.36 o
  -5  25   3         52.54         59.66         8.82 o
  -4  25   3        193.36        183.40        13.68 o
  -3  25   3         56.20         58.70         8.14 o
  -2  25   3        783.86        762.08        21.00 o
  -1  25   3         51.80         50.97         7.32 o
   0  25   3       1434.75       1476.89        27.69 o
   1  25   3        475.21        464.41        17.54 o
   2  25   3        400.88        418.41        19.72 o
   3  25   3         45.99         33.78         7.34 o
   4  25   3        958.00        976.95        24.49 o
   5  25   3        340.46        315.49        16.41 o
   6  25   3        458.20        456.75        19.16 o
  -5  26   3         41.54         39.62         8.74 o
  -4  26   3        178.04        172.44        14.89 o
  -3  26   3        771.99        788.48        25.27 o
  -2  26   3         56.30         51.46         8.46 o
  -1  26   3          2.93          2.51         6.10 o
   0  26   3        216.62        215.96        12.38 o
   1  26   3       1289.76       1307.66        26.66 o
   2  26   3          1.53          1.74         5.81 o
   3  26   3         35.46         25.17         7.03 o
   4  26   3         95.61         93.06        10.58 o
  -3  27   3       1192.65       1154.72        80.39 o
  -2  27   3         33.93         33.24         9.84 o
  -1  27   3        394.88        422.34        25.21 o
   0  27   3          4.69          6.27         7.10 o
   1  27   3        313.20        305.56        17.68 o
   2  27   3        126.52        134.85        14.44 o
 -14   0   4        251.97        297.63        19.10 o
 -12   0   4       1263.68       1302.60        29.20 o
 -10   0   4        835.36        837.63        19.34 o
  -8   0   4       9248.12       9040.66        87.56 o
  -6   0   4       1149.54       1283.60        17.85 o
  -4   0   4      16806.24      17000.09       171.13 o
  -2   0   4       5561.73       5395.33        60.48 o
   0   0   4        993.64        914.92         9.85 o
   2   0   4      13208.68      12719.17       100.67 o
   4   0   4         77.25         79.06         4.66 o
   6   0   4       5425.75       5372.45        60.20 o
   8   0   4       3556.53       3448.03        48.04 o
  10   0   4       2080.72       2185.81        45.60 o
  12   0   4       2311.89       2278.29        62.88 o
  14   0   4        868.04        900.04        71.35 o
 -15   1   4         13.04         14.01        13.14 o
 -14   1   4          4.85          8.89         4.72 o
 -13   1   4       2173.81       2156.83        46.67 o
 -12   1   4        144.06        147.31         7.36 o
 -11   1   4         16.61         29.69         3.45 o
 -10   1   4        896.28        908.23        12.37 o
  -9   1   4       1445.24       1451.88        14.99 o
  -8   1   4        577.84        614.31        10.24 o
  -7   1   4         78.72         76.72         2.58 o
  -6   1   4       2700.01       2854.76        23.31 o
  -5   1   4       2518.29       2585.60        22.51 o
  -4   1   4       7096.62       7217.05        53.67 o
  -3   1   4        866.85        946.46        10.18 o
  -2   1   4       1084.68       1010.99        10.28 o
  -1   1   4        102.20        144.03         2.25 o
   0   1   4      14075.34      13799.77        76.15 o
   1   1   4        258.38        282.81         3.74 o
   2   1   4      26019.97      26694.70       149.54 o
   3   1   4       5275.87       5501.26        36.25 o
   4   1   4       9332.85       9404.16        60.68 o
   5   1   4       1461.56       1470.91        13.75 o
   6   1   4        134.57        147.67         4.97 o
   7   1   4        641.44        676.59        10.10 o
   8   1   4       2117.07       2091.41        24.36 o
   9   1   4          8.79          9.60         3.50 o
  10   1   4       1078.77       1085.02        20.34 o
  11   1   4       1349.07       1372.46        27.26 o
  12   1   4         33.26         33.30         7.81 o
  13   1   4          2.49          8.26         8.65 o
  14   1   4       1211.31       1246.56        77.30 o
  15   1   4        452.04        418.13        40.94 o
 -15   2   4       1312.09       1229.63        48.68 o
 -14   2   4        709.19        734.83        30.48 o
 -13   2   4         42.51         49.27         5.71 o
 -12   2   4        873.34        881.48        15.82 o
 -11   2   4        974.68        978.18        26.51 o
 -10   2   4       1628.71       1649.40        18.59 o
  -9   2   4       4035.67       3994.16        32.59 o
  -8   2   4       4673.21       4727.28        35.07 o
  -7   2   4        180.05        180.82         3.76 o
  -6   2   4       2058.85       2072.99        17.65 o
  -5   2   4      10723.27      10641.95        75.76 o
  -4   2   4       1400.64       1410.62        13.48 o
  -3   2   4       2528.96       2487.67        20.26 o
  -2   2   4        114.69        124.21         2.92 o
  -1   2   4       5639.49       5027.76        30.38 o
   0   2   4       3166.27       3411.85        21.43 o
   1   2   4       6665.99       7092.70        40.91 o
   2   2   4       7608.52       7995.21        47.30 o
   3   2   4      29360.52      28246.20       173.55 o
   4   2   4       1538.44       1584.07        14.44 o
   5   2   4         32.62         46.29         2.48 o
   6   2   4       2090.02       2114.39        20.55 o
   7   2   4       1203.40       1208.08        14.57 o
   8   2   4         89.63        106.11         6.03 o
   9   2   4       1445.84       1450.51        25.73 o
  10   2   4       1162.41       1134.74        20.77 o
  11   2   4         12.86         10.91         4.98 o
  12   2   4        761.65        783.84        24.29 o
  13   2   4        128.44        129.97        16.12 o
  14   2   4        179.62        132.57        24.54 o
  15   2   4        201.92        190.47        29.31 o
 -15   3   4        268.21        221.02        20.34 o
 -14   3   4        380.62        404.14        15.33 o
 -13   3   4       1191.63       1261.59        25.52 o
 -12   3   4        511.97        555.59        12.71 o
 -11   3   4       1268.31       1261.78        18.92 o
 -10   3   4        319.10        328.76         7.58 o
  -9   3   4       7386.12       7360.49        54.60 o
  -8   3   4        427.52        452.91         9.43 o
  -7   3   4        492.34        490.04         6.15 o
  -6   3   4       1315.52       1400.28        11.76 o
  -5   3   4       3189.18       3207.60        22.63 o
  -4   3   4        877.31        902.20        12.09 o
  -3   3   4       3613.02       3895.48        25.47 o
  -2   3   4        691.64        765.13         8.65 o
  -1   3   4          2.34         10.90         0.91 o
   0   3   4         53.92         61.82         2.53 o
   1   3   4         81.53         72.00         2.63 o
   2   3   4       1185.73       1120.11         9.79 o
   3   3   4       5499.06       5143.62        33.81 o
   4   3   4       2071.08       1973.56        18.87 o
   5   3   4       1403.47       1391.98        12.71 o
   6   3   4       2257.13       2192.62        21.09 o
   7   3   4      12101.18      12042.08        92.84 o
   8   3   4          7.59         10.89         3.21 o
   9   3   4         15.04         17.43         4.01 o
  10   3   4       1771.41       1779.84        28.42 o
  11   3   4       4012.92       4018.89        51.16 o
  12   3   4        652.85        614.16        23.43 o
  13   3   4        125.29        117.27        15.62 o
  14   3   4         52.32         23.83        16.49 o
  15   3   4        912.98        922.03        53.30 o
 -15   4   4        672.19        611.10        28.91 o
 -14   4   4          2.17          0.15         4.67 o
 -13   4   4          0.08          0.19         3.66 o
 -12   4   4       1229.44       1259.46        25.66 o
 -11   4   4          1.74          0.11         2.77 o
 -10   4   4         70.28         77.10         4.55 o
  -9   4   4       1108.14       1134.09        19.16 o
  -8   4   4       5645.66       5686.79        41.40 o
  -7   4   4        176.68        198.40         4.83 o
  -6   4   4       3115.27       3061.45        21.02 o
  -5   4   4       4587.72       4573.07        28.52 o
  -4   4   4       2401.34       2013.48        14.41 o
  -3   4   4         11.33          8.24         1.15 o
  -2   4   4      17534.10      18182.31       113.01 o
  -1   4   4        491.21        434.97         4.34 o
   0   4   4      24878.81      24504.86       137.18 o
   1   4   4      19682.24      19772.21       113.76 o
   2   4   4       7972.44       7596.20        43.80 o
   3   4   4      16636.81      16827.68        97.55 o
   4   4   4       2424.30       2355.95        19.85 o
   5   4   4       2256.91       2250.22        19.56 o
   6   4   4       7183.11       7060.29        53.72 o
   7   4   4       2509.29       2493.25        25.62 o
   8   4   4         14.74         15.15         3.52 o
   9   4   4         29.12         32.98         4.84 o
  10   4   4        465.52        459.99        17.73 o
  11   4   4         45.54         49.21         6.74 o
  12   4   4         11.05         12.49         7.54 o
  13   4   4        537.89        538.83        30.73 o
  14   4   4          4.61         13.14        13.72 o
 -15   5   4       1019.83        974.59        33.08 o
 -14   5   4         15.29         22.25         6.10 o
 -13   5   4         30.66         23.11         4.80 o
 -12   5   4        957.91       1008.58        23.96 o
 -11   5   4       3187.37       3209.30        36.70 o
 -10   5   4       1382.75       1358.05        18.24 o
  -9   5   4       4363.65       4372.01        35.65 o
  -8   5   4        103.38         91.63         3.48 o
  -7   5   4      13617.30      13799.54        88.46 o
  -6   5   4        575.87        569.09         6.11 o
  -5   5   4        196.68        204.04         3.14 o
  -4   5   4       3378.73       3669.87        22.95 o
  -3   5   4       3374.60       4014.08        27.36 o
  -2   5   4        489.72        446.98         4.83 o
  -1   5   4        136.25        191.11         3.26 o
   0   5   4       8290.78       8231.16        51.09 o
   1   5   4       2974.70       2942.54        20.21 o
   2   5   4        968.80        965.02        10.90 o
   3   5   4        975.87        967.59        10.19 o
   4   5   4       7470.40       7662.58        51.00 o
   5   5   4       7661.31       7536.65        52.07 o
   6   5   4         47.73         51.84         3.41 o
   7   5   4       1302.27       1230.15        15.34 o
   8   5   4        865.08        880.07        16.11 o
   9   5   4       3949.02       3859.53        43.38 o
  10   5   4       1060.33       1057.76        22.09 o
  11   5   4         32.09         37.35         6.29 o
  12   5   4        344.60        348.19        20.84 o
  13   5   4       1972.79       2039.25        82.19 o
  14   5   4        689.95        687.57        44.25 o
 -15   6   4          0.81          5.00         7.84 o
 -14   6   4        713.30        744.04        21.08 o
 -13   6   4        646.74        701.24        16.34 o
 -12   6   4       2766.13       2809.42        36.21 o
 -11   6   4        712.36        716.67        13.82 o
 -10   6   4       2603.01       2613.10        29.39 o
  -9   6   4       1322.82       1360.42        16.07 o
  -8   6   4       1185.21       1152.85        12.22 o
  -7   6   4      12038.19      11781.80        80.73 o
  -6   6   4        310.79        327.72         4.34 o
  -5   6   4        361.90        328.62         3.87 o
  -4   6   4      11734.10      12299.72        67.85 o
  -3   6   4      19346.11      19988.80       118.84 o
  -2   6   4        934.60       1148.20         8.62 o
  -1   6   4       8807.54       8939.39        51.22 o
   0   6   4       1051.61       1065.14        10.60 o
   1   6   4      20589.89      20094.55       109.84 o
   2   6   4       7414.42       7609.71        45.25 o
   3   6   4        162.99        168.02         4.87 o
   4   6   4       2728.28       2704.49        21.90 o
   5   6   4       5677.92       5695.40        41.64 o
   6   6   4       4890.40       4844.78        39.61 o
   7   6   4       1055.09       1064.46        13.75 o
   8   6   4       2427.27       2487.51        29.64 o
   9   6   4        916.92        936.58        18.20 o
  10   6   4       1814.64       1774.01        30.88 o
  11   6   4        847.70        934.08        23.35 o
  12   6   4        761.64        740.83        28.87 o
  13   6   4        134.23        118.91        15.86 o
  14   6   4        501.27        502.46        95.45 o
 -15   7   4        333.63        320.76        19.54 o
 -14   7   4        828.75        854.63        33.23 o
 -13   7   4        340.46        374.90        19.52 o
 -12   7   4         17.03         20.86         4.35 o
 -11   7   4        173.23        197.63         8.24 o
 -10   7   4         55.19         54.69         4.73 o
  -9   7   4        623.87        628.44        11.34 o
  -8   7   4        937.77       1002.45        12.46 o
  -7   7   4         22.99         26.56         1.99 o
  -6   7   4        565.60        574.60         6.45 o
  -5   7   4        559.74        563.57         5.49 o
  -4   7   4        970.96        840.73         7.82 o
  -3   7   4       6196.65       7063.38        41.17 o
  -2   7   4       1899.99       1761.07        12.13 o
  -1   7   4         73.34         63.82         2.81 o
   0   7   4       6627.57       6766.06        42.27 o
   1   7   4       5082.15       5357.74        32.44 o
   2   7   4      21834.86      22258.71       124.50 o
   3   7   4       2996.56       2884.68        24.06 o
   4   7   4       2161.69       2153.84        18.94 o
   5   7   4       1479.74       1445.52        15.67 o
   6   7   4       3430.36       3392.51        29.18 o
   7   7   4       4369.71       4359.32        38.32 o
   8   7   4         59.49         61.40         4.63 o
   9   7   4        633.18        625.95        15.88 o
  10   7   4         99.38         96.43        11.41 o
  11   7   4        398.61        415.91        19.51 o
  12   7   4        305.06        310.93        27.73 o
  13   7   4        661.05        698.95        31.66 o
  14   7   4         28.43         33.99        16.04 o
 -15   8   4        183.27        206.82        16.33 o
 -14   8   4       1262.46       1290.80        35.88 o
 -13   8   4          1.12          0.60         4.16 o
 -12   8   4         91.45        100.72         7.47 o
 -11   8   4        428.79        453.06        15.93 o
 -10   8   4       3142.38       3106.92        36.06 o
  -9   8   4       1386.17       1390.25        18.44 o
  -8   8   4       1072.65       1079.18        13.06 o
  -7   8   4        414.62        426.70         6.16 o
  -6   8   4      14928.75      14874.61        86.03 o
  -5   8   4        545.91        555.14         6.45 o
  -4   8   4        629.81        667.57         6.48 o
  -3   8   4       4050.04       4343.53        24.64 o
  -2   8   4       4337.80       4059.07        23.72 o
  -1   8   4       7730.98       7788.91        44.18 o
   0   8   4      11501.00      11155.28        65.74 o
   1   8   4        659.59        722.93         7.51 o
   2   8   4       3617.25       3672.20        25.55 o
   3   8   4        810.42        763.69         9.49 o
   4   8   4       3907.43       3890.07        32.70 o
   5   8   4        254.65        252.86         6.49 o
   6   8   4        309.58        271.13         7.25 o
   7   8   4        128.12        163.18         6.11 o
   8   8   4       3012.41       2942.83        31.12 o
   9   8   4        111.41        122.52         7.91 o
  10   8   4       1084.84       1066.38        22.32 o
  11   8   4          5.46         10.44         6.60 o
  12   8   4       2402.61       2483.95        61.88 o
  13   8   4         79.89         95.93        13.53 o
  14   8   4        428.31        418.63        50.70 o
 -14   9   4       1312.79       1369.72        34.52 o
 -13   9   4        767.02        814.82        25.31 o
 -12   9   4         85.39         90.99         7.19 o
 -11   9   4       1228.45       1256.82        20.78 o
 -10   9   4        391.07        396.85        10.30 o
  -9   9   4        348.66        353.21         9.45 o
  -8   9   4        808.96        755.58        11.32 o
  -7   9   4        340.58        360.20         6.02 o
  -6   9   4       1166.45       1167.88        11.03 o
  -5   9   4       4721.91       4723.20        32.26 o
  -4   9   4       5193.18       5348.92        32.38 o
  -3   9   4       2089.10       2220.83        15.26 o
  -2   9   4       3238.51       3337.76        20.56 o
  -1   9   4          0.32          5.69         1.06 o
   0   9   4        668.85        697.14         7.77 o
   1   9   4       1728.67       1815.15        14.29 o
   2   9   4       5316.63       5058.45        34.18 o
   3   9   4        914.38        932.36        12.39 o
   4   9   4          4.63          8.92         2.06 o
   5   9   4        547.71        527.57         8.66 o
   6   9   4       1329.21       1440.81        16.63 o
   7   9   4        814.25        763.96        12.24 o
   8   9   4        255.74        229.96         8.66 o
   9   9   4       3893.90       3880.29        46.94 o
  10   9   4        615.34        636.88        20.55 o
  11   9   4        662.07        743.31        27.45 o
  12   9   4       2123.35       2202.62        57.94 o
  13   9   4       1098.86       1047.01        49.78 o
  14   9   4         40.24         46.24        18.89 o
 -14  10   4          1.01          1.61         6.95 o
 -13  10   4        535.06        574.13        22.80 o
 -12  10   4         15.18         21.46         5.16 o
 -11  10   4        588.64        600.11        17.85 o
 -10  10   4        446.52        452.18        11.85 o
  -9  10   4         42.40         50.04         4.30 o
  -8  10   4        228.32        220.69         6.99 o
  -7  10   4       3532.97       3554.43        28.95 o
  -6  10   4       1652.89       1628.18        16.03 o
  -5  10   4        663.91        682.04         7.47 o
  -4  10   4        546.20        531.45         6.18 o
  -3  10   4      17988.73      17754.83        99.32 o
  -2  10   4        628.41        593.41         6.32 o
  -1  10   4       3397.76       3493.02        22.90 o
   0  10   4       5871.72       5836.83        36.81 o
   1  10   4      21407.32      21510.30       123.65 o
   2  10   4        318.43        363.06         6.16 o
   3  10   4        211.76        244.33         6.14 o
   4  10   4        347.55        341.89         7.60 o
   5  10   4       5605.06       5513.29        42.17 o
   6  10   4         64.97         56.67         3.96 o
   7  10   4        231.12        193.76         7.26 o
   8  10   4        114.96        116.66         7.10 o
   9  10   4          2.23          2.83         4.20 o
  10  10   4         13.65         15.34         5.70 o
  11  10   4        212.37        224.09        15.95 o
  12  10   4         11.46          4.64         9.05 o
  13  10   4        101.91         90.02        17.27 o
  14  10   4         46.61         27.64        14.11 o
 -14  11   4        462.57        407.94        25.61 o
 -13  11   4        267.74        246.25        12.90 o
 -12  11   4        404.52        444.20        25.73 o
 -11  11   4       2569.42       2578.30        35.92 o
 -10  11   4         31.16         34.57         4.89 o
  -9  11   4        247.28        235.64         8.48 o
  -8  11   4       1744.15       1767.08        20.66 o
  -7  11   4       5129.24       5070.70        40.78 o
  -6  11   4         22.33         24.58         1.98 o
  -5  11   4       2836.84       2880.83        21.99 o
  -4  11   4        343.94        344.82         5.33 o
  -3  11   4       1774.13       1816.91        19.55 o
  -2  11   4        425.63        432.35         5.97 o
  -1  11   4         22.23         29.06         2.05 o
   0  11   4        211.69        221.18         4.77 o
   1  11   4       3000.70       2972.17        24.00 o
   2  11   4        986.26        940.38        11.01 o
   3  11   4          1.48          5.33         1.93 o
   4  11   4         18.33         19.29         2.81 o
   5  11   4       3473.55       3528.00        31.25 o
   6  11   4        179.46        223.41         7.21 o
   7  11   4          4.70          9.63         2.85 o
   8  11   4       1919.75       1825.71        24.89 o
   9  11   4       5989.39       6131.34        69.41 o
  10  11   4          8.40          5.10         5.39 o
  11  11   4       1413.02       1400.24        37.91 o
  12  11   4          6.73         -0.61         9.27 o
  13  11   4       2754.12       2792.04        81.24 o
 -14  12   4         93.22         73.68        12.86 o
 -13  12   4        508.12        498.90        24.11 o
 -12  12   4         84.34         93.92         8.08 o
 -11  12   4         55.69         51.69         6.43 o
 -10  12   4       2144.69       2144.79        31.59 o
  -9  12   4        227.55        226.31         8.29 o
  -8  12   4          5.92          9.53         2.88 o
  -7  12   4        592.12        612.58         9.82 o
  -6  12   4       4485.55       4563.36        33.23 o
  -5  12   4         35.08         29.54         2.48 o
  -4  12   4        819.21        823.63        10.00 o
  -3  12   4       4525.78       4651.72        34.99 o
  -2  12   4       1517.03       1438.02        13.84 o
  -1  12   4       3122.20       3144.22        23.88 o
   0  12   4         14.10         19.22         2.03 o
   1  12   4       2465.53       2504.31        23.81 o
   2  12   4        475.19        472.25         8.50 o
   3  12   4        254.50        270.86         7.62 o
   4  12   4       1086.11       1082.28        14.54 o
   5  12   4       1474.04       1492.30        17.96 o
   6  12   4        352.45        342.09         9.18 o
   7  12   4          0.38          5.08         3.26 o
   8  12   4       2499.86       2395.82        33.62 o
   9  12   4       1097.03       1089.15        21.76 o
  10  12   4        155.51        150.51        11.50 o
  11  12   4          1.01          5.66         7.17 o
  12  12   4        107.57         89.53        12.88 o
  13  12   4        103.05        122.46        21.14 o
 -13  13   4        244.19        294.37        18.28 o
 -12  13   4         97.05         93.26         8.78 o
 -11  13   4          0.47         -4.40         4.40 o
 -10  13   4        409.40        440.93        16.95 o
  -9  13   4       1500.63       1470.16        21.28 o
  -8  13   4       1147.27       1144.24        16.28 o
  -7  13   4       1039.40       1000.93        11.86 o
  -6  13   4        573.07        561.27         8.95 o
  -5  13   4        637.66        692.82         9.93 o
  -4  13   4       1952.62       1936.00        18.82 o
  -3  13   4        177.41        157.95         5.40 o
  -2  13   4       7122.45       7234.29        54.74 o
  -1  13   4        391.77        348.63         7.26 o
   0  13   4       1734.16       1730.90        16.87 o
   1  13   4        400.49        407.57         9.16 o
   2  13   4       1491.26       1527.99        18.54 o
   3  13   4        293.73        284.91         8.73 o
   4  13   4        697.13        691.81        12.12 o
   5  13   4         74.77         80.52         5.30 o
   6  13   4       4237.95       4068.07        41.18 o
   7  13   4        755.59        677.14        14.88 o
   8  13   4        259.78        261.44        11.83 o
   9  13   4        125.59        112.04         8.56 o
  10  13   4        368.98        355.41        17.94 o
  11  13   4        187.22        183.80        15.75 o
  12  13   4       1204.94       1259.66        41.52 o
  13  13   4          6.72         -4.45        11.97 o
 -13  14   4         39.30         39.99         9.63 o
 -12  14   4        938.95        945.72        25.45 o
 -11  14   4         88.58         95.85         8.88 o
 -10  14   4       2933.13       2994.85        42.22 o
  -9  14   4         29.37         30.45         4.82 o
  -8  14   4        813.43        810.44        14.40 o
  -7  14   4        725.80        738.82        10.57 o
  -6  14   4       4069.79       4108.64        34.83 o
  -5  14   4       1379.26       1383.00        16.22 o
  -4  14   4          8.21         10.91         2.39 o
  -3  14   4       2502.37       2518.07        23.56 o
  -2  14   4        749.00        763.44        11.20 o
  -1  14   4        730.35        790.27        11.90 o
   0  14   4        912.63        953.28        12.74 o
   1  14   4       2074.65       2058.19        22.12 o
   2  14   4         22.87         24.30         3.42 o
   3  14   4       1505.41       1506.62        19.15 o
   4  14   4       4800.04       4756.15        44.39 o
   5  14   4       1114.43       1096.60        17.45 o
   6  14   4        997.61       1028.25        18.09 o
   7  14   4        633.36        609.88        15.27 o
   8  14   4       3892.94       3873.40        51.76 o
   9  14   4         47.68         45.08         7.01 o
  10  14   4       1857.21       1859.79        46.82 o
  11  14   4        280.78        282.57        20.60 o
  12  14   4       1618.39       1658.88        55.64 o
 -13  15   4          5.88          7.47         7.98 o
 -12  15   4        503.20        514.03        24.03 o
 -11  15   4       1195.88       1211.11        26.36 o
 -10  15   4        423.42        395.93        13.67 o
  -9  15   4        199.28        194.86         9.06 o
  -8  15   4        261.28        270.03         9.64 o
  -7  15   4       1212.74       1202.27        15.66 o
  -6  15   4       3040.39       3108.42        30.29 o
  -5  15   4        401.18        424.41         9.49 o
  -4  15   4       1568.00       1513.07        18.72 o
  -3  15   4        106.95        116.44         5.18 o
  -2  15   4       4415.44       4434.61        40.35 o
  -1  15   4        141.16        161.72         6.39 o
   0  15   4       3356.81       3344.44        31.61 o
   1  15   4        655.61        689.74        14.61 o
   2  15   4       1820.99       1758.54        22.67 o
   3  15   4         21.40         21.92         3.43 o
   4  15   4       2872.34       2852.29        31.22 o
   5  15   4       2356.75       2372.27        28.34 o
   6  15   4        131.91        120.72         7.47 o
   7  15   4         15.70         22.81         5.12 o
   8  15   4        202.68        199.51        11.31 o
   9  15   4       2236.28       2176.01        38.70 o
  10  15   4        141.33        160.88        14.17 o
  11  15   4        151.71        179.30        13.46 o
  12  15   4         95.08         80.34        17.53 o
 -12  16   4       1021.80       1083.85        33.55 o
 -11  16   4         34.34         25.56         7.27 o
 -10  16   4         17.94         16.33         4.80 o
  -9  16   4        386.16        406.07        13.05 o
  -8  16   4       2513.49       2500.06        29.17 o
  -7  16   4       1362.49       1342.83        17.82 o
  -6  16   4        165.18        175.14         6.69 o
  -5  16   4         74.67         76.83         5.01 o
  -4  16   4       4722.23       4773.65        45.29 o
  -3  16   4       4718.53       4667.15        42.76 o
  -2  16   4        382.14        380.40         9.11 o
  -1  16   4        571.79        566.23        11.00 o
   0  16   4        643.86        640.33        11.40 o
   1  16   4       3883.54       3855.56        38.49 o
   2  16   4       1974.22       1907.62        24.38 o
   3  16   4         44.06         41.50         4.46 o
   4  16   4        265.46        257.70         9.35 o
   5  16   4       1901.24       1950.85        28.45 o
   6  16   4       1524.97       1570.38        23.71 o
   7  16   4         34.90         41.05         5.73 o
   8  16   4        125.32        126.59         9.11 o
   9  16   4        197.05        193.99        11.96 o
  10  16   4       1463.09       1537.81        33.60 o
  11  16   4         64.42         70.93        10.08 o
  12  16   4        107.66         84.00        13.91 o
 -12  17   4        511.56        524.24        25.95 o
 -11  17   4        203.35        198.53        16.63 o
 -10  17   4        275.57        274.47        12.80 o
  -9  17   4        751.56        754.09        17.90 o
  -8  17   4         53.90         63.96         5.21 o
  -7  17   4       1978.86       1989.88        24.39 o
  -6  17   4        642.70        647.61        12.69 o
  -5  17   4       1936.05       1984.07        25.87 o
  -4  17   4         43.63         45.74         4.70 o
  -3  17   4        206.66        204.76         8.11 o
  -2  17   4          0.10         -0.19         2.87 o
  -1  17   4          1.91          5.16         3.25 o
   0  17   4       1575.66       1546.97        19.93 o
   1  17   4          2.53         10.43         3.04 o
   2  17   4          2.25          6.54         3.15 o
   3  17   4        145.95        140.39         7.66 o
   4  17   4       2253.37       2204.06        28.45 o
   5  17   4        295.38        286.79        14.08 o
   6  17   4       1060.94       1066.55        19.24 o
   7  17   4       1013.47        979.05        18.84 o
   8  17   4        176.08        177.20         9.93 o
   9  17   4       1052.14       1060.57        22.93 o
  10  17   4        650.57        666.44        21.59 o
  11  17   4       2035.57       2135.63        43.95 o
 -11  18   4        581.41        629.25        28.21 o
 -10  18   4        380.28        397.23        17.44 o
  -9  18   4        645.22        649.81        20.72 o
  -8  18   4         88.42         82.67         6.28 o
  -7  18   4         97.24         98.95         6.59 o
  -6  18   4       1038.41       1011.39        19.11 o
  -5  18   4       5576.00       5565.77        59.24 o
  -4  18   4          9.76         10.41         3.88 o
  -3  18   4        773.22        775.64        15.54 o
  -2  18   4        991.57        974.16        16.81 o
  -1  18   4      12058.78      11855.53       111.54 o
   0  18   4       3641.66       3666.06        37.35 o
   1  18   4        330.23        335.71        10.61 o
   2  18   4         11.74         15.01         3.94 o
   3  18   4       3071.38       3090.51        39.23 o
   4  18   4        803.26        796.07        20.80 o
   5  18   4        214.38        203.04        10.69 o
   6  18   4        509.73        535.58        17.85 o
   7  18   4        494.14        495.43        15.51 o
   8  18   4        310.94        307.61        13.35 o
   9  18   4         72.66         75.78         9.12 o
  10  18   4         57.43         62.42         9.68 o
  11  18   4         60.51         54.33        11.35 o
 -11  19   4        165.99        189.26        15.49 o
 -10  19   4         47.50         52.43         8.44 o
  -9  19   4        647.29        680.12        19.92 o
  -8  19   4        179.33        179.73         9.98 o
  -7  19   4        183.71        184.06         8.79 o
  -6  19   4        533.38        554.41        13.18 o
  -5  19   4        939.35        952.35        17.33 o
  -4  19   4        692.62        653.30        15.68 o
  -3  19   4        424.57        386.50        12.06 o
  -2  19   4       1560.49       1513.55        26.00 o
  -1  19   4         26.98         25.74         4.60 o
   0  19   4       3211.37       3220.21        49.18 o
   1  19   4        144.89        135.78         7.25 o
   2  19   4       1243.81       1221.54        21.70 o
   3  19   4       1634.14       1595.25        25.89 o
   4  19   4        696.69        659.60        17.65 o
   5  19   4         46.33         47.20         6.46 o
   6  19   4         28.49         30.33         6.15 o
   7  19   4       1966.51       1987.88        31.20 o
   8  19   4         23.16         29.54         6.92 o
   9  19   4        213.74        203.76        14.25 o
  10  19   4         25.07         25.35         8.26 o
 -10  20   4         29.42         30.09         8.58 o
  -9  20   4        448.64        393.25        17.71 o
  -8  20   4       2011.37       2043.73        31.29 o
  -7  20   4        297.19        288.63        10.86 o
  -6  20   4        474.32        468.07        13.88 o
  -5  20   4        714.42        719.92        15.38 o
  -4  20   4       1533.64       1471.21        24.13 o
  -3  20   4         11.88         20.69         5.03 o
  -2  20   4        100.70         99.49         7.13 o
  -1  20   4       3650.09       3658.39        43.45 o
   0  20   4        739.27        704.90        15.62 o
   1  20   4         74.54         66.22         6.52 o
   2  20   4        361.29        351.47        17.66 o
   3  20   4        671.22        673.70        17.27 o
   4  20   4          6.04          5.13         4.74 o
   5  20   4        170.11        185.83        10.81 o
   6  20   4       1615.54       1671.94        29.30 o
   7  20   4        103.03        104.81         8.88 o
   8  20   4        182.23        197.78        15.49 o
   9  20   4         50.18         46.71         9.09 o
  10  20   4       1627.39       1589.27        39.23 o
 -10  21   4         47.87         49.74        11.01 o
  -9  21   4          1.63          0.23         6.23 o
  -8  21   4          3.70          4.40         4.79 o
  -7  21   4         44.46         43.18         5.79 o
  -6  21   4       1109.26       1069.44        19.28 o
  -5  21   4         12.02         19.64         4.63 o
  -4  21   4        824.50        787.64        17.42 o
  -3  21   4         20.42         21.27         5.07 o
  -2  21   4       2480.92       2479.22        37.08 o
  -1  21   4         16.59         17.08         4.68 o
   0  21   4       1774.06       1754.05        28.64 o
   1  21   4        170.90        168.62        10.97 o
   2  21   4        103.07        111.65         8.25 o
   3  21   4          0.00          2.49         4.68 o
   4  21   4       2849.33       2888.54        41.30 o
   5  21   4        147.77        170.38        10.89 o
   6  21   4        110.48        125.19        10.91 o
   7  21   4         17.96         16.48         5.85 o
   8  21   4       1346.99       1359.82        29.80 o
   9  21   4          6.48         10.48         8.35 o
  -9  22   4        104.85         90.53        10.74 o
  -8  22   4       1830.38       1883.60        32.14 o
  -7  22   4         14.22         10.14         5.60 o
  -6  22   4         61.16         52.65         6.10 o
  -5  22   4        793.87        774.69        16.98 o
  -4  22   4       1022.17       1044.06        22.46 o
  -3  22   4         17.26         10.49         5.93 o
  -2  22   4         28.45         19.40         5.46 o
  -1  22   4       1095.07       1111.89        22.20 o
   0  22   4        131.66        133.18        10.37 o
   1  22   4         87.40         80.06         7.71 o
   2  22   4        825.49        801.55        20.06 o
   3  22   4        525.90        521.49        17.30 o
   4  22   4        162.22        150.00        10.54 o
   5  22   4          9.83          7.40         5.85 o
   6  22   4       1317.81       1332.24        25.35 o
   7  22   4         14.41          9.18         6.66 o
   8  22   4        743.90        717.62        25.17 o
  -8  23   4        204.55        227.05        12.13 o
  -7  23   4        290.28        296.77        13.46 o
  -6  23   4         92.14         82.65         7.85 o
  -5  23   4        162.81        161.48         9.54 o
  -4  23   4        135.30        127.12         9.62 o
  -3  23   4        164.41        165.24        10.82 o
  -2  23   4        707.94        714.76        23.68 o
  -1  23   4        147.12        162.82        10.19 o
   0  23   4        413.80        416.77        14.93 o
   1  23   4         28.24         32.95         6.73 o
   2  23   4        174.19        186.36        11.73 o
   3  23   4        568.20        570.12        22.37 o
   4  23   4        313.53        289.25        13.37 o
   5  23   4        695.80        715.35        19.74 o
   6  23   4         10.57         13.67         6.08 o
   7  23   4       1131.93       1206.70        35.31 o
  -7  24   4        118.30        109.69        10.69 o
  -6  24   4        170.18        187.28        11.64 o
  -5  24   4       1233.80       1234.25        29.72 o
  -4  24   4         46.30         48.39         8.26 o
  -3  24   4          1.55          0.63         5.23 o
  -2  24   4         63.38         58.19         8.04 o
  -1  24   4       1921.80       1893.06        39.08 o
   0  24   4          7.29          3.62         4.87 o
   1  24   4        558.19        537.58        17.98 o
   2  24   4        100.31        108.37         9.35 o
   3  24   4       3159.60       3152.95        45.06 o
   4  24   4         57.42         59.22         7.77 o
   5  24   4        258.77        256.25        13.98 o
   6  24   4          0.46         -0.31         6.15 o
  -6  25   4         51.05         35.69         8.48 o
  -5  25   4        204.19        209.59        14.16 o
  -4  25   4         11.93         11.87         6.89 o
  -3  25   4        259.30        244.86        15.40 o
  -2  25   4        180.29        175.21        12.01 o
  -1  25   4        112.80        126.29        10.47 o
   0  25   4         26.06         32.10         6.84 o
   1  25   4         20.96         23.48         6.57 o
   2  25   4         42.20         25.19         7.10 o
   3  25   4        373.03        376.21        16.18 o
   4  25   4        336.84        359.52        16.10 o
   5  25   4        484.84        479.64        20.66 o
  -4  26   4        733.14        732.70        27.45 o
  -3  26   4       1239.30       1283.38        34.28 o
  -2  26   4        251.63        246.11        15.44 o
  -1  26   4        264.05        244.30        14.86 o
   0  26   4         30.62         32.46         7.67 o
   1  26   4       1074.19       1124.74        27.10 o
   2  26   4        718.67        728.48        22.18 o
   3  26   4        326.05        361.09        20.90 o
  -1  27   4        126.26        114.38        16.73 o
   0  27   4       1044.62       1022.30        72.39 o
 -15   0   5         92.97         87.63        22.53 o
 -13   0   5        147.00        138.63        16.08 o
 -11   0   5       2477.78       2444.43        60.87 o
  -9   0   5        222.14        230.20        22.39 o
  -7   0   5       2581.25       2601.86        32.50 o
  -5   0   5         20.77         35.23         2.77 o
  -3   0   5      60210.04      58050.39       732.78 o
  -1   0   5       6136.06       6667.46        49.52 o
   1   0   5       8544.05       7736.97        65.74 o
   3   0   5        127.06        111.95         5.94 o
   5   0   5       7252.31       6867.51        77.72 o
   7   0   5        395.28        373.12        11.81 o
   9   0   5          0.76         -3.38         5.32 o
  11   0   5       1609.55       1595.70        54.91 o
  13   0   5       1462.11       1602.59       100.46 o
 -15   1   5       1967.59       1935.48        57.88 o
 -14   1   5        102.18        114.22        15.02 o
 -13   1   5        271.82        261.05        13.84 o
 -12   1   5        480.33        477.76        12.93 o
 -11   1   5       3176.64       3117.72        38.59 o
 -10   1   5          1.42          1.46         2.09 o
  -9   1   5       1431.66       1402.67        26.58 o
  -8   1   5       1243.88       1254.72        15.70 o
  -7   1   5        894.64        911.83        10.73 o
  -6   1   5         46.93         60.20         2.33 o
  -5   1   5       1403.11       1489.08        15.33 o
  -4   1   5       7972.01       8323.59        75.20 o
  -3   1   5         15.55         20.76         3.86 o
  -2   1   5       6454.54       6613.33        45.55 o
  -1   1   5        216.08        226.28         5.19 o
   0   1   5       4485.23       4763.83        28.40 o
   1   1   5      12286.91      12000.89        68.40 o
   2   1   5      11187.84      11585.35        68.60 o
   3   1   5        162.42        181.04         4.65 o
   4   1   5       1159.78       1061.55        12.01 o
   5   1   5       1843.39       1896.91        20.32 o
   6   1   5        874.72        803.47        11.95 o
   7   1   5        698.27        701.41        10.86 o
   8   1   5       1654.48       1646.44        23.53 o
   9   1   5       4349.81       4422.27        54.03 o
  10   1   5        192.50        206.47        12.74 o
  11   1   5         43.88         54.83         9.52 o
  12   1   5       1142.43       1241.67        34.96 o
  13   1   5       1936.75       1949.30        54.47 o
  14   1   5          4.37         -9.81        13.19 o
 -15   2   5          7.04          3.87         8.13 o
 -14   2   5       2177.63       2148.58        46.45 o
 -13   2   5          8.39          9.81         5.28 o
 -12   2   5        156.83        160.34         8.43 o
 -11   2   5        487.97        477.64        11.26 o
 -10   2   5       5969.46       5891.08        51.40 o
  -9   2   5        361.41        366.68         6.99 o
  -8   2   5        257.62        231.94         5.54 o
  -7   2   5         13.29         20.69         2.49 o
  -6   2   5       2848.67       2753.95        24.59 o
  -5   2   5        362.42        397.48        11.05 o
  -4   2   5       6628.49       7030.91        54.49 o
  -3   2   5       7416.49       7645.15        58.64 o
  -2   2   5       6116.42       5973.54        36.46 o
  -1   2   5       2745.33       2748.89        17.46 o
   0   2   5       7655.91       7460.09        43.23 o
   1   2   5       7378.29       7692.28        44.66 o
   2   2   5        214.67        260.15         4.42 o
   3   2   5       2266.04       2159.49        17.42 o
   4   2   5      11372.17      11031.04        75.62 o
   5   2   5        101.81         97.47         5.06 o
   6   2   5       2823.20       2686.01        25.23 o
   7   2   5        271.07        254.49         7.36 o
   8   2   5       4029.14       4042.94        41.36 o
   9   2   5         27.78         33.17         5.87 o
  10   2   5          2.05          3.74         5.13 o
  11   2   5         22.24         15.37         6.40 o
  12   2   5        236.94        268.30        17.89 o
  13   2   5        347.47        390.23        27.17 o
  14   2   5        586.45        581.08        46.00 o
 -15   3   5         12.48         16.99         8.99 o
 -14   3   5        277.24        255.58        19.49 o
 -13   3   5        732.47        722.66        19.57 o
 -12   3   5        558.69        544.17        14.78 o
 -11   3   5        135.58        142.61         6.76 o
 -10   3   5        786.53        765.77        13.21 o
  -9   3   5       3243.45       3231.16        29.33 o
  -8   3   5       3252.62       3323.20        30.43 o
  -7   3   5        127.57        129.90         3.99 o
  -6   3   5        264.60        291.44         5.50 o
  -5   3   5        608.64        595.58         7.08 o
  -4   3   5       2732.36       2628.15        21.44 o
  -3   3   5       1291.80       1415.61        11.99 o
  -2   3   5      12772.67      12698.79        74.56 o
  -1   3   5       5082.29       5139.98        29.99 o
   0   3   5       5692.82       5638.28        32.52 o
   1   3   5       3467.25       3804.85        22.54 o
   2   3   5      16922.64      16390.95        93.14 o
   3   3   5        436.32        447.28         7.57 o
   4   3   5        304.99        313.79         6.06 o
   5   3   5         90.87         97.19         4.35 o
   6   3   5       4170.41       4175.19        35.41 o
   7   3   5       5125.09       4988.15        43.29 o
   8   3   5       3347.93       3395.89        47.86 o
   9   3   5         10.84          7.80         4.61 o
  10   3   5         20.76         20.89         6.13 o
  11   3   5        142.84        115.66        10.60 o
  12   3   5       1409.40       1417.94        35.75 o
  13   3   5        253.38        230.20        21.31 o
  14   3   5        247.06        275.96        33.84 o
 -15   4   5         12.03         17.66         8.11 o
 -14   4   5       1570.87       1519.48        37.60 o
 -13   4   5         12.52         19.73         5.64 o
 -12   4   5       1000.46       1028.73        20.85 o
 -11   4   5        614.88        634.49        12.02 o
 -10   4   5       5343.13       5304.81        66.77 o
  -9   4   5       1578.05       1606.36        15.78 o
  -8   4   5        609.83        615.06        10.61 o
  -7   4   5       3682.94       3655.79        26.77 o
  -6   4   5       1491.52       1535.70        12.47 o
  -5   4   5       2313.59       2166.66        17.27 o
  -4   4   5        968.76       1104.42        10.55 o
  -3   4   5      10986.86      11021.30        68.39 o
  -2   4   5        926.87        959.69        12.01 o
  -1   4   5       3249.03       3080.12        19.74 o
   0   4   5       4270.53       4095.49        25.79 o
   1   4   5      20017.72      20122.33       109.76 o
   2   4   5       7595.04       7720.89        47.04 o
   3   4   5       5023.17       4893.49        32.12 o
   4   4   5       3633.43       3616.36        28.00 o
   5   4   5       1151.88       1149.57        13.63 o
   6   4   5       1866.94       1938.63        22.27 o
   7   4   5       1932.10       1925.24        23.62 o
   8   4   5       5504.10       5426.55        62.28 o
   9   4   5        267.07        269.87        12.99 o
  10   4   5       1313.52       1332.09        29.83 o
  11   4   5         74.79         74.86         9.63 o
  12   4   5       1342.09       1311.81        31.89 o
  13   4   5          4.75          5.44         9.43 o
  14   4   5        186.48        183.31        28.52 o
 -15   5   5       1639.99       1617.42        64.71 o
 -14   5   5         52.31         47.02         9.33 o
 -13   5   5         87.80         79.46         9.02 o
 -12   5   5         37.62         49.24         5.25 o
 -11   5   5       1785.74       1769.46        27.27 o
 -10   5   5       1694.75       1672.74        19.20 o
  -9   5   5       1037.97       1071.82        12.32 o
  -8   5   5          7.09         12.45         1.77 o
  -7   5   5       1005.33       1015.55        10.40 o
  -6   5   5        707.78        745.92         7.37 o
  -5   5   5       1766.21       1757.57        13.05 o
  -4   5   5       2651.18       2767.69        20.36 o
  -3   5   5        415.26        462.83         7.58 o
  -2   5   5       5710.49       5743.60        36.08 o
  -1   5   5        160.55        192.43         2.85 o
   0   5   5       3321.12       3241.19        20.06 o
   1   5   5       3088.95       3028.83        20.87 o
   2   5   5       2875.78       2842.28        20.76 o
   3   5   5       1476.14       1441.98        13.30 o
   4   5   5       6096.36       5943.53        41.76 o
   5   5   5       9162.64       9091.18        71.49 o
   6   5   5        861.10        838.91        12.62 o
   7   5   5        304.48        317.25        10.07 o
   8   5   5        614.28        588.78        15.31 o
   9   5   5       3531.69       3481.80        51.31 o
  10   5   5        759.39        716.65        31.72 o
  11   5   5        375.10        404.42        21.07 o
  12   5   5        101.31        120.47        12.97 o
  13   5   5       1218.42       1180.21        41.66 o
  14   5   5        575.27        542.96        45.14 o
 -15   6   5         13.52         21.47         8.83 o
 -14   6   5          3.91         -4.82         6.40 o
 -13   6   5          1.61          1.73         4.49 o
 -12   6   5       1952.21       1971.20        28.11 o
 -11   6   5        207.25        211.25         8.44 o
 -10   6   5         60.45         68.60         4.47 o
  -9   6   5       2405.35       2404.82        23.54 o
  -8   6   5       7611.59       7573.97        59.46 o
  -7   6   5       2429.52       2465.19        19.73 o
  -6   6   5       5124.60       5016.50        32.65 o
  -5   6   5        175.74        175.48         3.07 o
  -4   6   5       1293.75       1292.19        10.81 o
  -3   6   5       7671.57       7612.33        45.63 o
  -2   6   5       2418.60       2362.44        16.66 o
  -1   6   5       1454.97       1361.98        10.27 o
   0   6   5       3083.34       2927.48        19.46 o
   1   6   5      16509.07      16512.49        91.65 o
   2   6   5       6531.31       6498.94        42.22 o
   3   6   5        818.75        904.35        10.34 o
   4   6   5       3880.62       3773.67        34.35 o
   5   6   5         86.75        105.82         4.72 o
   6   6   5       6007.73       6090.06        50.29 o
   7   6   5        111.94        128.18         6.73 o
   8   6   5          7.03          9.21         4.22 o
   9   6   5        107.15         97.90         8.93 o
  10   6   5         86.78         90.23         9.60 o
  11   6   5         40.29         46.94         8.52 o
  12   6   5         61.58         72.21        12.00 o
  13   6   5        148.32        182.28        19.53 o
  14   6   5        243.26        225.96        30.94 o
 -15   7   5        321.19        338.93        20.89 o
 -14   7   5          3.93          2.05         6.99 o
 -13   7   5       2352.83       2443.91        58.70 o
 -12   7   5        614.27        673.03        16.32 o
 -11   7   5       1625.12       1590.09        24.62 o
 -10   7   5       1100.40       1092.11        16.43 o
  -9   7   5       2156.70       2191.78        23.39 o
  -8   7   5        320.58        322.36         6.68 o
  -7   7   5        817.04        798.60         9.06 o
  -6   7   5        461.13        464.36         6.32 o
  -5   7   5         62.51         91.25         3.09 o
  -4   7   5        282.15        305.63         4.18 o
  -3   7   5          0.01          3.87         0.96 o
  -2   7   5         24.48         29.17         1.60 o
  -1   7   5       1081.28       1078.63         8.79 o
   0   7   5        313.21        315.51         4.55 o
   1   7   5        606.77        630.91         7.33 o
   2   7   5        353.23        344.31         5.71 o
   3   7   5       6377.62       6359.71        47.70 o
   4   7   5       5864.75       5804.74        46.31 o
   5   7   5       2543.09       2552.38        25.12 o
   6   7   5       1017.88       1087.56        16.65 o
   7   7   5      10204.90       9932.27        92.96 o
   8   7   5       1198.40       1170.14        20.80 o
   9   7   5        523.46        574.71        19.65 o
  10   7   5       1692.29       1686.82        35.17 o
  11   7   5       2879.00       2944.99        64.64 o
  12   7   5        306.26        318.10        22.37 o
  13   7   5         97.52         75.94        14.48 o
  14   7   5        519.31        509.68        44.91 o
 -14   8   5        455.80        471.77        23.20 o
 -13   8   5        276.56        268.99        12.86 o
 -12   8   5         18.82         17.99         4.80 o
 -11   8   5         13.83         18.65         3.95 o
 -10   8   5        399.17        384.41         9.61 o
  -9   8   5       2390.21       2418.39        27.93 o
  -8   8   5          4.26          9.55         2.05 o
  -7   8   5         36.35         39.01         2.37 o
  -6   8   5       2617.53       2588.79        19.46 o
  -5   8   5      18712.62      19005.14       115.01 o
  -4   8   5         22.19         30.01         1.78 o
  -3   8   5       1349.70       1329.25        10.40 o
  -2   8   5        275.85        286.88         3.88 o
  -1   8   5      24393.01      24324.68       131.65 o
   0   8   5        708.26        723.19         7.61 o
   1   8   5         89.69        107.71         3.60 o
   2   8   5        847.89        826.96         9.53 o
   3   8   5       7703.05       7541.40        55.03 o
   4   8   5       2922.70       2996.25        28.90 o
   5   8   5        318.46        284.53         7.88 o
   6   8   5         16.19         26.98         3.39 o
   7   8   5        207.54        242.99         8.45 o
   8   8   5        780.48        817.42        15.70 o
   9   8   5        769.40        851.80        23.95 o
  10   8   5        267.85        271.13        15.63 o
  11   8   5        890.89        903.38        25.84 o
  12   8   5        301.47        300.04        27.83 o
  13   8   5       1443.95       1478.33        57.84 o
  14   8   5          0.18          2.79        14.26 o
 -14   9   5         73.12         49.60        10.53 o
 -13   9   5       1026.04       1016.88        24.09 o
 -12   9   5         48.45         51.69         6.63 o
 -11   9   5         76.53         82.72         6.65 o
 -10   9   5         25.73         20.69         3.57 o
  -9   9   5       3586.19       3575.69        38.24 o
  -8   9   5        280.17        262.66         6.50 o
  -7   9   5          0.31          4.07         1.60 o
  -6   9   5       2318.88       2344.53        19.48 o
  -5   9   5         88.51        103.11         3.62 o
  -4   9   5       9734.31       9809.74        63.27 o
  -3   9   5         83.48         93.28         2.85 o
  -2   9   5       5722.09       5731.39        35.97 o
  -1   9   5       1942.10       1960.76        15.28 o
   0   9   5       8776.39       8893.68        54.74 o
   1   9   5        578.53        557.92         7.26 o
   2   9   5        483.86        429.32         6.76 o
   3   9   5       2178.28       2226.39        22.30 o
   4   9   5        541.40        526.64         9.53 o
   5   9   5        249.38        254.99         7.85 o
   6   9   5         86.70         61.18         4.57 o
   7   9   5       3260.46       3461.38        41.69 o
   8   9   5        496.14        478.87        14.60 o
   9   9   5         64.35         68.48         8.34 o
  10   9   5        431.18        432.93        20.33 o
  11   9   5       1204.43       1164.88        47.56 o
  12   9   5         37.87         47.15        13.09 o
  13   9   5         69.27         62.46        19.78 o
 -14  10   5        117.23        129.72        13.88 o
 -13  10   5         17.68         20.55         6.02 o
 -12  10   5       2591.72       2624.60        46.06 o
 -11  10   5          1.72          4.99         3.87 o
 -10  10   5        295.32        283.37        10.06 o
  -9  10   5        275.23        270.35         8.89 o
  -8  10   5       4619.62       4557.25        44.81 o
  -7  10   5        295.95        286.27         6.32 o
  -6  10   5        210.87        208.31         5.79 o
  -5  10   5        528.99        536.32         7.86 o
  -4  10   5       2299.15       2296.29        20.70 o
  -3  10   5          1.53          5.46         1.17 o
  -2  10   5       5434.41       5365.53        33.23 o
  -1  10   5        995.24        990.33        10.04 o
   0  10   5       3220.25       3258.83        25.85 o
   1  10   5       2311.80       2194.92        18.37 o
   2  10   5       1005.56       1099.05        12.59 o
   3  10   5       1057.63       1042.17        13.58 o
   4  10   5        506.27        484.38        10.04 o
   5  10   5        183.42        153.33         6.31 o
   6  10   5       6244.60       6166.42        54.73 o
   7  10   5        719.99        632.77        12.77 o
   8  10   5       1481.56       1469.83        27.76 o
   9  10   5          1.17          1.10         4.62 o
  10  10   5       2373.51       2397.05        43.89 o
  11  10   5        186.79        182.52        18.05 o
  12  10   5        674.34        708.43        34.21 o
  13  10   5         73.48         71.22        20.30 o
 -14  11   5        441.41        383.83        26.49 o
 -13  11   5        294.34        293.40        17.49 o
 -12  11   5        266.01        281.45        22.00 o
 -11  11   5         23.77         26.46         5.00 o
 -10  11   5        973.69        941.18        18.54 o
  -9  11   5          7.29         12.37         3.56 o
  -8  11   5        936.84        885.24        14.93 o
  -7  11   5        638.97        648.26         9.73 o
  -6  11   5       4313.70       4339.28        34.76 o
  -5  11   5        129.52        139.43         4.75 o
  -4  11   5       4862.85       5020.44        34.86 o
  -3  11   5         23.76         10.41         1.56 o
  -2  11   5       3096.88       3231.09        23.98 o
  -1  11   5        181.29        187.44         5.40 o
   0  11   5       6265.99       6167.83        43.08 o
   1  11   5        344.05        349.39         7.10 o
   2  11   5       2397.59       2273.39        21.83 o
   3  11   5       4360.12       4316.54        37.47 o
   4  11   5       2010.82       2080.05        23.19 o
   5  11   5        246.19        241.43         9.72 o
   6  11   5        818.83        790.05        13.15 o
   7  11   5        169.56        183.57         8.35 o
   8  11   5        438.98        482.96        15.25 o
   9  11   5         14.42         11.87         5.27 o
  10  11   5       1103.84       1128.99        26.27 o
  11  11   5        242.22        206.06        19.12 o
  12  11   5          6.78         -2.20        10.53 o
  13  11   5         10.88         -5.81        13.53 o
 -14  12   5        524.57        464.01        51.64 o
 -13  12   5        235.95        232.33        15.92 o
 -12  12   5       1794.12       1842.73        43.11 o
 -11  12   5        305.22        309.24        13.58 o
 -10  12   5        148.27        142.62         8.45 o
  -9  12   5       2238.71       2238.90        30.14 o
  -8  12   5       4558.97       4581.86        44.02 o
  -7  12   5        124.79        124.04         5.25 o
  -6  12   5        103.08        104.09         4.70 o
  -5  12   5       7195.67       7151.02        56.48 o
  -4  12   5        402.79        371.66         6.38 o
  -3  12   5        176.86        147.71         4.79 o
  -2  12   5        827.20        890.24        12.06 o
  -1  12   5       7074.85       7197.05        50.81 o
   0  12   5       1841.80       1822.85        18.53 o
   1  12   5         17.97         19.87         2.82 o
   2  12   5       4735.89       4567.41        38.95 o
   3  12   5        474.47        498.02        10.41 o
   4  12   5        527.59        514.84        10.87 o
   5  12   5         94.44        111.71         5.85 o
   6  12   5       4273.11       4260.84        40.32 o
   7  12   5        239.95        227.97        10.67 o
   8  12   5       1970.09       2004.43        32.69 o
   9  12   5        603.75        642.79        17.86 o
  10  12   5       1091.55       1089.40        23.91 o
  11  12   5        251.31        273.48        19.17 o
  12  12   5        190.00        241.61        41.56 o
  13  12   5        167.23        207.90        31.18 o
 -13  13   5       1310.35       1361.53        51.74 o
 -12  13   5        108.18        103.96        10.48 o
 -11  13   5        350.21        361.22        15.14 o
 -10  13   5         46.10         49.45         6.46 o
  -9  13   5       2176.51       2175.46        32.23 o
  -8  13   5        489.22        520.37        11.58 o
  -7  13   5        438.82        437.79         9.60 o
  -6  13   5        317.02        316.26         7.59 o
  -5  13   5        206.18        212.56         5.86 o
  -4  13   5        941.19        934.59        12.11 o
  -3  13   5        296.85        240.82         6.43 o
  -2  13   5        780.37        683.00         9.74 o
  -1  13   5        813.78        798.43        11.92 o
   0  13   5         74.93         97.67         4.68 o
   1  13   5        780.61        750.12        11.59 o
   2  13   5        200.97        190.96         6.51 o
   3  13   5       4255.60       4271.43        41.51 o
   4  13   5        494.01        477.96        10.77 o
   5  13   5        741.62        761.66        13.28 o
   6  13   5        212.24        191.47         8.23 o
   7  13   5       6230.40       6208.05        69.29 o
   8  13   5         11.11          7.40         4.91 o
   9  13   5        634.24        716.27        19.24 o
  10  13   5         96.23        115.12        10.83 o
  11  13   5       3506.63       3559.46        71.53 o
  12  13   5        776.40        639.22        77.61 o
 -13  14   5        348.17        303.90        19.07 o
 -12  14   5        169.10        158.66        13.69 o
 -11  14   5         13.22         10.82         5.54 o
 -10  14   5        504.33        510.17        16.40 o
  -9  14   5        939.05        933.59        16.66 o
  -8  14   5        780.46        802.41        14.75 o
  -7  14   5       1196.56       1142.42        16.07 o
  -6  14   5        409.07        427.34         9.26 o
  -5  14   5       4996.85       5113.25        40.52 o
  -4  14   5       2395.45       2296.84        23.46 o
  -3  14   5          0.74          4.06         2.23 o
  -2  14   5       1102.44       1170.00        14.66 o
  -1  14   5       4830.00       4874.26        39.71 o
   0  14   5       1949.82       1931.14        22.78 o
   1  14   5       1025.44       1023.47        14.81 o
   2  14   5       2550.36       2506.04        28.86 o
   3  14   5       2827.59       2816.04        30.73 o
   4  14   5        592.08        623.26        12.43 o
   5  14   5          0.83          4.78         3.13 o
   6  14   5        529.07        537.35        16.38 o
   7  14   5         53.48         50.85         7.10 o
   8  14   5          8.23          9.35         5.22 o
   9  14   5          6.02          3.05         5.60 o
  10  14   5         43.29         38.89         8.55 o
  11  14   5          3.69          9.81         9.08 o
  12  14   5          8.12          9.83        11.78 o
 -13  15   5        555.76        579.58       102.02 o
 -12  15   5        404.31        418.03        26.59 o
 -11  15   5       2072.38       2054.21        36.71 o
 -10  15   5        522.92        526.07        17.11 o
  -9  15   5        461.76        453.44        13.36 o
  -8  15   5        558.86        562.71        13.69 o
  -7  15   5       2240.45       2354.87        34.41 o
  -6  15   5        990.98        993.25        15.01 o
  -5  15   5        291.33        289.56         7.75 o
  -4  15   5        775.74        736.32        12.01 o
  -3  15   5        323.60        269.03         8.17 o
  -2  15   5         65.99         59.79         4.20 o
  -1  15   5          8.62          6.11         2.69 o
   0  15   5       1527.42       1526.76        20.66 o
   1  15   5         57.46         64.97         4.40 o
   2  15   5         67.28         60.39         4.90 o
   3  15   5        961.14        939.02        15.39 o
   4  15   5       1338.98       1316.45        20.14 o
   5  15   5       6402.83       6194.73        61.41 o
   6  15   5        541.56        576.92        15.24 o
   7  15   5       1320.42       1340.84        28.28 o
   8  15   5        466.53        500.52        21.02 o
   9  15   5       1046.59        973.79        24.03 o
  10  15   5       1139.22       1163.77        31.38 o
  11  15   5        156.75        172.26        19.57 o
  12  15   5        298.87        299.00        22.56 o
 -12  16   5       1789.08       1771.91        45.87 o
 -11  16   5        266.00        279.43        17.13 o
 -10  16   5        354.45        330.25        14.05 o
  -9  16   5         44.15         37.84         5.39 o
  -8  16   5       1526.37       1526.13        22.85 o
  -7  16   5       3953.83       4082.01        41.59 o
  -6  16   5          5.12          8.05         2.67 o
  -5  16   5        115.53        130.45         6.04 o
  -4  16   5        665.57        684.42        12.52 o
  -3  16   5       5337.58       5195.70        48.29 o
  -2  16   5       2043.38       1992.59        28.25 o
  -1  16   5         34.09         38.29         4.24 o
   0  16   5         14.21         14.83         3.57 o
   1  16   5       4397.39       4243.14        45.61 o
   2  16   5       1854.42       1854.82        25.49 o
   3  16   5         10.70          7.21         3.53 o
   4  16   5       1017.43        964.58        20.79 o
   5  16   5        879.46        867.36        18.08 o
   6  16   5       2706.71       2708.70        37.97 o
   7  16   5        401.87        403.99        15.05 o
   8  16   5        594.07        656.87        22.50 o
   9  16   5          8.38          9.85         6.35 o
  10  16   5       3387.31       3508.06        58.36 o
  11  16   5        383.92        404.58        21.04 o
 -12  17   5        536.10        508.44        30.23 o
 -11  17   5        500.49        475.41        33.52 o
 -10  17   5         14.73         11.09         5.64 o
  -9  17   5         36.30         43.19         6.02 o
  -8  17   5        276.21        265.35        10.60 o
  -7  17   5         52.59         49.81         5.37 o
  -6  17   5       3489.93       3485.54        34.95 o
  -5  17   5        108.57        109.08         5.85 o
  -4  17   5       2817.65       2859.95        35.77 o
  -3  17   5         14.22         29.06         4.13 o
  -2  17   5       3622.49       3594.21        39.35 o
  -1  17   5        450.57        436.76        11.21 o
   0  17   5       2361.46       2365.85        30.46 o
   1  17   5        336.06        309.82        11.38 o
   2  17   5         50.41         48.59         5.39 o
   3  17   5        189.62        196.98         9.70 o
   4  17   5         92.45         92.80         6.99 o
   5  17   5       1700.41       1714.84        27.13 o
   6  17   5        364.10        352.88        14.05 o
   7  17   5        429.92        454.98        17.29 o
   8  17   5          1.53          1.85         5.88 o
   9  17   5        817.34        829.23        23.16 o
  10  17   5         36.02         36.82         9.26 o
  11  17   5        235.04        223.51        18.01 o
 -11  18   5        130.10        135.72        13.38 o
 -10  18   5        976.25        971.73        26.29 o
  -9  18   5        355.25        346.55        14.04 o
  -8  18   5         75.90         87.61         7.39 o
  -7  18   5         73.00         66.08         6.34 o
  -6  18   5       1480.06       1490.86        20.51 o
  -5  18   5       1763.18       1727.10        26.12 o
  -4  18   5       1332.58       1322.91        23.31 o
  -3  18   5         22.44         17.35         4.18 o
  -2  18   5        389.96        395.18        12.16 o
  -1  18   5       1129.23       1138.83        18.77 o
   0  18   5       1253.50       1219.67        20.35 o
   1  18   5        561.92        528.29        13.42 o
   2  18   5        164.11        152.62         9.15 o
   3  18   5        697.46        679.71        27.62 o
   4  18   5       3939.23       3906.58        49.69 o
   5  18   5         41.02         30.88         5.90 o
   6  18   5        567.97        546.91        15.92 o
   7  18   5        332.14        304.90        13.68 o
   8  18   5       2117.14       2117.73        36.34 o
   9  18   5        182.95        174.30        11.84 o
  10  18   5        498.57        518.04        22.53 o
 -11  19   5        439.09        436.20        23.12 o
 -10  19   5         13.88         12.10         6.74 o
  -9  19   5        363.72        346.45        17.46 o
  -8  19   5       1265.74       1270.91        29.62 o
  -7  19   5        130.00        133.94         9.27 o
  -6  19   5        766.43        760.88        15.59 o
  -5  19   5         77.13         63.84         5.86 o
  -4  19   5       1783.58       1813.27        28.14 o
  -3  19   5          6.33         12.56         4.21 o
  -2  19   5       2012.30       1992.55        29.71 o
  -1  19   5          0.11          3.47         3.86 o
   0  19   5        255.80        254.57        10.52 o
   1  19   5        327.97        335.53        12.12 o
   2  19   5       1260.29       1206.39        24.74 o
   3  19   5          6.41          8.07         4.47 o
   4  19   5        208.01        216.99        12.60 o
   5  19   5        546.83        532.57        16.86 o
   6  19   5        421.74        420.62        18.87 o
   7  19   5        398.28        362.13        15.41 o
   8  19   5        613.69        632.40        20.47 o
   9  19   5        622.75        638.50        20.58 o
  10  19   5        109.30         99.19        12.41 o
 -10  20   5        217.89        223.82        16.92 o
  -9  20   5          2.14          4.59         6.87 o
  -8  20   5          5.96         11.93         6.37 o
  -7  20   5       2652.34       2665.00        39.85 o
  -6  20   5       1408.44       1455.11        21.78 o
  -5  20   5        430.92        447.75        13.04 o
  -4  20   5         65.94         73.69         6.98 o
  -3  20   5       4108.96       4034.23        67.64 o
  -2  20   5        471.28        434.23        13.92 o
  -1  20   5        712.05        676.96        16.04 o
   0  20   5       1584.75       1511.62        24.22 o
   1  20   5       3242.91       3220.30        40.74 o
   2  20   5        136.73        135.12         9.18 o
   3  20   5         95.19        109.50         8.28 o
   4  20   5       1171.66       1216.63        24.91 o
   5  20   5        478.81        455.16        17.55 o
   6  20   5         31.16         31.43         6.21 o
   7  20   5          1.57          2.83         5.82 o
   8  20   5        249.67        249.70        15.88 o
   9  20   5          0.81         -3.37         6.93 o
  -9  21   5        120.50        113.82        11.58 o
  -8  21   5          0.44          3.64         6.36 o
  -7  21   5       1172.67       1228.51        34.81 o
  -6  21   5          9.84         10.69         4.28 o
  -5  21   5        147.78        149.99         8.28 o
  -4  21   5         45.50         44.26         6.82 o
  -3  21   5          7.81         10.50         4.71 o
  -2  21   5        172.49        183.63        10.48 o
  -1  21   5        109.11        105.37         7.79 o
   0  21   5        152.10        160.22        12.02 o
   1  21   5        882.28        891.01        19.95 o
   2  21   5         26.65         30.97         5.89 o
   3  21   5        414.14        410.47        16.26 o
   4  21   5          4.86          6.35         5.31 o
   5  21   5       3317.04       3280.63        46.24 o
   6  21   5          1.49          8.38         5.37 o
   7  21   5        235.12        230.26        13.63 o
   8  21   5         56.43         73.74        11.04 o
  -8  22   5          1.46          4.48         6.39 o
  -7  22   5       1649.62       1657.14        33.67 o
  -6  22   5        213.57        243.46        13.01 o
  -5  22   5        239.43        223.08        10.07 o
  -4  22   5        371.10        390.50        14.35 o
  -3  22   5       2087.30       2041.91        34.00 o
  -2  22   5         17.70         12.11         5.47 o
  -1  22   5        813.75        807.10        20.17 o
   0  22   5        695.52        701.45        18.82 o
   1  22   5        838.93        843.75        19.85 o
   2  22   5         35.56         32.49         6.34 o
   3  22   5         47.96         50.68         7.54 o
   4  22   5        211.76        216.83        12.86 o
   5  22   5        514.71        550.19        19.40 o
   6  22   5        129.49        136.17         9.93 o
   7  22   5         99.75         97.87        10.28 o
   8  22   5        306.36        315.23        20.12 o
  -8  23   5        681.88        669.66        30.46 o
  -7  23   5        134.55        145.02        12.01 o
  -6  23   5        655.37        669.72        17.60 o
  -5  23   5         28.95         22.18         5.80 o
  -4  23   5         45.86         30.42         6.20 o
  -3  23   5         34.12         30.42         6.21 o
  -2  23   5        161.09        154.05        11.16 o
  -1  23   5         32.51         39.26         7.45 o
   0  23   5        462.98        485.17        18.58 o
   1  23   5        145.54        125.80         9.74 o
   2  23   5       1605.27       1600.90        30.34 o
   3  23   5        436.13        452.70        17.94 o
   4  23   5         88.12         90.55         9.38 o
   5  23   5       1008.12        965.80        26.75 o
   6  23   5        164.37        152.11        11.21 o
   7  23   5        278.42        290.14        17.04 o
  -6  24   5        707.91        706.97        19.87 o
  -5  24   5        297.73        297.77        13.29 o
  -4  24   5         95.04         98.55         9.59 o
  -3  24   5         55.27         68.59         9.33 o
  -2  24   5        731.13        761.74        20.82 o
  -1  24   5         83.04         86.28         8.86 o
   0  24   5        921.45        899.14        22.77 o
   1  24   5          6.85         11.89         6.12 o
   2  24   5        147.93        146.32        11.14 o
   3  24   5         90.32         92.40         9.68 o
   4  24   5       2061.47       2122.73        37.55 o
   5  24   5        153.23        140.73        11.76 o
   6  24   5        698.59        679.74        28.22 o
  -5  25   5         13.94          6.04         6.33 o
  -4  25   5        627.12        646.55        24.23 o
  -3  25   5         84.67         88.96        10.62 o
  -2  25   5       2615.44       2524.34        43.03 o
  -1  25   5        112.22        118.02        10.85 o
   0  25   5        795.19        751.82        22.85 o
   1  25   5        572.34        564.08        19.76 o
   2  25   5        699.64        719.95        21.81 o
   3  25   5         89.07        110.31         9.90 o
   4  25   5         62.24         66.70        10.11 o
  -3  26   5       1274.86       1331.59        41.51 o
  -2  26   5        337.15        353.20        20.98 o
  -1  26   5          1.82         -4.41         8.09 o
   0  26   5        116.92        141.47        19.34 o
   1  26   5        492.58        454.36        22.35 o
   2  26   5        638.02        627.06        29.53 o
 -14   0   6        488.85        510.44        20.49 o
 -12   0   6       1286.31       1282.00        30.14 o
 -10   0   6        338.80        345.60        11.45 o
  -8   0   6       7132.74       6765.50        87.44 o
  -6   0   6       1174.81       1272.60        44.96 o
  -4   0   6       3095.60       3230.91       100.19 o
  -2   0   6      30022.59      29114.79       237.07 o
   0   0   6        203.11        212.54         9.13 o
   2   0   6      17411.06      17179.47       140.90 o
   4   0   6        252.67        245.93         9.42 o
   6   0   6       1657.63       1701.30        28.34 o
   8   0   6        740.52        760.10        22.34 o
  10   0   6       1800.08       1737.72        47.52 o
  12   0   6        714.88        657.28        48.49 o
  14   0   6          0.16          9.39        22.53 o
 -15   1   6         80.25         88.22         8.04 o
 -14   1   6       1113.35       1079.35        21.20 o
 -13   1   6        380.58        397.94        11.52 o
 -12   1   6         42.87         36.70         4.44 o
 -11   1   6         97.14         90.26         4.93 o
 -10   1   6        680.53        679.96        16.66 o
  -9   1   6       1304.83       1293.21        18.28 o
  -8   1   6        694.44        692.36        13.25 o
  -7   1   6        121.34        129.65         5.55 o
  -6   1   6       3698.12       3750.64        51.76 o
  -5   1   6         92.64        107.90         4.51 o
  -4   1   6      20534.77      21203.90       175.72 o
  -3   1   6       2098.21       2209.07        19.86 o
  -2   1   6       2628.40       2615.54        19.09 o
  -1   1   6       1926.22       1930.05        13.97 o
   0   1   6       4612.47       4514.12        27.13 o
   1   1   6       1362.87       1584.70        12.13 o
   2   1   6          5.77          9.51         1.48 o
   3   1   6       2319.69       2253.79        18.23 o
   4   1   6       2357.65       2348.61        21.51 o
   5   1   6        506.81        488.00         9.46 o
   6   1   6       1096.38       1124.64        15.36 o
   7   1   6       2546.41       2579.43        28.33 o
   8   1   6          5.85          7.41         3.96 o
   9   1   6        164.16        173.70        11.41 o
  10   1   6       2544.71       2564.32        47.65 o
  11   1   6        977.49        995.52        35.38 o
  12   1   6        490.59        521.79        33.61 o
  13   1   6         45.26         45.89        18.08 o
  14   1   6       2670.91       2708.73        99.52 o
 -15   2   6        226.13        214.27        14.45 o
 -14   2   6        730.57        743.76        17.58 o
 -13   2   6        862.57        857.61        17.66 o
 -12   2   6        602.33        576.53        15.70 o
 -11   2   6        105.75        110.13         5.45 o
 -10   2   6        465.62        454.80         9.33 o
  -9   2   6      11449.56      11214.58        99.77 o
  -8   2   6       2014.06       1905.05        21.45 o
  -7   2   6         22.49         21.03         1.77 o
  -6   2   6          3.06          8.13         1.48 o
  -5   2   6      14250.73      14076.71       118.99 o
  -4   2   6       2352.01       2531.43        31.72 o
  -3   2   6        282.41        295.71         5.95 o
  -2   2   6       1433.52       1466.86        11.14 o
  -1   2   6      16330.55      16025.70        90.48 o
   0   2   6       1966.06       2052.64        14.10 o
   1   2   6        162.61        232.63         3.70 o
   2   2   6       6542.27       6560.57        40.18 o
   3   2   6       4436.49       4510.95        31.86 o
   4   2   6       2405.87       2451.80        22.70 o
   5   2   6       3774.05       3619.40        34.62 o
   6   2   6        197.55        208.48         7.35 o
   7   2   6         43.87         38.96         4.78 o
   8   2   6       1648.23       1622.58        25.34 o
   9   2   6       1289.24       1442.22        34.06 o
  10   2   6        429.08        417.28        28.74 o
  11   2   6        752.31        805.23        28.17 o
  12   2   6        105.45        121.70        15.90 o
  13   2   6       1089.72       1203.06        56.00 o
  14   2   6          5.51         34.93        18.57 o
 -15   3   6        386.51        371.76        16.95 o
 -14   3   6        162.12        176.36        11.55 o
 -13   3   6       2803.54       2841.30        47.47 o
 -12   3   6        447.33        447.81        11.65 o
 -11   3   6        165.24        159.98         6.97 o
 -10   3   6         22.85         23.70         2.67 o
  -9   3   6        314.32        299.03         7.39 o
  -8   3   6       1512.49       1540.01        17.98 o
  -7   3   6         23.93         26.57         2.83 o
  -6   3   6         13.31         22.02         2.07 o
  -5   3   6         49.52         61.44         4.56 o
  -4   3   6        142.15        131.69         3.66 o
  -3   3   6        613.00        581.61        10.16 o
  -2   3   6         31.31         35.58         1.49 o
  -1   3   6       4761.31       4709.12        31.70 o
   0   3   6        626.86        628.42         6.09 o
   1   3   6       1810.89       1800.26        12.50 o
   2   3   6        474.85        488.62         6.09 o
   3   3   6      28466.90      28639.69       163.10 o
   4   3   6         16.14         14.39         2.11 o
   5   3   6         70.40         82.98         4.63 o
   6   3   6          5.07         10.77         2.80 o
   7   3   6       6272.98       6381.19        60.57 o
   8   3   6        391.38        391.22        14.62 o
   9   3   6         30.68         30.05         8.00 o
  10   3   6         28.04         28.28         8.37 o
  11   3   6       1900.22       1903.47        47.40 o
  12   3   6       1007.78       1045.33        31.60 o
  13   3   6          5.96          0.01        12.38 o
  14   3   6        133.94        172.33        28.10 o
 -15   4   6        376.43        335.15        16.70 o
 -14   4   6         36.97         34.28         6.70 o
 -13   4   6        954.44        950.18        19.12 o
 -12   4   6        455.29        442.22        11.99 o
 -11   4   6        103.52        100.03         5.83 o
 -10   4   6         24.10         33.63         3.11 o
  -9   4   6        851.44        875.59        19.55 o
  -8   4   6       2044.88       1984.42        21.32 o
  -7   4   6       1633.70       1642.98        15.09 o
  -6   4   6       1329.71       1317.76        12.85 o
  -5   4   6       7586.73       7634.38        62.14 o
  -4   4   6       7798.23       7772.80        56.43 o
  -3   4   6       7254.42       7535.75        50.66 o
  -2   4   6       5884.18       5746.70        33.93 o
  -1   4   6       1755.69       1699.06        12.58 o
   0   4   6       2519.31       2456.00        16.61 o
   1   4   6        226.72        236.04         3.85 o
   2   4   6       7270.53       7138.06        43.68 o
   3   4   6        836.01        851.10        12.04 o
   4   4   6        830.45        810.45        10.93 o
   5   4   6         63.43         56.28         3.88 o
   6   4   6        840.47        818.40        14.87 o
   7   4   6        353.03        374.00        12.19 o
   8   4   6         47.95         54.81         7.32 o
   9   4   6        599.12        591.14        23.20 o
  10   4   6        224.18        230.91        17.30 o
  11   4   6        742.64        748.97        39.41 o
  12   4   6         40.15         23.97         8.89 o
  13   4   6       1473.30       1494.04        62.06 o
  14   4   6         40.40         56.96        20.80 o
 -15   5   6       1958.99       1803.79        56.50 o
 -14   5   6        146.20        157.37        11.22 o
 -13   5   6        549.84        552.29        15.76 o
 -12   5   6          8.08         12.81         3.91 o
 -11   5   6       1530.53       1526.27        26.37 o
 -10   5   6        693.75        679.64        12.09 o
  -9   5   6       1649.10       1625.26        17.31 o
  -8   5   6       1324.75       1319.54        16.00 o
  -7   5   6        671.33        668.01         8.32 o
  -6   5   6       1847.97       1849.48        15.93 o
  -5   5   6       1472.17       1534.95        14.01 o
  -4   5   6       3382.78       3380.41        24.01 o
  -3   5   6        115.28        102.17         3.96 o
  -2   5   6        742.59        779.36         7.92 o
  -1   5   6        167.64        179.50         3.65 o
   0   5   6        983.00        968.04         8.51 o
   1   5   6       6232.28       6395.89        40.47 o
   2   5   6       1376.53       1321.71        20.04 o
   3   5   6       4724.23       4703.89        34.81 o
   4   5   6        471.58        467.67         8.56 o
   5   5   6       5163.57       5159.65        44.92 o
   6   5   6       1711.67       1643.46        22.87 o
   7   5   6          2.83          5.80         3.77 o
   8   5   6       1289.44       1266.20        26.35 o
   9   5   6       2315.05       2237.35        48.69 o
  10   5   6       2500.89       2480.11        74.70 o
  11   5   6         72.01         87.77        12.33 o
  12   5   6          8.64          4.86         7.84 o
  13   5   6        412.23        338.10        50.70 o
  14   5   6       1192.09       1198.27        62.18 o
 -14   6   6        999.04       1057.28        43.67 o
 -13   6   6        617.76        617.70        21.34 o
 -12   6   6       1416.46       1445.91        24.22 o
 -11   6   6        964.86        999.51        18.69 o
 -10   6   6        138.10        138.05         5.99 o
  -9   6   6         19.32         24.07         2.48 o
  -8   6   6         34.86         36.52         3.44 o
  -7   6   6       2780.81       2721.40        23.81 o
  -6   6   6          1.08          7.83         1.03 o
  -5   6   6        388.94        353.86         4.48 o
  -4   6   6        439.67        466.61         7.95 o
  -3   6   6       5050.21       4981.31        33.54 o
  -2   6   6       2464.82       2452.77        16.77 o
  -1   6   6        684.14        708.70         7.11 o
   0   6   6       1892.74       1904.42        14.37 o
   1   6   6      16719.14      16322.21        94.87 o
   2   6   6      13494.65      13499.25        82.00 o
   3   6   6          9.36         15.71         2.24 o
   4   6   6       4463.34       4428.46        41.71 o
   5   6   6        473.88        522.56        10.43 o
   6   6   6       4570.37       4707.29        46.68 o
   7   6   6       3442.39       3391.33        41.20 o
   8   6   6        998.53        989.81        21.55 o
   9   6   6         98.95         93.11        14.38 o
  10   6   6        306.73        292.68        19.14 o
  11   6   6        458.25        480.65        24.27 o
  12   6   6        249.14        269.17        19.94 o
  13   6   6        306.31        303.15        34.93 o
 -14   7   6        100.39         89.75         9.90 o
 -13   7   6          5.65          6.28         5.04 o
 -12   7   6        789.62        782.08        18.18 o
 -11   7   6        103.11        106.19         6.56 o
 -10   7   6       1676.65       1605.53        20.99 o
  -9   7   6       1583.44       1580.46        25.45 o
  -8   7   6       4752.28       4819.80        37.77 o
  -7   7   6        171.36        172.52         4.22 o
  -6   7   6       2521.85       2465.98        19.15 o
  -5   7   6       1261.80       1153.14        15.14 o
  -4   7   6       3591.63       3470.55        24.62 o
  -3   7   6        177.86        195.19         3.31 o
  -2   7   6       5100.94       5105.40        32.75 o
  -1   7   6       2462.98       2415.97        16.61 o
   0   7   6        625.79        677.42         8.83 o
   1   7   6         84.02         83.39         3.67 o
   2   7   6       3915.07       3849.29        29.38 o
   3   7   6       1559.31       1562.24        17.12 o
   4   7   6        698.24        642.64        11.28 o
   5   7   6        189.02        224.58         7.75 o
   6   7   6        343.03        337.07         9.65 o
   7   7   6       2156.46       2159.80        31.13 o
   8   7   6       2670.08       2653.91        42.22 o
   9   7   6        542.77        531.75        23.26 o
  10   7   6        118.15        115.43        12.82 o
  11   7   6       1272.99       1339.89        42.55 o
  12   7   6       2256.32       2404.93        85.01 o
  13   7   6        408.85        438.04        41.37 o
 -14   8   6       1420.19       1393.26        32.35 o
 -13   8   6        103.74        111.97         9.34 o
 -12   8   6         37.43         35.09         5.71 o
 -11   8   6         50.59         46.90         5.44 o
 -10   8   6       2604.37       2669.20        34.58 o
  -9   8   6        321.25        316.17         7.14 o
  -8   8   6        177.33        189.43         5.22 o
  -7   8   6         80.56         84.13         3.23 o
  -6   8   6        799.00        765.86         9.00 o
  -5   8   6       9954.52      10298.99        65.82 o
  -4   8   6      12158.85      12352.97        74.55 o
  -3   8   6       1551.05       1608.59        12.99 o
  -2   8   6        168.13        173.99         5.33 o
  -1   8   6        148.42        163.23         3.65 o
   0   8   6       7323.58       7324.22        45.09 o
   1   8   6        267.37        277.28         5.51 o
   2   8   6        368.89        416.13         9.04 o
   3   8   6        446.40        417.17        10.06 o
   4   8   6       7179.14       6985.78        59.43 o
   5   8   6         46.19         39.89         3.89 o
   6   8   6        430.16        424.61        10.81 o
   7   8   6       1393.96       1328.80        22.71 o
   8   8   6       2983.17       3049.47        44.73 o
   9   8   6        721.48        708.03        26.29 o
  10   8   6        417.63        404.90        22.80 o
  11   8   6        109.49        117.29        14.02 o
  12   8   6        133.12        158.91        20.12 o
  13   8   6        250.07        274.30        34.28 o
 -14   9   6        203.32        222.94        16.99 o
 -13   9   6         85.51         80.08         9.21 o
 -12   9   6        681.78        675.11        18.88 o
 -11   9   6        576.82        593.92        13.14 o
 -10   9   6          8.96         13.11         3.30 o
  -9   9   6         11.88         14.26         3.06 o
  -8   9   6       1423.98       1403.23        15.78 o
  -7   9   6        141.95        146.49         4.71 o
  -6   9   6       2919.86       3031.27        24.52 o
  -5   9   6       4507.12       4697.48        36.37 o
  -4   9   6       4373.41       4635.76        32.08 o
  -3   9   6       1190.84       1134.48        11.31 o
  -2   9   6       3101.40       3085.58        24.03 o
  -1   9   6       1856.64       1949.20        15.53 o
   0   9   6        150.75        140.60         4.65 o
   1   9   6       6239.24       6288.99        43.96 o
   2   9   6       3047.47       3066.87        27.23 o
   3   9   6         63.12         82.48         4.86 o
   4   9   6         26.59         31.93         3.38 o
   5   9   6       2379.20       2460.13        28.54 o
   6   9   6         20.94         28.61         4.00 o
   7   9   6        727.90        759.29        15.29 o
   8   9   6       2961.51       2917.78        43.76 o
   9   9   6       1938.89       2002.93        46.37 o
  10   9   6         35.19         40.33         9.68 o
  11   9   6          0.65         -5.53         6.95 o
  12   9   6       2685.78       2763.10        72.84 o
  13   9   6        218.87        202.16        30.26 o
 -14  10   6        611.79        626.06        25.61 o
 -13  10   6         41.04         34.11         9.12 o
 -12  10   6         47.12         50.25         7.21 o
 -11  10   6       1970.96       2026.70        30.40 o
 -10  10   6         87.44         87.85         5.86 o
  -9  10   6        321.48        328.90         9.35 o
  -8  10   6         22.74         21.59         2.93 o
  -7  10   6      12001.00      12186.83        95.11 o
  -6  10   6        322.97        357.64         6.47 o
  -5  10   6         77.31         99.71         3.68 o
  -4  10   6        408.06        363.81         6.07 o
  -3  10   6      12373.82      12446.92        83.35 o
  -2  10   6        926.03        945.99        10.24 o
  -1  10   6        195.51        207.74         5.23 o
   0  10   6       3087.85       3211.50        26.41 o
   1  10   6       4994.44       5121.51        38.37 o
   2  10   6        123.40        112.18         4.87 o
   3  10   6        288.14        293.18         8.83 o
   4  10   6       1348.94       1364.51        18.83 o
   5  10   6        968.96        918.45        15.36 o
   6  10   6         99.09         85.50         5.87 o
   7  10   6        754.00        717.42        14.83 o
   8  10   6        155.55        147.25        11.92 o
   9  10   6        513.79        522.54        22.52 o
  10  10   6        151.30        171.07        16.09 o
  11  10   6       1118.22       1119.84        35.62 o
  12  10   6          0.25          3.80        14.76 o
  13  10   6        978.96        987.15        55.74 o
 -13  11   6        362.18        393.21        21.01 o
 -12  11   6        231.12        234.41        30.10 o
 -11  11   6       2083.21       2154.46        40.23 o
 -10  11   6          6.64          4.97         3.41 o
  -9  11   6          9.99         13.07         3.46 o
  -8  11   6        964.30       1020.58        14.82 o
  -7  11   6        185.96        201.56         7.76 o
  -6  11   6        586.30        581.31         8.89 o
  -5  11   6       1117.49       1147.04        12.74 o
  -4  11   6       1016.37       1077.76        12.10 o
  -3  11   6        648.43        678.33        10.00 o
  -2  11   6        657.72        616.24         8.54 o
  -1  11   6         25.23         26.73         2.59 o
   0  11   6         30.61         23.69         2.54 o
   1  11   6       3979.83       4088.16        35.25 o
   2  11   6        202.14        197.00         7.22 o
   3  11   6        794.62        816.87        13.55 o
   4  11   6       1073.63       1039.64        16.56 o
   5  11   6       9052.77       9111.58        76.18 o
   6  11   6         98.39        109.48         6.56 o
   7  11   6        401.20        375.46        14.63 o
   8  11   6        368.31        394.68        16.01 o
   9  11   6       2669.90       2600.41        45.15 o
  10  11   6          8.09          4.83         6.74 o
  11  11   6         52.43         46.15        12.10 o
  12  11   6        215.98        196.51        25.21 o
 -13  12   6          3.55          9.39         7.84 o
 -12  12   6          9.44         19.09         5.74 o
 -11  12   6       1558.34       1596.08        29.04 o
 -10  12   6       1885.14       1917.52        44.89 o
  -9  12   6         49.42         51.40         4.99 o
  -8  12   6       1828.02       1877.41        21.48 o
  -7  12   6       3986.77       4020.26        35.02 o
  -6  12   6       1446.32       1497.04        16.88 o
  -5  12   6       1437.70       1485.89        16.10 o
  -4  12   6        272.76        266.46         6.94 o
  -3  12   6       3490.25       3463.93        28.89 o
  -2  12   6        536.38        567.67         8.92 o
  -1  12   6         70.30         69.54         3.73 o
   0  12   6       8409.91       8500.73        64.65 o
   1  12   6        257.90        237.33         7.40 o
   2  12   6          6.78         10.24         3.02 o
   3  12   6          3.62         17.67         3.16 o
   4  12   6       6628.66       6602.16        59.92 o
   5  12   6         59.56         71.30         5.26 o
   6  12   6        966.35        932.85        16.53 o
   7  12   6        195.81        188.55         9.88 o
   8  12   6        801.69        772.03        20.59 o
   9  12   6        312.77        295.30        14.74 o
  10  12   6         48.00         50.70         9.22 o
  11  12   6       1511.95       1549.30        47.28 o
  12  12   6         21.67         34.88        14.70 o
 -13  13   6        626.02        630.07        26.11 o
 -12  13   6       1071.95       1085.54        26.33 o
 -11  13   6         47.50         47.42         7.19 o
 -10  13   6        353.16        330.74        13.60 o
  -9  13   6        221.66        208.12         9.07 o
  -8  13   6       2424.31       2459.22        28.41 o
  -7  13   6         12.93         12.55         2.61 o
  -6  13   6       3311.71       3321.68        30.64 o
  -5  13   6          0.21          2.89         2.27 o
  -4  13   6       1320.84       1317.18        17.41 o
  -3  13   6        203.06        198.67         6.11 o
  -2  13   6       2184.35       2199.90        20.73 o
  -1  13   6        379.52        419.13         8.18 o
   0  13   6        145.76        153.88         6.17 o
   1  13   6       1611.36       1614.86        20.65 o
   2  13   6       1668.69       1641.29        21.78 o
   3  13   6       1100.50       1093.98        17.01 o
   4  13   6        721.35        696.41        13.19 o
   5  13   6       1312.33       1262.09        18.87 o
   6  13   6       1531.27       1468.15        22.90 o
   7  13   6        909.63        877.15        19.10 o
   8  13   6       2079.47       2096.26        34.38 o
   9  13   6         51.08         43.20         7.51 o
  10  13   6        130.09        129.87        11.19 o
  11  13   6         16.77         19.20        12.57 o
  12  13   6       1018.78       1091.34        50.14 o
 -13  14   6        259.35        262.73        20.38 o
 -12  14   6        938.62        946.54        41.85 o
 -11  14   6        279.72        282.39        15.31 o
 -10  14   6       1638.23       1759.45        35.19 o
  -9  14   6        304.96        305.08        13.92 o
  -8  14   6        154.11        162.80         7.21 o
  -7  14   6       1017.16       1042.65        14.85 o
  -6  14   6        452.06        466.00         9.38 o
  -5  14   6       1198.23       1185.17        16.03 o
  -4  14   6        196.87        198.30         7.41 o
  -3  14   6       1541.01       1494.66        17.43 o
  -2  14   6        388.59        388.46         8.16 o
  -1  14   6       2518.62       2491.98        24.88 o
   0  14   6       2970.29       2916.82        31.41 o
   1  14   6       1013.69        984.07        16.79 o
   2  14   6       2412.60       2334.24        29.81 o
   3  14   6       1423.72       1386.71        21.13 o
   4  14   6       7090.37       7092.36        67.36 o
   5  14   6         75.41        105.64         6.72 o
   6  14   6       2810.17       2800.26        35.33 o
   7  14   6          9.76         13.42         4.90 o
   8  14   6       1531.78       1484.45        28.10 o
   9  14   6         91.12        100.42         9.88 o
  10  14   6        602.53        693.69        21.82 o
  11  14   6         24.63         48.41        12.30 o
 -12  15   6         37.06         28.48         9.14 o
 -11  15   6       1233.81       1221.82        32.12 o
 -10  15   6       2013.36       1981.00        36.76 o
  -9  15   6          2.80          1.85         3.78 o
  -8  15   6       1735.16       1770.37        23.24 o
  -7  15   6         28.35         28.22         3.74 o
  -6  15   6       2652.69       2683.43        27.32 o
  -5  15   6         33.60         27.10         3.66 o
  -4  15   6        111.21        119.65         5.40 o
  -3  15   6         96.21         97.78         5.05 o
  -2  15   6       1974.57       2003.70        24.06 o
  -1  15   6         31.01         24.81         3.45 o
   0  15   6        951.63        962.55        16.01 o
   1  15   6       1960.99       1876.79        26.91 o
   2  15   6        486.36        495.46        13.97 o
   3  15   6         64.31         68.28         5.29 o
   4  15   6         28.84         32.85         4.93 o
   5  15   6       6147.97       6116.57        62.94 o
   6  15   6        307.47        294.36        11.63 o
   7  15   6         38.17         46.17         6.43 o
   8  15   6        139.87        146.28        10.47 o
   9  15   6        344.72        344.50        16.91 o
  10  15   6        546.01        530.26        23.31 o
  11  15   6        989.28       1016.63        39.66 o
 -12  16   6       1238.59       1274.27        33.52 o
 -11  16   6        724.20        755.04        28.43 o
 -10  16   6          5.87         12.13         5.15 o
  -9  16   6        174.60        174.34         9.29 o
  -8  16   6        270.38        269.34        10.09 o
  -7  16   6       3217.25       3233.02        34.93 o
  -6  16   6        616.07        619.10        13.15 o
  -5  16   6        511.09        526.12        12.27 o
  -4  16   6        349.79        334.96         8.52 o
  -3  16   6       1825.01       1845.27        23.76 o
  -2  16   6        901.66        888.30        17.65 o
  -1  16   6          8.75          8.94         3.33 o
   0  16   6         55.06         56.27         5.31 o
   1  16   6        686.38        697.07        14.63 o
   2  16   6       2272.26       2262.58        34.32 o
   3  16   6        228.98        240.24        11.34 o
   4  16   6        116.79        118.59         8.35 o
   5  16   6        529.49        515.28        14.00 o
   6  16   6       2822.88       2792.50        39.81 o
   7  16   6        414.67        425.40        15.74 o
   8  16   6          1.33         -1.07         5.58 o
   9  16   6        298.18        333.97        16.70 o
  10  16   6         32.54         33.93         9.28 o
  11  16   6        203.88        190.39        20.85 o
 -11  17   6        130.60        161.20        21.04 o
 -10  17   6        207.76        223.96        13.49 o
  -9  17   6        160.79        172.87         9.90 o
  -8  17   6         37.87         45.46         5.54 o
  -7  17   6          3.60         11.99         4.02 o
  -6  17   6        212.18        225.31         9.40 o
  -5  17   6          4.09          8.51         3.66 o
  -4  17   6          7.40          6.96         2.85 o
  -3  17   6        346.35        340.86         9.95 o
  -2  17   6         58.55         60.23         5.80 o
  -1  17   6       1791.54       1800.85        27.20 o
   0  17   6        717.92        714.64        16.02 o
   1  17   6       1411.90       1420.00        23.94 o
   2  17   6        251.29        250.28        11.13 o
   3  17   6       1740.46       1700.15        28.33 o
   4  17   6        612.26        588.82        17.03 o
   5  17   6       1874.89       1912.08        28.06 o
   6  17   6       1568.20       1551.77        27.46 o
   7  17   6       1469.68       1466.63        27.14 o
   8  17   6        351.01        363.07        18.98 o
   9  17   6       1132.49       1181.20        28.10 o
  10  17   6       1062.27       1124.45        30.88 o
 -11  18   6        362.84        322.29        21.64 o
 -10  18   6        509.65        490.91        18.65 o
  -9  18   6       1831.86       1859.23        32.37 o
  -8  18   6         64.54         60.69         6.89 o
  -7  18   6       1370.11       1360.02        23.45 o
  -6  18   6        718.48        721.73        23.10 o
  -5  18   6       6065.08       6056.85        58.86 o
  -4  18   6        417.42        430.55        11.59 o
  -3  18   6        262.34        258.39        10.19 o
  -2  18   6         96.17         98.17         7.10 o
  -1  18   6       4123.45       4078.72        49.37 o
   0  18   6        721.15        725.47        16.63 o
   1  18   6          7.62         11.20         4.30 o
   2  18   6        113.61        114.77         8.26 o
   3  18   6        859.73        854.08        19.16 o
   4  18   6        536.02        552.09        17.92 o
   5  18   6        128.92        121.67         8.48 o
   6  18   6        135.75        124.12         9.34 o
   7  18   6         15.40         12.80         5.81 o
   8  18   6        424.15        456.51        19.48 o
   9  18   6        809.16        847.86        24.48 o
  10  18   6        218.26        216.55        17.88 o
 -10  19   6        251.94        257.02        16.34 o
  -9  19   6        344.87        363.36        18.39 o
  -8  19   6        580.57        577.35        19.54 o
  -7  19   6          0.84         -0.75         4.50 o
  -6  19   6        515.27        540.43        15.71 o
  -5  19   6        113.51        115.39         7.55 o
  -4  19   6        524.26        550.02        13.82 o
  -3  19   6         92.63         96.31         9.29 o
  -2  19   6        545.56        533.94        16.47 o
  -1  19   6       2099.12       2049.70        30.56 o
   0  19   6       1038.73       1047.11        19.72 o
   1  19   6        723.94        720.08        17.72 o
   2  19   6         78.46         72.99         7.19 o
   3  19   6       1751.57       1721.12        29.15 o
   4  19   6        149.86        137.74         9.56 o
   5  19   6        501.92        512.93        17.75 o
   6  19   6        315.91        311.76        13.45 o
   7  19   6       2518.55       2511.10        37.73 o
   8  19   6         63.70         56.07         8.64 o
   9  19   6         57.59         48.61        10.00 o
  -9  20   6        254.84        265.16        16.97 o
  -8  20   6        583.67        606.23        31.48 o
  -7  20   6          4.81          8.17         6.43 o
  -6  20   6        901.89        869.41        21.66 o
  -5  20   6       1220.66       1190.93        22.07 o
  -4  20   6          6.28         10.47         4.57 o
  -3  20   6          8.62          7.24         4.55 o
  -2  20   6        895.44        910.91        18.97 o
  -1  20   6       1481.36       1445.65        33.20 o
   0  20   6          2.25          4.84         4.49 o
   1  20   6        814.89        810.87        18.22 o
   2  20   6        832.81        790.78        18.76 o
   3  20   6        115.51        129.14         9.37 o
   4  20   6        919.40        875.60        20.66 o
   5  20   6        216.73        205.20        12.31 o
   6  20   6       1524.44       1501.59        27.34 o
   7  20   6        186.91        177.29        12.26 o
   8  20   6        122.11        133.60        11.58 o
  -9  21   6          0.43         -1.48         7.39 o
  -8  21   6        345.72        362.28        20.03 o
  -7  21   6         14.43         13.61         7.42 o
  -6  21   6       2905.01       2886.27        44.72 o
  -5  21   6         62.80         68.45         6.69 o
  -4  21   6       1228.41       1165.45        22.52 o
  -3  21   6        199.48        203.62        10.91 o
  -2  21   6        238.41        242.10        11.38 o
  -1  21   6        387.53        381.72        15.11 o
   0  21   6        407.37        401.11        15.26 o
   1  21   6          9.14         10.04         5.24 o
   2  21   6        147.76        130.91         9.68 o
   3  21   6         10.44         12.72         5.64 o
   4  21   6        795.50        803.50        21.23 o
   5  21   6          0.37          2.70         5.59 o
   6  21   6        260.18        273.07        13.66 o
   7  21   6          0.07          6.19         6.30 o
   8  21   6          7.00          4.83         7.30 o
  -8  22   6        373.56        391.26        20.55 o
  -7  22   6          2.00          2.88         6.86 o
  -6  22   6         50.99         56.41         8.73 o
  -5  22   6        869.89        882.20        23.18 o
  -4  22   6        912.50        887.75        29.65 o
  -3  22   6          5.46         10.86         5.33 o
  -2  22   6       1773.32       1727.29        29.80 o
  -1  22   6       2115.96       2078.11        34.05 o
   0  22   6        929.75        916.03        23.21 o
   1  22   6         22.86         25.55         6.18 o
   2  22   6       3249.60       3267.21        48.00 o
   3  22   6        434.10        418.68        16.68 o
   4  22   6        442.90        398.20        17.11 o
   5  22   6        145.01        144.08        10.60 o
   6  22   6       1757.66       1741.29        31.48 o
   7  22   6         79.17         76.70        10.34 o
  -7  23   6          0.26          3.33         8.29 o
  -6  23   6        374.71        380.65        19.83 o
  -5  23   6        158.12        145.36         9.56 o
  -4  23   6        671.41        644.87        25.52 o
  -3  23   6         43.03         44.42         7.70 o
  -2  23   6        462.00        473.24        17.83 o
  -1  23   6          3.06         11.77         5.98 o
   0  23   6        613.33        616.56        20.78 o
   1  23   6         42.71         49.40         7.73 o
   2  23   6          0.04          4.02         5.72 o
   3  23   6       3297.86       3229.28        51.10 o
   4  23   6         69.72         66.61         9.00 o
   5  23   6        608.91        625.76        23.63 o
   6  23   6          6.72         17.02         7.73 o
  -6  24   6        193.29        195.45        16.76 o
  -5  24   6       1656.75       1703.33        35.15 o
  -4  24   6        174.22        188.64        12.62 o
  -3  24   6          2.04          0.94         5.81 o
  -2  24   6        155.17        140.92        12.76 o
  -1  24   6       1198.59       1220.64        29.50 o
   0  24   6        228.47        242.05        15.16 o
   1  24   6          1.73         -5.03         5.72 o
   2  24   6         62.86         76.99         9.35 o
   3  24   6        522.67        534.91        21.23 o
   4  24   6        365.36        347.12        18.31 o
   5  24   6         60.93         47.00         9.97 o
  -4  25   6        124.16        127.67        12.42 o
  -3  25   6          3.33          7.29         7.66 o
  -2  25   6          4.11          7.20         7.65 o
  -1  25   6       1344.71       1372.72        34.79 o
   0  25   6        222.77        196.68        15.45 o
   1  25   6        451.16        444.06        22.53 o
   2  25   6        164.25        175.66        14.24 o
   3  25   6        577.69        538.97        27.72 o
 -15   0   7        857.94        897.45        26.04 o
 -13   0   7         13.35         13.78         4.78 o
 -11   0   7       3790.80       3737.59        51.38 o
  -9   0   7        830.09        810.69        24.27 o
  -7   0   7      16505.41      15495.78       348.83 o
  -5   0   7        877.22        954.56        32.83 o
  -3   0   7      28135.06      28175.51       281.87 o
  -1   0   7       3531.40       3646.88        33.28 o
   1   0   7       3517.03       3420.27        42.91 o
   3   0   7       3276.15       3271.45        36.47 o
   5   0   7        731.01        713.37        18.01 o
   7   0   7       4891.84       4866.04        72.35 o
   9   0   7       4070.07       4054.52        95.44 o
  11   0   7       1317.25       1296.76        75.11 o
  13   0   7       1990.19       1936.43        86.32 o
 -15   1   7       1095.59       1123.66        21.20 o
 -14   1   7         17.97         21.19         4.85 o
 -13   1   7         57.10         60.68         4.58 o
 -12   1   7        377.36        368.59         8.53 o
 -11   1   7        568.29        557.49         9.04 o
 -10   1   7        306.57        311.36         7.83 o
  -9   1   7         30.67         38.09         4.47 o
  -8   1   7       1713.68       1636.31        28.84 o
  -7   1   7         77.96        110.97         6.26 o
  -6   1   7       2722.35       2872.27        48.40 o
  -5   1   7       1143.10       1140.06        22.81 o
  -4   1   7       1886.08       1887.72        44.74 o
  -3   1   7      13922.58      14113.12        99.14 o
  -2   1   7       2290.32       2384.52        17.05 o
  -1   1   7       4405.53       4562.03        27.34 o
   0   1   7         38.61         72.14         2.64 o
   1   1   7       7973.27       8176.73        49.52 o
   2   1   7       1879.45       1881.76        15.85 o
   3   1   7         60.54         59.59         3.11 o
   4   1   7        600.88        626.99        10.90 o
   5   1   7       1966.47       1989.19        24.03 o
   6   1   7        902.41        913.65        15.77 o
   7   1   7         69.42         79.19         5.99 o
   8   1   7       2842.61       2960.27        39.14 o
   9   1   7       4296.10       4204.71        53.56 o
  10   1   7        343.43        355.51        19.07 o
  11   1   7        173.84        181.90        15.42 o
  12   1   7        888.35        895.73        46.16 o
  13   1   7         20.61         16.91        12.59 o
 -14   2   7       1357.51       1297.99        40.59 o
 -13   2   7        168.96        165.22         8.03 o
 -12   2   7         38.17         43.20         3.71 o
 -11   2   7        140.49        140.09         4.90 o
 -10   2   7       4368.21       4187.08        53.18 o
  -9   2   7       1075.78       1060.63        14.64 o
  -8   2   7       3056.60       3016.03        36.21 o
  -7   2   7       1630.87       1636.46        24.85 o
  -6   2   7       1194.78       1228.17        33.34 o
  -5   2   7        957.62       1039.94        24.21 o
  -4   2   7      11932.79      11928.87       107.05 o
  -3   2   7       3075.76       3028.03        29.88 o
  -2   2   7         17.55         28.94         2.20 o
  -1   2   7       1189.36       1278.66        10.17 o
   0   2   7       6833.97       6574.78        40.31 o
   1   2   7          1.15          2.07         1.12 o
   2   2   7          6.48         12.57         1.70 o
   3   2   7        122.69        119.20         4.43 o
   4   2   7       7298.96       7272.71        61.32 o
   5   2   7        439.41        406.52         9.79 o
   6   2   7          1.21          6.51         2.96 o
   7   2   7        989.97       1010.99        17.09 o
   8   2   7       2120.66       2094.81        34.98 o
   9   2   7       1685.81       1622.75        33.24 o
  10   2   7          8.47         -0.05         6.36 o
  11   2   7        668.82        658.90        26.15 o
  12   2   7         21.11         28.17        11.73 o
  13   2   7        177.13        156.65        20.90 o
 -14   3   7         26.61         22.34         4.36 o
 -13   3   7        173.79        173.34         7.40 o
 -12   3   7       1426.78       1391.35        19.20 o
 -11   3   7        121.75        113.67         5.06 o
 -10   3   7       2678.26       2644.87        27.26 o
  -9   3   7        526.33        509.45         8.81 o
  -8   3   7       6989.80       6911.82        62.58 o
  -7   3   7        164.83        152.84         4.42 o
  -6   3   7        479.84        474.30         9.00 o
  -5   3   7         77.60         76.25         3.28 o
  -4   3   7       2238.43       2181.07        25.70 o
  -3   3   7       1022.23       1045.15         9.76 o
  -2   3   7       6128.15       6080.33        38.08 o
  -1   3   7          7.47          7.30         1.13 o
   0   3   7        372.56        404.81         7.77 o
   1   3   7        319.49        317.16         5.02 o
   2   3   7       2165.29       2196.50        18.00 o
   3   3   7        869.77        844.47        11.08 o
   4   3   7       1370.45       1346.41        17.18 o
   5   3   7        176.40        185.02         8.76 o
   6   3   7        147.61        126.33         6.60 o
   7   3   7       2435.96       2362.01        30.15 o
   8   3   7       7238.68       7421.47        96.49 o
   9   3   7         87.37         80.06         9.03 o
  10   3   7         40.10         35.27         9.12 o
  11   3   7        143.38        129.08        13.85 o
  12   3   7       2669.05       2749.18        57.25 o
  13   3   7        114.56         85.96        17.07 o
 -14   4   7        746.71        742.90        16.11 o
 -13   4   7         27.81         37.57         4.71 o
 -12   4   7        373.49        370.34        14.21 o
 -11   4   7        581.01        593.08        12.15 o
 -10   4   7         93.51        101.83         7.49 o
  -9   4   7        134.03        138.56         5.27 o
  -8   4   7          6.46          8.63         1.52 o
  -7   4   7       2354.99       2263.21        22.66 o
  -6   4   7          2.44          5.43         1.27 o
  -5   4   7        591.22        593.44         9.12 o
  -4   4   7       4696.44       4746.31        39.01 o
  -3   4   7       2825.36       2811.93        21.19 o
  -2   4   7       5596.07       5671.47        34.86 o
  -1   4   7       4098.92       3962.81        26.58 o
   0   4   7       7994.19       8245.09        48.23 o
   1   4   7       5316.58       5232.44        34.64 o
   2   4   7       4949.18       4970.00        35.54 o
   3   4   7       4050.99       3942.11        29.80 o
   4   4   7        464.08        479.36         9.42 o
   5   4   7        324.04        268.46         9.44 o
   6   4   7       1724.94       1643.57        28.74 o
   7   4   7        331.46        327.76        12.04 o
   8   4   7       2418.83       2462.67        42.31 o
   9   4   7          1.49         -0.13         5.52 o
  10   4   7       1210.19       1258.14        49.06 o
  11   4   7        317.76        339.26        22.21 o
  12   4   7          1.31          3.49         7.99 o
  13   4   7        243.47        276.10        24.27 o
 -14   5   7        713.32        753.03        18.52 o
 -13   5   7         73.45         85.23         6.31 o
 -12   5   7        347.61        324.28         9.79 o
 -11   5   7       1072.15       1058.51        17.52 o
 -10   5   7       2731.20       2726.33        28.39 o
  -9   5   7        178.35        173.92         5.40 o
  -8   5   7       1664.87       1598.15        17.82 o
  -7   5   7         45.84         51.83         3.11 o
  -6   5   7        247.14        264.99         5.32 o
  -5   5   7        168.57        180.74         3.96 o
  -4   5   7        367.97        362.48         5.86 o
  -3   5   7       4805.53       4827.17        31.50 o
  -2   5   7       3849.24       3843.16        26.18 o
  -1   5   7        689.53        677.95         7.85 o
   0   5   7       5052.56       5046.10        34.11 o
   1   5   7       5694.79       5725.57        37.38 o
   2   5   7        882.90        869.91        10.87 o
   3   5   7        359.95        364.32         7.35 o
   4   5   7       2042.84       1938.59        26.99 o
   5   5   7       6267.66       6524.02        63.20 o
   6   5   7       6110.59       5898.43        65.58 o
   7   5   7        106.05        108.63         8.13 o
   8   5   7        762.21        773.30        21.51 o
   9   5   7       1042.08        958.92        27.09 o
  10   5   7       1610.92       1685.00        43.05 o
  11   5   7        461.40        502.62        26.65 o
  12   5   7          3.33         -3.97         7.54 o
  13   5   7        265.27        259.70        24.05 o
 -14   6   7         91.49         97.86         8.54 o
 -13   6   7        501.78        511.51        13.41 o
 -12   6   7        863.91        870.90        16.75 o
 -11   6   7       1900.14       1903.03        26.64 o
 -10   6   7        953.05        954.60        13.98 o
  -9   6   7       2049.94       2060.13        21.85 o
  -8   6   7         14.06         19.03         2.16 o
  -7   6   7       3916.94       3905.19        36.24 o
  -6   6   7       3081.54       3067.58        26.22 o
  -5   6   7       1258.95       1302.11        12.58 o
  -4   6   7       1261.87       1245.36        11.31 o
  -3   6   7       1889.46       1856.66        23.40 o
  -2   6   7       3815.75       3874.77        27.68 o
  -1   6   7         63.87         64.28         2.74 o
   0   6   7         45.69         37.63         2.06 o
   1   6   7         38.87         51.79         2.69 o
   2   6   7       5999.58       5960.72        42.63 o
   3   6   7         90.78        109.03         4.73 o
   4   6   7        114.75        128.57         5.73 o
   5   6   7        238.95        188.31         8.24 o
   6   6   7        123.11        150.64         7.77 o
   7   6   7       1738.38       1713.14        27.69 o
   8   6   7        182.41        179.50        11.56 o
   9   6   7       1814.86       1791.83        39.23 o
  10   6   7          3.54         17.36         8.16 o
  11   6   7        730.37        712.88        29.21 o
  12   6   7          0.39         -3.24         7.96 o
  13   6   7        694.86        750.31        43.03 o
 -14   7   7         50.43         50.94         6.73 o
 -13   7   7        849.18        879.48        19.53 o
 -12   7   7        255.27        291.37        10.56 o
 -11   7   7        141.37        141.72         8.32 o
 -10   7   7         50.25         57.17         4.30 o
  -9   7   7        458.75        456.41        10.57 o
  -8   7   7        169.53        162.89         5.29 o
  -7   7   7        390.80        397.33        15.40 o
  -6   7   7         85.90        102.02         3.51 o
  -5   7   7        654.33        632.17         7.32 o
  -4   7   7          0.22          4.96         1.59 o
  -3   7   7       3311.04       3341.79        25.07 o
  -2   7   7       1829.76       1813.10        15.29 o
  -1   7   7       4987.47       4988.45        38.39 o
   0   7   7        332.78        352.40         6.74 o
   1   7   7        408.46        444.24         6.70 o
   2   7   7        937.09        952.26        11.65 o
   3   7   7       8663.98       8501.67        68.53 o
   4   7   7       3605.29       3487.32        40.31 o
   5   7   7        264.38        234.53         9.44 o
   6   7   7       1575.27       1706.26        25.06 o
   7   7   7       3542.52       3471.13        47.12 o
   8   7   7         30.49         37.10         6.68 o
   9   7   7        389.13        406.19        20.20 o
  10   7   7       1105.40       1102.96        34.94 o
  11   7   7        510.00        576.97        33.37 o
  12   7   7        538.88        561.48        33.78 o
  13   7   7        109.86        106.29        20.91 o
 -14   8   7        209.90        212.89        13.58 o
 -13   8   7       1017.34        998.39        21.40 o
 -12   8   7        181.78        199.63         9.27 o
 -11   8   7         30.62         31.71         4.42 o
 -10   8   7        918.70        903.43        15.42 o
  -9   8   7       6137.46       5999.98        61.78 o
  -8   8   7          1.43          5.25         1.84 o
  -7   8   7        330.54        350.84         7.59 o
  -6   8   7        123.92        131.51         4.26 o
  -5   8   7       6476.91       6640.50        47.83 o
  -4   8   7        203.60        232.75         4.70 o
  -3   8   7        278.50        306.84         5.29 o
  -2   8   7       2359.79       2361.74        19.63 o
  -1   8   7      11665.65      11431.80        83.72 o
   0   8   7       5273.05       5115.43        37.02 o
   1   8   7         23.13         18.76         2.12 o
   2   8   7        164.88        177.19         5.81 o
   3   8   7       1238.55       1280.54        17.72 o
   4   8   7       1782.31       1835.04        23.81 o
   5   8   7       3428.76       3329.49        37.48 o
   6   8   7        115.87        151.73         7.70 o
   7   8   7        681.55        696.32        16.26 o
   8   8   7        579.50        556.46        18.02 o
   9   8   7       1524.90       1461.34        35.11 o
  10   8   7          0.63          3.07         7.82 o
  11   8   7        918.95        928.92        32.94 o
  12   8   7         18.66         24.58        10.57 o
  13   8   7        258.86        226.98        26.97 o
 -14   9   7        721.83        757.73        22.15 o
 -13   9   7       1275.07       1252.22        35.61 o
 -12   9   7        188.71        194.03        10.95 o
 -11   9   7         77.41         87.57         6.60 o
 -10   9   7       1104.45       1099.59        18.52 o
  -9   9   7          7.49          9.51         2.81 o
  -8   9   7       1881.21       1835.10        25.21 o
  -7   9   7          4.82          8.12         1.82 o
  -6   9   7       3338.88       3284.98        26.68 o
  -5   9   7        403.76        442.28         6.67 o
  -4   9   7       4520.93       4294.05        32.48 o
  -3   9   7         78.51         86.66         3.58 o
  -2   9   7        285.34        281.27         6.03 o
  -1   9   7       4791.64       4815.50        34.50 o
   0   9   7        129.32        106.63         4.15 o
   1   9   7       2489.92       2369.41        21.72 o
   2   9   7        108.33        102.00         5.12 o
   3   9   7       2269.60       2259.01        27.87 o
   4   9   7        219.81        210.98         8.25 o
   5   9   7        104.56        109.22         6.51 o
   6   9   7       1244.90       1258.78        20.20 o
   7   9   7       1691.01       1686.97        25.84 o
   8   9   7        294.35        298.73        13.44 o
   9   9   7        323.62        304.13        18.17 o
  10   9   7       3593.33       3749.56        73.82 o
  11   9   7        798.97        838.05        32.00 o
  12   9   7        400.64        416.84        30.88 o
 -13  10   7         93.39         96.78         9.73 o
 -12  10   7        956.03       1017.69        23.37 o
 -11  10   7         25.76         26.00         4.94 o
 -10  10   7        618.49        605.22        15.32 o
  -9  10   7        698.64        744.22        13.11 o
  -8  10   7       1153.30       1204.00        30.87 o
  -7  10   7        327.25        334.42         7.47 o
  -6  10   7       5714.36       5617.73        42.47 o
  -5  10   7        470.07        447.97         7.28 o
  -4  10   7         77.37         69.79         3.75 o
  -3  10   7         26.37         33.58         3.09 o
  -2  10   7      11437.71      11531.35        81.64 o
  -1  10   7       2808.91       2825.71        23.45 o
   0  10   7         42.98         40.33         3.51 o
   1  10   7       1549.34       1491.92        17.04 o
   2  10   7       9411.88       9491.15        76.69 o
   3  10   7         24.02         27.50         3.77 o
   4  10   7        326.65        321.37        10.28 o
   5  10   7        451.35        439.95        11.49 o
   6  10   7       3047.75       3117.27        38.55 o
   7  10   7        393.82        397.55        13.34 o
   8  10   7        156.20        130.74         9.26 o
   9  10   7        306.17        304.90        18.50 o
  10  10   7          7.92         20.70         9.26 o
  11  10   7         39.00         50.49        11.24 o
  12  10   7         19.26          7.07        11.89 o
 -13  11   7         87.71         89.57         9.63 o
 -12  11   7        342.38        338.76        14.80 o
 -11  11   7          6.14          6.90         4.73 o
 -10  11   7       2375.16       2366.80        39.68 o
  -9  11   7        262.26        283.95         9.32 o
  -8  11   7       1002.43        980.33        15.10 o
  -7  11   7        135.25        132.14         5.68 o
  -6  11   7       3217.71       3338.13        29.14 o
  -5  11   7        112.50         97.63         4.34 o
  -4  11   7       1099.45       1183.19        14.02 o
  -3  11   7        143.81        128.68         5.44 o
  -2  11   7         94.91         97.07         5.39 o
  -1  11   7        880.46        895.70        11.73 o
   0  11   7       3492.75       3477.52        30.10 o
   1  11   7        388.83        376.41         8.82 o
   2  11   7        973.01        966.96        17.08 o
   3  11   7       1305.13       1266.96        18.93 o
   4  11   7        507.29        482.44        11.46 o
   5  11   7         59.02         54.87         5.34 o
   6  11   7       4655.08       4661.43        62.11 o
   7  11   7        403.26        396.20        19.94 o
   8  11   7        206.13        208.09        11.58 o
   9  11   7        400.23        417.18        21.48 o
  10  11   7       2583.59       2559.03        58.55 o
  11  11   7        170.41        184.64        16.13 o
  12  11   7        150.59        122.27        19.50 o
 -13  12   7       1112.27       1097.73        28.29 o
 -12  12   7        551.75        546.84        18.08 o
 -11  12   7         93.91        104.57         9.09 o
 -10  12   7         18.88         19.54         4.40 o
  -9  12   7       4588.25       4729.04        50.83 o
  -8  12   7        984.23       1022.73        21.74 o
  -7  12   7        245.37        243.26         7.53 o
  -6  12   7        209.89        214.14         6.74 o
  -5  12   7       7580.74       7368.67        60.02 o
  -4  12   7         15.35          8.00         2.54 o
  -3  12   7        748.51        745.87        12.63 o
  -2  12   7       4361.29       4335.19        34.37 o
  -1  12   7       3749.41       3718.01        32.95 o
   0  12   7       1110.17       1082.19        15.29 o
   1  12   7         25.19         25.65         3.65 o
   2  12   7       2921.03       2864.50        35.08 o
   3  12   7        654.06        650.97        15.51 o
   4  12   7       1584.10       1531.86        21.76 o
   5  12   7       2060.69       2058.41        27.75 o
   6  12   7       2800.47       2767.67        33.47 o
   7  12   7          4.23          1.25         4.00 o
   8  12   7        270.11        264.37        13.08 o
   9  12   7        421.35        408.95        16.47 o
  10  12   7        225.05        213.41        16.81 o
  11  12   7        216.91        201.57        16.82 o
  12  12   7         49.91         63.96        26.02 o
 -12  13   7        341.22        335.69        16.81 o
 -11  13   7         16.62         19.76         6.02 o
 -10  13   7        367.52        389.02        12.58 o
  -9  13   7        116.74        114.18         6.68 o
  -8  13   7        554.40        555.35        11.51 o
  -7  13   7        105.53        102.74         5.04 o
  -6  13   7        144.78        165.54         6.26 o
  -5  13   7        316.71        292.80         8.13 o
  -4  13   7        169.82        152.40         6.52 o
  -3  13   7        192.45        213.92         7.70 o
  -2  13   7        814.56        827.88        11.97 o
  -1  13   7       5281.82       5192.98        43.62 o
   0  13   7        152.91        146.27         6.47 o
   1  13   7       1565.02       1569.95        22.60 o
   2  13   7         69.91         67.66         6.48 o
   3  13   7       7894.91       7800.38        78.69 o
   4  13   7        106.27        108.56         7.20 o
   5  13   7        296.65        298.20        11.06 o
   6  13   7        274.81        273.16        11.03 o
   7  13   7       2450.97       2519.49        33.73 o
   8  13   7        283.86        276.58        13.76 o
   9  13   7        115.04        113.84         9.67 o
  10  13   7          1.24          1.61         7.91 o
  11  13   7       1147.00       1191.26        40.76 o
 -12  14   7         61.24         59.21         9.07 o
 -11  14   7       1168.36       1212.26        33.25 o
 -10  14   7          6.99          9.68         4.52 o
  -9  14   7       2555.17       2430.92        40.15 o
  -8  14   7        556.36        586.87        13.26 o
  -7  14   7        503.84        509.14        10.94 o
  -6  14   7        790.71        807.67        13.55 o
  -5  14   7       2270.47       2317.02        27.42 o
  -4  14   7       1158.62       1113.03        17.18 o
  -3  14   7         40.09         42.68         4.41 o
  -2  14   7       2437.17       2411.61        24.60 o
  -1  14   7       1485.15       1517.87        18.87 o
   0  14   7       1728.50       1687.78        22.73 o
   1  14   7         23.41         18.56         4.09 o
   2  14   7        892.39        903.38        21.59 o
   3  14   7         40.33         33.07         5.02 o
   4  14   7        104.39        101.52         7.68 o
   5  14   7       2996.19       3007.45        37.00 o
   6  14   7        564.27        601.82        15.15 o
   7  14   7        892.94        874.73        18.82 o
   8  14   7        128.15        136.66        10.32 o
   9  14   7        350.22        390.17        16.90 o
  10  14   7         16.38         23.16         8.47 o
  11  14   7        605.13        661.01        40.25 o
 -12  15   7        133.28        132.23        12.68 o
 -11  15   7         78.08         91.38         9.75 o
 -10  15   7       1126.36       1161.32        25.14 o
  -9  15   7          0.24          2.23         3.95 o
  -8  15   7        102.21        108.06         7.03 o
  -7  15   7         14.89         16.72         3.70 o
  -6  15   7        204.71        201.21         7.95 o
  -5  15   7        593.82        580.42        14.45 o
  -4  15   7        140.33        133.32         6.93 o
  -3  15   7        196.16        196.02         8.56 o
  -2  15   7        138.70        136.23         6.68 o
  -1  15   7       2202.84       2210.93        26.98 o
   0  15   7        901.04        923.53        17.18 o
   1  15   7       3239.25       3251.73        44.52 o
   2  15   7        304.08        298.75        12.55 o
   3  15   7       3829.34       3751.04        49.89 o
   4  15   7        196.13        175.21         9.99 o
   5  15   7       2635.97       2610.17        34.16 o
   6  15   7       1577.94       1610.23        25.49 o
   7  15   7        275.90        268.60        12.02 o
   8  15   7        157.59        174.29        11.30 o
   9  15   7          1.58         -0.51         6.09 o
  10  15   7       1312.43       1344.60        30.94 o
 -11  16   7       1221.63       1228.36        29.59 o
 -10  16   7         27.29         32.79         7.42 o
  -9  16   7         20.07         22.62         5.45 o
  -8  16   7        460.21        491.36        15.87 o
  -7  16   7       2091.29       2118.99        30.00 o
  -6  16   7        508.30        503.43        12.27 o
  -5  16   7         38.86         43.15         4.86 o
  -4  16   7         57.91         58.39         5.91 o
  -3  16   7       1101.89       1134.89        18.21 o
  -2  16   7       1640.79       1647.23        23.36 o
  -1  16   7          5.15          7.15         3.72 o
   0  16   7       1226.03       1238.42        21.43 o
   1  16   7        689.05        644.04        16.13 o
   2  16   7       3253.40       3147.66        46.51 o
   3  16   7        151.40        148.68         9.68 o
   4  16   7        678.86        657.13        16.82 o
   5  16   7         13.06         13.70         4.96 o
   6  16   7       1042.43       1007.25        19.78 o
   7  16   7       1378.47       1430.11        25.56 o
   8  16   7        346.11        337.05        15.59 o
   9  16   7        379.05        376.68        18.13 o
  10  16   7        184.49        197.69        17.62 o
 -11  17   7        247.38        233.17        15.00 o
 -10  17   7        669.40        674.45        22.40 o
  -9  17   7        208.41        221.25        12.02 o
  -8  17   7       1359.54       1358.77        23.59 o
  -7  17   7          1.30          2.42         3.91 o
  -6  17   7       1860.87       1895.19        27.09 o
  -5  17   7         21.17         17.81         4.57 o
  -4  17   7       1557.80       1520.82        23.49 o
  -3  17   7         63.56         73.85         5.63 o
  -2  17   7        370.18        381.47        11.91 o
  -1  17   7         71.38         73.81         6.66 o
   0  17   7        281.76        268.73        11.09 o
   1  17   7        528.33        534.96        15.02 o
   2  17   7        206.66        225.69        11.60 o
   3  17   7        320.77        300.71        14.05 o
   4  17   7        384.48        366.83        15.49 o
   5  17   7        714.82        666.69        16.88 o
   6  17   7        374.79        363.98        14.57 o
   7  17   7        611.08        644.15        18.78 o
   8  17   7        137.72        115.60        14.40 o
   9  17   7        810.16        823.90        24.54 o
  10  17   7        325.36        291.90        31.92 o
 -10  18   7         76.23         80.66         9.85 o
  -9  18   7        269.26        269.45        17.12 o
  -8  18   7        186.22        187.75        10.65 o
  -7  18   7          5.58         11.01         4.67 o
  -6  18   7          9.26         20.91         5.00 o
  -5  18   7        811.64        815.33        17.25 o
  -4  18   7       1305.15       1332.35        24.87 o
  -3  18   7         23.23         23.44         4.43 o
  -2  18   7        179.91        197.76        10.50 o
  -1  18   7        118.97        101.56         7.62 o
   0  18   7       5683.49       5586.72        68.01 o
   1  18   7        427.92        420.28        14.42 o
   2  18   7        993.61        956.92        21.29 o
   3  18   7        319.24        310.08        14.12 o
   4  18   7       2581.00       2548.74        40.32 o
   5  18   7        151.65        151.17        10.15 o
   6  18   7        555.61        580.55        17.69 o
   7  18   7         27.46         24.46         6.69 o
   8  18   7          4.87          6.80         6.53 o
   9  18   7        834.07        845.08        26.02 o
 -10  19   7        310.17        355.56        21.22 o
  -9  19   7         22.98         22.34         8.24 o
  -8  19   7        613.51        595.12        20.11 o
  -7  19   7         54.26         56.28         6.99 o
  -6  19   7       2036.61       2038.48        30.96 o
  -5  19   7        259.61        256.20        11.59 o
  -4  19   7        680.46        682.25        22.28 o
  -3  19   7        760.03        788.07        18.09 o
  -2  19   7        278.83        267.89        12.29 o
  -1  19   7        409.66        379.37        13.89 o
   0  19   7         17.09         21.04         5.02 o
   1  19   7        735.72        739.52        18.09 o
   2  19   7        106.56        106.38         8.83 o
   3  19   7        362.66        351.13        15.24 o
   4  19   7        539.41        520.50        17.36 o
   5  19   7        641.42        626.40        17.85 o
   6  19   7          4.27          5.13         5.14 o
   7  19   7         33.98         25.89         7.22 o
   8  19   7       1896.12       1867.91        36.81 o
  -9  20   7         87.58        101.29        13.95 o
  -8  20   7          4.26          7.72         6.75 o
  -7  20   7       1911.17       1929.50        36.34 o
  -6  20   7        228.07        232.80        12.64 o
  -5  20   7         74.26         68.52         8.13 o
  -4  20   7       1819.33       1892.21        35.62 o
  -3  20   7        807.85        803.21        25.27 o
  -2  20   7         90.56         82.52         9.26 o
  -1  20   7        105.69        100.26         7.70 o
   0  20   7        946.48        923.45        19.55 o
   1  20   7        691.89        696.59        20.01 o
   2  20   7        171.14        181.24        11.36 o
   3  20   7        316.41        295.31        14.41 o
   4  20   7        880.78        853.08        22.33 o
   5  20   7         58.44         54.05         7.67 o
   6  20   7        137.20        135.39        10.38 o
   7  20   7        619.09        661.81        21.36 o
   8  20   7        797.73        819.95        26.63 o
  -8  21   7         22.31         22.12         7.94 o
  -7  21   7         35.80         39.17         8.08 o
  -6  21   7          1.17          3.56         6.40 o
  -5  21   7        235.58        217.94        15.21 o
  -4  21   7        162.47        188.25        13.00 o
  -3  21   7        395.52        360.18        16.38 o
  -2  21   7        317.88        316.26        12.98 o
  -1  21   7        772.74        764.74        17.98 o
   0  21   7        162.53        159.17         9.77 o
   1  21   7       3746.30       3693.95        48.10 o
   2  21   7         23.53         26.53         6.62 o
   3  21   7        135.60        131.91        10.47 o
   4  21   7          9.09          7.19         6.16 o
   5  21   7       2638.99       2697.16        41.49 o
   6  21   7          3.10         -3.46         5.68 o
   7  21   7          3.31          4.63         7.56 o
  -7  22   7       1812.87       1854.89        39.75 o
  -6  22   7        172.76        175.36        13.94 o
  -5  22   7        182.26        217.29        15.14 o
  -4  22   7       1282.60       1352.45        32.53 o
  -3  22   7       1992.18       2026.86        36.12 o
  -2  22   7         22.64         19.87         7.39 o
  -1  22   7        289.64        263.31        12.17 o
   0  22   7       1350.03       1368.26        30.95 o
   1  22   7        482.60        473.17        17.80 o
   2  22   7         14.83         17.91         6.46 o
   3  22   7        298.76        321.33        15.61 o
   4  22   7        619.65        638.80        22.32 o
   5  22   7         96.78         90.76        10.60 o
   6  22   7         48.88         37.04         8.87 o
  -6  23   7        101.56        123.26        16.47 o
  -5  23   7         16.57          7.94         7.61 o
  -4  23   7          1.60          4.20         7.07 o
  -3  23   7        283.80        303.83        14.56 o
  -2  23   7        927.43        896.23        23.62 o
  -1  23   7        675.57        640.07        19.42 o
   0  23   7          1.10          8.57         6.52 o
   1  23   7        516.88        494.58        26.18 o
   2  23   7        209.66        229.16        14.09 o
   3  23   7        389.58        395.19        18.36 o
   4  23   7        849.83        834.17        25.25 o
   5  23   7        524.54        506.50        23.15 o
  -4  24   7       1071.17       1156.47        34.58 o
  -3  24   7        442.51        437.39        18.40 o
  -2  24   7         12.45         16.85         6.97 o
  -1  24   7        244.81        234.34        14.51 o
   0  24   7       2256.33       2135.15        45.93 o
   1  24   7        106.57         89.74        11.99 o
   2  24   7        400.85        430.76        20.56 o
   3  24   7         78.69         80.98        11.86 o
  -2  25   7        233.08        235.00        21.27 o
  -1  25   7         24.73         16.86         9.30 o
   0  25   7         10.09         19.28         8.79 o
 -14   0   8          3.02         14.28        10.14 o
 -12   0   8        680.43        667.86        27.38 o
 -10   0   8       4608.78       4315.72        83.09 o
  -8   0   8        103.60         75.18        15.80 o
  -6   0   8      11709.60      11802.32       218.49 o
  -4   0   8       2158.50       2234.32        56.93 o
  -2   0   8      22470.52      22511.29       179.05 o
   0   0   8       5024.20       4756.88        44.70 o
   2   0   8       8528.06       8463.77        86.67 o
   4   0   8        235.83        260.98        12.67 o
   6   0   8       4029.47       4064.00        62.86 o
   8   0   8          0.28          4.92         6.14 o
  10   0   8        105.34        118.27        13.87 o
  12   0   8        182.78        149.45        28.96 o
 -14   1   8       2046.62       2109.90        62.60 o
 -13   1   8        298.06        307.09        14.22 o
 -12   1   8        263.38        252.83        11.15 o
 -11   1   8        523.03        493.32        19.99 o
 -10   1   8       1372.14       1283.98        20.91 o
  -9   1   8         90.08         87.18         4.19 o
  -8   1   8       2098.38       1995.07        32.91 o
  -7   1   8       1234.67       1210.48        40.31 o
  -6   1   8       2072.52       2006.27        75.02 o
  -5   1   8       3018.88       3146.87        58.18 o
  -4   1   8       1718.72       1705.14        36.98 o
  -3   1   8        998.26        982.38         9.70 o
  -2   1   8          8.68         11.92         2.23 o
  -1   1   8       1187.04       1245.46        11.48 o
   0   1   8        730.98        744.47         8.87 o
   1   1   8       1061.85       1072.33        10.78 o
   2   1   8       3050.44       3097.29        27.91 o
   3   1   8       3793.53       3751.52        30.53 o
   4   1   8        124.33        130.28         6.43 o
   5   1   8         65.72         60.76         5.05 o
   6   1   8       7005.54       6955.64        68.23 o
   7   1   8       1235.15       1248.24        20.00 o
   8   1   8        576.28        593.30        16.95 o
   9   1   8        189.05        162.08        10.43 o
  10   1   8       3617.15       3515.01        56.89 o
  11   1   8         37.32         24.37         9.22 o
  12   1   8         63.10         45.01        15.45 o
  13   1   8       1597.57       1693.64        57.67 o
 -14   2   8        120.67         88.91        12.15 o
 -13   2   8       2347.23       2330.94        52.30 o
 -12   2   8        162.99        151.44        11.17 o
 -11   2   8         25.59         24.15         4.06 o
 -10   2   8        362.58        320.62         8.70 o
  -9   2   8       6023.04       5717.82        60.36 o
  -8   2   8        226.67        233.04        10.96 o
  -7   2   8         53.78         80.51         7.52 o
  -6   2   8       2421.97       2499.11        42.32 o
  -5   2   8       8424.36       8242.39       124.80 o
  -4   2   8       1418.91       1467.76        20.41 o
  -3   2   8        877.83        897.17        10.03 o
  -2   2   8       3314.40       3326.78        22.77 o
  -1   2   8       7826.67       7833.75        47.39 o
   0   2   8         16.00         15.52         1.77 o
   1   2   8       2119.10       2137.88        17.83 o
   2   2   8       1075.19       1076.01        12.62 o
   3   2   8         13.39         16.20         2.43 o
   4   2   8       2839.26       2739.78        31.40 o
   5   2   8       3844.20       3833.26        40.34 o
   6   2   8        662.26        694.94        13.95 o
   7   2   8        779.77        783.54        16.29 o
   8   2   8        301.69        342.31        14.47 o
   9   2   8       2521.48       2507.38        44.86 o
  10   2   8         53.87         55.84         9.56 o
  11   2   8        589.28        581.87        25.38 o
  12   2   8         64.78         55.40        13.83 o
  13   2   8        263.66        340.32        29.16 o
 -14   3   8          0.92          1.42         7.11 o
 -13   3   8       1099.50       1087.62        38.72 o
 -12   3   8         42.90         49.94         6.32 o
 -11   3   8        498.73        506.04        16.08 o
 -10   3   8          3.15          4.11         2.34 o
  -9   3   8         75.57         87.67         6.16 o
  -8   3   8        372.39        375.13         9.05 o
  -7   3   8       3159.28       3187.57        44.88 o
  -6   3   8       2003.58       1956.90        28.93 o
  -5   3   8       1541.35       1642.11        24.92 o
  -4   3   8          0.17          3.57         1.61 o
  -3   3   8       3325.99       3340.05        24.90 o
  -2   3   8          3.02          3.64         1.04 o
  -1   3   8       3666.02       3679.39        24.02 o
   0   3   8        593.83        587.35         7.50 o
   1   3   8         83.40         95.71         3.46 o
   2   3   8         14.97         14.61         2.13 o
   3   3   8      10557.22      10667.92        77.84 o
   4   3   8       1305.51       1277.73        18.20 o
   5   3   8         68.04         77.21         5.41 o
   6   3   8        348.31        335.12        13.45 o
   7   3   8       2427.50       2490.07        32.12 o
   8   3   8       1971.10       2004.32        37.54 o
   9   3   8        746.87        763.76        22.78 o
  10   3   8         22.23         19.11         8.05 o
  11   3   8        221.59        228.70        18.16 o
  12   3   8        117.20        125.18        15.58 o
  13   3   8        635.02        606.29        38.75 o
 -14   4   8        107.57        125.38        21.41 o
 -13   4   8       1911.85       1972.30        43.11 o
 -12   4   8        353.89        358.96        13.30 o
 -11   4   8        453.69        450.86        12.00 o
 -10   4   8        325.69        313.39         8.79 o
  -9   4   8       2592.12       2467.44        33.11 o
  -8   4   8        218.00        208.68         6.07 o
  -7   4   8       1412.91       1365.18        22.22 o
  -6   4   8       4031.13       3993.72        42.19 o
  -5   4   8       1613.97       1593.80        21.06 o
  -4   4   8       1960.51       1942.52        20.25 o
  -3   4   8        378.89        389.43         5.47 o
  -2   4   8       3438.55       3436.18        24.51 o
  -1   4   8         50.08         68.30         2.88 o
   0   4   8        214.35        194.62         4.64 o
   1   4   8        541.87        563.84         8.15 o
   2   4   8       3445.28       3395.78        28.81 o
   3   4   8       2465.08       2485.92        25.58 o
   4   4   8        174.26        201.16         7.60 o
   5   4   8       3567.91       3506.78        37.80 o
   6   4   8        920.36        947.30        18.05 o
   7   4   8       2030.93       1962.21        29.99 o
   8   4   8          4.06          3.91         5.04 o
   9   4   8       1464.24       1435.72        31.82 o
  10   4   8         71.83         78.85        10.95 o
  11   4   8        592.53        559.35        26.15 o
  12   4   8          1.46         -2.18         7.73 o
 -14   5   8        830.92        896.24        42.28 o
 -13   5   8         42.17         43.33         5.62 o
 -12   5   8        126.17        130.11         6.99 o
 -11   5   8         16.39         14.06         3.13 o
 -10   5   8       2138.01       2084.18        28.60 o
  -9   5   8       1185.80       1177.79        15.89 o
  -8   5   8       1104.44       1103.93        14.24 o
  -7   5   8        410.66        414.31         9.01 o
  -6   5   8        224.37        224.98         5.79 o
  -5   5   8        742.48        761.69        12.05 o
  -4   5   8        828.07        829.77        10.58 o
  -3   5   8       4446.09       4487.45        32.53 o
  -2   5   8        707.27        704.66         8.44 o
  -1   5   8        467.01        516.32         7.38 o
   0   5   8        165.76        181.62         4.96 o
   1   5   8       3739.70       3721.66        29.39 o
   2   5   8       1280.92       1304.71        15.24 o
   3   5   8       1965.56       1898.66        22.10 o
   4   5   8        369.41        319.53        10.30 o
   5   5   8       2074.48       2108.40        27.74 o
   6   5   8       2153.09       2193.00        29.26 o
   7   5   8         32.29         42.60         6.01 o
   8   5   8        242.87        250.63        13.53 o
   9   5   8        696.99        690.83        20.86 o
  10   5   8       2966.17       2946.94        56.40 o
  11   5   8        101.83         85.26        13.53 o
  12   5   8         24.95         19.42         9.46 o
 -14   6   8        271.48        262.36        12.05 o
 -13   6   8         44.52         39.83         5.88 o
 -12   6   8        279.57        288.99         9.96 o
 -11   6   8       1204.69       1230.36        22.60 o
 -10   6   8          5.70          9.28         2.28 o
  -9   6   8        770.71        787.08        13.21 o
  -8   6   8        562.61        559.09         8.89 o
  -7   6   8       2529.58       2475.39        26.54 o
  -6   6   8       2358.78       2409.01        25.09 o
  -5   6   8        376.75        379.84         5.70 o
  -4   6   8       1079.02       1097.59        11.93 o
  -3   6   8       4390.92       4320.65        30.63 o
  -2   6   8       4644.61       4654.74        32.91 o
  -1   6   8        860.77        853.22        10.75 o
   0   6   8       1019.23       1041.27        12.57 o
   1   6   8         76.49         73.08         3.61 o
   2   6   8       5761.91       5902.04        49.61 o
   3   6   8       4893.21       4803.51        49.88 o
   4   6   8       2476.33       2619.43        35.02 o
   5   6   8        699.65        655.95        17.73 o
   6   6   8        917.67        888.96        18.67 o
   7   6   8       1041.80       1039.07        22.13 o
   8   6   8        304.14        335.16        15.93 o
   9   6   8         44.34         45.51         8.07 o
  10   6   8         26.34         45.26         9.36 o
  11   6   8        125.57        140.90        17.60 o
  12   6   8        190.37        190.63        18.64 o
 -14   7   8        418.14        428.33        25.69 o
 -13   7   8        100.81         87.19         8.00 o
 -12   7   8       2511.67       2461.69        35.74 o
 -11   7   8          8.71          6.72         3.18 o
 -10   7   8        909.28        890.26        15.17 o
  -9   7   8        183.20        193.03         9.47 o
  -8   7   8       2736.68       2703.15        29.01 o
  -7   7   8         39.05         45.72         3.01 o
  -6   7   8       1643.09       1564.77        25.37 o
  -5   7   8         95.84         94.16         3.66 o
  -4   7   8       1278.97       1330.30        16.20 o
  -3   7   8        482.45        467.93         6.80 o
  -2   7   8        799.60        816.68        13.00 o
  -1   7   8        191.38        214.11         6.00 o
   0   7   8        405.56        418.35         7.86 o
   1   7   8        126.58        142.49         5.29 o
   2   7   8        425.87        430.53         9.53 o
   3   7   8       1128.45       1091.00        19.63 o
   4   7   8       2403.38       2380.88        34.74 o
   5   7   8        853.70        895.68        18.22 o
   6   7   8        818.88        808.74        18.65 o
   7   7   8       2859.08       2823.20        41.41 o
   8   7   8       3297.22       3318.09        50.78 o
   9   7   8        629.11        662.00        25.49 o
  10   7   8        268.14        257.66        17.53 o
  11   7   8         47.08         41.98        11.50 o
  12   7   8       1574.67       1731.25        47.67 o
 -13   8   8        502.60        492.97        23.19 o
 -12   8   8         48.51         48.19         5.81 o
 -11   8   8          9.16          8.71         3.67 o
 -10   8   8        438.20        450.59        14.28 o
  -9   8   8       1448.76       1431.42        20.56 o
  -8   8   8       2278.41       2335.11        31.84 o
  -7   8   8         68.05         72.90         4.35 o
  -6   8   8         64.21         64.63         3.41 o
  -5   8   8        119.89        111.59         4.45 o
  -4   8   8      10757.13      10797.07        76.58 o
  -3   8   8         24.37         24.63         2.16 o
  -2   8   8        179.38        180.89         4.94 o
  -1   8   8         26.77         30.62         2.72 o
   0   8   8       6478.42       6619.57        48.98 o
   1   8   8        287.91        309.89         7.31 o
   2   8   8          2.67          6.93         2.64 o
   3   8   8         56.40         53.42         5.05 o
   4   8   8       3240.82       3283.96        41.24 o
   5   8   8        611.55        568.76        14.72 o
   6   8   8         81.82         79.04         7.46 o
   7   8   8        114.51        119.57         8.98 o
   8   8   8         33.61         48.42         7.51 o
   9   8   8        669.35        649.64        21.84 o
  10   8   8          8.28          8.77         7.41 o
  11   8   8        219.42        247.90        20.04 o
  12   8   8        465.19        474.38        28.31 o
 -13   9   8        100.44        108.19         9.69 o
 -12   9   8        547.27        556.83        15.46 o
 -11   9   8        102.58         95.39        11.59 o
 -10   9   8          3.06          4.18         3.49 o
  -9   9   8        223.93        232.40         7.83 o
  -8   9   8        469.04        470.72        10.65 o
  -7   9   8        374.26        383.52         8.46 o
  -6   9   8       1703.49       1751.36        19.76 o
  -5   9   8       3120.64       3143.69        26.61 o
  -4   9   8        354.16        338.05         8.39 o
  -3   9   8       3337.74       3345.86        29.67 o
  -2   9   8       2594.76       2591.61        23.39 o
  -1   9   8       1984.93       1968.91        19.33 o
   0   9   8        256.63        267.46         7.71 o
   1   9   8       2694.56       2735.60        28.64 o
   2   9   8         20.67         19.98         3.29 o
   3   9   8        116.25        109.75         6.97 o
   4   9   8       4953.04       4838.09        55.85 o
   5   9   8       2853.26       2827.52        37.82 o
   6   9   8         33.92         35.87         5.94 o
   7   9   8        132.60        147.73        10.07 o
   8   9   8       2032.68       2040.68        37.37 o
   9   9   8         17.62          3.03         6.57 o
  10   9   8          8.15         16.25         9.24 o
  11   9   8        906.51        905.76        34.12 o
  12   9   8       1165.08       1090.01        37.76 o
 -13  10   8        150.68        149.64        14.13 o
 -12  10   8        126.37        126.64         7.60 o
 -11  10   8       4584.58       4447.22        54.13 o
 -10  10   8         91.20         91.38         6.34 o
  -9  10   8         97.76         90.63         6.13 o
  -8  10   8        147.52        148.41         6.63 o
  -7  10   8       3432.97       3376.15        33.13 o
  -6  10   8       1188.35       1191.98        13.74 o
  -5  10   8         71.09         73.83         3.73 o
  -4  10   8       1229.60       1217.73        13.77 o
  -3  10   8       5985.08       5926.17        49.45 o
  -2  10   8          2.50          6.57         2.14 o
  -1  10   8       2510.43       2461.44        24.62 o
   0  10   8        381.05        373.64         7.86 o
   1  10   8        802.39        797.52        13.16 o
   2  10   8         23.94         22.20         3.84 o
   3  10   8       4359.35       4374.59        52.02 o
   4  10   8        532.98        522.39        13.94 o
   5  10   8        317.75        318.19        13.27 o
   6  10   8        134.53        133.23         8.74 o
   7  10   8       2008.62       2067.81        34.55 o
   8  10   8         40.36         31.87         6.99 o
   9  10   8        956.44        952.98        27.01 o
  10  10   8          0.38         -4.04         7.30 o
  11  10   8        992.64       1058.38        43.25 o
 -13  11   8          4.24          1.09         6.03 o
 -12  11   8        183.89        193.31        10.61 o
 -11  11   8        445.49        475.72        21.61 o
 -10  11   8         78.63         78.85         6.24 o
  -9  11   8         87.71         95.67         6.19 o
  -8  11   8        264.98        259.39         9.35 o
  -7  11   8       1923.88       1901.78        22.52 o
  -6  11   8          7.21         10.02         2.43 o
  -5  11   8       2101.05       2131.75        21.32 o
  -4  11   8        455.36        452.63         8.85 o
  -3  11   8       4379.57       4357.25        40.42 o
  -2  11   8         58.23         71.29         4.38 o
  -1  11   8       1401.77       1401.14        17.16 o
   0  11   8          0.73          2.24         2.38 o
   1  11   8       7516.73       7499.24        67.18 o
   2  11   8        787.65        776.83        16.24 o
   3  11   8        236.32        231.52        10.15 o
   4  11   8        655.03        635.36        16.12 o
   5  11   8       3328.13       3326.15        45.55 o
   6  11   8        196.41        188.89        10.42 o
   7  11   8        169.67        177.98        10.87 o
   8  11   8        516.22        572.42        20.34 o
   9  11   8       1419.65       1483.86        40.21 o
  10  11   8         95.03        103.62        12.93 o
  11  11   8        980.24       1016.28        37.19 o
 -12  12   8        438.18        422.99        17.00 o
 -11  12   8        804.57        859.25        20.85 o
 -10  12   8        288.46        285.03        10.99 o
  -9  12   8        111.24        108.67         6.77 o
  -8  12   8       1913.40       1896.94        23.02 o
  -7  12   8       5520.13       5396.29        53.80 o
  -6  12   8       1413.20       1363.43        20.96 o
  -5  12   8        621.10        633.25        10.69 o
  -4  12   8       3025.60       3025.51        30.86 o
  -3  12   8        778.63        789.56        13.03 o
  -2  12   8          7.19          8.38         2.60 o
  -1  12   8        783.95        834.23        11.42 o
   0  12   8       8075.60       8039.43        68.86 o
   1  12   8        243.97        238.70         9.38 o
   2  12   8        113.13        105.32         7.12 o
   3  12   8       1481.62       1442.89        40.40 o
   4  12   8       1428.65       1410.86        22.81 o
   5  12   8         48.29         44.38         5.70 o
   6  12   8          3.62         -3.98         3.98 o
   7  12   8       1648.90       1702.65        28.14 o
   8  12   8        124.48        123.37        10.20 o
   9  12   8       1020.01       1043.45        28.84 o
  10  12   8        694.90        767.94        26.71 o
  11  12   8        731.00        761.54        35.16 o
 -12  13   8       1996.58       2009.91        50.44 o
 -11  13   8         20.90         21.72         5.35 o
 -10  13   8        569.51        581.13        21.73 o
  -9  13   8         88.44        102.64         7.28 o
  -8  13   8        897.12        906.30        15.16 o
  -7  13   8        549.92        570.62        13.83 o
  -6  13   8          4.88          6.72         2.88 o
  -5  13   8         89.92        102.89         5.61 o
  -4  13   8        267.46        277.46         8.56 o
  -3  13   8        217.09        213.31         7.86 o
  -2  13   8       1527.13       1540.82        19.13 o
  -1  13   8       1371.14       1389.51        17.51 o
   0  13   8       1519.68       1520.14        23.26 o
   1  13   8        331.28        336.97        11.07 o
   2  13   8          7.30         10.11         4.40 o
   3  13   8        640.19        641.36        18.99 o
   4  13   8       4730.19       4629.25        52.22 o
   5  13   8        315.92        333.70        12.59 o
   6  13   8         45.97         44.05         6.02 o
   7  13   8         58.80         55.40         7.35 o
   8  13   8       1572.92       1542.30        30.11 o
   9  13   8        123.30        107.18        11.96 o
  10  13   8        179.92        207.18        15.95 o
  11  13   8         18.06         50.07        26.91 o
 -12  14   8          5.42          6.42         5.97 o
 -11  14   8        130.74        140.36        10.58 o
 -10  14   8         53.61         44.01         6.39 o
  -9  14   8        129.75        141.84         7.53 o
  -8  14   8       1066.28       1053.62        18.16 o
  -7  14   8       1541.75       1533.99        21.61 o
  -6  14   8        401.60        396.73        11.68 o
  -5  14   8        516.40        542.68        11.86 o
  -4  14   8       2344.62       2362.99        28.12 o
  -3  14   8        549.16        559.30        11.96 o
  -2  14   8        108.76        120.91         6.88 o
  -1  14   8       2529.54       2499.50        31.80 o
   0  14   8       8699.37       8485.62        80.76 o
   1  14   8        914.68        906.35        18.89 o
   2  14   8       1992.38       1923.52        32.81 o
   3  14   8        345.31        315.06        14.24 o
   4  14   8       1150.11       1141.26        21.56 o
   5  14   8        522.98        546.15        22.66 o
   6  14   8        146.17        150.18        10.63 o
   7  14   8        259.96        289.53        12.60 o
   8  14   8        222.44        183.26        12.77 o
   9  14   8        210.37        207.51        14.26 o
  10  14   8         28.42         28.06         9.62 o
 -11  15   8        102.20        103.39         9.60 o
 -10  15   8       1279.08       1301.80        28.16 o
  -9  15   8        106.74         95.86         6.75 o
  -8  15   8        275.65        281.34        10.43 o
  -7  15   8          0.02          2.97         3.35 o
  -6  15   8       1099.92       1100.19        17.71 o
  -5  15   8          4.33          5.03         3.38 o
  -4  15   8        501.71        525.09        12.16 o
  -3  15   8        679.43        676.43        13.54 o
  -2  15   8         22.72         29.92         5.01 o
  -1  15   8        808.64        810.61        17.14 o
   0  15   8          0.21          6.15         3.86 o
   1  15   8       3424.47       3316.06        47.57 o
   2  15   8       1728.95       1742.46        31.18 o
   3  15   8         25.76         24.81         5.76 o
   4  15   8        756.08        690.78        16.87 o
   5  15   8       2099.93       2077.93        30.88 o
   6  15   8        918.56        883.38        26.20 o
   7  15   8        204.65        202.44        11.01 o
   8  15   8        323.38        340.14        15.98 o
   9  15   8        277.43        271.44        17.26 o
  10  15   8       1172.12       1137.12        37.22 o
 -11  16   8       1559.11       1597.40        37.81 o
 -10  16   8        301.37        313.95        17.35 o
  -9  16   8        122.28        118.47         7.93 o
  -8  16   8         48.06         43.67         5.69 o
  -7  16   8       1093.24       1101.06        20.11 o
  -6  16   8       1323.35       1324.62        19.36 o
  -5  16   8        170.30        184.52         8.69 o
  -4  16   8         21.57         24.20         4.63 o
  -3  16   8       1176.55       1180.03        21.22 o
  -2  16   8       3112.43       3040.92        41.21 o
  -1  16   8        317.71        308.67        10.89 o
   0  16   8       1087.91       1107.31        20.46 o
   1  16   8         49.70         54.14         6.75 o
   2  16   8       1626.83       1610.36        41.29 o
   3  16   8        830.80        818.98        21.07 o
   4  16   8        422.18        408.97        17.52 o
   5  16   8        531.81        546.63        16.88 o
   6  16   8        292.53        294.76        12.86 o
   7  16   8        641.71        660.66        18.73 o
   8  16   8         90.44         95.24        10.84 o
   9  16   8        183.83        183.73        14.51 o
 -10  17   8        179.09        189.73        13.94 o
  -9  17   8          3.09          8.60         6.06 o
  -8  17   8          7.62          4.69         4.80 o
  -7  17   8        297.02        285.13        12.13 o
  -6  17   8         49.76         40.16         5.25 o
  -5  17   8       2104.89       2154.37        29.64 o
  -4  17   8        210.51        233.53        10.92 o
  -3  17   8       1231.08       1222.99        23.34 o
  -2  17   8         14.60         18.54         4.11 o
  -1  17   8       1960.97       1958.30        29.94 o
   0  17   8        170.03        165.78        10.48 o
   1  17   8       2125.72       2029.22        32.63 o
   2  17   8        391.32        392.24        16.11 o
   3  17   8        210.38        204.24        12.41 o
   4  17   8        303.88        284.69        15.01 o
   5  17   8        268.99        296.78        13.31 o
   6  17   8        821.66        820.99        19.45 o
   7  17   8        499.73        488.23        17.63 o
   8  17   8         84.90         79.83         9.62 o
   9  17   8          5.87          6.39        10.05 o
 -10  18   8        209.56        215.25        21.95 o
  -9  18   8       1487.95       1572.01        35.65 o
  -8  18   8        150.21        162.48        11.60 o
  -7  18   8         31.15         38.53         6.16 o
  -6  18   8         35.21         34.23         5.46 o
  -5  18   8        933.47        959.18        18.75 o
  -4  18   8        543.22        551.48        14.95 o
  -3  18   8         40.79         47.08         7.04 o
  -2  18   8         30.66         29.11         5.15 o
  -1  18   8        624.14        649.06        20.65 o
   0  18   8        652.85        719.21        19.22 o
   1  18   8        606.78        609.43        20.27 o
   2  18   8         80.47         99.21         8.65 o
   3  18   8        128.02        129.77        10.55 o
   4  18   8        628.33        554.15        20.11 o
   5  18   8        925.70        906.04        25.00 o
   6  18   8          7.02         -1.05         5.34 o
   7  18   8        259.32        247.43        14.81 o
   8  18   8          0.74          1.86         6.59 o
  -9  19   8          0.49          1.96         6.76 o
  -8  19   8         91.31        102.63        11.53 o
  -7  19   8        205.85        198.97        13.56 o
  -6  19   8       1003.99        996.82        20.73 o
  -5  19   8        471.88        488.07        15.30 o
  -4  19   8        322.00        354.23        14.22 o
  -3  19   8        352.89        345.22        15.25 o
  -2  19   8         91.04         85.44         7.77 o
  -1  19   8       2191.28       2156.33        34.89 o
   0  19   8         42.49         42.77         6.92 o
   1  19   8        299.63        290.75        13.43 o
   2  19   8        126.50        132.47         9.84 o
   3  19   8       1762.19       1629.93        37.31 o
   4  19   8         74.74         69.41         8.37 o
   5  19   8          4.43          9.15         5.68 o
   6  19   8        583.76        573.89        21.81 o
   7  19   8        618.46        610.58        21.55 o
  -8  20   8          4.18         10.66         7.71 o
  -7  20   8          3.61          4.91         6.20 o
  -6  20   8       2275.22       2341.49        44.77 o
  -5  20   8       1096.58       1176.42        34.36 o
  -4  20   8        494.63        499.18        17.69 o
  -3  20   8        705.78        673.49        20.93 o
  -2  20   8       2962.67       2936.94        42.78 o
  -1  20   8         12.04         14.18         5.57 o
   0  20   8        579.59        580.56        18.25 o
   1  20   8        588.31        571.62        19.45 o
   2  20   8       1861.56       1821.93        32.65 o
   3  20   8        198.12        194.63        12.17 o
   4  20   8         62.76         71.19         8.62 o
   5  20   8         77.81         75.30         8.99 o
   6  20   8        359.97        310.16        15.64 o
   7  20   8         72.48         72.48        11.49 o
  -7  21   8          1.66         -3.03         6.58 o
  -6  21   8        730.00        749.06        27.41 o
  -5  21   8        227.53        220.71        13.79 o
  -4  21   8        452.32        467.43        20.54 o
  -3  21   8        128.92        137.46        12.39 o
  -2  21   8         59.67         66.48         7.35 o
  -1  21   8          0.10          5.79         4.97 o
   0  21   8         24.09         30.63         6.30 o
   1  21   8          5.18          8.62         5.87 o
   2  21   8       1077.23       1034.98        23.90 o
   3  21   8          4.17          0.60         6.06 o
   4  21   8          5.75          6.91         6.53 o
   5  21   8        109.83        105.54        10.27 o
   6  21   8       2143.16       2130.41        43.46 o
  -6  22   8        789.29        837.44        25.61 o
  -5  22   8        853.77        920.76        27.20 o
  -4  22   8         11.24         13.53         7.48 o
  -3  22   8         62.61         72.49        10.44 o
  -2  22   8       1887.40       1882.70        34.31 o
  -1  22   8        843.17        815.15        22.56 o
   0  22   8        691.44        679.08        22.41 o
   1  22   8        329.15        321.45        17.00 o
   2  22   8       1569.34       1558.67        32.04 o
   3  22   8          4.92         -1.65         6.32 o
   4  22   8        145.65        119.37        11.89 o
   5  22   8        486.87        495.59        23.05 o
  -5  23   8        548.98        606.99        34.01 o
  -4  23   8         48.46         47.02        10.70 o
  -3  23   8          4.38         14.18         7.90 o
  -2  23   8         83.18         76.22         8.28 o
  -1  23   8       1264.85       1256.23        30.34 o
   0  23   8          0.13          2.61         6.25 o
   1  23   8        245.62        255.89        15.82 o
   2  23   8         83.14         63.53        10.96 o
   3  23   8       1330.00       1269.59        38.53 o
  -2  24   8        357.01        318.65        15.71 o
  -1  24   8        130.18        134.01        14.03 o
   0  24   8        140.09        153.34        14.52 o
   1  24   8       1020.89        982.31        31.65 o
 -13   0   9        484.43        543.15        59.15 o
 -11   0   9       4289.60       4025.09       104.41 o
  -9   0   9        777.34        674.81        65.52 o
  -7   0   9       5568.55       4694.25       212.18 o
  -5   0   9       1316.95       1355.67        54.85 o
  -3   0   9       3332.05       3353.48        51.20 o
  -1   0   9       4929.83       4910.01        43.84 o
   1   0   9       1257.07       1268.71        31.70 o
   3   0   9       7178.24       7409.62        93.76 o
   5   0   9        806.30        835.18        27.27 o
   7   0   9       3911.95       3793.46        80.92 o
   9   0   9       1266.50       1136.70        34.29 o
  11   0   9        668.13        754.51        53.59 o
 -14   1   9         50.86         45.03         9.82 o
 -13   1   9        111.08         99.85        28.25 o
 -12   1   9         54.45         44.57         6.55 o
 -11   1   9          8.57          9.07         3.67 o
 -10   1   9         47.58         46.81         5.05 o
  -9   1   9       2796.69       2684.40        46.13 o
  -8   1   9        640.24        591.51        26.55 o
  -7   1   9       3992.95       4112.04       106.67 o
  -6   1   9        111.21        101.95        12.35 o
  -5   1   9        960.30        973.48        32.05 o
  -4   1   9         10.64         18.39         3.17 o
  -3   1   9       3310.04       3343.46        26.90 o
  -2   1   9         56.98         50.89         2.39 o
  -1   1   9        866.88        868.11         8.51 o
   0   1   9       1089.88       1128.52        11.93 o
   1   1   9       4585.56       4633.00        35.88 o
   2   1   9        429.42        435.10         8.04 o
   3   1   9        420.64        387.70        11.81 o
   4   1   9       3641.17       3412.06        42.00 o
   5   1   9       3040.12       2979.04        38.66 o
   6   1   9         95.71         80.70         6.06 o
   7   1   9        685.06        687.12        16.69 o
   8   1   9       4115.64       4176.15        62.59 o
   9   1   9         12.46         14.21         5.66 o
  10   1   9          5.06          4.30         6.13 o
  11   1   9       1271.46       1284.74        43.49 o
  12   1   9        241.54        234.88        25.38 o
 -14   2   9        351.91        356.14        21.62 o
 -13   2   9        232.70        236.18        22.08 o
 -12   2   9       1788.24       1722.27        36.05 o
 -11   2   9        149.48        145.48         8.52 o
 -10   2   9         48.65         50.03         4.57 o
  -9   2   9        451.54        420.01        20.04 o
  -8   2   9       6680.07       6545.47        90.90 o
  -7   2   9       2050.22       1974.71        42.87 o
  -6   2   9        399.12        380.53        27.34 o
  -5   2   9          0.90          1.09         2.47 o
  -4   2   9       5041.11       5086.27        61.40 o
  -3   2   9          0.54          2.41         1.29 o
  -2   2   9        181.12        181.93         4.54 o
  -1   2   9        199.81        204.81         4.18 o
   0   2   9       9821.85       9855.39        63.16 o
   1   2   9        870.11        855.38        10.56 o
   2   2   9         12.81         11.36         2.32 o
   3   2   9       3770.55       3583.01        36.12 o
   4   2   9        606.41        652.45        14.10 o
   5   2   9        700.82        662.06        16.27 o
   6   2   9        587.77        563.93        13.53 o
   7   2   9       1238.90       1229.14        21.76 o
   8   2   9         62.64         60.86         7.73 o
   9   2   9       1925.41       2078.92        40.38 o
  10   2   9        423.65        451.98        22.04 o
  11   2   9         31.35         13.82         9.33 o
  12   2   9        546.46        564.70        37.07 o
 -13   3   9          6.57          1.51         9.39 o
 -12   3   9       3473.49       3365.32        76.28 o
 -11   3   9         17.65         14.20         4.00 o
 -10   3   9        376.96        357.65         9.61 o
  -9   3   9         25.91         31.59         3.14 o
  -8   3   9       1490.07       1366.15        40.70 o
  -7   3   9         12.51         11.67         2.81 o
  -6   3   9        102.84         95.21         6.54 o
  -5   3   9        511.06        530.68        14.65 o
  -4   3   9          7.29          7.46         1.67 o
  -3   3   9        164.18        166.78         3.73 o
  -2   3   9        184.48        199.42         4.20 o
  -1   3   9       2007.56       1972.76        16.12 o
   0   3   9       3375.82       3425.71        27.05 o
   1   3   9       2168.22       2134.47        19.56 o
   2   3   9       1023.06       1014.53        13.47 o
   3   3   9        223.41        258.49         8.40 o
   4   3   9       8183.90       8336.32        79.38 o
   5   3   9         52.25         48.58         5.21 o
   6   3   9        312.96        291.60        12.23 o
   7   3   9        932.34        927.60        19.09 o
   8   3   9       4222.90       4146.43        62.86 o
   9   3   9        135.21        152.04        12.26 o
  10   3   9        100.48         98.17        11.89 o
  11   3   9         61.52         59.16        11.91 o
  12   3   9        777.48        795.39        31.63 o
 -13   4   9         16.51          8.92         9.87 o
 -12   4   9         25.84         25.47         5.20 o
 -11   4   9       1346.95       1271.79        31.63 o
 -10   4   9        160.36        157.89         8.61 o
  -9   4   9        590.04        564.71        10.43 o
  -8   4   9       4289.80       4226.46        54.97 o
  -7   4   9       1671.39       1669.39        29.57 o
  -6   4   9       1923.69       1994.76        30.77 o
  -5   4   9       2111.43       2110.43        25.94 o
  -4   4   9       1212.44       1228.09        15.02 o
  -3   4   9       4402.89       4407.30        44.50 o
  -2   4   9       1795.32       1902.34        17.83 o
  -1   4   9         35.47         42.70         2.58 o
   0   4   9       2924.37       2929.08        24.01 o
   1   4   9       1251.84       1277.69        15.05 o
   2   4   9       1640.90       1652.37        22.96 o
   3   4   9       2156.32       2059.23        24.94 o
   4   4   9       2925.81       2709.50        34.15 o
   5   4   9         12.35         16.03         4.12 o
   6   4   9         31.30         41.96         5.27 o
   7   4   9        342.34        326.94        13.19 o
   8   4   9         61.61         55.60         8.00 o
   9   4   9         80.15         72.12         9.09 o
  10   4   9        252.35        253.27        17.15 o
  11   4   9          2.94          0.34         7.69 o
  12   4   9        177.85        181.35        18.33 o
 -13   5   9        213.60        238.66        21.83 o
 -12   5   9        490.69        469.14        25.57 o
 -11   5   9         36.37         36.63         5.17 o
 -10   5   9        989.32        944.05        18.03 o
  -9   5   9        373.67        364.57         9.33 o
  -8   5   9       1258.80       1229.91        28.43 o
  -7   5   9        374.82        387.79        13.61 o
  -6   5   9        164.00        187.81         6.24 o
  -5   5   9         61.25         68.01         3.81 o
  -4   5   9        646.61        636.31         9.03 o
  -3   5   9       1920.98       1919.40        19.16 o
  -2   5   9        469.14        506.87        14.88 o
  -1   5   9       1049.77       1009.85        14.17 o
   0   5   9         23.64         28.54         2.86 o
   1   5   9       3844.54       3853.89        35.62 o
   2   5   9       9228.41       8991.26        75.16 o
   3   5   9        645.52        661.01        12.99 o
   4   5   9       2132.57       2025.38        31.25 o
   5   5   9       1568.46       1604.33        26.38 o
   6   5   9       2223.63       2206.05        32.90 o
   7   5   9        798.03        794.57        19.80 o
   8   5   9        150.48        128.98        10.51 o
   9   5   9        208.37        204.73        13.40 o
  10   5   9       1617.73       1633.10        36.24 o
  11   5   9        849.53        898.85        30.90 o
  12   5   9         11.74         11.68        11.60 o
 -13   6   9        823.91        793.36        30.90 o
 -12   6   9        617.33        578.76        25.06 o
 -11   6   9       1238.10       1210.87        22.77 o
 -10   6   9       2294.69       2244.65        35.03 o
  -9   6   9        833.41        810.85        16.76 o
  -8   6   9         87.76         85.87         4.27 o
  -7   6   9        737.40        695.14        11.01 o
  -6   6   9       1239.22       1260.92        17.71 o
  -5   6   9         59.23         59.72         3.74 o
  -4   6   9        610.34        608.66         9.00 o
  -3   6   9         33.20         47.03         3.01 o
  -2   6   9       5933.76       5846.27        45.39 o
  -1   6   9       6128.99       6115.35        44.98 o
   0   6   9        251.10        246.72         7.29 o
   1   6   9        649.40        654.82        10.67 o
   2   6   9       1970.76       1953.04        24.91 o
   3   6   9       1258.02       1297.64        21.55 o
   4   6   9        126.33        112.91         7.57 o
   5   6   9       2060.71       2048.74        31.35 o
   6   6   9        237.17        217.94        11.49 o
   7   6   9       1872.53       1798.12        33.30 o
   8   6   9          0.55         -0.88         5.43 o
   9   6   9       1244.09       1282.83        29.22 o
  10   6   9          0.63         -3.11         6.49 o
  11   6   9        373.39        345.01        21.46 o
  12   6   9         11.28         28.44        13.58 o
 -13   7   9          3.32         -3.46        11.56 o
 -12   7   9        192.22        151.50        17.47 o
 -11   7   9       1188.15       1186.33        24.99 o
 -10   7   9          1.17          6.32         2.46 o
  -9   7   9        735.90        706.70        11.73 o
  -8   7   9         22.91         21.62         2.59 o
  -7   7   9       3237.70       3144.16        33.21 o
  -6   7   9        611.50        569.54         9.99 o
  -5   7   9       2059.04       2014.60        22.37 o
  -4   7   9        403.13        412.33         7.44 o
  -3   7   9       2954.57       2987.92        25.94 o
  -2   7   9       1252.46       1288.80        14.03 o
  -1   7   9       3512.53       3585.42        32.70 o
   0   7   9        656.25        664.39        11.71 o
   1   7   9       1273.56       1307.05        17.60 o
   2   7   9        803.28        750.84        14.18 o
   3   7   9        402.52        394.35        12.54 o
   4   7   9       2307.90       2270.51        36.35 o
   5   7   9        208.42        176.58        10.70 o
   6   7   9        248.82        244.55        12.68 o
   7   7   9        232.13        239.21        13.20 o
   8   7   9        176.10        170.57        12.78 o
   9   7   9        950.93        956.36        25.44 o
  10   7   9        612.25        635.49        23.46 o
  11   7   9        109.95        135.51        14.65 o
 -13   8   9       1029.85       1044.63        52.76 o
 -12   8   9        132.85        159.17        14.44 o
 -11   8   9         12.93         17.56         3.83 o
 -10   8   9         85.80         85.88         5.25 o
  -9   8   9       3271.92       3193.89        38.87 o
  -8   8   9        432.30        431.26        10.26 o
  -7   8   9         17.17         14.87         2.73 o
  -6   8   9          7.26         12.29         2.41 o
  -5   8   9       2230.46       2223.84        24.00 o
  -4   8   9       1440.45       1471.48        16.75 o
  -3   8   9       2381.85       2397.56        21.86 o
  -2   8   9        129.37        127.64         5.12 o
  -1   8   9        882.72        861.20        19.37 o
   0   8   9        383.19        370.73         8.89 o
   1   8   9       4954.64       4976.99        46.88 o
   2   8   9       4020.34       3998.94        45.98 o
   3   8   9       1369.83       1351.04        30.64 o
   4   8   9       1302.61       1254.93        25.30 o
   5   8   9       1867.25       1796.81        34.14 o
   6   8   9         16.46         21.88         6.89 o
   7   8   9        844.87        828.08        22.03 o
   8   8   9        123.72        131.34        11.66 o
   9   8   9       1549.30       1583.42        34.60 o
  10   8   9        611.67        627.27        26.29 o
  11   8   9        678.62        709.16        28.69 o
 -13   9   9         49.18         47.12         5.82 o
 -12   9   9        193.82        207.81        10.34 o
 -11   9   9          1.85          6.27         3.65 o
 -10   9   9       2053.59       2006.75        32.60 o
  -9   9   9        613.53        611.00        13.31 o
  -8   9   9        715.67        711.19        13.44 o
  -7   9   9        605.52        616.60        12.65 o
  -6   9   9       1049.91       1008.98        14.60 o
  -5   9   9       1266.42       1292.12        15.85 o
  -4   9   9          1.50          6.54         1.94 o
  -3   9   9        274.85        281.11         6.68 o
  -2   9   9       1114.21       1127.25        14.93 o
  -1   9   9       4050.49       4000.89        38.21 o
   0   9   9         73.66         74.96         4.89 o
   1   9   9        172.71        181.09         7.32 o
   2   9   9          6.14         13.26         3.64 o
   3   9   9       3591.85       3562.62        49.66 o
   4   9   9          4.25          0.35         4.72 o
   5   9   9        285.85        278.98        18.88 o
   6   9   9       2862.92       2802.11        47.53 o
   7   9   9        137.91        140.26        10.76 o
   8   9   9       1437.58       1467.52        33.48 o
   9   9   9       1132.76       1183.34        32.38 o
  10   9   9        851.12        893.15        30.82 o
  11   9   9        106.33         95.60        13.71 o
 -12  10   9         13.92          9.48         7.46 o
 -11  10   9         27.68         20.53         4.97 o
 -10  10   9       1815.47       1809.83        28.81 o
  -9  10   9        218.38        223.32         8.95 o
  -8  10   9         13.52         14.61         3.12 o
  -7  10   9        206.01        198.15         7.10 o
  -6  10   9       7587.54       7491.39        66.65 o
  -5  10   9        447.24        453.13         8.05 o
  -4  10   9        472.12        491.91        10.67 o
  -3  10   9        232.37        235.53         7.08 o
  -2  10   9      11423.48      11282.93        88.72 o
  -1  10   9        260.60        254.87         8.10 o
   0  10   9        432.37        417.54        10.26 o
   1  10   9       1118.44       1123.13        17.06 o
   2  10   9       3265.71       3207.65        42.94 o
   3  10   9         35.39         34.83         5.54 o
   4  10   9        105.08        113.07         8.65 o
   5  10   9        227.40        212.38        12.85 o
   6  10   9        224.13        252.66        14.42 o
   7  10   9         81.98         71.32         8.88 o
   8  10   9        106.16        121.12        11.61 o
   9  10   9        134.60        137.82        13.57 o
  10  10   9        114.62         87.34        13.54 o
  11  10   9         58.12         74.64        16.71 o
 -12  11   9        151.01        160.18        10.99 o
 -11  11   9        242.20        231.17        10.80 o
 -10  11   9        993.35        963.42        18.48 o
  -9  11   9          0.07          1.19         3.00 o
  -8  11   9       1100.10       1083.67        19.29 o
  -7  11   9        164.19        156.97         7.15 o
  -6  11   9        779.75        789.89        18.72 o
  -5  11   9          1.46          3.29         2.41 o
  -4  11   9        182.79        187.77         7.10 o
  -3  11   9        298.17        298.07         8.48 o
  -2  11   9       2062.99       2063.48        23.68 o
  -1  11   9        388.47        404.26        10.08 o
   0  11   9        339.24        316.83         8.41 o
   1  11   9        142.72        150.61         7.54 o
   2  11   9       3870.98       3846.29        49.25 o
   3  11   9       1302.95       1262.70        23.37 o
   4  11   9          7.86         14.63         4.85 o
   5  11   9        919.35        913.40        21.88 o
   6  11   9       4310.98       4268.02        64.96 o
   7  11   9        190.40        217.58        14.59 o
   8  11   9         20.37         21.30         7.75 o
   9  11   9        590.69        646.12        30.70 o
  10  11   9       3762.63       3853.03        77.43 o
 -12  12   9        103.04        106.35        11.06 o
 -11  12   9         38.73         39.20         6.48 o
 -10  12   9        383.32        356.26        13.15 o
  -9  12   9       1120.88       1147.81        29.22 o
  -8  12   9         12.50         13.86         4.00 o
  -7  12   9        538.92        559.38        12.89 o
  -6  12   9       2679.95       2680.02        29.94 o
  -5  12   9        824.12        851.43        14.07 o
  -4  12   9        979.59       1006.30        15.07 o
  -3  12   9        744.25        736.15        12.64 o
  -2  12   9       2240.23       2258.35        26.38 o
  -1  12   9        403.01        399.17        11.02 o
   0  12   9        201.69        210.77         7.62 o
   1  12   9       2497.01       2519.26        36.64 o
   2  12   9        973.34        961.69        25.41 o
   3  12   9        102.86        110.11         7.97 o
   4  12   9        103.65        114.72         8.64 o
   5  12   9       2453.24       2423.83        37.84 o
   6  12   9        320.23        318.68        14.44 o
   7  12   9        286.94        258.71        14.68 o
   8  12   9        150.49        165.06        12.56 o
   9  12   9        243.42        246.97        16.53 o
  10  12   9        112.21        101.72        13.24 o
 -11  13   9        704.45        721.20        21.59 o
 -10  13   9        165.69        175.85        11.26 o
  -9  13   9         55.08         59.42         6.20 o
  -8  13   9         10.80         14.75         3.79 o
  -7  13   9        697.84        701.70        15.71 o
  -6  13   9        290.55        303.35         9.84 o
  -5  13   9       2648.45       2653.07        29.86 o
  -4  13   9        287.25        299.76         8.98 o
  -3  13   9       1045.65       1029.21        16.03 o
  -2  13   9          5.54         14.70         3.45 o
  -1  13   9       3214.41       3180.00        35.60 o
   0  13   9        838.05        859.69        20.68 o
   1  13   9        646.25        632.34        21.07 o
   2  13   9        304.60        300.26        13.52 o
   3  13   9       3072.35       2952.99        45.12 o
   4  13   9        675.74        680.34        18.34 o
   5  13   9        746.21        740.28        19.41 o
   6  13   9        100.24        101.94         9.05 o
   7  13   9        577.14        582.23        19.85 o
   8  13   9        745.35        720.72        25.06 o
   9  13   9       1271.03       1214.26        31.73 o
  10  13   9          0.13         -5.69         9.57 o
 -11  14   9        522.10        491.12        18.96 o
 -10  14   9        280.81        271.50        15.05 o
  -9  14   9       1697.36       1718.45        30.34 o
  -8  14   9       1267.93       1229.86        22.30 o
  -7  14   9         53.83         64.12         5.62 o
  -6  14   9        803.28        800.41        15.75 o
  -5  14   9       1317.63       1287.44        27.27 o
  -4  14   9        457.53        480.08        11.46 o
  -3  14   9        609.70        591.16        12.67 o
  -2  14   9        944.88        935.27        20.35 o
  -1  14   9         89.01         87.29         6.75 o
   0  14   9        251.39        215.83         8.81 o
   1  14   9       3027.01       3027.13        41.66 o
   2  14   9        580.84        562.88        17.07 o
   3  14   9        478.90        448.29        16.59 o
   4  14   9        102.17         91.69         9.99 o
   5  14   9       1783.03       1690.55        30.79 o
   6  14   9        143.30        160.05        10.91 o
   7  14   9        643.29        638.12        20.51 o
   8  14   9          8.69         23.13         8.15 o
   9  14   9        638.92        597.74        26.97 o
 -10  15   9        438.96        443.27        18.24 o
  -9  15   9        167.66        176.22        10.69 o
  -8  15   9          3.77          3.58         4.03 o
  -7  15   9        324.26        318.72        11.51 o
  -6  15   9         13.02         18.47         4.37 o
  -5  15   9        662.87        633.97        14.05 o
  -4  15   9        296.64        295.51        10.31 o
  -3  15   9       3361.97       3493.46        38.43 o
  -2  15   9        620.47        635.86        16.21 o
  -1  15   9       2389.14       2442.78        33.57 o
   0  15   9         83.89         94.78         6.69 o
   1  15   9       3043.97       3043.54        45.18 o
   2  15   9       1212.87       1142.27        24.57 o
   3  15   9        108.46        102.85         9.29 o
   4  15   9         18.39         21.53         6.56 o
   5  15   9        246.79        249.56        13.15 o
   6  15   9       1233.23       1235.54        31.52 o
   7  15   9        111.03         93.72         9.60 o
   8  15   9         66.47         69.26         9.85 o
   9  15   9         29.26         34.67        11.21 o
 -10  16   9        368.17        369.86        18.02 o
  -9  16   9         56.03         59.12         8.05 o
  -8  16   9         23.16         21.45         4.76 o
  -7  16   9       1456.10       1501.69        25.27 o
  -6  16   9       2175.18       2215.46        32.94 o
  -5  16   9          6.17          1.70         3.81 o
  -4  16   9        644.69        656.81        15.19 o
  -3  16   9        274.16        283.45        11.91 o
  -2  16   9       2000.30       2022.56        31.71 o
  -1  16   9        847.83        885.37        22.51 o
   0  16   9         53.37         55.19         6.37 o
   1  16   9          2.04          4.61         4.78 o
   2  16   9       1475.35       1497.40        29.46 o
   3  16   9        235.19        193.24        12.08 o
   4  16   9          2.42         -3.78         5.08 o
   5  16   9         60.10         73.40         8.45 o
   6  16   9         25.56         22.61         6.52 o
   7  16   9        723.01        674.99        24.65 o
   8  16   9         53.11         52.34         9.44 o
  -9  17   9        136.48        136.53        11.19 o
  -8  17   9        600.82        562.75        18.23 o
  -7  17   9         53.97         55.50         6.72 o
  -6  17   9        130.87        128.72         8.29 o
  -5  17   9        224.80        245.54        10.81 o
  -4  17   9        219.99        232.03        10.98 o
  -3  17   9        113.35        125.94         9.06 o
  -2  17   9        320.71        315.98        14.23 o
  -1  17   9         14.06         16.02         5.42 o
   0  17   9        628.60        585.44        19.18 o
   1  17   9        722.28        708.37        19.58 o
   2  17   9        549.38        509.74        18.17 o
   3  17   9        503.67        493.51        18.54 o
   4  17   9        580.42        574.01        20.29 o
   5  17   9        187.33        168.37        12.45 o
   6  17   9        992.40        972.96        23.97 o
   7  17   9        599.16        573.94        24.10 o
   8  17   9        696.99        674.61        37.51 o
  -9  18   9        545.52        529.77        29.18 o
  -8  18   9        914.16        965.03        24.11 o
  -7  18   9          6.68          9.68         5.75 o
  -6  18   9        167.39        161.85         9.89 o
  -5  18   9       1041.77       1146.94        27.76 o
  -4  18   9       3849.26       3942.05        51.09 o
  -3  18   9        283.95        300.06        14.39 o
  -2  18   9        436.34        442.50        16.88 o
  -1  18   9          3.59          8.26         6.40 o
   0  18   9       3452.22       3438.67        54.50 o
   1  18   9         96.01        101.95         9.23 o
   2  18   9        356.68        337.70        14.74 o
   3  18   9         71.58         73.99         8.74 o
   4  18   9        276.35        254.17        14.68 o
   5  18   9         21.35         33.72         7.76 o
   6  18   9        152.57        145.62        13.26 o
   7  18   9        100.86         88.54        12.05 o
  -8  19   9        241.27        226.99        13.78 o
  -7  19   9         90.13         95.45         9.95 o
  -6  19   9        524.84        552.25        19.38 o
  -5  19   9       2313.85       2364.23        43.75 o
  -4  19   9          6.74          7.99         5.12 o
  -3  19   9        409.79        423.33        18.43 o
  -2  19   9          9.95         14.05         7.00 o
  -1  19   9        976.13        995.78        32.19 o
   0  19   9       1180.56       1136.48        24.75 o
   1  19   9        283.33        276.03        14.10 o
   2  19   9        208.01        198.59        11.79 o
   3  19   9          9.19          4.34         5.65 o
   4  19   9        722.17        686.68        24.23 o
   5  19   9         46.67         58.69         9.75 o
   6  19   9        255.08        240.13        17.92 o
  -7  20   9        934.77        924.88        28.94 o
  -6  20   9         53.85         53.46         8.22 o
  -5  20   9        158.87        158.89        11.65 o
  -4  20   9       1372.33       1458.13        33.69 o
  -3  20   9        189.76        203.02        13.28 o
  -2  20   9         10.97          4.60         7.57 o
  -1  20   9        941.94        914.53        31.42 o
   0  20   9        418.24        449.07        17.78 o
   1  20   9        108.26        112.16        10.46 o
   2  20   9          1.29         -1.50         5.80 o
   3  20   9        700.31        760.58        22.24 o
   4  20   9        437.11        413.91        18.69 o
   5  20   9        362.55        362.54        19.62 o
  -6  21   9          5.87          3.83         6.87 o
  -5  21   9        869.35        895.98        24.62 o
  -4  21   9         85.89         85.32         9.63 o
  -3  21   9       1666.55       1691.45        37.33 o
  -2  21   9         14.16         22.37         7.76 o
  -1  21   9        190.69        160.33        16.43 o
   0  21   9          1.84         -5.41         5.41 o
   1  21   9       2071.00       1986.70        38.99 o
   2  21   9         27.73         22.24         7.55 o
   3  21   9         11.27          9.33         6.69 o
   4  21   9          7.66         10.68         7.40 o
  -5  22   9        118.87         60.09        46.32 o
  -4  22   9        894.20        885.09        29.83 o
  -3  22   9         27.03         34.18         9.10 o
  -2  22   9          1.19          4.00         7.57 o
  -1  22   9        521.32        497.55        23.80 o
   0  22   9        745.33        722.90        20.96 o
   1  22   9         36.56         25.68         7.41 o
   2  22   9         75.79         77.36        11.43 o
   3  22   9       1029.21       1116.19        38.02 o
  -2  23   9         20.71         19.60        10.31 o
  -1  23   9        162.89        211.69        20.87 o
   0  23   9        782.16        795.94        25.40 o
 -12   0  10        822.72        808.76        35.84 o
 -10   0  10       1696.01       1661.00        43.34 o
  -8   0  10        689.71        709.15        79.49 o
  -6   0  10      10457.69      10709.36       578.64 o
  -4   0  10         44.90         44.51         5.31 o
  -2   0  10      10550.47      10775.19       125.10 o
   0   0  10        233.86        259.39         8.97 o
   2   0  10       1382.53       1414.93        26.00 o
   4   0  10         13.62         11.19         5.86 o
   6   0  10        162.42        140.40        13.59 o
   8   0  10       2168.43       2041.24        53.52 o
  10   0  10        974.27        943.19        38.20 o
 -13   1  10         15.80          7.45         8.40 o
 -12   1  10        844.95        813.00       125.83 o
 -11   1  10        119.75        121.83         7.52 o
 -10   1  10        571.34        513.56        15.94 o
  -9   1  10         84.74        102.26        12.03 o
  -8   1  10         62.06         45.16        20.94 o
  -7   1  10        835.87        814.66        56.84 o
  -6   1  10         48.46         41.43        17.80 o
  -5   1  10       1067.03       1037.11        22.10 o
  -4   1  10         39.95         54.89         4.85 o
  -3   1  10         69.60         74.72         3.11 o
  -2   1  10       3099.18       3163.54        27.25 o
  -1   1  10       2370.00       2405.63        20.10 o
   0   1  10        155.60        146.08         5.21 o
   1   1  10        152.44        162.71         6.10 o
   2   1  10       4091.95       4217.52        37.51 o
   3   1  10       1226.14       1199.90        17.96 o
   4   1  10       2030.63       1953.06        34.34 o
   5   1  10       1125.65       1147.68        22.01 o
   6   1  10       4267.52       4082.33        53.47 o
   7   1  10        519.13        554.82        16.53 o
   8   1  10          2.60          0.91         5.73 o
   9   1  10       1095.79       1067.02        27.11 o
  10   1  10        884.17        892.73        30.78 o
  11   1  10          2.78         -9.80         9.80 o
 -13   2  10       1572.85       1572.54        97.01 o
 -12   2  10          1.03          7.05         6.78 o
 -11   2  10        372.70        364.04        11.62 o
 -10   2  10        355.50        335.69         9.78 o
  -9   2  10       1152.41       1113.53        35.45 o
  -8   2  10        702.64        705.97        16.67 o
  -7   2  10        855.01        896.81        31.47 o
  -6   2  10        628.00        621.52        21.88 o
  -5   2  10       1585.50       1485.48        24.89 o
  -4   2  10        675.19        646.86        15.88 o
  -3   2  10       1265.55       1295.01        13.79 o
  -2   2  10        705.60        695.70         9.27 o
  -1   2  10         26.19         24.97         2.44 o
   0   2  10          8.43          7.59         2.02 o
   1   2  10       4865.72       4899.75        43.61 o
   2   2  10        721.17        681.11        10.64 o
   3   2  10       1432.49       1395.71        20.63 o
   4   2  10          1.09          4.07         3.37 o
   5   2  10       4157.17       4112.03        48.43 o
   6   2  10        186.19        187.21        10.63 o
   7   2  10         47.32         44.50         6.52 o
   8   2  10         39.66         43.50         8.28 o
   9   2  10        358.05        352.30        20.55 o
  10   2  10        205.00        188.69        15.70 o
  11   2  10        533.23        582.71        28.15 o
 -13   3  10        613.61        586.72        35.29 o
 -12   3  10          9.10         15.50         9.41 o
 -11   3  10       1983.97       1857.51        40.00 o
 -10   3  10         57.87         54.18         4.24 o
  -9   3  10        662.44        657.66        15.85 o
  -8   3  10        205.56        188.23         7.41 o
  -7   3  10       1206.84       1233.30        27.86 o
  -6   3  10        435.69        470.51        17.16 o
  -5   3  10       1470.67       1462.69        23.49 o
  -4   3  10       1397.98       1361.11        15.61 o
  -3   3  10       4130.47       4057.52        37.30 o
  -2   3  10          6.07          5.78         1.85 o
  -1   3  10       4621.59       4654.24        34.77 o
   0   3  10       1339.44       1384.11        15.54 o
   1   3  10          8.98         10.62         2.73 o
   2   3  10        251.79        268.58         7.41 o
   3   3  10        515.92        597.66        15.94 o
   4   3  10       2400.17       2375.31        30.58 o
   5   3  10       1610.00       1572.99        25.82 o
   6   3  10          4.43          5.18         4.41 o
   7   3  10         15.44         16.34         5.28 o
   8   3  10        632.36        589.69        24.90 o
   9   3  10       1694.36       1648.11        39.67 o
  10   3  10        203.65        203.73        15.86 o
  11   3  10          4.15          1.64         8.25 o
 -13   4  10       1989.27       1777.20       128.00 o
 -12   4  10        581.06        537.48        35.15 o
 -11   4  10       1133.42       1030.78        38.86 o
 -10   4  10       1287.49       1247.32        19.31 o
  -9   4  10        393.69        365.41         9.06 o
  -8   4  10        473.99        489.87        12.69 o
  -7   4  10          0.29          0.45         2.94 o
  -6   4  10       1802.77       1811.38        29.72 o
  -5   4  10         44.74         44.87         3.88 o
  -4   4  10        955.96        975.74        12.76 o
  -3   4  10       2864.53       2907.29        26.19 o
  -2   4  10       4171.51       4140.47        33.70 o
  -1   4  10       1334.24       1340.35        13.83 o
   0   4  10        380.51        392.78         9.05 o
   1   4  10       3487.95       3487.49        39.12 o
   2   4  10       1937.30       1868.54        22.95 o
   3   4  10       4525.50       4566.63        48.25 o
   4   4  10        936.84        915.07        18.91 o
   5   4  10       4576.80       4484.57        53.84 o
   6   4  10        118.69        109.75         9.10 o
   7   4  10       1228.20       1253.91        27.04 o
   8   4  10          9.67         15.54         7.43 o
   9   4  10        356.46        363.79        20.75 o
  10   4  10         67.40         64.35        12.00 o
  11   4  10          0.77         -8.06         8.84 o
 -13   5  10        502.43        514.94        29.09 o
 -12   5  10          0.76          0.19         7.63 o
 -11   5  10        236.28        235.96        10.14 o
 -10   5  10        409.37        388.75        10.13 o
  -9   5  10        687.37        656.50        12.91 o
  -8   5  10        187.57        186.91         7.39 o
  -7   5  10       2085.17       2049.78        30.88 o
  -6   5  10        185.98        193.60        10.21 o
  -5   5  10        293.32        293.39         6.25 o
  -4   5  10        107.30        108.36         5.38 o
  -3   5  10       2102.63       2084.92        20.76 o
  -2   5  10        689.95        703.52        11.90 o
  -1   5  10        424.72        431.93         9.47 o
   0   5  10         62.65         64.76         4.99 o
   1   5  10        966.44        993.99        16.57 o
   2   5  10       4677.71       4590.68        46.27 o
   3   5  10        167.56        165.26         8.42 o
   4   5  10        134.73        125.01         8.43 o
   5   5  10        712.02        728.56        18.94 o
   6   5  10       2700.58       2606.99        41.80 o
   7   5  10        654.25        664.26        21.80 o
   8   5  10          7.21          6.02         6.96 o
   9   5  10          1.41          9.13         7.53 o
  10   5  10        522.52        508.78        26.65 o
  11   5  10        869.62        906.95        37.83 o
 -12   6  10        626.70        651.27        23.35 o
 -11   6  10       1645.23       1577.39        32.79 o
 -10   6  10        963.48        950.02        19.03 o
  -9   6  10       1293.53       1285.69        19.88 o
  -8   6  10        159.35        165.92         9.60 o
  -7   6  10       2923.69       2831.49        63.36 o
  -6   6  10       1572.91       1530.36        20.60 o
  -5   6  10        714.66        697.70        11.52 o
  -4   6  10       1270.60       1282.06        17.99 o
  -3   6  10       1106.33       1101.93        17.63 o
  -2   6  10       4183.68       4121.50        37.41 o
  -1   6  10       3189.64       3210.69        30.10 o
   0   6  10       1075.09       1050.26        16.53 o
   1   6  10        141.29        131.91         7.42 o
   2   6  10        209.61        209.64         7.94 o
   3   6  10       2199.02       2132.39        30.48 o
   4   6  10        302.72        268.64        12.35 o
   5   6  10        105.13        101.26         9.89 o
   6   6  10         69.05         65.13         8.38 o
   7   6  10         69.75         62.67         8.67 o
   8   6  10        290.85        294.47        18.38 o
   9   6  10        130.92        165.07        14.77 o
  10   6  10        165.65        155.26        15.97 o
  11   6  10         18.77         36.79        13.27 o
 -12   7  10       1284.57       1170.52        45.80 o
 -11   7  10         25.06         25.88         6.51 o
 -10   7  10        127.19        126.64         9.47 o
  -9   7  10         24.69         30.49         4.47 o
  -8   7  10        228.46        219.92         8.99 o
  -7   7  10          9.30         13.98         2.20 o
  -6   7  10         83.37         90.62         4.50 o
  -5   7  10         20.94         21.34         3.21 o
  -4   7  10        199.31        217.32         7.49 o
  -3   7  10        231.90        235.40         6.59 o
  -2   7  10       1287.51       1273.82        15.26 o
  -1   7  10       1366.34       1377.10        18.49 o
   0   7  10       3082.70       3066.81        34.84 o
   1   7  10        465.85        444.72        13.01 o
   2   7  10       1093.12       1080.87        19.57 o
   3   7  10        839.97        835.00        19.17 o
   4   7  10       6801.69       6651.98       109.98 o
   5   7  10       1686.41       1637.60        32.53 o
   6   7  10        659.74        631.17        23.24 o
   7   7  10        682.20        725.52        22.74 o
   8   7  10        932.76        869.78        27.86 o
   9   7  10        177.98        177.21        16.70 o
  10   7  10        279.03        311.39        21.51 o
 -12   8  10       1079.46       1014.21        40.56 o
 -11   8  10         23.59         20.49        11.25 o
 -10   8  10          7.52          8.80         5.38 o
  -9   8  10        681.52        663.77        15.33 o
  -8   8  10       5745.02       5544.66        60.15 o
  -7   8  10        368.33        354.17         8.36 o
  -6   8  10        430.60        423.44         9.38 o
  -5   8  10         37.04         41.06         4.07 o
  -4   8  10       7645.45       7536.40        69.95 o
  -3   8  10         20.99         21.78         2.71 o
  -2   8  10        100.61        107.54         5.10 o
  -1   8  10         77.84         80.25         5.44 o
   0   8  10       2290.25       2284.58        27.09 o
   1   8  10        288.00        274.31        12.46 o
   2   8  10        285.03        282.99        11.30 o
   3   8  10        373.93        351.51        13.79 o
   4   8  10        482.49        510.85        22.11 o
   5   8  10        333.52        326.89        15.67 o
   6   8  10        236.23        230.55        13.66 o
   7   8  10        865.37        914.16        25.24 o
   8   8  10         88.34         87.81        13.02 o
   9   8  10        638.93        662.94        27.03 o
  10   8  10        812.51        835.59        31.83 o
 -12   9  10        842.08        877.12        66.04 o
 -11   9  10         69.42         61.62        12.69 o
 -10   9  10        190.52        182.51        10.56 o
  -9   9  10        899.72        847.10        15.15 o
  -8   9  10          5.01          8.68         2.91 o
  -7   9  10       1968.76       1992.96        27.04 o
  -6   9  10        314.07        291.14         8.33 o
  -5   9  10       2604.34       2582.36        30.37 o
  -4   9  10       1528.39       1487.19        18.97 o
  -3   9  10       1722.72       1725.69        19.59 o
  -2   9  10          3.07          2.39         2.58 o
  -1   9  10        548.69        556.94        11.85 o
   0   9  10       1798.31       1805.92        24.28 o
   1   9  10        536.55        498.50        14.70 o
   2   9  10          3.21          9.98         4.54 o
   3   9  10        265.48        288.65        13.34 o
   4   9  10       2684.69       2631.02        43.81 o
   5   9  10        129.09        120.01        10.16 o
   6   9  10         64.94         70.92         8.72 o
   7   9  10       1256.02       1223.35        29.80 o
   8   9  10       3360.77       3420.33        62.56 o
   9   9  10        301.88        345.01        20.53 o
  10   9  10        128.44        139.70        15.84 o
 -12  10  10        105.11        126.48        13.51 o
 -11  10  10       1191.13       1159.32        34.58 o
 -10  10  10          5.59         12.07         3.91 o
  -9  10  10          6.87          7.77         3.54 o
  -8  10  10        398.49        396.04        11.00 o
  -7  10  10        738.90        697.03        16.50 o
  -6  10  10         22.50         20.84         2.86 o
  -5  10  10       2149.95       2152.33        26.14 o
  -4  10  10        298.33        304.55         7.76 o
  -3  10  10        123.25        130.63         6.81 o
  -2  10  10        340.41        342.35         9.49 o
  -1  10  10       2946.92       2966.71        32.38 o
   0  10  10         84.01        105.04         7.13 o
   1  10  10         69.20         64.60         5.27 o
   2  10  10         23.41         27.38         6.29 o
   3  10  10       2916.31       2903.51        46.10 o
   4  10  10        557.16        554.04        18.21 o
   5  10  10        668.81        639.99        20.23 o
   6  10  10         43.03         31.23         7.57 o
   7  10  10       1143.02       1159.31        29.26 o
   8  10  10        401.67        421.24        21.65 o
   9  10  10        293.09        279.57        24.37 o
  10  10  10          1.72         -0.03        10.34 o
 -11  11  10         61.81         68.93        13.76 o
 -10  11  10         82.78         85.68         6.56 o
  -9  11  10       1216.64       1206.81        20.65 o
  -8  11  10         17.90         20.88         3.99 o
  -7  11  10       1439.63       1442.56        22.90 o
  -6  11  10        446.32        422.51         9.97 o
  -5  11  10       2450.17       2359.04        30.32 o
  -4  11  10         99.54        109.88         5.88 o
  -3  11  10       3358.69       3363.25        35.88 o
  -2  11  10        488.86        527.34        11.94 o
  -1  11  10        109.49        100.15         6.77 o
   0  11  10        407.65        417.08        12.76 o
   1  11  10       1969.66       1966.77        29.78 o
   2  11  10         12.81         10.86         4.80 o
   3  11  10       1725.76       1690.84        33.60 o
   4  11  10         32.80         30.37         6.61 o
   5  11  10        799.30        792.10        22.41 o
   6  11  10          3.21          2.68         5.77 o
   7  11  10        787.70        777.90        24.62 o
   8  11  10       1025.04       1042.39        31.62 o
   9  11  10         60.19         54.18        11.49 o
 -11  12  10       1223.81       1244.76        26.90 o
 -10  12  10         12.82         11.91         4.62 o
  -9  12  10        225.53        230.18         9.66 o
  -8  12  10       1248.64       1277.13        23.89 o
  -7  12  10        276.53        267.10        11.98 o
  -6  12  10         22.27         20.63         4.02 o
  -5  12  10        774.03        772.54        13.58 o
  -4  12  10       4091.94       4061.94        39.94 o
  -3  12  10        386.03        409.80        10.54 o
  -2  12  10        252.47        266.08        10.33 o
  -1  12  10       1055.12       1074.17        18.64 o
   0  12  10       2170.19       2128.12        31.20 o
   1  12  10         98.98         95.04         6.53 o
   2  12  10          4.90          6.72         4.59 o
   3  12  10       1354.29       1307.50        33.42 o
   4  12  10         11.87         11.21         5.31 o
   5  12  10        991.50        963.40        23.83 o
   6  12  10        765.89        764.82        33.06 o
   7  12  10       1949.12       1894.54        36.97 o
   8  12  10        255.43        284.65        17.92 o
   9  12  10        491.33        534.30        29.90 o
 -11  13  10        212.61        267.26        74.48 o
 -10  13  10        478.81        445.02        22.85 o
  -9  13  10         30.40         29.52         5.06 o
  -8  13  10          2.01          4.91         3.82 o
  -7  13  10         13.60         10.48         3.74 o
  -6  13  10         65.31         56.53         5.98 o
  -5  13  10        564.29        593.45        12.59 o
  -4  13  10        624.57        644.00        12.75 o
  -3  13  10         33.14         29.68         4.22 o
  -2  13  10        314.54        321.49        11.27 o
  -1  13  10        493.43        522.83        14.21 o
   0  13  10       2427.10       2375.55        35.76 o
   1  13  10         64.96         64.65         5.74 o
   2  13  10        502.79        477.36        16.35 o
   3  13  10        576.75        604.67        18.76 o
   4  13  10       3818.74       3820.48        56.04 o
   5  13  10          2.73          0.44         5.55 o
   6  13  10         85.53         85.42         9.54 o
   7  13  10          7.12          8.47         6.79 o
   8  13  10       3031.65       3060.24        58.65 o
   9  13  10        210.77        194.61        18.45 o
 -10  14  10        272.80        278.05        13.48 o
  -9  14  10         16.87         19.65         6.04 o
  -8  14  10       2931.42       2817.68        41.99 o
  -7  14  10        416.49        412.92        14.81 o
  -6  14  10       1062.90       1120.11        29.13 o
  -5  14  10        695.84        717.13        15.12 o
  -4  14  10       2942.88       3013.62        34.73 o
  -3  14  10        817.77        834.52        15.29 o
  -2  14  10        361.58        335.18        12.07 o
  -1  14  10        359.66        341.21        14.95 o
   0  14  10       2362.22       2326.86        40.68 o
   1  14  10        588.72        559.99        15.16 o
   2  14  10         72.33         85.54         8.10 o
   3  14  10         20.30         17.82         5.93 o
   4  14  10          1.60          9.57         5.63 o
   5  14  10         79.18         85.96         8.80 o
   6  14  10        404.89        390.06        18.14 o
   7  14  10         30.31         26.14         7.96 o
   8  14  10         14.77         20.79         9.27 o
 -10  15  10        355.71        360.12        22.22 o
  -9  15  10          0.83          0.40         4.99 o
  -8  15  10        450.81        417.94        20.05 o
  -7  15  10         67.54         62.86         7.65 o
  -6  15  10        164.49        178.77         9.15 o
  -5  15  10         96.86        116.29         7.54 o
  -4  15  10         86.25         76.56         6.28 o
  -3  15  10       1592.51       1620.56        28.75 o
  -2  15  10        231.02        220.44        10.56 o
  -1  15  10          9.09         15.12         5.03 o
   0  15  10        589.77        595.89        17.40 o
   1  15  10        685.62        719.82        18.92 o
   2  15  10       1816.55       1782.79        32.53 o
   3  15  10        416.74        384.08        16.34 o
   4  15  10        208.85        193.54        12.49 o
   5  15  10        249.56        248.82        14.79 o
   6  15  10       1457.95       1429.35        35.14 o
   7  15  10        251.13        219.19        15.22 o
   8  15  10        240.81        197.34        28.00 o
  -9  16  10         17.37         10.20         6.34 o
  -8  16  10        565.66        484.18        16.87 o
  -7  16  10        201.05        221.14        12.07 o
  -6  16  10       1212.10       1235.07        27.36 o
  -5  16  10       1102.86       1133.47        21.64 o
  -4  16  10        315.05        326.94        12.67 o
  -3  16  10         29.24         27.70         5.40 o
  -2  16  10       2154.79       2207.15        35.08 o
  -1  16  10       1481.81       1474.20        29.39 o
   0  16  10          6.33         -4.27         5.11 o
   1  16  10        280.76        275.09        12.48 o
   2  16  10        286.67        272.21        13.78 o
   3  16  10        898.58        856.66        22.37 o
   4  16  10        196.79        197.46        13.07 o
   5  16  10        344.54        310.82        16.88 o
   6  16  10          2.40          1.29         6.17 o
   7  16  10       1512.91       1502.15        39.14 o
  -8  17  10        259.58        236.37        13.49 o
  -7  17  10       3146.45       3121.04        51.04 o
  -6  17  10          0.96          4.29         4.98 o
  -5  17  10       2288.47       2375.27        42.56 o
  -4  17  10        345.40        327.61        13.32 o
  -3  17  10        610.25        639.21        20.99 o
  -2  17  10        102.15        114.27         9.67 o
  -1  17  10        489.33        497.23        19.11 o
   0  17  10        385.66        408.32        18.56 o
   1  17  10        128.12        127.57        10.10 o
   2  17  10        877.90        831.06        21.66 o
   3  17  10        129.93        141.76        11.20 o
   4  17  10        257.31        248.70        15.19 o
   5  17  10         74.22         72.04        10.17 o
   6  17  10        339.93        310.23        18.19 o
   7  17  10        194.04        187.28        20.20 o
  -8  18  10        236.89        236.01        15.55 o
  -7  18  10        505.33        516.12        18.53 o
  -6  18  10         34.24         47.41         7.32 o
  -5  18  10         54.12         65.62         7.99 o
  -4  18  10       1214.48       1229.25        27.94 o
  -3  18  10       2017.96       2026.55        35.45 o
  -2  18  10         52.73         56.59         8.21 o
  -1  18  10          6.19         11.25         7.42 o
   0  18  10         55.23         57.14         9.12 o
   1  18  10       2008.83       1954.59        34.76 o
   2  18  10          2.50          0.25         5.56 o
   3  18  10        358.35        337.39        17.18 o
   4  18  10        140.28        148.09        12.48 o
   5  18  10        867.38        818.60        26.77 o
   6  18  10         17.09         25.31         9.36 o
  -7  19  10        163.86        153.45        11.37 o
  -6  19  10         29.39         28.73         6.75 o
  -5  19  10       2095.77       2107.14        36.71 o
  -4  19  10         88.03         90.11         9.96 o
  -3  19  10        339.10        350.62        19.02 o
  -2  19  10         15.96         25.37         7.76 o
  -1  19  10       1273.89       1269.32        37.45 o
   0  19  10        178.14        200.48        15.27 o
   1  19  10          4.28         13.64         5.56 o
   2  19  10         30.11         28.95         7.33 o
   3  19  10        405.54        394.81        17.68 o
   4  19  10        265.85        237.21        16.82 o
   5  19  10        541.07        451.14        30.14 o
  -6  20  10       2161.48       2302.69       179.95 o
  -5  20  10          3.44          3.53         6.07 o
  -4  20  10        310.16        295.17        21.39 o
  -3  20  10        204.73        213.26        15.40 o
  -2  20  10       1231.69       1243.03        37.40 o
  -1  20  10         43.17         39.76        10.82 o
   0  20  10         50.61         61.71        12.13 o
   1  20  10        294.11        274.41        14.24 o
   2  20  10         68.72         91.30        10.17 o
   3  20  10          5.60          2.01         7.02 o
   4  20  10        214.69        227.37        18.05 o
  -4  21  10        145.83        137.07        13.18 o
  -3  21  10         28.81         14.95         8.00 o
  -2  21  10        645.73        671.84        36.76 o
  -1  21  10         49.39         45.49        17.44 o
   0  21  10         77.28         78.68        15.47 o
   1  21  10         66.94         78.10        10.17 o
   2  21  10       2027.07       2003.33        46.32 o
 -11   0  11        939.19        891.28        97.64 o
  -9   0  11        150.02        209.05        56.33 o
  -7   0  11        314.15        178.38        47.57 o
  -5   0  11       3518.10       3541.04        94.14 o
  -3   0  11       2387.81       2337.37        33.55 o
  -1   0  11       7500.47       7607.44        86.80 o
   1   0  11        138.51        145.13        14.05 o
   3   0  11       3016.39       3238.28        48.65 o
   5   0  11        524.34        506.79        22.27 o
   7   0  11        148.95        134.80        13.80 o
   9   0  11        170.33        171.42        18.35 o
 -12   1  11        278.66        252.13        18.52 o
 -11   1  11        331.36        329.98        18.62 o
 -10   1  11         11.51         11.22         3.72 o
  -9   1  11       1250.94       1206.91        27.47 o
  -8   1  11         32.23         24.13        20.29 o
  -7   1  11       3866.78       3510.49       129.90 o
  -6   1  11          4.01          2.06         5.20 o
  -5   1  11        506.28        492.40        16.37 o
  -4   1  11         77.34         93.52         6.28 o
  -3   1  11        208.53        199.82         5.19 o
  -2   1  11        282.96        284.30         7.72 o
  -1   1  11          7.52          7.47         2.45 o
   0   1  11       2759.26       2797.38        27.76 o
   1   1  11        568.17        574.07        11.71 o
   2   1  11        429.79        375.32        12.42 o
   3   1  11        986.68        992.47        17.18 o
   4   1  11       1418.86       1407.36        23.70 o
   5   1  11         17.77         26.15         5.18 o
   6   1  11        134.85        134.70        10.11 o
   7   1  11       1977.63       1925.13        32.07 o
   8   1  11        685.60        711.28        22.33 o
   9   1  11        360.67        365.00        20.71 o
  10   1  11         96.91         82.75        12.65 o
 -12   2  11       2341.35       2318.80        99.83 o
 -11   2  11        110.62         99.43        17.21 o
 -10   2  11          7.41         15.39         3.56 o
  -9   2  11         53.62         54.85         8.99 o
  -8   2  11       3175.11       3260.24        82.78 o
  -7   2  11        267.11        250.86        30.04 o
  -6   2  11         85.92         88.75         7.42 o
  -5   2  11        104.16        113.11         6.31 o
  -4   2  11       6445.51       6302.23        94.03 o
  -3   2  11         14.78         20.97         2.32 o
  -2   2  11        565.08        546.03        10.88 o
  -1   2  11       2890.25       2948.75        27.22 o
   0   2  11       1481.45       1506.65        27.65 o
   1   2  11       2071.45       2029.74        23.32 o
   2   2  11        861.44        842.52        13.14 o
   3   2  11       2362.22       2222.44        27.42 o
   4   2  11         42.17         35.24         5.28 o
   5   2  11        482.15        498.02        14.84 o
   6   2  11        190.28        180.33        10.18 o
   7   2  11        174.61        192.12        11.36 o
   8   2  11        152.81        117.88        11.84 o
   9   2  11          2.68          9.87         7.18 o
  10   2  11        665.78        641.44        27.90 o
 -12   3  11        286.36        247.90        18.56 o
 -11   3  11        117.84        119.02        13.25 o
 -10   3  11         14.71         11.52         3.41 o
  -9   3  11         40.90         45.79         5.71 o
  -8   3  11         34.41         35.76         7.46 o
  -7   3  11         85.70         82.76         7.58 o
  -6   3  11         29.61         30.01         3.53 o
  -5   3  11        158.93        169.60         5.75 o
  -4   3  11        952.63        932.54        14.59 o
  -3   3  11        148.55        156.69         4.87 o
  -2   3  11       3480.20       3477.84        33.94 o
  -1   3  11        514.48        542.84         9.68 o
   0   3  11       9369.93       9443.84        75.47 o
   1   3  11         68.19         75.58         4.95 o
   2   3  11        917.66        962.68        17.60 o
   3   3  11       1165.13       1192.19        21.09 o
   4   3  11       5216.02       5055.67        58.80 o
   5   3  11        292.19        269.85        12.17 o
   6   3  11         97.36         95.74         8.27 o
   7   3  11        885.92        890.36        24.42 o
   8   3  11        818.95        808.85        27.06 o
   9   3  11        940.74        999.55        31.07 o
  10   3  11          6.95          4.25         9.99 o
 -12   4  11        778.02        749.91        38.63 o
 -11   4  11        116.18        111.80        10.72 o
 -10   4  11        533.90        510.26        11.03 o
  -9   4  11        767.71        777.56        16.89 o
  -8   4  11       4025.39       4014.49       115.37 o
  -7   4  11        810.34        814.69        15.30 o
  -6   4  11       2044.35       2045.22        31.33 o
  -5   4  11       1492.43       1489.75        26.45 o
  -4   4  11        131.91        143.00         5.01 o
  -3   4  11       2440.27       2376.36        28.69 o
  -2   4  11          3.35          6.20         2.22 o
  -1   4  11       3351.13       3393.04        33.29 o
   0   4  11        374.10        402.87        14.14 o
   1   4  11        358.30        372.21        10.97 o
   2   4  11         27.71         17.69         4.56 o
   3   4  11        481.23        496.01        12.69 o
   4   4  11        105.65         89.94         7.96 o
   5   4  11         55.18         60.95         6.72 o
   6   4  11        565.79        547.93        18.50 o
   7   4  11         83.85         93.69         9.47 o
   8   4  11        544.41        635.04        24.86 o
   9   4  11         43.57         39.12        12.74 o
  10   4  11       1341.07       1288.11        44.88 o
 -12   5  11          1.53          4.24         9.03 o
 -11   5  11        155.89        146.68        26.16 o
 -10   5  11        117.53        114.68         6.48 o
  -9   5  11         86.06         96.43         7.44 o
  -8   5  11         75.05         71.69         5.02 o
  -7   5  11        688.22        728.24        25.26 o
  -6   5  11        200.43        207.92        10.41 o
  -5   5  11        128.03        129.97         6.53 o
  -4   5  11          2.86          5.31         2.28 o
  -3   5  11       2924.32       2851.14        28.55 o
  -2   5  11       3635.54       3692.49        36.60 o
  -1   5  11        607.81        632.23        14.76 o
   0   5  11       1131.70       1126.73        18.81 o
   1   5  11        286.31        298.12        11.88 o
   2   5  11       4661.37       4695.04        59.16 o
   3   5  11       1168.53       1186.65        21.63 o
   4   5  11         86.26         93.59        10.65 o
   5   5  11         34.56         33.37         6.16 o
   6   5  11       1095.98       1135.11        25.46 o
   7   5  11        639.20        620.16        21.56 o
   8   5  11          1.84          7.27         7.09 o
   9   5  11          3.28          0.50         7.69 o
  10   5  11        163.57        146.75        18.69 o
 -12   6  11        128.88         93.90        12.73 o
 -11   6  11        111.46         71.71        27.22 o
 -10   6  11       1671.70       1638.18        53.00 o
  -9   6  11        147.10        148.30         6.25 o
  -8   6  11       1033.06       1000.80        16.18 o
  -7   6  11         83.46         83.44         6.13 o
  -6   6  11       2685.79       2645.12        39.93 o
  -5   6  11        524.36        523.97         9.95 o
  -4   6  11       1849.56       1840.44        28.79 o
  -3   6  11        697.34        709.59        13.80 o
  -2   6  11       1813.62       1827.09        22.59 o
  -1   6  11       4527.91       4592.01        44.04 o
   0   6  11        112.63        121.95         7.06 o
   1   6  11       3399.13       3417.41        44.49 o
   2   6  11        223.10        229.15         8.73 o
   3   6  11       3770.53       3647.77        47.30 o
   4   6  11        579.13        576.09        17.08 o
   5   6  11        538.67        543.76        18.40 o
   6   6  11         40.08         48.15         7.74 o
   7   6  11        140.67        123.43        11.33 o
   8   6  11        352.07        383.84        37.41 o
   9   6  11        192.88        173.85        20.92 o
  10   6  11        538.14        484.16        30.75 o
 -11   7  11       1080.07       1042.85        81.37 o
 -10   7  11         29.63         31.75         6.78 o
  -9   7  11       2038.81       1983.20        44.44 o
  -8   7  11        125.77        140.00         6.55 o
  -7   7  11       2764.10       2656.96        35.45 o
  -6   7  11         84.79         83.99         4.37 o
  -5   7  11       2416.92       2375.68        37.26 o
  -4   7  11         98.31        102.15         4.53 o
  -3   7  11       1255.05       1255.17        18.73 o
  -2   7  11        326.17        333.35         7.96 o
  -1   7  11       1496.87       1518.39        26.63 o
   0   7  11        831.18        801.75        16.00 o
   1   7  11        278.49        259.10        11.99 o
   2   7  11        889.30        888.18        18.40 o
   3   7  11         13.66         18.91         4.98 o
   4   7  11       1068.98       1074.54        24.46 o
   5   7  11        757.21        686.57        20.33 o
   6   7  11        534.76        531.37        24.09 o
   7   7  11        243.72        215.33        15.37 o
   8   7  11       1673.28       1627.77        39.00 o
   9   7  11       1525.39       1519.86        42.27 o
  10   7  11        403.94        411.84        48.82 o
 -11   8  11         33.30         52.80         8.14 o
 -10   8  11          1.61          1.78         4.49 o
  -9   8  11       1110.38       1068.62        41.85 o
  -8   8  11        642.57        653.56        17.49 o
  -7   8  11       1907.25       1839.98        29.24 o
  -6   8  11        158.32        147.74         6.57 o
  -5   8  11        144.91        138.06         6.71 o
  -4   8  11        480.48        478.55        10.75 o
  -3   8  11       3500.40       3506.30        38.52 o
  -2   8  11         27.69         25.78         3.50 o
  -1   8  11        101.78        107.24         5.93 o
   0   8  11         13.56         17.88         4.37 o
   1   8  11       5184.06       5119.38        71.13 o
   2   8  11          1.88         15.23         6.73 o
   3   8  11        411.78        379.50        14.21 o
   4   8  11          5.56         15.64         5.32 o
   5   8  11       2166.83       2127.04        39.19 o
   6   8  11        337.46        329.74        16.63 o
   7   8  11        364.23        415.23        19.55 o
   8   8  11        298.57        307.61        22.69 o
   9   8  11         89.35        102.32        15.37 o
 -11   9  11        617.35        591.70        25.11 o
 -10   9  11          5.95          1.40         7.67 o
  -9   9  11        548.29        539.31        14.83 o
  -8   9  11         15.56         15.23         3.95 o
  -7   9  11        815.94        811.12        14.51 o
  -6   9  11        640.92        653.17        12.97 o
  -5   9  11       1003.56       1014.14        17.77 o
  -4   9  11       1104.42       1057.49        22.31 o
  -3   9  11        774.77        785.61        14.60 o
  -2   9  11       1112.29       1154.88        17.90 o
  -1   9  11       1254.48       1296.36        19.23 o
   0   9  11        109.67        111.02         7.96 o
   1   9  11         50.87         61.28         7.65 o
   2   9  11        507.27        525.93        17.97 o
   3   9  11       1001.32       1053.73        29.30 o
   4   9  11        607.36        606.60        21.88 o
   5   9  11       1078.14       1052.63        28.90 o
   6   9  11       1578.37       1484.98        32.63 o
   7   9  11         37.79         41.34         8.31 o
   8   9  11          4.25         27.51         9.63 o
   9   9  11       2683.89       2584.85        66.38 o
 -11  10  11         20.76         17.20        10.25 o
 -10  10  11       2545.53       2581.69       110.90 o
  -9  10  11         42.00         41.35         7.83 o
  -8  10  11        426.58        429.63        13.75 o
  -7  10  11        307.19        298.01        10.81 o
  -6  10  11       3809.85       3790.99        47.30 o
  -5  10  11         18.56         15.35         3.43 o
  -4  10  11        657.21        624.15        14.71 o
  -3  10  11        961.67        989.42        17.46 o
  -2  10  11       1980.81       1956.84        26.85 o
  -1  10  11          5.74          8.12         3.75 o
   0  10  11        855.56        818.23        17.36 o
   1  10  11         12.94          9.57         5.15 o
   2  10  11          4.32          9.37         4.22 o
   3  10  11         30.98         31.43         6.72 o
   4  10  11        851.38        887.52        22.67 o
   5  10  11        161.76        158.05        11.74 o
   6  10  11        425.37        427.80        20.93 o
   7  10  11         61.83         52.41         9.02 o
   8  10  11       1139.76       1169.73        35.28 o
   9  10  11          6.09          0.62        10.44 o
 -10  11  11         19.84         34.03         8.09 o
  -9  11  11         13.96         13.18         4.41 o
  -8  11  11         63.72         61.63         6.17 o
  -7  11  11         46.14         39.66         4.82 o
  -6  11  11        593.32        584.08        14.68 o
  -5  11  11        479.92        460.94        11.62 o
  -4  11  11        140.73        148.52         8.33 o
  -3  11  11        778.27        777.55        16.90 o
  -2  11  11       1573.05       1570.29        24.10 o
  -1  11  11        253.28        274.31        10.96 o
   0  11  11        973.60       1050.85        24.22 o
   1  11  11         10.33         11.32         5.81 o
   2  11  11       6408.57       6219.43        78.94 o
   3  11  11         92.24         87.44         8.93 o
   4  11  11        197.10        172.04        11.58 o
   5  11  11        694.17        684.33        24.30 o
   6  11  11       1929.95       1952.04        39.05 o
   7  11  11          4.56          9.54         7.63 o
   8  11  11         37.88         39.80        10.32 o
 -10  12  11       1234.37       1251.83        24.80 o
  -9  12  11        313.52        313.51        16.50 o
  -8  12  11        766.67        723.26        17.83 o
  -7  12  11        344.01        356.83        12.38 o
  -6  12  11       1298.03       1219.17        25.11 o
  -5  12  11         44.55         46.85         5.38 o
  -4  12  11         22.91         25.23         3.76 o
  -3  12  11       1562.67       1612.72        24.14 o
  -2  12  11        249.07        268.09        10.90 o
  -1  12  11        133.06        144.34         8.75 o
   0  12  11         62.12         58.97         6.94 o
   1  12  11        319.40        335.05        17.90 o
   2  12  11        802.58        811.99        35.56 o
   3  12  11        222.35        231.79        13.41 o
   4  12  11         14.85          9.92         6.52 o
   5  12  11        952.47        965.08        33.12 o
   6  12  11        376.80        395.71        18.21 o
   7  12  11        594.32        602.73        22.90 o
   8  12  11        912.02        898.73        34.74 o
 -10  13  11         20.64         17.96        12.53 o
  -9  13  11       1144.25       1190.22        36.70 o
  -8  13  11          0.03          3.62         4.45 o
  -7  13  11       1544.63       1547.03        30.20 o
  -6  13  11         15.26         16.81         4.24 o
  -5  13  11       1411.96       1393.40        24.55 o
  -4  13  11        493.22        525.20        12.62 o
  -3  13  11        222.91        213.74         9.55 o
  -2  13  11        239.10        239.36        10.52 o
  -1  13  11        307.64        319.43        13.25 o
   0  13  11        380.56        352.86        15.60 o
   1  13  11       1087.96       1047.63        37.99 o
   2  13  11         34.26         38.49         6.30 o
   3  13  11        357.67        379.04        16.63 o
   4  13  11        798.13        773.92        23.25 o
   5  13  11       1022.41       1006.52        24.92 o
   6  13  11        372.25        351.75        17.93 o
   7  13  11         59.72         67.51        10.19 o
   8  13  11        261.89        283.39        21.21 o
  -9  14  11          2.42          4.67         5.05 o
  -8  14  11        321.63        329.11        15.78 o
  -7  14  11        552.77        577.99        16.85 o
  -6  14  11         63.82         78.16         7.49 o
  -5  14  11         48.78         53.94         6.81 o
  -4  14  11        299.29        331.57        11.07 o
  -3  14  11       1347.71       1341.58        22.34 o
  -2  14  11        831.95        835.78        18.34 o
  -1  14  11        361.03        337.80        13.91 o
   0  14  11        863.47        872.63        22.16 o
   1  14  11       4612.49       4652.38        85.23 o
   2  14  11        307.16        291.09        13.56 o
   3  14  11        996.62       1027.52        27.04 o
   4  14  11        130.51        101.91        10.71 o
   5  14  11       1064.12       1007.10        29.49 o
   6  14  11         86.68         85.35        10.36 o
   7  14  11        184.59        162.21        22.77 o
  -8  15  11         21.70         15.46         6.49 o
  -7  15  11         17.03         17.13         5.73 o
  -6  15  11         28.78         27.39         6.03 o
  -5  15  11        962.74        969.83        19.89 o
  -4  15  11          0.72          3.47         3.95 o
  -3  15  11        928.47        989.70        24.69 o
  -2  15  11        826.24        885.86        19.53 o
  -1  15  11          8.05          4.61         5.01 o
   0  15  11          2.67          5.76         5.45 o
   1  15  11        103.31        112.73        10.76 o
   2  15  11       1736.25       1707.21        33.61 o
   3  15  11        566.28        528.58        20.50 o
   4  15  11         10.79         25.66         7.72 o
   5  15  11        129.01        158.29        13.80 o
   6  15  11       1543.15       1661.57        45.37 o
  -8  16  11        292.55        303.99        29.84 o
  -7  16  11        438.82        447.17        18.12 o
  -6  16  11       2466.87       2440.44        62.24 o
  -5  16  11        962.28       1015.58        21.85 o
  -4  16  11         75.83         90.91         7.81 o
  -3  16  11         92.82        106.12         8.60 o
  -2  16  11        335.29        360.85        14.94 o
  -1  16  11       1187.12       1170.77        26.21 o
   0  16  11         46.43         45.83         8.07 o
   1  16  11         91.72         74.30         9.92 o
   2  16  11        170.26        180.84        11.40 o
   3  16  11        521.70        488.33        19.56 o
   4  16  11         96.26         93.27        11.32 o
   5  16  11        114.45        107.45        12.65 o
   6  16  11         73.06         66.50        12.85 o
  -7  17  11        224.30        212.11        12.78 o
  -6  17  11        479.93        521.50        19.55 o
  -5  17  11          2.16          7.56         6.32 o
  -4  17  11       1024.27       1053.77        23.91 o
  -3  17  11        756.54        758.37        22.33 o
  -2  17  11        400.22        394.47        18.00 o
  -1  17  11        102.91        121.46        12.47 o
   0  17  11        614.02        625.33        36.23 o
   1  17  11        352.27        367.89        20.58 o
   2  17  11        801.45        865.75        22.47 o
   3  17  11        641.24        625.89        23.58 o
   4  17  11       1419.39       1394.04        40.98 o
   5  17  11        176.64        179.45        21.55 o
  -6  18  11         82.35         82.35         9.04 o
  -5  18  11         32.17         28.57         7.89 o
  -4  18  11       3007.41       3044.48        46.29 o
  -3  18  11        276.56        304.28        17.85 o
  -2  18  11          2.95          6.52         7.28 o
  -1  18  11        207.50        204.51        20.60 o
   0  18  11        408.05        428.78        25.23 o
   1  18  11        200.57        221.87        18.89 o
   2  18  11        176.70        164.85        11.03 o
   3  18  11          6.49          1.66         6.80 o
   4  18  11         12.36         15.40         8.50 o
  -5  19  11        152.48        154.84        12.61 o
  -4  19  11        630.88        641.45        23.31 o
  -3  19  11        149.93        154.45        15.40 o
  -2  19  11          0.58          1.63         7.10 o
  -1  19  11         32.11         26.38        10.08 o
   0  19  11       1094.92       1162.80        36.89 o
   1  19  11          1.89          6.74         7.90 o
   2  19  11          1.84         -4.15         5.82 o
   3  19  11          0.11          5.94         7.81 o
  -3  20  11         80.53         80.20        15.72 o
  -2  20  11        201.70        209.23        20.16 o
  -1  20  11        966.84        916.22        42.92 o
   0  20  11         23.37         22.64        14.08 o
   1  20  11        398.63        358.70        28.64 o
 -10   0  12       3266.56       3042.50       183.39 o
  -8   0  12        326.86        286.04        62.59 o
  -6   0  12       3128.44       2919.58        80.86 o
  -4   0  12         80.48         79.11         7.73 o
  -2   0  12        344.80        340.41        14.45 o
   0   0  12        793.08        789.44        18.65 o
   2   0  12        181.76        196.10        14.15 o
   4   0  12       1744.75       1732.02        43.95 o
   6   0  12       1913.30       1880.44        40.94 o
   8   0  12       1531.25       1505.48        45.96 o
 -11   1  12        350.24        336.61        19.40 o
 -10   1  12          4.25         23.78        33.17 o
  -9   1  12        363.28        386.81        73.23 o
  -8   1  12         62.65         61.34        33.80 o
  -7   1  12        266.13        214.85        20.78 o
  -6   1  12       2364.29       2347.57        35.73 o
  -5   1  12         18.27         19.13         3.08 o
  -4   1  12       1199.77       1180.06        19.74 o
  -3   1  12          5.83          7.08         2.55 o
  -2   1  12       6567.34       6588.63        81.10 o
  -1   1  12        126.37        117.93         6.46 o
   0   1  12        818.61        790.29        12.91 o
   1   1  12         69.95         77.04         5.33 o
   2   1  12       1142.06       1136.44        20.48 o
   3   1  12        270.24        278.57         8.50 o
   4   1  12         71.35         64.11         5.90 o
   5   1  12       1403.57       1374.11        24.68 o
   6   1  12       1493.09       1509.11        28.93 o
   7   1  12         26.35         27.15         6.15 o
   8   1  12        138.13        116.67        11.40 o
   9   1  12        954.04        930.30        35.77 o
 -11   2  12        572.45        543.91        92.63 o
 -10   2  12        395.75        431.51        58.52 o
  -9   2  12        365.08        355.31        29.00 o
  -8   2  12        133.14        135.78        12.65 o
  -7   2  12       1898.54       2015.72        60.52 o
  -6   2  12        312.26        285.61        16.84 o
  -5   2  12          5.26          6.72         2.39 o
  -4   2  12         53.14         59.40         4.94 o
  -3   2  12       5291.13       5297.37        61.81 o
  -2   2  12          0.63          1.79         2.67 o
  -1   2  12        835.45        846.44        15.39 o
   0   2  12         44.70         46.95         4.10 o
   1   2  12       1492.14       1500.98        21.67 o
   2   2  12         14.11         12.83         4.32 o
   3   2  12          0.93          5.24         2.94 o
   4   2  12        184.28        169.65         8.90 o
   5   2  12         72.27         64.04         6.79 o
   6   2  12        239.53        219.84        12.26 o
   7   2  12         75.49         96.38         9.17 o
   8   2  12        639.30        629.10        24.57 o
   9   2  12          1.00          6.15         9.13 o
 -11   3  12       1197.03       1099.71       115.79 o
 -10   3  12          8.43         -1.25        26.29 o
  -9   3  12        465.56        449.09        21.77 o
  -8   3  12         64.04         73.29         6.15 o
  -7   3  12        713.13        724.86       128.94 o
  -6   3  12         31.37         32.64         3.92 o
  -5   3  12       1852.95       1808.20        27.79 o
  -4   3  12        296.39        300.16         8.84 o
  -3   3  12          6.68         10.50         2.33 o
  -2   3  12          7.61          9.94         3.10 o
  -1   3  12        444.19        448.54        10.97 o
   0   3  12        644.17        678.61        12.37 o
   1   3  12       1924.82       1889.11        26.99 o
   2   3  12        118.48        120.38         8.10 o
   3   3  12          9.89         13.34         3.66 o
   4   3  12        979.87        969.09        19.90 o
   5   3  12       3327.44       3202.45        44.86 o
   6   3  12         94.40        100.60         8.34 o
   7   3  12        299.13        321.53        15.76 o
   8   3  12         32.16         26.93         8.53 o
   9   3  12       1984.96       1899.91        50.29 o
 -11   4  12          6.20         -1.16         4.94 o
 -10   4  12        925.82        791.76       108.28 o
  -9   4  12          2.40          7.42         4.66 o
  -8   4  12        274.57        277.33        14.91 o
  -7   4  12        700.35        723.10        15.43 o
  -6   4  12       2278.07       2227.68        63.99 o
  -5   4  12       1562.21       1582.95        26.59 o
  -4   4  12       1110.02       1086.85        21.64 o
  -3   4  12       3173.35       3196.53        34.32 o
  -2   4  12       1381.85       1382.36        25.00 o
  -1   4  12       4901.80       4802.56        59.13 o
   0   4  12       1265.64       1284.74        18.93 o
   1   4  12       1765.87       1762.09        26.35 o
   2   4  12          3.88         11.66         4.78 o
   3   4  12        516.12        537.12        12.60 o
   4   4  12        238.11        231.79        11.39 o
   5   4  12       1321.73       1254.59        26.19 o
   6   4  12        227.27        249.53        13.53 o
   7   4  12         13.04         14.84         6.48 o
   8   4  12         40.41         46.80        10.44 o
   9   4  12          7.41         19.83        10.49 o
 -11   5  12        577.91        568.45        46.00 o
 -10   5  12          0.99         24.41        37.55 o
  -9   5  12        476.49        473.88        25.21 o
  -8   5  12          4.92          9.62         3.21 o
  -7   5  12        116.14        116.50         5.60 o
  -6   5  12       1367.74       1384.83        21.70 o
  -5   5  12        266.91        263.17         9.34 o
  -4   5  12        266.57        257.21         9.72 o
  -3   5  12        586.90        580.07        15.18 o
  -2   5  12       3366.08       3408.66        41.25 o
  -1   5  12        344.89        368.15        12.42 o
   0   5  12         14.45         14.90         3.59 o
   1   5  12        179.28        182.39        10.57 o
   2   5  12       1889.21       1912.25        34.08 o
   3   5  12       1795.94       1842.48        31.24 o
   4   5  12         14.02         12.58         4.90 o
   5   5  12          1.79         -4.75         4.75 o
   6   5  12       1711.54       1788.03        35.93 o
   7   5  12        693.92        679.04        24.25 o
   8   5  12         88.66         96.17        12.55 o
   9   5  12        395.12        383.55        26.23 o
 -11   6  12        364.19        354.89        78.86 o
 -10   6  12        798.55        731.84        58.52 o
  -9   6  12       1052.56       1053.96        23.11 o
  -8   6  12        452.54        448.75        10.24 o
  -7   6  12        574.37        547.84        18.06 o
  -6   6  12        852.24        833.41        20.26 o
  -5   6  12       1682.82       1651.26        28.35 o
  -4   6  12         37.84         32.43         3.63 o
  -3   6  12         23.35         27.61         3.57 o
  -2   6  12        330.81        339.15         9.67 o
  -1   6  12       4801.28       4858.33        53.13 o
   0   6  12        621.05        635.83        13.78 o
   1   6  12        110.12        144.75         9.90 o
   2   6  12         63.67         45.72         7.15 o
   3   6  12        363.37        374.98        12.93 o
   4   6  12       1127.04       1162.64        23.84 o
   5   6  12          0.42         -4.84         4.84 o
   6   6  12       2090.80       2118.76        46.22 o
   7   6  12        214.64        233.15        15.63 o
   8   6  12        538.72        490.88        24.69 o
   9   6  12         21.29         28.58        11.93 o
 -10   7  12         43.89         45.33         9.33 o
  -9   7  12         79.72         74.56         8.77 o
  -8   7  12        437.23        434.15        11.48 o
  -7   7  12         37.53         43.70         4.55 o
  -6   7  12        525.22        517.68        15.14 o
  -5   7  12         26.48         26.43         3.45 o
  -4   7  12       2795.93       2786.49        34.33 o
  -3   7  12        325.34        326.32         9.27 o
  -2   7  12       1581.22       1629.33        23.14 o
  -1   7  12        148.07        151.94         8.83 o
   0   7  12       3954.02       3976.77        52.51 o
   1   7  12       1972.47       2093.12        36.86 o
   2   7  12        680.56        713.61        21.06 o
   3   7  12        867.99        884.03        22.21 o
   4   7  12       1148.20       1129.85        27.60 o
   5   7  12        154.02        134.27        10.73 o
   6   7  12         82.11         86.08         9.55 o
   7   7  12       1807.57       1825.52        40.32 o
   8   7  12        272.22        268.18        19.81 o
 -10   8  12        204.72        200.21        24.18 o
  -9   8  12        395.64        388.79        27.13 o
  -8   8  12       3094.37       2976.14        46.80 o
  -7   8  12        509.24        501.53        13.57 o
  -6   8  12         39.87         37.71         5.96 o
  -5   8  12        259.57        262.55         8.79 o
  -4   8  12       1723.49       1630.30        34.97 o
  -3   8  12        536.57        528.21        11.79 o
  -2   8  12        432.26        421.63        12.96 o
  -1   8  12         17.28         17.63         4.12 o
   0   8  12        899.54        890.02        27.74 o
   1   8  12        123.32        126.68        10.13 o
   2   8  12        783.81        851.06        25.46 o
   3   8  12        155.86        155.62        10.06 o
   4   8  12        297.33        274.17        16.02 o
   5   8  12        398.47        402.64        17.08 o
   6   8  12        780.64        780.07        25.30 o
   7   8  12        423.11        415.89        20.52 o
   8   8  12       1088.28       1092.54        38.77 o
 -10   9  12         12.57         19.37        22.52 o
  -9   9  12        782.27        777.39        25.90 o
  -8   9  12        243.25        242.80        14.04 o
  -7   9  12       1443.27       1422.36        28.53 o
  -6   9  12         98.87        102.15         5.93 o
  -5   9  12          8.27          9.27         3.85 o
  -4   9  12        664.84        680.16        13.33 o
  -3   9  12        306.72        307.48        10.60 o
  -2   9  12        213.63        218.77         8.16 o
  -1   9  12         77.68         99.36         7.81 o
   0   9  12       1890.49       1886.60        32.90 o
   1   9  12        100.30        117.22         9.56 o
   2   9  12        344.45        396.42        19.50 o
   3   9  12        801.85        767.50        20.91 o
   4   9  12       1713.48       1615.51        35.85 o
   5   9  12        649.92        648.13        20.68 o
   6   9  12         29.91         24.67         7.70 o
   7   9  12       2051.41       1967.20        56.68 o
   8   9  12        204.89        204.55        19.77 o
 -10  10  12          0.78          0.80        21.03 o
  -9  10  12        935.97        937.93        30.06 o
  -8  10  12         31.39         32.00         7.78 o
  -7  10  12         23.13         23.92         5.34 o
  -6  10  12         34.65         46.11         6.66 o
  -5  10  12       3438.79       3376.22        47.35 o
  -4  10  12        282.09        312.22        14.84 o
  -3  10  12        803.23        796.53        17.16 o
  -2  10  12        132.52        128.83         7.27 o
  -1  10  12       2710.97       2672.07        39.62 o
   0  10  12        454.34        494.04        16.75 o
   1  10  12        789.98        823.41        21.41 o
   2  10  12          5.88          4.22         5.91 o
   3  10  12       2232.92       2249.43        47.90 o
   4  10  12         39.43         31.75         7.43 o
   5  10  12        138.62        152.33        12.11 o
   6  10  12        145.75        148.25        13.89 o
   7  10  12         16.86         12.61         7.93 o
  -9  11  12       1332.83       1264.91        37.85 o
  -8  11  12         20.46         35.86         8.40 o
  -7  11  12        960.77        966.69        20.41 o
  -6  11  12          7.96         14.46         4.11 o
  -5  11  12         22.60         26.45         4.98 o
  -4  11  12          0.66          2.46         3.89 o
  -3  11  12        366.64        352.70        12.02 o
  -2  11  12          6.91          9.94         4.08 o
  -1  11  12         51.17         56.00         6.47 o
   0  11  12        102.66        112.62         9.35 o
   1  11  12         10.97         11.93         6.19 o
   2  11  12         36.79         43.25         8.29 o
   3  11  12       1859.66       1896.78        35.50 o
   4  11  12         47.58         60.13         8.42 o
   5  11  12        394.00        375.12        18.22 o
   6  11  12        159.52        132.21        15.51 o
   7  11  12       3315.71       3309.34        67.05 o
  -9  12  12        632.87        611.49        35.43 o
  -8  12  12       1021.57        983.63        22.30 o
  -7  12  12        195.54        218.54        11.52 o
  -6  12  12          8.61         15.65         4.53 o
  -5  12  12       1018.70        992.32        19.61 o
  -4  12  12        873.98        868.55        19.64 o
  -3  12  12        142.07        156.55         8.37 o
  -2  12  12          7.40          6.99         4.19 o
  -1  12  12        780.55        794.52        19.14 o
   0  12  12         39.01         57.78         7.51 o
   1  12  12       1036.98       1042.17        36.62 o
   2  12  12        620.24        612.32        24.87 o
   3  12  12        957.83        959.61        22.87 o
   4  12  12        171.19        167.18        13.10 o
   5  12  12        349.21        341.10        23.75 o
   6  12  12        220.87        212.29        14.30 o
   7  12  12         71.95         44.94        10.20 o
  -8  13  12          3.16          9.21         5.20 o
  -7  13  12          3.50          3.30         5.01 o
  -6  13  12        271.15        292.71        14.52 o
  -5  13  12         76.55         85.91         8.66 o
  -4  13  12       2405.59       2396.96        39.87 o
  -3  13  12          0.54          2.22         3.65 o
  -2  13  12        114.21        118.94         8.92 o
  -1  13  12         10.73          9.94         4.99 o
   0  13  12       2803.68       2776.36        47.67 o
   1  13  12          4.51          2.33         6.27 o
   2  13  12        260.16        276.69        18.29 o
   3  13  12         90.17         80.40        10.59 o
   4  13  12       1888.89       1874.47        40.72 o
   5  13  12        269.31        258.01        21.23 o
   6  13  12         11.61          7.31         8.22 o
  -8  14  12       1337.49       1384.91        34.65 o
  -7  14  12        227.11        238.08        14.18 o
  -6  14  12         15.24         17.14         4.87 o
  -5  14  12        636.36        628.88        18.71 o
  -4  14  12        746.21        703.22        22.94 o
  -3  14  12        693.07        736.30        17.55 o
  -2  14  12         21.80         20.65         5.48 o
  -1  14  12        179.05        190.79        11.11 o
   0  14  12          0.66          0.34         5.71 o
   1  14  12          4.92         -1.13         7.03 o
   2  14  12       1181.63       1206.27        37.48 o
   3  14  12        118.65        133.95        17.12 o
   4  14  12        747.07        725.69        25.13 o
   5  14  12          4.14          0.93         7.89 o
   6  14  12       1011.47        929.46        76.36 o
  -7  15  12        209.78        203.33        19.00 o
  -6  15  12         62.92         67.12         7.64 o
  -5  15  12         64.88         57.18         7.89 o
  -4  15  12        681.33        670.24        23.24 o
  -3  15  12        431.63        461.54        15.21 o
  -2  15  12       1256.91       1350.53        28.34 o
  -1  15  12        490.20        511.13        18.89 o
   0  15  12        768.30        804.39        30.14 o
   1  15  12        111.84        134.49        24.40 o
   2  15  12       1919.46       1920.36        49.11 o
   3  15  12        931.16        884.34        34.50 o
   4  15  12        190.11        192.76        15.29 o
   5  15  12         64.34         76.56        11.93 o
  -6  16  12       1238.74       1214.20        31.86 o
  -5  16  12        841.29        845.20        25.47 o
  -4  16  12        125.12        132.88        12.59 o
  -3  16  12        193.10        189.06        12.10 o
  -2  16  12        554.11        558.10        18.99 o
  -1  16  12       1151.51       1171.39        40.13 o
   0  16  12        205.00        204.67        16.08 o
   1  16  12        322.57        379.59        24.18 o
   2  16  12          2.51         -0.45         8.98 o
   3  16  12       1592.85       1636.57        65.50 o
   4  16  12        675.62        626.66        62.43 o
  -5  17  12        140.95        154.32        13.34 o
  -4  17  12         21.22         20.04         7.49 o
  -3  17  12         58.70         53.57         7.85 o
  -2  17  12        371.61        391.20        20.18 o
  -1  17  12         93.78        109.45        12.39 o
   0  17  12         69.99         56.35        11.00 o
   1  17  12        123.22        147.32        21.37 o
   2  17  12        885.40        890.93        40.91 o
   3  17  12        533.91        700.15        46.88 o
  -3  18  12       1956.14       2036.38        55.47 o
  -2  18  12        222.22        244.40        21.52 o
  -1  18  12         10.39         25.82        12.02 o
   0  18  12        284.67        317.85        49.30 o
   1  18  12       1468.53       1557.00        58.92 o
  -7   0  13       1467.75       1391.23        67.28 o
  -5   0  13      13023.35      12745.75       475.46 o
  -3   0  13         87.18         97.88        10.21 o
  -1   0  13       2621.44       2551.67        48.17 o
   1   0  13        177.00        183.60        12.40 o
   3   0  13        881.55        940.37        27.21 o
   5   0  13        331.56        327.76        16.68 o
   7   0  13         83.92         91.34        12.44 o
 -10   1  13        317.01        283.53        65.09 o
  -9   1  13        273.30        215.94        56.96 o
  -8   1  13        715.87        662.20        93.26 o
  -7   1  13        948.48        889.10        39.39 o
  -6   1  13        291.69        292.94         8.53 o
  -5   1  13          7.06         15.10         5.90 o
  -4   1  13         36.07         25.11         4.38 o
  -3   1  13        293.16        289.50        10.73 o
  -2   1  13          1.62          4.05         2.80 o
  -1   1  13       1154.19       1174.83        20.32 o
   0   1  13       1013.31        996.73        17.02 o
   1   1  13          3.08          7.26         3.80 o
   2   1  13        245.07        246.73        11.73 o
   3   1  13       2107.07       2115.88        31.83 o
   4   1  13        556.24        549.65        13.27 o
   5   1  13        641.26        635.10        15.96 o
   6   1  13        347.55        353.16        15.16 o
   7   1  13       1931.60       1931.36        34.15 o
   8   1  13         13.21          5.61         8.56 o
 -10   2  13        141.17        110.16        49.45 o
  -9   2  13        564.86        525.63        71.04 o
  -8   2  13       1566.35       1707.91        85.38 o
  -7   2  13        964.07        932.38        26.46 o
  -6   2  13        208.89        221.84         9.06 o
  -5   2  13        157.13        176.55         8.76 o
  -4   2  13        247.45        238.31         9.68 o
  -3   2  13        341.83        335.98        10.04 o
  -2   2  13        753.10        753.90        14.55 o
  -1   2  13        426.70        427.83        12.00 o
   0   2  13         21.11         22.52         4.24 o
   1   2  13        912.86        940.75        18.51 o
   2   2  13        846.54        905.79        19.18 o
   3   2  13        144.59        150.98         9.71 o
   4   2  13        514.58        518.78        14.37 o
   5   2  13          0.07          2.51         4.47 o
   6   2  13       1036.25       1047.23        23.22 o
   7   2  13          5.45          5.16         6.08 o
   8   2  13        695.39        689.31        29.13 o
 -10   3  13         27.46         48.19        42.56 o
  -9   3  13          0.21          4.11         6.69 o
  -8   3  13       1045.05       1027.25        30.33 o
  -7   3  13         18.10         22.38         6.97 o
  -6   3  13       1666.78       1645.40        30.90 o
  -5   3  13        163.11        148.90         8.90 o
  -4   3  13       5011.31       4864.61        63.14 o
  -3   3  13        538.06        531.36        13.24 o
  -2   3  13        167.51        166.52         7.51 o
  -1   3  13        392.21        399.23        11.68 o
   0   3  13       2335.46       2379.02        33.68 o
   1   3  13          4.94          8.14         4.04 o
   2   3  13          2.83          0.96         4.15 o
   3   3  13          8.60          6.86         5.06 o
   4   3  13       1090.48       1105.62        22.09 o
   5   3  13        818.42        834.65        20.80 o
   6   3  13        410.39        402.19        29.70 o
   7   3  13          5.18          5.20         6.33 o
   8   3  13        249.43        249.30        18.92 o
 -10   4  13        405.39        353.01        76.36 o
  -9   4  13       1195.07       1136.56        63.84 o
  -8   4  13        479.93        493.25        36.60 o
  -7   4  13        398.33        401.66        28.84 o
  -6   4  13        151.04        152.43         7.94 o
  -5   4  13       1167.76       1160.86        25.09 o
  -4   4  13        153.43        135.65        11.87 o
  -3   4  13        122.44        124.23         8.23 o
  -2   4  13        218.74        223.89         9.29 o
  -1   4  13       1152.44       1192.27        26.24 o
   0   4  13       1052.70       1040.13        20.21 o
   1   4  13        200.48        215.63        11.05 o
   2   4  13       1022.87        994.62        21.86 o
   3   4  13        508.55        504.88        22.56 o
   4   4  13       1728.89       1767.76        39.06 o
   5   4  13         37.10         40.65         6.76 o
   6   4  13       1001.24        975.06        25.15 o
   7   4  13         96.46        105.97        11.22 o
   8   4  13        616.34        612.66        27.57 o
 -10   5  13         12.16         53.20        40.68 o
  -9   5  13        253.38        219.07        61.34 o
  -8   5  13        359.57        339.17        24.64 o
  -7   5  13        521.90        498.25        23.75 o
  -6   5  13       1924.73       1904.35        32.78 o
  -5   5  13        390.15        390.55        12.75 o
  -4   5  13        802.55        812.45        21.56 o
  -3   5  13         65.73         65.83         4.57 o
  -2   5  13       2276.88       2261.53        32.71 o
  -1   5  13       1095.15       1099.38        21.82 o
   0   5  13        954.43        955.57        26.51 o
   1   5  13         89.50        101.83         7.96 o
   2   5  13        880.16        875.11        20.63 o
   3   5  13       1882.05       1861.33        38.33 o
   4   5  13        112.31         95.49         8.07 o
   5   5  13         71.28         56.21         7.55 o
   6   5  13        661.37        716.61        23.43 o
   7   5  13       2094.00       2107.11        48.39 o
  -9   6  13        514.76        488.11        25.24 o
  -8   6  13        440.57        439.16        16.98 o
  -7   6  13        797.93        790.51        22.08 o
  -6   6  13       1832.10       1759.19        62.79 o
  -5   6  13       1577.98       1541.84        28.52 o
  -4   6  13        134.70        138.10         7.55 o
  -3   6  13        608.05        586.24        12.99 o
  -2   6  13        604.09        605.90        20.24 o
  -1   6  13       1763.23       1751.12        29.32 o
[truncated: 23,348 more chars]
