# Supplementary material for: Crystal structures of [Cu(phen)(H2O)3(MF6)]·H2O (M = Ti, Zr, Hf) and [Cu(phen)(H2O)2F]2[HfF6]·H2O
Source: Acta Crystallogr E Crystallogr Commun. 2021 Jan 26;77(Pt 2):165–70. doi: 10.1107/S2056989021000645 (PMC7869530; doi:10.1107/S2056989021000645)
Supplement: Supplementary file 4 [file e-77-00165-IIIsup4.hkl]

#
# h,k,l, Fc-squared, Fo-squared, sigma(Fo-squared), status flag
#
data_III
_shelx_title ' work_a.res in P2(1)/n'
_shelx_refln_list_code          4
_shelx_F_calc_maximum      360.32
_exptl_crystal_F_000      1156.00
_reflns_d_resolution_high  0.5989

loop_
 _space_group_symop_operation_xyz
 'x, y, z'
 '-x+1/2, y+1/2, -z+1/2'
 '-x, -y, -z'
 'x-1/2, -y-1/2, z-1/2'

_cell_length_a     9.9411
_cell_length_b    17.2733
_cell_length_c     9.9972
_cell_angle_alpha  90.000
_cell_angle_beta   95.116
_cell_angle_gamma  90.000

_shelx_F_squared_multiplier     1.000

loop_
 _refln_index_h
 _refln_index_k
 _refln_index_l
 _refln_F_squared_calc
 _refln_F_squared_meas
 _refln_F_squared_sigma
 _refln_observed_status
   2   0   0      39147.51      41624.43      1231.22 o
   4   0   0      37546.56      34759.19       743.76 o
   6   0   0         96.13        173.14        45.68 o
   8   0   0       6171.55       6010.04       201.01 o
  10   0   0        120.13        147.59        28.11 o
  12   0   0         75.25         94.18        18.89 o
  14   0   0       4627.96       4731.85       126.22 o
  16   0   0       4848.00       4975.19        90.62 o
   1   1   0       6155.21       6294.47       107.91 o
   2   1   0       3553.62       3640.74        56.04 o
   3   1   0       5477.24       5422.14        83.28 o
   4   1   0      23344.88      23600.04       406.78 o
   5   1   0      15286.84      15811.30       333.44 o
   6   1   0      10179.41      10284.81       159.68 o
   7   1   0        211.56        202.24        22.32 o
   8   1   0      22710.04      22190.56       468.65 o
   9   1   0        715.61        675.14        33.79 o
  10   1   0      11337.20      10980.12       249.48 o
  11   1   0        711.58        725.63        22.37 o
  12   1   0      17662.99      17566.04       268.13 o
  13   1   0          3.55          7.07        11.21 o
  14   1   0       2155.48       2069.48        50.23 o
  15   1   0       1346.81       1358.09        30.68 o
  16   1   0       4142.44       4179.37        50.02 o
   0   2   0      12828.12      12560.80       225.55 o
   1   2   0       7081.16       6912.84        91.65 o
   2   2   0      16941.99      17699.48       239.85 o
   3   2   0      10666.09      10412.57       154.96 o
   4   2   0      13704.33      13676.43       203.63 o
   5   2   0        437.04        526.50        18.35 o
   6   2   0       3960.89       3989.91        83.08 o
   7   2   0      30843.84      29875.62       440.94 o
   8   2   0       1218.92       1188.24        43.23 o
   9   2   0       3494.56       3482.16        93.92 o
  10   2   0          6.83         23.82        10.69 o
  11   2   0      14477.03      14470.90       200.65 o
  12   2   0        398.78        374.00        21.10 o
  13   2   0       2279.48       2237.52        51.08 o
  14   2   0        307.68        295.35        21.03 o
  15   2   0       2250.70       2258.20        41.75 o
  16   2   0       1540.30       1549.11        27.36 o
   2   3   0       2042.35       1948.60        27.15 o
   3   3   0      17157.80      16474.17       272.79 o
   4   3   0        237.24        300.22        14.11 o
   5   3   0      22715.75      21440.31       366.27 o
   6   3   0        454.23        404.52        17.54 o
   7   3   0        843.30        919.24        52.01 o
   8   3   0        122.92        142.03        16.90 o
   9   3   0       1918.97       1957.75        62.62 o
  10   3   0       2279.71       2407.79        58.54 o
  11   3   0       3516.93       3521.87        74.99 o
  12   3   0        270.68        260.44        17.51 o
  13   3   0         58.00         86.00        13.87 o
  14   3   0        867.48        812.33        33.25 o
  15   3   0       4078.09       4138.92        63.67 o
  16   3   0         72.67         58.55         9.41 o
   0   4   0      14350.14      13431.01       197.83 o
   1   4   0         92.53        147.38         6.14 o
   2   4   0        154.09        192.66         6.18 o
   3   4   0      16036.25      15635.98       206.31 o
   4   4   0      21210.17      21710.75       319.43 o
   5   4   0      25048.79      26266.22       447.74 o
   6   4   0        991.46        922.26        28.00 o
   7   4   0      25724.97      25752.41       382.95 o
   8   4   0       1999.29       1926.84        59.64 o
   9   4   0      23743.51      23251.71       494.49 o
  10   4   0        122.00        114.17        12.06 o
  11   4   0      17741.55      17805.95       241.14 o
  12   4   0         30.79         22.64         9.92 o
  13   4   0       7800.18       7776.08       131.07 o
  14   4   0        482.83        485.08        38.55 o
  15   4   0       2625.48       2696.16        46.93 o
  16   4   0        296.36        303.19        13.17 o
   1   5   0      71221.12      70050.43       731.27 o
   2   5   0       8214.42       8473.63       154.43 o
   3   5   0      14946.01      14185.55       255.43 o
   4   5   0      12252.83      12235.83       185.35 o
   5   5   0      12571.72      12673.33       193.96 o
   6   5   0       8272.34       8182.95       132.08 o
   7   5   0       8314.45       8027.09       132.89 o
   8   5   0      16418.47      16277.31       361.18 o
   9   5   0          4.65          2.96         9.30 o
  10   5   0       2698.44       2827.17        50.80 o
  11   5   0        145.25        137.93        12.29 o
  12   5   0      10035.35      10010.36       143.94 o
  13   5   0       2621.04       2558.33        50.15 o
  14   5   0       1335.46       1294.07        40.22 o
  15   5   0       1375.13       1368.99        31.25 o
  16   5   0       2249.34       2173.40        33.43 o
   0   6   0      47153.38      43728.81      1359.21 o
   1   6   0        123.12        110.91         8.69 o
   2   6   0      22946.86      22374.61       247.94 o
   3   6   0       7337.19       7305.70       102.70 o
   4   6   0      30556.74      29830.48       438.83 o
   5   6   0       5129.58       4889.60        83.22 o
   6   6   0       9385.72       9525.62       151.94 o
   7   6   0        950.94        959.49        32.23 o
   8   6   0       1130.55       1089.51        42.74 o
   9   6   0      10997.07      11377.68       206.62 o
  10   6   0        460.04        436.86        16.78 o
  11   6   0       2559.15       2637.56        48.39 o
  12   6   0        295.46        324.74        17.92 o
  13   6   0       1391.88       1403.07        35.56 o
  14   6   0        764.86        659.74        32.30 o
  15   6   0        767.48        769.75        25.49 o
  16   6   0       1930.99       1924.43        33.02 o
   1   7   0       1003.37       1050.91        16.65 o
   2   7   0       2169.03       2119.66        32.73 o
   3   7   0       1057.48       1090.56        23.07 o
   4   7   0       4877.92       4873.26        82.18 o
   5   7   0         10.09         30.96         6.70 o
   6   7   0      32706.51      34148.68       503.32 o
   7   7   0       3633.93       3676.79       134.94 o
   8   7   0      14648.49      14659.92       320.55 o
   9   7   0       2923.62       2922.53        67.24 o
  10   7   0      23354.28      23182.60       263.54 o
  11   7   0        173.94        190.32        13.95 o
  12   7   0       6221.35       6262.33        96.93 o
  13   7   0        185.35        173.52        15.79 o
  14   7   0       3908.75       3898.05        64.45 o
  15   7   0        641.27        647.33        20.90 o
  16   7   0        967.87        968.20        24.40 o
   0   8   0      35995.02      36388.26       538.94 o
   1   8   0       1907.73       2124.05        31.62 o
   2   8   0      75188.80      72169.70       963.77 o
   3   8   0       9312.14       9504.30       133.36 o
   4   8   0       3565.09       3666.33        59.29 o
   5   8   0       3502.00       3315.56        62.47 o
   6   8   0      13159.76      13046.50       206.80 o
   7   8   0       7022.56       7327.01       240.37 o
   8   8   0        110.54        174.45        15.50 o
   9   8   0       1118.43       1131.91        42.52 o
  10   8   0        673.22        653.44        18.88 o
  11   8   0       4317.39       4289.50        70.65 o
  12   8   0       1698.77       1701.37        38.70 o
  13   8   0       1327.12       1307.57        35.44 o
  14   8   0       2543.64       2605.73        61.71 o
  15   8   0       2223.81       2170.48        45.52 o
   1   9   0      53384.45      52642.27       640.29 o
   2   9   0         36.93        169.38        48.54 o
   3   9   0      27560.51      27771.87       367.42 o
   4   9   0        335.23        371.94        14.63 o
   5   9   0       6165.94       6231.32       105.86 o
   6   9   0       5169.16       4967.25       355.56 o
   7   9   0       2905.78       2958.64       116.67 o
   8   9   0       4167.40       4085.78       104.24 o
   9   9   0        258.66        274.08        17.15 o
  10   9   0      10882.50      10894.64       141.60 o
  11   9   0        428.87        403.48        19.08 o
  12   9   0       1079.24       1050.38        30.51 o
  13   9   0       2191.20       2184.81        47.12 o
  14   9   0       4219.24       4219.80        60.63 o
  15   9   0        954.65        978.82        22.23 o
   0  10   0       2968.87       3263.58        70.42 o
   1  10   0      15764.74      15836.53       196.88 o
   2  10   0       8026.59       8282.03       119.88 o
   3  10   0         37.70         89.35         8.47 o
   4  10   0       1014.65        976.21        25.08 o
   5  10   0      32968.70      33213.35       567.97 o
   6  10   0       3287.81       3374.71       126.51 o
   7  10   0      10982.47      11301.97       249.91 o
   8  10   0         10.02          5.75        10.80 o
   9  10   0      22582.89      22684.45       278.67 o
  10  10   0         30.96         48.05         9.72 o
  11  10   0       8127.49       8022.62       119.68 o
  12  10   0        112.05        122.15        18.37 o
  13  10   0       7723.67       7811.94       145.87 o
  14  10   0         12.91         14.00         9.49 o
  15  10   0       2035.19       1958.05        54.31 o
   1  11   0      20434.28      20298.07       250.06 o
   2  11   0        442.45        487.52        24.15 o
   3  11   0      45092.65      45542.09       600.11 o
   4  11   0       1802.31       1780.35        47.37 o
   5  11   0       9363.90       9241.24       293.78 o
   6  11   0       2167.51       2174.28        92.77 o
   7  11   0      11040.01      10983.64       197.36 o
   8  11   0        489.30        547.51        26.56 o
   9  11   0        290.11        330.20        14.71 o
  10  11   0        655.56        692.36        29.26 o
  11  11   0         48.47         85.03        13.70 o
  12  11   0         11.75         16.40        11.81 o
  13  11   0       2887.49       2986.66        59.87 o
  14  11   0        489.29        478.16        18.41 o
  15  11   0       1411.77       1443.28        37.87 o
   0  12   0       1412.30       1661.30        45.50 o
   1  12   0       1529.44       1440.07        29.49 o
   2  12   0      32340.49      32152.99       389.45 o
   3  12   0        487.35        539.36        21.87 o
   4  12   0        650.86        687.37        44.98 o
   5  12   0      10158.61      10140.86       321.90 o
   6  12   0       8018.12       7968.29       148.98 o
   7  12   0       5286.79       5260.92       103.96 o
   8  12   0         35.66         67.70         9.36 o
   9  12   0      15549.41      15670.24       183.79 o
  10  12   0       1427.63       1377.53        33.80 o
  11  12   0       4793.67       4803.29        80.33 o
  12  12   0       1006.48       1044.56        32.49 o
  13  12   0       3879.67       3834.14        80.15 o
  14  12   0        808.77        797.65        24.97 o
  15  12   0        961.28        938.01        23.51 o
   1  13   0       5208.36       5385.10        90.30 o
   2  13   0       3481.50       3583.36        82.12 o
   3  13   0        693.17        708.31        46.39 o
   4  13   0       9184.68       8686.14       279.73 o
   5  13   0        267.13        296.95        19.37 o
   6  13   0      22859.88      22544.19       388.14 o
   7  13   0        627.22        611.42        22.76 o
   8  13   0       8017.17       7961.52       116.02 o
   9  13   0        411.94        427.95        17.81 o
  10  13   0      17618.98      17595.33       220.63 o
  11  13   0         44.18         41.82        10.89 o
  12  13   0       2744.84       2752.18        50.10 o
  13  13   0        115.82        123.94        14.29 o
  14  13   0       6097.68       6194.88        79.27 o
   0  14   0       4294.15       4518.78       160.25 o
   1  14   0       3717.43       3693.20        96.41 o
   2  14   0      31283.76      32598.26       961.33 o
   3  14   0       2580.90       2521.21        71.48 o
   4  14   0      19133.60      18576.93       322.15 o
   5  14   0       1042.61       1110.59        33.69 o
   6  14   0      15820.16      15756.61       277.75 o
   7  14   0        355.69        367.48        15.96 o
   8  14   0        511.52        539.89        20.01 o
   9  14   0        830.24        890.26        24.46 o
  10  14   0         21.79         31.78        10.31 o
  11  14   0         17.15         27.66        10.81 o
  12  14   0        840.61        914.56        28.51 o
  13  14   0        140.93        162.52        15.48 o
  14  14   0       1908.04       1915.28        37.92 o
   1  15   0       1290.49       1300.83        31.88 o
   2  15   0        554.71        560.82        23.15 o
   3  15   0       4789.43       4944.33        98.39 o
   4  15   0       2169.86       2060.40        61.83 o
   5  15   0        620.44        676.98        27.11 o
   6  15   0      12218.53      12029.27       155.04 o
   7  15   0       2491.67       2586.64        41.20 o
   8  15   0      19170.02      19143.79       238.32 o
   9  15   0          0.89         10.48         9.40 o
  10  15   0       8836.91       8800.62       120.46 o
  11  15   0        507.62        491.09        21.67 o
  12  15   0       5122.54       5172.88        83.89 o
  13  15   0       1138.14       1156.57        30.76 o
  14  15   0       2185.22       2204.50        39.01 o
   0  16   0       9295.01       9636.19       217.10 o
   1  16   0       2630.26       2726.25        54.22 o
   2  16   0       4870.41       4872.56        97.87 o
   3  16   0       1078.23       1113.63        35.27 o
   4  16   0       9601.80       9631.29       177.94 o
   5  16   0      10052.32       9902.91       147.92 o
   6  16   0        544.23        512.51        17.44 o
   7  16   0       6697.51       6542.96        88.01 o
   8  16   0       2686.78       2715.35        47.75 o
   9  16   0       8567.14       8403.51       115.49 o
  10  16   0         68.01         69.06        12.37 o
  11  16   0       3909.51       3896.96        69.88 o
  12  16   0         69.34         76.40        12.63 o
  13  16   0       3049.88       3032.07        58.43 o
   1  17   0      18762.52      19115.06       290.06 o
   2  17   0        461.99        474.32        24.26 o
   3  17   0      16223.09      15887.00       245.70 o
   4  17   0        967.81        958.04        25.44 o
   5  17   0       6922.70       6760.21        87.08 o
   6  17   0         71.92         87.22         9.90 o
   7  17   0       1502.00       1449.88        32.18 o
   8  17   0       1566.44       1477.04        33.55 o
   9  17   0        532.51        531.26        22.12 o
  10  17   0         36.12         43.97        12.35 o
  11  17   0         68.09         64.33        12.26 o
  12  17   0        442.33        475.75        19.57 o
  13  17   0       1478.01       1484.23        30.98 o
   0  18   0        221.16        259.91        19.74 o
   1  18   0        271.26        323.91        16.97 o
   2  18   0       3772.21       3786.78        63.82 o
   3  18   0       6522.44       6425.29        89.77 o
   4  18   0        151.12        188.20        13.53 o
   5  18   0       4259.77       4159.10        59.74 o
   6  18   0       1005.13       1024.93        25.25 o
   7  18   0      10328.47      10149.98       136.07 o
   8  18   0         37.66         39.26        11.01 o
   9  18   0       8544.10       8505.16       118.84 o
  10  18   0        360.70        335.78        23.57 o
  11  18   0       5153.50       5246.80        75.39 o
  12  18   0        235.42        236.40        14.11 o
   1  19   0       8654.40       8745.07       101.77 o
   2  19   0         91.04        114.10        10.55 o
   3  19   0       8269.02       8265.23        97.13 o
   4  19   0       1712.50       1659.56        30.03 o
   5  19   0       4867.70       4848.59        68.26 o
   6  19   0       2069.29       2038.85        40.59 o
   7  19   0        480.09        448.87        20.94 o
   8  19   0       5502.80       5405.75        87.38 o
   9  19   0        977.21       1004.83        30.43 o
  10  19   0       3524.94       3554.50        56.66 o
  11  19   0        430.90        458.42        27.39 o
  12  19   0       2292.97       2361.61        37.94 o
   0  20   0      17992.21      17607.18       311.90 o
   1  20   0         12.78         38.91        10.53 o
   2  20   0       9185.07       9144.45       122.50 o
   3  20   0       3661.40       3750.23        59.94 o
   4  20   0      12052.37      11916.36       155.79 o
   5  20   0        233.28        231.06        15.96 o
   6  20   0       1840.93       1846.50        39.15 o
   7  20   0       4092.31       4113.15        67.55 o
   8  20   0       1819.91       1844.91        41.01 o
   9  20   0        304.55        306.94        17.59 o
  10  20   0         57.80         70.63        12.71 o
  11  20   0       1568.48       1548.20        44.69 o
   1  21   0         79.39        102.31        16.19 o
   2  21   0       1246.01       1270.24        30.41 o
   3  21   0          0.73         15.98        10.08 o
   4  21   0       7272.28       7287.77        95.24 o
   5  21   0        106.43        114.45        12.42 o
   6  21   0       3458.01       3370.98        58.65 o
   7  21   0         29.85         31.63        12.89 o
   8  21   0      10972.53      10838.71       148.39 o
   9  21   0         14.37         18.14        10.13 o
  10  21   0       3539.82       3488.90        59.04 o
  11  21   0        123.72        121.36        12.25 o
   0  22   0      12045.34      11783.61       250.04 o
   1  22   0        623.14        692.47        23.55 o
   2  22   0       2840.13       2848.81        50.24 o
   3  22   0       1481.42       1503.28        34.76 o
   4  22   0       8439.24       8408.77       116.95 o
   5  22   0         57.53         63.79        11.80 o
   6  22   0        321.34        348.08        18.80 o
   7  22   0       2811.41       2788.84        53.52 o
   8  22   0       1842.39       1901.68        37.26 o
   9  22   0       1180.09       1229.00        35.13 o
  10  22   0          3.00          8.01        11.05 o
   1  23   0       5537.50       5470.75        81.85 o
   2  23   0        550.25        531.86        21.89 o
   3  23   0       5738.91       5768.18        86.42 o
   4  23   0       1683.10       1697.26        38.68 o
   5  23   0       5771.60       5839.91        88.63 o
   6  23   0       2337.30       2330.81        49.42 o
   7  23   0        488.26        503.04        18.40 o
   8  23   0       2228.88       2201.03        38.28 o
   9  23   0        529.72        505.99        19.99 o
   0  24   0         16.61         52.08        17.57 o
   1  24   0        215.22        277.24        17.85 o
   2  24   0       1595.85       1631.87        37.46 o
   3  24   0       3843.78       3824.50        64.41 o
   4  24   0          0.69         14.86        12.27 o
   5  24   0       1802.80       1825.25        37.24 o
   6  24   0        313.50        365.41        15.96 o
   7  24   0      10085.27      10207.26       120.11 o
   8  24   0        167.32        186.62        13.76 o
   9  24   0       5227.66       5384.58        62.38 o
   1  25   0       8608.11       8436.39       118.49 o
   2  25   0         16.35         38.40        12.75 o
   3  25   0       5610.46       5718.20        79.30 o
   4  25   0       1003.79        942.72        23.94 o
   5  25   0       3113.46       3192.30        47.90 o
   6  25   0          4.03          8.10         9.52 o
   7  25   0       1209.09       1257.00        30.11 o
   8  25   0        638.64        650.61        18.15 o
   0  26   0       7586.37       7540.41       142.81 o
   1  26   0        308.07        340.59        15.40 o
   2  26   0       1553.27       1514.07        29.84 o
   3  26   0        476.31        521.95        18.88 o
   4  26   0       2904.23       2943.16        45.08 o
   5  26   0       2287.01       2334.27        35.34 o
   6  26   0        160.66        160.20        12.13 o
   7  26   0       1171.70       1202.01        25.68 o
   1  27   0        744.44        723.57        23.16 o
   2  27   0        205.41        241.44        12.91 o
   3  27   0       1290.93       1346.64        25.81 o
   4  27   0       2014.23       2044.48        32.90 o
   5  27   0        211.52        218.25        11.80 o
   0  28   0       6746.26       6675.01       104.91 o
   1  28   0        344.56        361.46        14.64 o
   2  28   0       8057.45       8063.68        83.20 o
   3  28   0        245.83        270.00        13.18 o
 -15   0   1       6553.74       6764.69       170.44 o
 -13   0   1      14481.74      14191.45       314.08 o
 -11   0   1      11913.54      11701.97       300.04 o
  -9   0   1      14052.47      13993.35       434.35 o
  -7   0   1        511.79        518.04        26.78 o
  -5   0   1      47504.63      46574.33       997.79 o
  -3   0   1       7750.70       8101.39       244.58 o
  -1   0   1       3882.07       3830.00       113.86 o
   3   0   1       2353.03       2401.43        46.24 o
   5   0   1      78812.28      76890.98      1615.95 o
   7   0   1       6223.89       6468.97       309.88 o
   9   0   1      23395.94      22863.64       687.37 o
  11   0   1       9280.28       9013.93       204.24 o
  13   0   1       7511.69       7559.77       180.38 o
  15   0   1        564.92        521.19        34.76 o
 -16   1   1        723.03        693.52        22.54 o
 -15   1   1        170.31        189.77        19.79 o
 -14   1   1       2771.81       2733.43        69.39 o
 -13   1   1        560.99        581.60        25.96 o
 -12   1   1        897.15        873.16        28.80 o
 -11   1   1       2945.35       2931.13        49.08 o
 -10   1   1       4126.25       4137.19       110.33 o
  -9   1   1        364.52        338.77        25.84 o
  -8   1   1         39.97         64.66        12.92 o
  -7   1   1      15212.90      14924.60       228.03 o
  -6   1   1       5113.45       4894.74        82.36 o
  -5   1   1      43273.35      44699.62       676.53 o
  -4   1   1          1.78         12.65         4.97 o
  -3   1   1     109583.81     105989.66      3319.82 o
  -2   1   1       3481.87       3736.12        66.81 o
  -1   1   1      62534.28      64642.70      1879.23 o
   0   1   1        644.85        664.60        10.69 o
   1   1   1      52735.97      50946.58       884.37 o
   2   1   1      22336.50      22549.06       304.19 o
   3   1   1      10576.96       9796.81       234.34 o
   4   1   1        267.61        231.32        13.39 o
   5   1   1        660.82        689.49        21.01 o
   6   1   1       8938.80       8750.92       142.43 o
   7   1   1       2438.03       2536.08        50.72 o
   8   1   1        764.91        780.00        33.79 o
   9   1   1       3915.66       3987.21        84.67 o
  10   1   1       4889.19       4804.90        88.36 o
  11   1   1        748.10        758.70        25.62 o
  12   1   1        707.28        698.63        26.13 o
  13   1   1       8469.05       8588.21       141.96 o
  14   1   1       2451.98       2441.59        56.19 o
  15   1   1       2454.54       2470.88        66.11 o
  16   1   1        135.41        135.95        10.57 o
 -16   2   1        600.26        593.88        20.91 o
 -15   2   1       3261.50       3216.65        60.41 o
 -14   2   1         16.49         16.25        13.11 o
 -13   2   1       4120.61       4048.13        77.49 o
 -12   2   1        409.89        434.02        38.45 o
 -11   2   1       6115.10       6150.49        88.80 o
 -10   2   1       2163.51       2257.82       102.19 o
  -9   2   1       4175.52       4172.40       175.00 o
  -8   2   1        296.21        306.74        50.60 o
  -7   2   1       3659.34       3543.90        65.29 o
  -6   2   1      56622.68      54147.27       930.50 o
  -5   2   1       3466.23       3319.32        99.80 o
  -4   2   1      25509.38      26777.12       565.46 o
  -3   2   1       1823.69       1875.58        46.68 o
  -2   2   1     107099.26      87368.59      2560.83 o
  -1   2   1       1674.73       1753.23        19.85 o
   0   2   1       5869.65       6067.58        63.36 o
   1   2   1      10877.01      10865.22       278.95 o
   2   2   1      55918.89      54742.81       875.39 o
   3   2   1        545.50        551.89        13.49 o
   4   2   1         91.97        147.51         8.20 o
   5   2   1      29674.35      28919.02       487.12 o
   6   2   1      12606.74      12268.88       216.39 o
   7   2   1      13336.61      12942.90       200.09 o
   8   2   1       2500.94       2411.06        69.07 o
   9   2   1       4277.13       4351.58       146.46 o
  10   2   1         28.20         41.48         8.92 o
  11   2   1       6326.97       6324.20        98.89 o
  12   2   1       7641.82       7590.63       125.97 o
  13   2   1       3125.86       3083.13        96.37 o
  14   2   1       4116.02       4097.95        80.10 o
  15   2   1        485.62        462.26        20.42 o
  16   2   1       3690.53       3714.74        53.78 o
 -16   3   1       1772.41       1750.46        35.08 o
 -15   3   1        380.60        407.65        25.72 o
 -14   3   1       9332.87       9276.36       154.44 o
 -13   3   1        376.22        375.17        22.06 o
 -12   3   1       7838.21       7857.76       130.19 o
 -11   3   1         93.23        111.06        12.65 o
 -10   3   1      26308.24      26190.70       674.20 o
  -9   3   1        215.86        240.44        22.86 o
  -8   3   1       5265.99       5248.49       127.72 o
  -7   3   1         62.42         83.86        11.02 o
  -6   3   1      22413.45      21981.76       786.40 o
  -5   3   1       1612.26       1623.41        38.83 o
  -4   3   1         17.24         47.54         9.55 o
  -3   3   1       6363.19       6284.94        96.44 o
  -2   3   1        210.26        326.92         8.82 o
  -1   3   1       3334.27       3381.16        37.00 o
   0   3   1      19795.54      19263.17       215.96 o
   1   3   1       4722.96       4595.47        57.58 o
   2   3   1      13564.79      12896.07       154.75 o
   3   3   1       2123.32       2167.10        34.17 o
   4   3   1      19905.23      19820.13       260.87 o
   5   3   1        132.49        185.06        12.03 o
   6   3   1      70721.95      68201.59      1166.30 o
   7   3   1        977.83        968.32        30.48 o
   8   3   1      15653.50      14999.41       324.52 o
   9   3   1       1811.71       1857.44        74.05 o
  10   3   1      27663.11      27817.08       369.55 o
  11   3   1       1054.59       1040.63        26.76 o
  12   3   1       4667.55       4582.12        83.09 o
  13   3   1          2.05         24.02        11.89 o
  14   3   1       2899.53       2843.03        62.34 o
  15   3   1       1148.82       1124.75        30.73 o
  16   3   1          8.03         21.94         8.50 o
 -16   4   1       1147.24       1100.55        28.16 o
 -15   4   1        735.46        765.81        27.34 o
 -14   4   1        326.60        359.00        25.16 o
 -13   4   1       1050.26       1012.72        33.87 o
 -12   4   1        194.25        233.57        15.16 o
 -11   4   1         96.03        102.54        10.88 o
 -10   4   1       3639.73       3596.61       122.51 o
  -9   4   1       4673.10       4751.88       121.26 o
  -8   4   1       5189.58       5207.58       127.23 o
  -7   4   1          0.46         16.97         7.82 o
  -6   4   1      36175.22      36507.47       616.14 o
  -5   4   1       4304.52       3996.16        83.56 o
  -4   4   1      66739.24      68145.77      1119.04 o
  -3   4   1       5523.08       5434.89        85.01 o
  -2   4   1      56325.09      54249.68       657.89 o
  -1   4   1       7412.39       7321.61        97.66 o
   0   4   1      44116.31      42551.47       448.97 o
   1   4   1      25477.83      25532.05       316.45 o
   2   4   1      18374.24      17486.47       209.72 o
   3   4   1       1712.47       1669.30        31.79 o
   4   4   1       4145.23       4183.12        70.08 o
   5   4   1       9950.71       9975.58       138.02 o
   6   4   1       2329.03       2431.26        43.14 o
   7   4   1        104.58        134.42        17.68 o
   8   4   1        861.40        938.37        95.58 o
   9   4   1        450.07        504.25        29.06 o
  10   4   1       3189.51       3296.30        56.98 o
  11   4   1         90.39        109.84        11.27 o
  12   4   1       4390.20       4317.45        71.26 o
  13   4   1        396.52        399.17        45.04 o
  14   4   1       4302.64       4366.49        84.33 o
  15   4   1        216.54        226.07        15.77 o
  16   4   1       4470.42       4561.09        55.47 o
 -16   5   1       4807.75       4799.79        68.54 o
 -15   5   1        335.60        290.86        24.43 o
 -14   5   1       4027.48       4038.51        83.39 o
 -13   5   1        828.40        844.59        31.10 o
 -12   5   1      11260.09      11127.19       158.16 o
 -11   5   1       3734.32       3783.19        62.59 o
 -10   5   1       6299.49       6357.45        96.58 o
  -9   5   1        368.12        378.14        27.83 o
  -8   5   1       9214.61       9309.74       211.21 o
  -7   5   1       9253.68       9256.66       172.75 o
  -6   5   1       2300.81       2382.01        48.41 o
  -5   5   1      15157.13      15272.25       386.26 o
  -4   5   1       1249.16       1227.13        48.12 o
  -3   5   1      22100.48      21789.36       286.67 o
  -2   5   1        346.94        363.96         8.76 o
  -1   5   1      26665.44      26387.09       297.04 o
   0   5   1       1794.80       1772.04        23.96 o
   1   5   1       5821.03       5737.74        79.54 o
   2   5   1        134.70        177.88         6.76 o
   3   5   1        833.65        727.24        16.45 o
   4   5   1      36039.98      35491.90       528.29 o
   5   5   1        122.66        170.11        11.33 o
   6   5   1      31206.25      31537.13       414.81 o
   7   5   1       1743.54       1749.07        40.78 o
   8   5   1      14921.29      15343.98       332.97 o
   9   5   1         38.81         73.20        15.90 o
  10   5   1       2278.66       2206.48        43.08 o
  11   5   1         48.49         61.62        10.25 o
  12   5   1       7006.58       7009.69       105.84 o
  13   5   1       5149.43       5216.02        94.68 o
  14   5   1       1410.85       1376.47        54.78 o
  15   5   1        875.31        888.74        28.06 o
  16   5   1        515.81        518.85        16.33 o
 -16   6   1        361.87        373.47        17.82 o
 -15   6   1       2197.37       2163.20        46.46 o
 -14   6   1        483.23        454.61        25.46 o
 -13   6   1       6718.27       6657.47       115.77 o
 -12   6   1        628.41        621.67        23.12 o
 -11   6   1      16151.49      16415.70       224.16 o
 -10   6   1        168.78        197.88        12.52 o
  -9   6   1      15352.67      15054.84       330.98 o
  -8   6   1       6929.86       6908.43       163.48 o
  -7   6   1      10730.10       9983.61       458.25 o
  -6   6   1       1239.07       1295.68        32.18 o
  -5   6   1      11017.05      11289.18       174.80 o
  -4   6   1      35788.90      35800.83       531.02 o
  -3   6   1        389.39        429.27        12.56 o
  -2   6   1         89.26        143.72        12.78 o
  -1   6   1        267.59        312.81        10.79 o
   0   6   1      13881.83      13041.61       147.31 o
   1   6   1      19018.48      19007.79       211.75 o
   2   6   1       5950.90       6659.30       131.97 o
   3   6   1      20034.82      20464.78       302.21 o
   4   6   1       9439.92       9019.40       162.30 o
   5   6   1      29451.33      28802.39       539.56 o
   6   6   1        389.14        403.12        16.99 o
   7   6   1      30176.11      29908.42       511.44 o
   8   6   1         56.47        102.63        15.90 o
   9   6   1      25627.38      25635.60       490.38 o
  10   6   1       2228.28       2145.19        42.46 o
  11   6   1       9522.58       9380.28       134.90 o
  12   6   1        296.25        274.52        16.68 o
  13   6   1       2310.85       2214.74        46.24 o
  14   6   1        433.20        389.18        21.53 o
  15   6   1        528.04        506.74        20.95 o
  16   6   1        584.67        548.05        16.82 o
 -16   7   1         33.47         42.72        11.88 o
 -15   7   1       1667.70       1686.83        65.20 o
 -14   7   1        611.81        589.99        28.91 o
 -13   7   1         86.87         86.22        14.93 o
 -12   7   1       1323.69       1299.33        33.03 o
 -11   7   1        305.51        335.77        17.08 o
 -10   7   1         29.00         45.98         7.94 o
  -9   7   1       6867.99       7240.72       139.19 o
  -8   7   1          4.78         14.06        15.46 o
  -7   7   1      13864.14      13998.98       428.73 o
  -6   7   1       6100.76       6365.57       107.43 o
  -5   7   1      55006.42      55678.70       822.05 o
  -4   7   1         66.45         64.87         7.13 o
  -3   7   1      41951.63      42940.42       607.92 o
  -2   7   1       1364.89       1357.39        21.37 o
  -1   7   1      59031.84      56169.48       644.92 o
   0   7   1        512.53        593.93        13.07 o
   1   7   1      29743.42      29754.17       400.09 o
   2   7   1      15190.77      15637.73       208.54 o
   3   7   1      17192.77      17693.65       264.25 o
   4   7   1         66.33         58.07         7.35 o
   5   7   1      13567.96      14035.05       247.78 o
   6   7   1        880.69        817.67        34.86 o
   7   7   1         18.72         29.00        10.03 o
   8   7   1       1380.98       1388.38        39.62 o
   9   7   1        607.95        677.42        28.31 o
  10   7   1        897.57        902.11        23.34 o
  11   7   1       6320.05       6389.24        97.30 o
  12   7   1        409.61        395.72        19.72 o
  13   7   1       5604.25       5661.13       109.05 o
  14   7   1        751.03        720.76        23.32 o
  15   7   1       7141.01       7109.30        91.57 o
 -15   8   1       7067.63       7174.74        94.74 o
 -14   8   1        172.54        162.42        18.96 o
 -13   8   1       6977.21       6840.79       106.74 o
 -12   8   1         12.19          7.08        10.30 o
 -11   8   1       9951.38      10074.24       144.45 o
 -10   8   1       4018.13       4097.50        57.35 o
  -9   8   1       2674.04       2809.48        65.75 o
  -8   8   1        811.49        775.78        50.60 o
  -7   8   1       9622.43       9841.45       312.06 o
  -6   8   1       3829.38       3975.01        84.75 o
  -5   8   1         48.44        133.35        16.84 o
  -4   8   1       4339.55       4366.38        68.19 o
  -3   8   1       8534.32       8317.42       117.87 o
  -2   8   1      15616.78      15429.50       222.93 o
  -1   8   1      20032.81      19566.71       219.31 o
   0   8   1       5414.86       5332.82        66.00 o
   1   8   1        549.87        651.60        14.74 o
   2   8   1        861.53        814.41        21.43 o
   3   8   1      42464.49      41055.25       608.57 o
   4   8   1        109.41        183.40        12.93 o
   5   8   1      15857.88      16303.30       287.00 o
   6   8   1       1169.60       1117.33        42.07 o
   7   8   1      27618.23      28252.64       592.79 o
   8   8   1         12.89         34.18        13.15 o
   9   8   1       4449.88       4634.99        74.61 o
  10   8   1        249.59        250.67        15.01 o
  11   8   1       9495.50       9587.29       138.54 o
  12   8   1       1201.78       1211.21        50.99 o
  13   8   1       4322.89       4173.76        95.80 o
  14   8   1        760.62        784.09        22.66 o
  15   8   1        599.77        622.42        18.71 o
 -15   9   1       1571.09       1510.51        31.85 o
 -14   9   1       3212.49       3188.46        59.67 o
 -13   9   1        178.74        169.14        16.03 o
 -12   9   1      10212.67      10127.04       147.47 o
 -11   9   1        228.39        230.63        17.02 o
 -10   9   1       5769.60       5815.52        76.91 o
  -9   9   1       4178.20       4222.58        76.32 o
  -8   9   1       9185.35       9527.07       213.64 o
  -7   9   1       1586.06       1487.05        71.69 o
  -6   9   1        787.01        700.02        43.58 o
  -5   9   1      17850.46      17678.96       269.31 o
  -4   9   1       4078.56       4157.51        66.67 o
  -3   9   1      17841.31      17920.69       241.73 o
  -2   9   1          7.28         51.01         6.20 o
  -1   9   1       8314.91       7802.11        94.27 o
   0   9   1       3352.10       3318.21        45.08 o
   1   9   1      25190.68      25484.30       284.07 o
   2   9   1      33662.24      33022.71       433.68 o
   3   9   1       5029.92       4902.96        84.63 o
   4   9   1      16749.12      16436.17       250.54 o
   5   9   1       2681.15       2630.26        61.85 o
   6   9   1       7257.52       7174.88       170.82 o
   7   9   1        685.27        673.38        31.62 o
   8   9   1      12182.35      12243.00       222.05 o
   9   9   1         51.16         49.71        10.31 o
  10   9   1       5347.57       5406.58        77.50 o
  11   9   1       5593.47       5575.32        87.87 o
  12   9   1       4547.44       4580.03        76.94 o
  13   9   1         33.03         32.51        13.87 o
  14   9   1        255.88        265.81        14.69 o
  15   9   1       3081.42       3050.69        38.99 o
 -15  10   1        120.43        116.13        12.18 o
 -14  10   1        640.23        655.27        35.56 o
 -13  10   1        425.48        440.60        23.82 o
 -12  10   1         22.72         38.73        14.98 o
 -11  10   1       2483.20       2473.78        48.62 o
 -10  10   1        374.38        375.92        17.91 o
  -9  10   1        233.34        257.87        15.82 o
  -8  10   1      16019.70      16438.46       353.81 o
  -7  10   1         74.62         84.34        22.49 o
  -6  10   1       9384.97       9606.71       303.62 o
  -5  10   1       2173.91       2340.54        58.14 o
  -4  10   1      56042.68      56097.55       735.86 o
  -3  10   1       2507.28       2503.15        45.36 o
  -2  10   1      19368.35      19847.53       243.66 o
  -1  10   1       2389.62       2356.12        38.96 o
   0  10   1      88714.15      88422.20      1077.58 o
   1  10   1       4144.88       4203.74        61.08 o
   2  10   1       4734.87       4787.26        75.64 o
   3  10   1       1252.26       1213.88        28.58 o
   4  10   1      29217.40      29302.99       389.42 o
   5  10   1       1941.53       1917.86        50.46 o
   6  10   1         22.82         32.33        16.87 o
   7  10   1       2715.12       2833.57        78.35 o
   8  10   1       1238.75       1214.21        38.74 o
   9  10   1         53.18         61.78         9.28 o
  10  10   1       3866.76       3841.01        59.90 o
  11  10   1        401.26        407.50        19.94 o
  12  10   1       4034.83       4166.37        72.16 o
  13  10   1          7.64         18.29        14.00 o
  14  10   1       7210.59       7273.81        94.22 o
  15  10   1        165.60        162.67        10.64 o
 -15  11   1          4.43         -9.68         9.68 o
 -14  11   1       3856.69       3798.16        68.71 o
 -13  11   1         27.62         36.65        13.32 o
 -12  11   1      14639.72      14644.28       206.56 o
 -11  11   1        128.63        139.11        14.04 o
 -10  11   1       5715.41       5564.91        87.37 o
  -9  11   1       1576.88       1594.86        28.90 o
  -8  11   1      14204.39      14404.71       254.18 o
  -7  11   1        196.54        240.49        34.44 o
  -6  11   1       4286.64       4295.28       153.22 o
  -5  11   1       5913.58       5634.73       188.36 o
  -4  11   1       4887.36       4881.65        88.22 o
  -3  11   1        581.57        598.94        19.45 o
  -2  11   1          8.51         46.21         7.99 o
  -1  11   1        482.19        432.50        14.53 o
   0  11   1       4904.35       4981.83        65.68 o
   1  11   1       1683.14       1669.83        31.42 o
   2  11   1      12851.51      12970.28       182.01 o
   3  11   1       1559.30       1491.36        33.23 o
   4  11   1      37857.93      38118.74       648.60 o
   5  11   1       4220.50       4311.55       113.10 o
   6  11   1      12553.36      12465.47       273.77 o
   7  11   1         36.83         46.82        16.17 o
   8  11   1      27196.07      27310.84       364.27 o
   9  11   1         16.91         27.64         8.52 o
  10  11   1       5352.71       5441.50       102.05 o
  11  11   1        876.44        920.66        28.25 o
  12  11   1       8931.50       8865.26       135.72 o
  13  11   1         33.21         40.13        12.95 o
  14  11   1        324.63        343.56        17.52 o
  15  11   1        385.79        339.57        13.66 o
 -15  12   1       2030.96       2067.83        46.03 o
 -14  12   1        304.98        324.06        19.20 o
 -13  12   1       2132.88       2159.71        70.45 o
 -12  12   1        682.05        689.33        27.13 o
 -11  12   1       6066.33       6086.86        96.42 o
 -10  12   1        636.68        636.91        20.76 o
  -9  12   1       2303.61       2302.43        37.59 o
  -8  12   1       7364.01       7482.88       100.75 o
  -7  12   1       9268.38       9306.74       169.77 o
  -6  12   1       5582.69       5523.82       132.15 o
  -5  12   1       2818.48       2777.30       108.24 o
  -4  12   1      18707.76      18830.36       420.16 o
  -3  12   1       2852.91       2919.17        59.45 o
  -2  12   1      11311.04      11160.00       145.48 o
  -1  12   1       5910.18       5900.05        99.22 o
   0  12   1      19840.79      20260.52       231.73 o
   1  12   1        221.32        289.83        19.07 o
   2  12   1       3944.86       4019.18        68.43 o
   3  12   1      24760.15      24532.08       425.94 o
   4  12   1       9028.46       8889.08       227.72 o
   5  12   1       2424.91       2453.98        69.94 o
   6  12   1         80.95        104.37        12.12 o
   7  12   1      16976.64      17338.69       303.69 o
   8  12   1        302.73        321.29        17.50 o
   9  12   1       2644.59       2650.56        46.90 o
  10  12   1       1624.63       1639.30        50.17 o
  11  12   1       3842.44       3714.06        66.13 o
  12  12   1       1485.04       1447.17        42.86 o
  13  12   1        147.21        157.80        13.26 o
  14  12   1       2312.43       2334.37        38.18 o
 -14  13   1       1342.96       1311.34        28.53 o
 -13  13   1        354.76        342.27        18.31 o
 -12  13   1       1243.44       1304.71        36.94 o
 -11  13   1         17.16         35.13        12.15 o
 -10  13   1       2919.11       2953.93        49.81 o
  -9  13   1      10978.97      11045.72       143.15 o
  -8  13   1       1395.96       1378.72        26.80 o
  -7  13   1       7093.69       7283.98       120.38 o
  -6  13   1         34.45         52.43        10.69 o
  -5  13   1      17228.64      17561.64       374.70 o
  -4  13   1       1310.21       1221.38        61.85 o
  -3  13   1      13461.25      13290.67       407.64 o
  -2  13   1        179.50        225.21        17.46 o
  -1  13   1      27274.50      28392.43       390.64 o
   0  13   1        121.92        160.54        10.81 o
   1  13   1      13140.50      13540.03       188.35 o
   2  13   1       2019.97       1995.79        56.35 o
   3  13   1       4587.67       4424.05       116.53 o
   4  13   1       3716.57       3668.35       139.16 o
   5  13   1       8253.16       8276.50       152.76 o
   6  13   1       5993.34       6100.56       145.31 o
   7  13   1        417.68        435.44        18.14 o
   8  13   1       2945.88       2909.60        47.88 o
   9  13   1         26.84         54.90         9.26 o
  10  13   1       2597.48       2568.38        45.63 o
  11  13   1       5856.57       5823.36        85.87 o
  12  13   1        463.11        431.61        22.20 o
  13  13   1       1922.32       1880.82        35.47 o
  14  13   1        714.18        676.64        17.92 o
 -14  14   1          0.17        -10.10        10.10 o
 -13  14   1       6401.18       6413.33        85.47 o
 -12  14   1         60.41         61.89        14.91 o
 -11  14   1      11537.35      11514.78       167.95 o
 -10  14   1        291.24        308.49        16.47 o
  -9  14   1      11070.75      10880.28       142.27 o
  -8  14   1        810.07        870.60        21.59 o
  -7  14   1      11145.08      11133.21       143.51 o
  -6  14   1        479.60        525.34        23.68 o
  -5  14   1        539.50        588.20        24.01 o
  -4  14   1       1259.69       1354.74        46.21 o
  -3  14   1       1465.49       1515.06        65.36 o
  -2  14   1       2015.22       2058.66        75.84 o
  -1  14   1       1623.81       1621.88        43.52 o
   0  14   1       3130.83       3141.45        71.82 o
   1  14   1        796.25        798.20        31.02 o
   2  14   1       3617.39       3640.24       137.75 o
   3  14   1      37001.48      36046.49       747.30 o
   4  14   1       3949.18       3976.77        82.38 o
   5  14   1      20243.94      19605.09       340.80 o
   6  14   1       1325.70       1275.51        35.37 o
   7  14   1      26743.13      26776.41       325.67 o
   8  14   1        697.44        710.64        21.14 o
   9  14   1      10644.17      10487.45       145.35 o
  10  14   1        106.62        110.84        14.25 o
  11  14   1       4767.78       4769.12        83.50 o
  12  14   1          8.18         -0.92        10.77 o
  13  14   1       1401.15       1388.25        30.56 o
  14  14   1          0.46          5.22         8.77 o
 -14  15   1        146.24        143.52        12.43 o
 -13  15   1         54.50         56.80        10.93 o
 -12  15   1       3807.57       3782.33        64.77 o
 -11  15   1        206.38        193.14        17.72 o
 -10  15   1        711.45        718.09        23.80 o
  -9  15   1       3872.70       3862.70        61.24 o
  -8  15   1       6022.87       5981.96        79.31 o
  -7  15   1      10766.85      10949.61       131.72 o
  -6  15   1        519.12        540.13        19.30 o
  -5  15   1      13609.83      13544.17       240.99 o
  -4  15   1        968.53        995.25        31.87 o
  -3  15   1      14542.61      14747.40       259.40 o
  -2  15   1         24.12         41.72         8.72 o
  -1  15   1      11737.66      12231.59       215.52 o
   0  15   1        396.87        467.04        29.84 o
   1  15   1       9961.08      10036.78       158.27 o
   2  15   1       2517.40       2463.07        57.17 o
   3  15   1      14681.86      14131.83       250.70 o
   4  15   1       4152.16       4056.77        85.05 o
   5  15   1       1463.89       1481.44        41.95 o
   6  15   1       1556.01       1500.12        30.75 o
   7  15   1        672.48        695.15        21.08 o
   8  15   1      10704.54      10747.17       140.85 o
   9  15   1        990.03       1008.51        26.85 o
  10  15   1        864.12        844.00        26.31 o
  11  15   1       1574.47       1666.91        40.99 o
  12  15   1       1769.57       1753.11        34.12 o
  13  15   1       2616.01       2639.67        39.45 o
 -13  16   1       2960.21       2980.65        46.64 o
 -12  16   1         81.04         88.42        11.21 o
 -11  16   1       1798.90       1785.57        44.48 o
 -10  16   1        675.43        665.25        29.52 o
  -9  16   1       6059.60       6160.10        89.17 o
  -8  16   1       8281.75       8349.85       113.67 o
  -7  16   1        187.15        217.56        21.05 o
  -6  16   1       3884.93       3838.93        54.76 o
  -5  16   1       2743.88       2747.42        49.49 o
  -4  16   1      16893.40      16912.99       297.00 o
  -3  16   1        324.42        364.52        20.49 o
  -2  16   1       6559.62       6655.43       110.97 o
  -1  16   1         22.50         42.63         7.94 o
   0  16   1      14792.04      15238.01       233.13 o
   1  16   1       5812.48       5713.55        97.25 o
   2  16   1       4386.18       4344.80        89.71 o
   3  16   1       1472.45       1565.36        43.03 o
   4  16   1       6892.55       6934.92       134.33 o
   5  16   1       4472.63       4432.46        66.56 o
   6  16   1        706.10        675.18        20.83 o
   7  16   1       2423.80       2385.83        46.41 o
   8  16   1         20.05         38.83        10.04 o
   9  16   1       6273.47       6138.22        89.10 o
  10  16   1       2150.48       2185.50        47.63 o
  11  16   1       1272.33       1223.60        35.94 o
  12  16   1       1130.47       1082.62        27.90 o
  13  16   1        753.19        757.92        19.97 o
 -13  17   1        845.29        789.00        21.70 o
 -12  17   1       5058.56       5103.40        67.74 o
 -11  17   1        112.30        110.83        16.66 o
 -10  17   1       6041.56       6085.00        90.48 o
  -9  17   1        585.44        594.56        22.86 o
  -8  17   1       6495.45       6524.77        93.47 o
  -7  17   1       2586.21       2660.57        45.00 o
  -6  17   1       2687.74       2694.41        43.12 o
  -5  17   1        140.32        156.82        11.07 o
  -4  17   1        879.35        873.24        26.19 o
  -3  17   1       1103.37       1148.58        31.22 o
  -2  17   1          3.30         33.51         8.14 o
  -1  17   1        676.13        700.45        21.97 o
   0  17   1       2125.73       2198.98        47.13 o
   1  17   1         25.00         44.44        11.36 o
   2  17   1      12428.91      12428.65       224.74 o
   3  17   1       2963.52       2873.82        70.02 o
   4  17   1      22224.81      21738.34       268.06 o
   5  17   1        513.85        526.81        21.79 o
   6  17   1      15677.13      15283.59       180.08 o
   7  17   1        666.33        638.57        22.24 o
   8  17   1       8878.17       8893.65       121.33 o
   9  17   1        974.41        914.59        31.64 o
  10  17   1       6068.28       6061.86        99.11 o
  11  17   1          2.22          1.15        10.51 o
  12  17   1       2432.56       2391.67        45.13 o
  13  17   1        880.95        870.44        22.44 o
 -12  18   1         40.83         56.30         9.43 o
 -11  18   1       1311.16       1277.87        27.77 o
 -10  18   1       2361.16       2376.91        47.77 o
  -9  18   1          4.58         13.24        11.12 o
  -8  18   1       3500.75       3532.43        59.20 o
  -7  18   1        374.16        386.25        19.13 o
  -6  18   1      11478.07      11390.53       149.37 o
  -5  18   1        136.97        172.18        12.58 o
  -4  18   1       7081.04       7174.67        92.82 o
  -3  18   1       1266.05       1280.39        35.73 o
  -2  18   1      29605.46      29936.25       336.01 o
  -1  18   1       1006.02       1010.35        30.59 o
   0  18   1       9976.96       9812.72       141.85 o
   1  18   1        141.62        127.41        10.97 o
   2  18   1      15353.58      15643.70       197.09 o
   3  18   1       1995.21       2009.78        38.04 o
   4  18   1       1896.33       1857.18        33.70 o
   5  18   1        163.98        176.26        12.40 o
   6  18   1        853.02        854.44        25.06 o
   7  18   1       1535.47       1490.13        33.76 o
   8  18   1        173.38        165.60        14.69 o
   9  18   1        343.96        373.83        22.01 o
  10  18   1        902.97        929.54        32.62 o
  11  18   1        645.99        652.80        21.78 o
  12  18   1       2918.90       2937.05        46.89 o
 -12  19   1       1799.06       1729.36        34.31 o
 -11  19   1         57.56         54.54        10.96 o
 -10  19   1       6413.81       6435.72        81.04 o
  -9  19   1        578.87        566.79        24.00 o
  -8  19   1       1339.49       1379.67        39.39 o
  -7  19   1       7418.67       7398.79       104.87 o
  -6  19   1       1399.08       1427.25        33.31 o
  -5  19   1       3897.58       3804.48        60.85 o
  -4  19   1         38.35         47.38         9.24 o
  -3  19   1       7317.51       7405.94        94.73 o
  -2  19   1          0.98         34.66         8.96 o
  -1  19   1       5591.03       5662.17        81.23 o
   0  19   1       1992.71       1965.07        36.85 o
   1  19   1       4665.61       4637.14        69.08 o
   2  19   1       9256.78       9294.66       124.01 o
   3  19   1       5753.16       5768.72        77.14 o
   4  19   1       3903.50       3861.25        56.87 o
   5  19   1       2995.29       2941.86        50.82 o
   6  19   1       5522.49       5330.15        79.91 o
   7  19   1         23.83         20.08        11.02 o
   8  19   1       3057.56       3017.37        59.59 o
   9  19   1        231.70        233.96        19.70 o
  10  19   1       5829.10       5786.14        79.78 o
  11  19   1        884.65        902.58        24.83 o
  12  19   1        184.16        187.32        13.21 o
 -11  20   1       3138.46       3173.44        43.15 o
 -10  20   1        701.60        682.51        20.08 o
  -9  20   1       5006.44       5169.55        81.77 o
  -8  20   1        209.58        211.52        16.82 o
  -7  20   1       3588.83       3530.91        60.34 o
  -6  20   1       3101.39       3061.45        74.07 o
  -5  20   1       4262.40       4201.02        77.46 o
  -4  20   1        176.13        224.92        13.85 o
  -3  20   1        230.01        267.14        13.42 o
  -2  20   1       5587.72       5642.09        86.23 o
  -1  20   1         13.18         47.16         8.95 o
   0  20   1         37.98         74.63         9.66 o
   1  20   1       5240.20       5294.82        71.97 o
   2  20   1       2061.90       2085.50        37.02 o
   3  20   1       4720.99       4747.51        66.74 o
   4  20   1         33.54         34.31         9.57 o
   5  20   1      13706.75      13491.53       162.33 o
   6  20   1        854.85        825.83        26.74 o
   7  20   1       5589.55       5641.31        93.72 o
   8  20   1         42.75         53.65        14.60 o
   9  20   1       8466.70       8436.89       118.71 o
  10  20   1         14.20         24.66         8.80 o
  11  20   1       2410.60       2343.85        38.60 o
 -11  21   1       1321.29       1335.50        25.22 o
 -10  21   1        136.73        148.39        10.82 o
  -9  21   1        881.37        885.33        22.82 o
  -8  21   1        252.13        270.05        18.84 o
  -7  21   1       5449.87       5482.76        84.45 o
  -6  21   1        532.75        550.61        26.93 o
  -5  21   1       5368.41       5348.66        80.78 o
  -4  21   1        877.24        935.15        26.28 o
  -3  21   1      17356.58      17478.90       220.92 o
  -2  21   1         45.41         59.72        10.76 o
  -1  21   1      14592.62      14579.74       186.21 o
   0  21   1         61.77         73.03        13.51 o
   1  21   1       9207.68       9031.46       115.38 o
   2  21   1        220.82        230.15        14.85 o
   3  21   1       6797.51       6803.29        96.67 o
   4  21   1          4.19         14.39         9.95 o
   5  21   1        237.93        261.00        15.77 o
   6  21   1        104.78        112.44        13.92 o
   7  21   1       1478.84       1445.71        42.37 o
   8  21   1          4.04          6.03        11.86 o
   9  21   1       1439.63       1457.53        31.84 o
  10  21   1          8.73          2.38        10.48 o
  11  21   1        336.67        344.78        15.77 o
 -10  22   1        670.44        660.21        18.38 o
  -9  22   1       8725.51       8854.58        95.88 o
  -8  22   1        991.84       1012.94        24.97 o
  -7  22   1        738.49        748.31        28.17 o
  -6  22   1       4125.03       4069.85        67.57 o
  -5  22   1       1603.95       1589.89        34.46 o
  -4  22   1        646.52        635.42        22.55 o
  -3  22   1         46.22        100.27        12.46 o
  -2  22   1       4050.60       4035.92        64.33 o
  -1  22   1         79.74        125.11        12.90 o
   0  22   1        215.52        235.28        18.13 o
   1  22   1       6625.91       6484.28        92.95 o
   2  22   1       4453.73       4461.24        69.61 o
   3  22   1       3224.13       3116.95        54.20 o
   4  22   1         16.11         33.79        10.93 o
   5  22   1      11623.81      11668.35       159.53 o
   6  22   1        424.46        416.25        23.73 o
   7  22   1       4599.08       4563.40        74.17 o
   8  22   1        264.05        245.80        17.45 o
   9  22   1       7369.10       7449.50        89.76 o
  10  22   1        142.60        132.77        12.78 o
  -9  23   1       1188.59       1262.31        24.26 o
  -8  23   1       1592.76       1555.64        31.46 o
  -7  23   1       2357.75       2316.90        38.88 o
  -6  23   1       3055.23       3147.42        54.16 o
  -5  23   1       2071.46       2092.79        40.95 o
  -4  23   1        107.70        115.02        14.19 o
  -3  23   1       2832.25       2889.74        52.10 o
  -2  23   1        361.21        391.51        19.54 o
  -1  23   1       2177.66       2221.76        47.38 o
   0  23   1        558.46        584.99        26.33 o
   1  23   1       1379.30       1453.23        34.16 o
   2  23   1       2905.49       2897.81        52.11 o
   3  23   1        703.41        733.26        29.11 o
   4  23   1       3801.13       3701.26        68.97 o
   5  23   1        247.69        275.96        20.58 o
   6  23   1       9003.38       8923.43       124.16 o
   7  23   1         51.78         45.91        12.17 o
   8  23   1       3516.64       3501.34        58.97 o
   9  23   1         70.68         53.21        10.61 o
  -9  24   1        109.38        117.64        10.31 o
  -8  24   1       1672.20       1748.03        29.14 o
  -7  24   1        709.50        726.22        21.54 o
  -6  24   1       9198.80       9343.46       120.10 o
  -5  24   1          3.34         26.13        10.84 o
  -4  24   1       5199.26       5282.65        82.11 o
  -3  24   1         69.98         93.11        13.75 o
  -2  24   1      14937.00      14698.27       190.60 o
  -1  24   1        677.46        656.63        28.16 o
   0  24   1       2472.74       2444.88        46.99 o
   1  24   1         58.86         69.42        12.94 o
   2  24   1       9661.06       9756.18       145.53 o
   3  24   1       1948.75       1887.61        45.08 o
   4  24   1       1081.32       1041.34        44.43 o
   5  24   1         92.16        104.90        14.32 o
   6  24   1       1586.08       1594.68        38.06 o
   7  24   1        144.31        160.15        18.44 o
   8  24   1        678.23        695.27        19.83 o
   9  24   1         17.68         37.29        16.63 o
  -8  25   1       3142.31       3297.69        39.70 o
  -7  25   1        665.83        713.81        20.35 o
  -6  25   1       2378.08       2401.33        38.84 o
  -5  25   1         48.04         53.54        10.41 o
  -4  25   1        182.21        198.59        12.99 o
  -3  25   1       1024.48       1024.48        28.18 o
  -2  25   1          6.54         74.14        12.53 o
  -1  25   1        352.03        336.50        19.55 o
   0  25   1       1319.09       1334.97        34.56 o
   1  25   1        511.33        544.46        26.08 o
   2  25   1       2745.05       2733.01        50.81 o
   3  25   1        293.48        285.37        17.68 o
   4  25   1       4684.41       4598.40        73.09 o
   5  25   1        289.67        268.01        18.36 o
   6  25   1       5244.52       5245.53        68.03 o
   7  25   1        600.29        592.57        20.27 o
   8  25   1       5800.72       6071.08        64.64 o
  -7  26   1        122.61        138.22        11.00 o
  -6  26   1       1746.15       1811.77        29.24 o
  -5  26   1       1585.76       1601.32        28.49 o
  -4  26   1       5492.58       5476.28        71.53 o
  -3  26   1        105.43        131.42        11.92 o
  -2  26   1       3042.47       3081.73        47.22 o
  -1  26   1          1.06         31.79         9.82 o
   0  26   1       5055.32       5145.55        79.10 o
   1  26   1       2395.85       2391.82        41.77 o
   2  26   1       1455.00       1425.60        31.01 o
   3  26   1       1211.28       1235.59        33.63 o
   4  26   1       2080.34       2096.80        44.23 o
   5  26   1       4950.30       5042.64        64.08 o
   6  26   1        274.49        282.15        15.01 o
  -5  27   1       4027.12       4188.94        49.25 o
  -4  27   1         23.38         28.31        10.22 o
  -3  27   1       6857.79       6724.76        78.23 o
  -2  27   1          5.37         18.55         9.43 o
  -1  27   1       6110.92       6098.49        77.58 o
   0  27   1        157.69        187.67        13.45 o
   1  27   1       4626.22       4593.56        67.72 o
   2  27   1        221.06        223.88        14.13 o
   3  27   1       2631.60       2638.18        40.65 o
   4  27   1       1375.59       1361.51        28.72 o
   5  27   1        419.34        422.09        15.55 o
  -3  28   1        104.42        152.07        11.49 o
  -2  28   1        491.49        521.36        17.33 o
  -1  28   1       1339.81       1406.88        28.83 o
   0  28   1        199.13        228.80        14.00 o
   1  28   1       2256.48       2265.18        37.30 o
   2  28   1        335.62        323.15        14.73 o
   3  28   1       3378.80       3426.10        45.43 o
 -16   0   2         58.41         94.83        17.23 o
 -14   0   2         65.19         53.42        19.88 o
 -12   0   2       1567.14       1603.60        56.15 o
 -10   0   2       4018.28       3799.08       146.19 o
  -8   0   2      25476.07      25210.81       749.08 o
  -6   0   2      14295.12      14463.44       310.07 o
  -4   0   2     108430.52     107287.65      3172.30 o
  -2   0   2      42301.23      44032.19      1304.31 o
   2   0   2         72.37         70.53         4.87 o
   4   0   2      10192.30       9656.39       206.73 o
   6   0   2       8516.44       8647.69       370.39 o
   8   0   2         56.19        143.38        23.90 o
  10   0   2      16198.35      16500.63       357.28 o
  12   0   2      10994.46      10534.30       338.76 o
  14   0   2       6558.51       6455.50       231.93 o
  16   0   2       4805.36       4739.21        71.34 o
 -16   1   2       6798.24       6804.47        83.33 o
 -15   1   2        185.08        168.52        16.09 o
 -14   1   2       2942.09       2969.77        63.76 o
 -13   1   2        865.83        836.01        29.84 o
 -12   1   2      10574.10      10559.28       168.33 o
 -11   1   2        710.29        656.19        24.81 o
 -10   1   2       4461.89       4467.02       117.78 o
  -9   1   2       4912.73       4724.70       119.77 o
  -8   1   2       6566.33       6322.21       149.09 o
  -7   1   2       7290.51       7596.37       123.83 o
  -6   1   2        876.53        935.19        44.64 o
  -5   1   2      26448.08      27096.66       505.13 o
  -4   1   2        487.30        543.76        20.80 o
  -3   1   2      11019.05      10921.15       345.09 o
  -2   1   2       1335.75       1229.11        31.81 o
  -1   1   2       2846.84       2806.15        43.39 o
   0   1   2      29731.91      29035.37       321.48 o
   1   1   2      10260.83      10471.95       116.95 o
   2   1   2      46282.70      44477.87       587.57 o
   3   1   2          3.30         29.52         3.35 o
   4   1   2      18826.38      18614.00       315.42 o
   5   1   2       2270.46       2224.04        42.36 o
   6   1   2      17385.96      17100.57       256.87 o
   7   1   2       2686.88       2636.99        52.46 o
   8   1   2      24524.52      23687.95       499.36 o
   9   1   2        118.29        112.39        16.25 o
  10   1   2       3655.06       3712.42        70.03 o
  11   1   2       8256.39       8331.98       192.33 o
  12   1   2       6069.73       6036.01       120.92 o
  13   1   2        818.29        767.65        42.23 o
  14   1   2        179.21        213.06        35.14 o
  15   1   2       2688.43       2616.59        47.14 o
  16   1   2          1.14          7.56         7.57 o
 -16   2   2         60.38         56.28        11.43 o
 -15   2   2       6154.73       6189.01        97.80 o
 -14   2   2         10.07         24.47        13.33 o
 -13   2   2       2504.89       2450.08        60.66 o
 -12   2   2       1946.29       1801.30        42.86 o
 -11   2   2       9155.45       9336.52       138.18 o
 -10   2   2       5558.84       5437.27       137.66 o
  -9   2   2       1621.49       1594.16        55.16 o
  -8   2   2       8838.61       8677.91       196.80 o
  -7   2   2       8806.13       8822.76       197.30 o
  -6   2   2      32018.32      33708.52       940.25 o
  -5   2   2      11006.66      11045.02       238.01 o
  -4   2   2      25049.00      25133.86       485.59 o
  -3   2   2       3913.45       4637.29        84.38 o
  -2   2   2        165.80        219.42         8.27 o
  -1   2   2     104886.29     101130.03      2081.63 o
   0   2   2      21366.80      20163.52       246.24 o
   1   2   2       7935.13       8073.50        83.85 o
   2   2   2        937.32        896.87        13.09 o
   3   2   2      38568.12      36096.62       442.56 o
   4   2   2        499.71        570.65        17.82 o
   5   2   2       6780.93       6427.34       117.93 o
   6   2   2       1421.23       1502.64        37.80 o
   7   2   2      41147.27      40961.29       598.55 o
   8   2   2       1065.82       1011.98        39.76 o
   9   2   2       6271.10       6039.52       118.16 o
  10   2   2       3364.67       3266.10        56.46 o
  11   2   2       5009.91       5184.44       108.24 o
  12   2   2       3804.98       3808.91       103.04 o
  13   2   2         73.19         68.17        20.38 o
  14   2   2       2307.02       2155.09        89.19 o
  15   2   2          2.49          4.99        10.38 o
  16   2   2       1205.64       1187.92        24.91 o
 -16   3   2        907.62        875.39        25.38 o
 -15   3   2         77.32         75.20        12.67 o
 -14   3   2       1660.28       1664.74        44.97 o
 -13   3   2       1686.57       1686.41        43.40 o
 -12   3   2        356.00        339.14        19.64 o
 -11   3   2       1701.17       1733.04        40.22 o
 -10   3   2        725.21        706.33        37.77 o
  -9   3   2      28299.68      27658.09       582.85 o
  -8   3   2          0.24         12.58        10.40 o
  -7   3   2      23213.22      22442.96       476.51 o
  -6   3   2       1915.49       1969.25        56.99 o
  -5   3   2      84226.30      83136.09      1738.72 o
  -4   3   2       5454.69       6056.68       110.59 o
  -3   3   2      20786.72      21477.09       321.19 o
  -2   3   2      16003.28      16853.18       222.25 o
  -1   3   2      61800.75      62508.54       753.59 o
   0   3   2       8713.13       8741.60       106.35 o
   1   3   2      29589.11      28960.67       326.28 o
   2   3   2      12980.02      12956.28       144.72 o
   3   3   2        757.33        722.08        16.64 o
   4   3   2       1579.17       1781.29        30.75 o
   5   3   2       1828.61       1870.57        37.20 o
   6   3   2       5410.78       5415.70        96.37 o
   7   3   2       9538.73       9391.82       172.56 o
   8   3   2       1007.73        906.62        37.77 o
   9   3   2       6184.22       6229.02       121.66 o
  10   3   2       5379.98       5311.96        82.92 o
  11   3   2      15488.67      15574.90       238.60 o
  12   3   2         19.55         29.00        12.65 o
  13   3   2       5608.98       5334.56       138.65 o
  14   3   2        289.23        255.76        30.92 o
  15   3   2       6737.90       6622.80       128.47 o
  16   3   2        436.44        412.15        13.80 o
 -16   4   2         33.04         37.44        11.39 o
 -15   4   2       5806.48       5793.89        92.98 o
 -14   4   2        227.48        205.07        19.12 o
 -13   4   2       5596.66       5577.58        99.62 o
 -12   4   2        702.69        667.08        25.99 o
 -11   4   2      12769.03      12743.01       198.02 o
 -10   4   2         50.56         59.90        10.67 o
  -9   4   2       6899.92       6786.64       162.51 o
  -8   4   2       6808.96       6699.74       158.03 o
  -7   4   2       2370.85       2383.72        92.77 o
  -6   4   2        177.88        131.10        32.33 o
  -5   4   2        208.24        210.73        11.30 o
  -4   4   2      14697.61      14556.18       217.50 o
  -3   4   2         84.22        113.52        11.35 o
  -2   4   2      34345.43      35742.01       403.79 o
  -1   4   2       2156.11       1754.35        21.48 o
   0   4   2       8937.33       8105.48        91.94 o
   1   4   2      52561.30      51296.53       624.77 o
   2   4   2       2042.73       1937.37        26.18 o
   3   4   2      59175.44      59609.70       793.53 o
   4   4   2      15356.46      15671.97       208.57 o
   5   4   2      31484.30      32511.29       424.88 o
   6   4   2        329.65        315.27        14.63 o
   7   4   2      36904.43      36207.11       612.90 o
   8   4   2          0.37         29.06        10.03 o
   9   4   2      11356.22      11319.37       206.36 o
  10   4   2       1101.23       1120.35        28.58 o
  11   4   2       8287.08       8317.67       135.63 o
  12   4   2        202.09        213.36        16.91 o
  13   4   2        949.64        880.57        45.72 o
  14   4   2        433.83        457.35        26.66 o
  15   4   2         25.78         34.24        11.73 o
  16   4   2        247.84        245.73        11.73 o
 -16   5   2       5572.86       5579.61        76.98 o
 -15   5   2         21.50         24.14        11.64 o
 -14   5   2        720.41        758.03        31.80 o
 -13   5   2         10.33         41.30        12.93 o
 -12   5   2       6298.91       6329.47       109.10 o
 -11   5   2       5169.22       5139.65        89.78 o
 -10   5   2       1221.81       1208.97        30.22 o
  -9   5   2       7827.99       7888.34       185.35 o
  -8   5   2       6371.90       6555.30       217.88 o
  -7   5   2      27167.56      27505.61       576.84 o
  -6   5   2       2058.47       2076.90        49.82 o
  -5   5   2      25614.04      25940.53       382.43 o
  -4   5   2        296.19        315.57        12.29 o
  -3   5   2       9005.34       8439.00       115.12 o
  -2   5   2      19946.61      21102.30       234.79 o
  -1   5   2       3214.81       2920.22        36.37 o
   0   5   2      19386.86      18559.91       294.17 o
   1   5   2      15263.80      15101.12       182.19 o
   2   5   2       6792.97       6621.06        92.40 o
   3   5   2      13441.28      14106.25       188.84 o
   4   5   2       8929.29       7834.14       109.60 o
   5   5   2       6364.67       6656.50        96.25 o
   6   5   2       8550.30       8766.51       129.86 o
   7   5   2        606.34        647.88        25.87 o
   8   5   2      14175.15      14408.37       255.34 o
   9   5   2       6181.61       6389.20       125.20 o
  10   5   2       2015.48       1972.29        40.39 o
  11   5   2       4294.44       4178.35        76.75 o
  12   5   2       3289.63       3316.31        66.22 o
  13   5   2       4246.38       4125.93       114.80 o
  14   5   2        304.83        285.44        24.96 o
  15   5   2       1052.00       1036.21        24.82 o
 -16   6   2         27.54         47.26        12.00 o
 -15   6   2        733.66        685.40        26.20 o
 -14   6   2        239.11        230.92        19.85 o
 -13   6   2       2943.55       2823.41        60.77 o
 -12   6   2       1739.55       1699.16        42.31 o
 -11   6   2         57.67         55.20        11.37 o
 -10   6   2       8933.94       8783.58       115.84 o
  -9   6   2       7325.79       7316.38       187.66 o
  -8   6   2      25531.03      25795.57       765.94 o
  -7   6   2       6327.16       6293.62       149.93 o
  -6   6   2      27090.78      27483.62       469.51 o
  -5   6   2        276.90        287.54        13.40 o
  -4   6   2      41510.87      40266.07       822.46 o
  -3   6   2       3815.81       3417.55        47.43 o
  -2   6   2      14261.38      14410.77       161.71 o
  -1   6   2       5653.33       5429.30        64.49 o
   0   6   2      26114.13      25266.91       282.42 o
   1   6   2      18080.28      17339.88       209.64 o
   2   6   2       1751.70       1698.91        26.63 o
   3   6   2        703.14        788.47        18.98 o
   4   6   2       3248.05       3156.48        56.91 o
   5   6   2      14686.25      14354.32       195.22 o
   6   6   2       1245.90       1224.53        27.75 o
   7   6   2       1500.86       1664.19        42.41 o
   8   6   2       7086.29       6689.81       128.97 o
   9   6   2       2727.32       2855.21        66.92 o
  10   6   2       7834.31       7907.71       117.71 o
  11   6   2         19.39         43.27        11.03 o
  12   6   2       7408.40       7314.03       123.68 o
  13   6   2        396.66        431.00        28.13 o
  14   6   2       4769.52       4676.47        76.32 o
  15   6   2          6.88          2.89         9.19 o
 -16   7   2       3781.05       3896.45        69.04 o
 -15   7   2        148.91        149.09        15.61 o
 -14   7   2       9933.94       9877.79       164.62 o
 -13   7   2        974.33        966.53        34.06 o
 -12   7   2       4412.10       4267.80        80.28 o
 -11   7   2        381.09        358.61        25.92 o
 -10   7   2       9639.80       9918.82       152.07 o
  -9   7   2       2300.03       2382.31       102.61 o
  -8   7   2       3122.56       3280.53       125.10 o
  -7   7   2        438.25        542.59        37.95 o
  -6   7   2       3322.65       3349.95        74.92 o
  -5   7   2        909.07        901.62        28.23 o
  -4   7   2       4959.69       5367.55       113.01 o
  -3   7   2        153.01        197.31        10.14 o
  -2   7   2      11112.13      11126.35       127.38 o
  -1   7   2       6559.09       7007.85        82.86 o
   0   7   2      46616.31      45847.04       516.12 o
   1   7   2        164.63        230.00         8.26 o
   2   7   2      46888.30      47063.60       572.53 o
   3   7   2       1289.21       1287.43        26.25 o
   4   7   2      38673.72      39321.26       518.19 o
   5   7   2       6524.97       6365.10        94.10 o
   6   7   2      36005.06      36285.18       532.48 o
   7   7   2       1272.55       1396.09        40.65 o
   8   7   2      17920.19      17810.24       321.20 o
   9   7   2       1184.02       1109.08        28.05 o
  10   7   2      11358.27      11114.20       176.72 o
  11   7   2        811.78        891.32        29.30 o
  12   7   2        909.93        970.05        32.47 o
  13   7   2         80.60        100.20        18.89 o
  14   7   2        462.90        442.47        28.36 o
  15   7   2        344.87        358.10        15.16 o
 -15   8   2        712.10        757.50        30.94 o
 -14   8   2        445.69        455.05        23.62 o
 -13   8   2       1934.69       1911.93        48.44 o
 -12   8   2       1865.63       1791.38        44.96 o
 -11   8   2       3871.81       3880.08        67.85 o
 -10   8   2      11436.38      11739.36       139.89 o
  -9   8   2        154.09        195.12        18.38 o
  -8   8   2       5816.29       5890.56       201.01 o
  -7   8   2       4185.65       4329.01       151.81 o
  -6   8   2      51684.36      52679.10      2255.87 o
  -5   8   2        817.52        921.92        40.08 o
  -4   8   2      14913.58      15242.40       266.12 o
  -3   8   2        444.72        464.23        18.87 o
  -2   8   2      69591.03      67947.53       762.18 o
  -1   8   2       5255.70       4836.06        56.69 o
   0   8   2       7579.46       7697.33        91.39 o
   1   8   2       8204.84       8325.13       106.93 o
   2   8   2      33461.00      34007.14       409.54 o
   3   8   2       7413.61       7256.95        95.33 o
   4   8   2       2086.99       1965.79        37.46 o
   5   8   2       3838.42       3917.54        86.93 o
   6   8   2         89.46        104.44        11.14 o
   7   8   2       3566.24       3711.13        78.10 o
   8   8   2       5126.81       5476.65       110.03 o
   9   8   2        524.97        608.23        21.00 o
  10   8   2       5024.00       4965.98        79.61 o
  11   8   2       2300.81       2270.99        50.75 o
  12   8   2       9428.43       9318.73       190.04 o
  13   8   2        373.71        390.86        26.04 o
  14   8   2       6166.86       6097.61        87.54 o
  15   8   2          1.43          9.74         9.02 o
 -15   9   2        118.50        112.58        11.18 o
 -14   9   2       4966.93       5052.41        83.88 o
 -13   9   2        106.44        112.43        16.80 o
 -12   9   2       1392.97       1402.41        57.33 o
 -11   9   2       5053.19       5013.77        80.19 o
 -10   9   2       6728.37       6795.20        93.28 o
  -9   9   2       3911.11       3890.04       112.20 o
  -8   9   2         75.42         88.56        22.49 o
  -7   9   2      11442.71      12177.38       378.12 o
  -6   9   2       1059.37        999.49        69.58 o
  -5   9   2       8179.55       8497.05       179.73 o
  -4   9   2        137.07        135.69        10.56 o
  -3   9   2      31863.98      31207.84       903.01 o
  -2   9   2        863.93        767.55        20.11 o
  -1   9   2      21397.59      21411.49       224.90 o
   0   9   2       5680.85       5191.85        65.37 o
   1   9   2       8764.53       8984.74       115.82 o
   2   9   2      25359.77      25024.35       302.42 o
   3   9   2       1708.03       1579.59        32.62 o
   4   9   2       6470.62       6312.98        95.27 o
   5   9   2       1071.91       1082.24        41.41 o
   6   9   2      16297.01      16404.35       290.21 o
   7   9   2        648.69        619.74        29.45 o
   8   9   2        401.90        488.63        25.13 o
   9   9   2       5330.66       5280.55        83.89 o
  10   9   2       5339.73       5324.59        84.52 o
  11   9   2       3175.70       3103.39        63.21 o
  12   9   2        132.34        147.47        22.93 o
  13   9   2       5240.86       5164.86       110.76 o
  14   9   2       1296.77       1286.46        31.21 o
  15   9   2       3116.28       3149.61        43.08 o
 -15  10   2       5813.92       5735.69        73.16 o
 -14  10   2          8.78         10.99        12.15 o
 -13  10   2       6934.39       6929.17       122.27 o
 -12  10   2          2.85         13.04        12.44 o
 -11  10   2       2697.81       2622.87        54.14 o
 -10  10   2        760.40        799.84        23.61 o
  -9  10   2       6528.32       6470.55        97.14 o
  -8  10   2        238.99        298.38        23.61 o
  -7  10   2       1203.40       1316.96        66.07 o
  -6  10   2        918.68        999.28        53.42 o
  -5  10   2       7047.04       6968.33       162.78 o
  -4  10   2          7.63         16.89         6.42 o
  -3  10   2      20726.76      20484.39       307.60 o
  -2  10   2       5052.49       5018.60        70.76 o
  -1  10   2      10110.36      10407.98       115.07 o
   0  10   2        126.47        207.09         8.26 o
   1  10   2      55936.89      55910.16       676.39 o
   2  10   2       5558.12       5665.53        87.23 o
   3  10   2      12817.52      13000.61       181.53 o
   4  10   2       3396.65       3271.89        57.92 o
   5  10   2      37375.37      37502.99       697.17 o
   6  10   2        411.13        399.06        21.82 o
   7  10   2       6384.54       6511.36       126.79 o
   8  10   2        495.43        461.69        20.59 o
   9  10   2      14364.81      14302.33       200.77 o
  10  10   2        140.65        153.58        13.64 o
  11  10   2       1571.47       1547.00        61.88 o
  12  10   2         16.64         24.00        13.11 o
  13  10   2        347.34        387.69        21.83 o
  14  10   2         73.64         84.08        12.66 o
  15  10   2          7.74         18.95         8.65 o
 -15  11   2        248.04        268.14        14.62 o
 -14  11   2        391.74        361.20        20.67 o
 -13  11   2        322.05        276.82        22.26 o
 -12  11   2       1033.18       1034.61        38.35 o
 -11  11   2       7261.40       7110.08       111.65 o
 -10  11   2       2475.98       2525.40        47.87 o
  -9  11   2       6150.73       6164.76        85.85 o
  -8  11   2        121.61        130.95        15.63 o
  -7  11   2      22285.20      22783.00       479.56 o
  -6  11   2         29.27         21.08        14.06 o
  -5  11   2      22139.52      22986.26       487.92 o
  -4  11   2       6242.31       6271.89       122.84 o
  -3  11   2      29289.80      29731.08       440.55 o
  -2  11   2       3268.08       3308.76        63.67 o
  -1  11   2      21080.29      20807.87       236.84 o
   0  11   2        773.07        827.18        18.59 o
   1  11   2      10083.05      10376.35       135.29 o
   2  11   2       1522.11       1610.19        34.90 o
   3  11   2       6039.71       5980.91       102.72 o
   4  11   2       2830.70       2878.22        67.54 o
   5  11   2       1179.10       1161.68        47.02 o
   6  11   2       3537.84       3326.62       101.21 o
   7  11   2        256.62        259.77        19.88 o
   8  11   2        101.70        117.72        11.73 o
   9  11   2      11778.03      11676.38       165.54 o
  10  11   2        618.03        586.47        23.07 o
  11  11   2       2518.76       2541.12        56.56 o
  12  11   2          1.07         -2.79        12.84 o
  13  11   2      13376.78      13701.86       179.25 o
  14  11   2        106.00         87.28        10.80 o
 -15  12   2       3912.53       3944.59        53.88 o
 -14  12   2        374.46        386.03        21.87 o
 -13  12   2       5536.62       5418.38        89.12 o
 -12  12   2        356.59        348.54        21.52 o
 -11  12   2       2049.80       2102.79        44.85 o
 -10  12   2       7819.47       7979.08       119.17 o
  -9  12   2       3941.46       3969.11        68.21 o
  -8  12   2       4965.27       5018.02        71.26 o
  -7  12   2         85.27        118.40        16.81 o
  -6  12   2      11956.33      12217.79       269.85 o
  -5  12   2       1139.86       1174.99        59.04 o
  -4  12   2       2464.01       2553.97        73.05 o
  -3  12   2       2131.63       2262.15        55.75 o
  -2  12   2      21169.63      21219.45       320.06 o
  -1  12   2       7148.15       7530.70       102.11 o
   0  12   2       1439.67       1522.31        36.88 o
   1  12   2      29574.75      29868.85       335.37 o
   2  12   2      14043.23      13887.85       220.45 o
   3  12   2      12787.45      12443.71       227.73 o
   4  12   2         17.98         29.52        11.93 o
   5  12   2      18588.15      18123.38       315.08 o
   6  12   2       1079.00       1005.44        48.91 o
   7  12   2       6204.13       6008.90       178.28 o
   8  12   2       7194.44       7098.62       126.72 o
   9  12   2       7890.98       7878.79       118.00 o
  10  12   2       1416.93       1417.55        38.98 o
  11  12   2       1864.50       1787.46        59.74 o
  12  12   2       2866.65       2833.23        72.84 o
  13  12   2       1270.89       1240.28        30.79 o
  14  12   2       1903.25       1880.41        30.80 o
 -14  13   2       7791.72       7911.89        95.44 o
 -13  13   2        617.94        582.40        25.13 o
 -12  13   2       3561.05       3441.38        64.71 o
 -11  13   2       1289.60       1301.58        35.03 o
 -10  13   2       5240.94       5204.02        91.59 o
  -9  13   2       2827.36       2843.49        52.58 o
  -8  13   2       1161.46       1216.65        32.49 o
  -7  13   2       4336.51       4294.45        69.12 o
  -6  13   2       5505.54       5480.12       186.25 o
  -5  13   2       1923.49       1987.05        59.08 o
  -4  13   2       1630.96       1585.45        70.28 o
  -3  13   2       7290.08       7538.30       176.62 o
  -2  13   2       2911.72       2865.18        52.31 o
  -1  13   2       2347.28       2374.38        45.29 o
   0  13   2      11153.85      11320.94       160.56 o
   1  13   2       2300.72       2343.62        44.30 o
   2  13   2      35126.39      34401.03       590.44 o
   3  13   2         20.03         28.39        12.39 o
   4  13   2      18877.95      18365.52       318.86 o
   5  13   2        411.16        364.54        26.71 o
   6  13   2      24579.53      24756.77       426.45 o
   7  13   2        894.73        910.77        25.20 o
   8  13   2       4009.20       3934.05        61.21 o
   9  13   2        339.80        323.66        24.75 o
  10  13   2       8196.30       7967.90       137.34 o
  11  13   2       2017.06       2076.67        52.30 o
  12  13   2        393.60        406.91        25.58 o
  13  13   2         46.11         49.47        12.87 o
  14  13   2       1276.62       1245.25        24.38 o
 -14  14   2        266.60        251.45        15.78 o
 -13  14   2         33.22         44.08        13.74 o
 -12  14   2       1402.85       1407.28        39.46 o
 -11  14   2         39.10         40.04        12.66 o
 -10  14   2       7978.36       7996.38       165.47 o
  -9  14   2        358.02        382.46        19.43 o
  -8  14   2      11903.67      11885.50       141.81 o
  -7  14   2        236.02        265.82        13.38 o
  -6  14   2      21989.43      22304.07       384.10 o
  -5  14   2       2535.83       2644.09        74.00 o
  -4  14   2       8122.79       8009.40       181.89 o
  -3  14   2       5379.80       5553.91       134.61 o
  -2  14   2      20594.55      20781.14       366.18 o
  -1  14   2       1408.09       1369.66        35.33 o
   0  14   2       3630.41       3787.13        71.39 o
   1  14   2       2600.92       2621.64        69.99 o
   2  14   2      17385.37      17511.61       344.33 o
   3  14   2       2846.37       2769.13        62.21 o
   4  14   2        757.24        734.40        27.12 o
   5  14   2        432.08        403.99        21.17 o
   6  14   2        259.63        270.19        15.16 o
   7  14   2        203.46        235.26        18.23 o
   8  14   2       8971.45       8763.48       128.33 o
   9  14   2         98.31        109.96        12.64 o
  10  14   2       4271.14       4161.62        71.84 o
  11  14   2          6.35          5.67        11.26 o
  12  14   2       4884.71       4818.41        67.68 o
  13  14   2          2.63          1.65         9.68 o
  14  14   2       4159.05       4173.24        49.01 o
 -14  15   2       4218.18       4325.24        60.28 o
 -13  15   2          2.11          1.66        11.64 o
 -12  15   2       4138.40       4089.05        66.51 o
 -11  15   2       3609.78       3721.70        68.71 o
 -10  15   2       3626.56       3664.46        66.49 o
  -9  15   2       1077.57       1048.01        30.60 o
  -8  15   2       3029.82       3096.66        47.50 o
  -7  15   2       6531.36       6613.44        84.74 o
  -6  15   2        377.87        387.75        16.03 o
  -5  15   2       1510.71       1518.23        51.63 o
  -4  15   2        199.14        241.62        17.00 o
  -3  15   2       4595.90       4653.02        93.05 o
  -2  15   2       6376.89       6693.05       112.63 o
  -1  15   2       3170.66       3229.42        62.36 o
   0  15   2      12969.07      13176.39       182.47 o
   1  15   2        160.10        184.45        15.30 o
   2  15   2       5443.53       5364.64       106.38 o
   3  15   2        309.86        326.59        20.36 o
   4  15   2      25950.97      25108.24       432.67 o
   5  15   2        402.80        414.80        18.39 o
   6  15   2       8595.56       8236.70       121.73 o
   7  15   2          0.60          2.84         8.59 o
   8  15   2       9088.57       8681.59       128.33 o
   9  15   2       2668.66       2622.32        51.47 o
  10  15   2       2231.79       2319.99        49.20 o
  11  15   2        106.63        109.68        15.24 o
  12  15   2        707.89        656.94        21.91 o
  13  15   2       2342.38       2355.00        37.13 o
 -13  16   2       5206.90       5227.42        69.67 o
 -12  16   2       1582.77       1570.61        34.40 o
 -11  16   2       1985.54       1919.33        46.33 o
 -10  16   2        389.76        349.49        21.02 o
  -9  16   2       3487.65       3474.96        63.97 o
  -8  16   2       6535.49       6466.52        95.29 o
  -7  16   2        123.48        133.27        11.25 o
  -6  16   2       1605.87       1518.76        31.39 o
  -5  16   2       1114.65       1117.67        25.44 o
  -4  16   2      12490.92      12568.05       196.38 o
  -3  16   2       3361.01       3618.29        68.27 o
  -2  16   2       2439.94       2485.83        46.69 o
  -1  16   2       2465.10       2558.37        65.43 o
   0  16   2       9621.42       9964.57       165.56 o
   1  16   2      19754.78      19996.16       348.36 o
   2  16   2          9.08         34.99        10.86 o
   3  16   2      16158.56      15608.93       277.72 o
   4  16   2       1023.32        975.52        26.64 o
   5  16   2      21586.58      20849.60       282.72 o
   6  16   2        409.13        395.19        25.98 o
   7  16   2       2609.29       2430.37        47.52 o
   8  16   2        268.38        251.15        16.74 o
   9  16   2       5859.58       5778.87        93.45 o
  10  16   2       2599.23       2466.82        51.78 o
  11  16   2       1510.28       1430.64        31.29 o
  12  16   2       1344.80       1366.31        30.90 o
  13  16   2        597.71        558.50        17.81 o
 -13  17   2       1484.18       1489.67        38.19 o
 -12  17   2       1395.74       1407.18        33.26 o
 -11  17   2       3087.66       2990.32        53.85 o
 -10  17   2         74.21         58.59        14.39 o
  -9  17   2       8206.25       8292.43       127.07 o
  -8  17   2        905.10        874.45        25.76 o
  -7  17   2      10735.62      10468.94       138.26 o
  -6  17   2        562.98        587.10        20.33 o
  -5  17   2      11098.83      11103.15       157.51 o
  -4  17   2        151.07        151.40        12.53 o
  -3  17   2      19043.98      19043.20       259.15 o
  -2  17   2        396.28        436.58        21.62 o
  -1  17   2      14957.83      15425.64       269.21 o
   0  17   2        462.47        506.29        24.48 o
   1  17   2       8819.81       8659.78       163.26 o
   2  17   2        419.74        444.43        21.12 o
   3  17   2       4308.21       4329.47        71.58 o
   4  17   2       2439.75       2335.19        39.25 o
   5  17   2         21.51         52.05         8.91 o
   6  17   2          7.14         20.67         9.83 o
   7  17   2       2361.99       2340.33        47.56 o
   8  17   2       1079.76       1091.16        31.86 o
   9  17   2       4030.50       3982.70        71.33 o
  10  17   2        443.20        441.73        23.72 o
  11  17   2       4374.27       4368.13        66.03 o
  12  17   2        321.31        331.81        14.90 o
  13  17   2       4536.64       4690.00        61.31 o
 -12  18   2         88.30         80.90        11.23 o
 -11  18   2       4782.71       4865.67        71.07 o
 -10  18   2       1099.85       1116.92        36.17 o
  -9  18   2        782.68        695.90        37.90 o
  -8  18   2        141.22        148.95        13.86 o
  -7  18   2       3295.20       3198.59        54.07 o
  -6  18   2       2153.39       2116.20        40.34 o
  -5  18   2        980.21        991.32        25.59 o
  -4  18   2          7.66         17.23         8.53 o
  -3  18   2        606.21        633.32        19.01 o
  -2  18   2       5452.45       5438.63        72.90 o
  -1  18   2      15541.57      15897.77       219.21 o
   0  18   2         23.43         30.97         9.01 o
   1  18   2       6611.26       6573.95       100.50 o
   2  18   2        155.48        181.20        13.01 o
   3  18   2      22208.27      21925.15       271.03 o
   4  18   2        925.79        916.75        25.06 o
   5  18   2       8427.83       8087.76       121.05 o
   6  18   2        385.36        416.22        20.82 o
   7  18   2      11489.55      11344.38       164.78 o
   8  18   2         70.60         62.59        12.83 o
   9  18   2       3315.62       3283.56        71.67 o
  10  18   2         10.38         11.15        10.21 o
  11  18   2       2067.52       2063.44        38.93 o
  12  18   2        432.95        415.13        15.60 o
 -12  19   2       1943.83       1929.81        34.54 o
 -11  19   2        330.46        341.15        18.36 o
 -10  19   2        790.06        827.96        25.66 o
  -9  19   2       5787.73       5799.13        97.51 o
  -8  19   2        797.24        765.88        26.22 o
  -7  19   2       3096.54       3109.58        65.17 o
  -6  19   2          9.07         16.58         9.86 o
  -5  19   2       7142.39       7071.93        92.62 o
  -4  19   2          9.86         31.80         8.90 o
  -3  19   2       8009.59       8178.55       115.54 o
  -2  19   2       3162.72       3307.87        47.09 o
  -1  19   2       4994.36       4989.33        73.73 o
   0  19   2       2644.45       2640.00        49.35 o
   1  19   2       3566.18       3594.24        57.11 o
   2  19   2       8201.12       7949.18       113.98 o
   3  19   2        149.79        168.60        18.64 o
   4  19   2       5417.50       5313.79        95.48 o
   5  19   2        755.35        695.47        25.09 o
   6  19   2       3123.83       3021.52        57.72 o
   7  19   2       1457.05       1436.71        37.49 o
   8  19   2       1779.34       1759.87        68.75 o
   9  19   2        540.59        539.86        37.26 o
  10  19   2        897.14        862.90        25.24 o
  11  19   2       3965.07       4056.69        54.07 o
  12  19   2        203.42        179.79        12.15 o
 -11  20   2        655.52        643.00        21.75 o
 -10  20   2       1766.25       1756.72        34.80 o
  -9  20   2         20.09         17.70        11.69 o
  -8  20   2       8670.16       8856.53       123.69 o
  -7  20   2       2132.67       2176.81        43.67 o
  -6  20   2       4530.24       4543.17        72.50 o
  -5  20   2         21.01         30.03         9.63 o
  -4  20   2      15316.03      15385.76       182.76 o
  -3  20   2        126.96        144.77        11.09 o
  -2  20   2       7339.62       7255.27       113.97 o
  -1  20   2       5946.61       6063.19        80.76 o
   0  20   2      11180.08      11240.35       147.43 o
   1  20   2        161.59        166.52        13.13 o
   2  20   2       1229.81       1203.63        31.59 o
   3  20   2       4189.95       4032.60        69.37 o
   4  20   2       1537.67       1528.70        37.54 o
   5  20   2        247.50        259.50        16.48 o
   6  20   2       1405.32       1380.91        37.00 o
   7  20   2       1050.62       1018.17        33.23 o
   8  20   2       1128.19       1099.83        47.16 o
   9  20   2        653.09        638.92        27.90 o
  10  20   2       3328.78       3407.46        51.08 o
  11  20   2        583.09        616.47        18.61 o
 -11  21   2          4.87         -3.37         9.94 o
 -10  21   2       1413.95       1407.43        33.88 o
  -9  21   2        406.50        429.51        19.08 o
  -8  21   2       2744.13       2797.16        49.49 o
  -7  21   2         16.19         27.82        11.34 o
  -6  21   2         23.35         38.38        11.40 o
  -5  21   2         77.12         89.42        11.20 o
  -4  21   2         41.44         84.58        10.87 o
  -3  21   2          0.56         10.94         8.94 o
  -2  21   2       3831.46       3799.81        61.50 o
  -1  21   2        263.76        216.29        15.79 o
   0  21   2       9665.21       9626.08       141.05 o
   1  21   2        215.49        202.64        15.29 o
   2  21   2       9553.13       9314.40       137.91 o
   3  21   2        341.92        359.99        20.04 o
   4  21   2      17665.79      17456.83       243.01 o
   5  21   2        106.89        103.73        14.57 o
   6  21   2       4700.57       4620.42        73.70 o
   7  21   2          8.76         13.03        12.03 o
   8  21   2       9407.59       9146.94       107.82 o
   9  21   2         39.97         51.42         9.65 o
  10  21   2       1829.80       1819.09        28.52 o
 -10  22   2       2409.75       2455.72        39.33 o
  -9  22   2        168.43        164.20        13.67 o
  -8  22   2       9763.17       9986.69       114.46 o
  -7  22   2        147.34        147.96        15.28 o
  -6  22   2       4374.46       4355.32        72.07 o
  -5  22   2        138.19        135.12        13.83 o
  -4  22   2       8865.84       8892.53       192.10 o
  -3  22   2         24.47         37.77        11.61 o
  -2  22   2       3319.48       3163.71        59.29 o
  -1  22   2       2698.50       2600.94        51.63 o
   0  22   2       5744.04       5698.80       107.47 o
   1  22   2        321.15        314.79        26.01 o
   2  22   2        455.54        450.30        22.20 o
   3  22   2       4767.51       4597.26        89.50 o
   4  22   2       1338.72       1410.70        37.99 o
   5  22   2       1081.46       1081.79        34.40 o
   6  22   2       1090.82       1077.33        35.08 o
   7  22   2       2448.92       2464.94        44.78 o
   8  22   2        831.47        834.33        22.15 o
   9  22   2        495.82        509.04        16.63 o
  10  22   2       4248.62       4269.37        51.11 o
  -9  23   2       3059.09       3089.28        42.17 o
  -8  23   2        666.19        649.63        30.96 o
  -7  23   2       4889.57       4987.91        69.35 o
  -6  23   2        180.15        174.03        14.50 o
  -5  23   2       7083.29       7010.62       105.99 o
  -4  23   2        189.32        192.84        15.66 o
  -3  23   2       4046.19       3894.85        69.97 o
  -2  23   2       1249.47       1338.92        36.38 o
  -1  23   2       3846.33       3869.76        68.98 o
   0  23   2       2027.61       1929.69        43.40 o
   1  23   2       2433.86       2408.46        50.36 o
   2  23   2       2616.82       2668.95        54.03 o
   3  23   2        305.64        328.54        36.01 o
   4  23   2       3677.99       3554.57       107.92 o
   5  23   2        181.75        202.73        18.49 o
   6  23   2       2830.93       2890.47        59.41 o
   7  23   2       1949.06       1960.29        37.71 o
   8  23   2       1910.91       1906.28        30.01 o
   9  23   2        340.41        359.79        14.41 o
  -9  24   2       1748.33       1770.21        34.15 o
  -8  24   2          1.68         12.36         8.81 o
  -7  24   2       1607.14       1685.39        32.88 o
  -6  24   2        529.29        539.72        20.92 o
  -5  24   2        345.38        387.76        18.26 o
  -4  24   2        113.01        135.60        16.90 o
  -3  24   2         45.01         57.76        13.53 o
  -2  24   2        853.52        878.51        31.94 o
  -1  24   2       6082.45       6198.53       100.06 o
   0  24   2         34.25         51.02        13.36 o
   1  24   2       1844.24       1827.48        43.59 o
   2  24   2        326.66        330.87        26.51 o
   3  24   2      12884.06      12778.78       185.80 o
   4  24   2         19.80         27.81        13.17 o
   5  24   2       5259.39       5276.66        73.80 o
   6  24   2        301.06        290.47        15.66 o
   7  24   2       8044.09       8145.02        93.00 o
   8  24   2        144.04        146.54        11.00 o
  -8  25   2        345.36        352.65        13.47 o
  -7  25   2       4905.30       5024.63        57.65 o
  -6  25   2        159.12        156.50        14.30 o
  -5  25   2       6305.19       6462.30       142.32 o
  -4  25   2        122.20        129.92        14.38 o
  -3  25   2       5637.12       5841.00        86.95 o
  -2  25   2         23.86         31.48        11.50 o
  -1  25   2       5264.08       5174.99        80.01 o
   0  25   2        938.59        921.30        32.17 o
   1  25   2       1726.40       1660.78        38.75 o
   2  25   2        369.11        367.79        19.07 o
   3  25   2        818.96        873.75        28.44 o
   4  25   2       1487.42       1507.08        32.20 o
   5  25   2         73.08         96.48        14.77 o
   6  25   2         59.00         60.99         9.86 o
   7  25   2        441.15        461.84        16.27 o
  -7  26   2         19.52         34.46        11.13 o
  -6  26   2       1222.84       1218.10        27.83 o
  -5  26   2          1.37         13.32        10.06 o
  -4  26   2       6459.34       6427.07        82.95 o
  -3  26   2       2090.66       2154.54        44.15 o
  -2  26   2       1503.79       1590.68        37.12 o
  -1  26   2        842.61        882.28        35.88 o
   0  26   2       2818.26       2841.18        52.01 o
   1  26   2       4264.96       4173.70        61.11 o
   2  26   2        101.31        122.51        11.87 o
   3  26   2       2542.62       2526.12        42.98 o
   4  26   2        406.69        445.03        16.84 o
   5  26   2       3636.66       3656.50        51.00 o
   6  26   2        813.69        804.55        22.97 o
  -5  27   2        621.55        637.93        18.61 o
  -4  27   2        106.53        126.58        11.43 o
  -3  27   2        653.59        707.23        21.17 o
  -2  27   2       1891.32       1947.70        33.69 o
  -1  27   2        427.46        434.20        17.51 o
   0  27   2       2122.57       2164.00        43.19 o
   1  27   2        274.31        279.38        16.64 o
   2  27   2       4638.71       4568.77        59.06 o
   3  27   2        794.90        771.64        22.12 o
   4  27   2       4664.41       4712.73        58.48 o
   5  27   2          8.23          8.79         9.52 o
  -3  28   2        366.46        364.98        14.32 o
  -2  28   2       6851.72       6933.90        93.62 o
  -1  28   2        561.14        550.51        32.00 o
   0  28   2       2906.61       2849.49        42.67 o
   1  28   2        122.45        139.11        12.28 o
   2  28   2       1049.11       1065.35        22.87 o
   3  28   2        301.87        294.37        13.77 o
 -15   0   3       5606.96       5389.55       111.32 o
 -13   0   3       6960.81       6961.52       340.17 o
 -11   0   3       1975.56       1899.61        60.13 o
  -9   0   3       1474.93       1568.58        77.31 o
  -7   0   3       2880.03       2785.21        77.36 o
  -5   0   3       4330.16       4694.49       158.84 o
  -3   0   3      70436.86      76004.93      2260.02 o
  -1   0   3      22839.56      23375.51       811.00 o
   1   0   3     117845.48     113358.00      2580.59 o
   3   0   3       3970.16       3986.03        73.31 o
   5   0   3      54679.87      53751.89      1449.10 o
   7   0   3      31394.30      31243.94      1068.87 o
   9   0   3      10564.28      10443.08       335.95 o
  11   0   3         34.79         70.28        22.49 o
  13   0   3       1240.20       1146.88        74.50 o
  15   0   3       1638.82       1680.20        53.77 o
 -16   1   3       1093.97       1084.32        21.48 o
 -15   1   3       1691.30       1666.27        34.77 o
 -14   1   3       2480.68       2399.78        56.05 o
 -13   1   3       1460.19       1432.16        39.35 o
 -12   1   3         26.30         44.29        11.41 o
 -11   1   3      16415.74      16070.49       245.11 o
 -10   1   3       1129.48       1200.64        32.33 o
  -9   1   3      14157.91      14049.59       308.62 o
  -8   1   3        477.18        472.90        27.32 o
  -7   1   3      21575.23      21532.28       322.58 o
  -6   1   3        697.53        792.64        25.89 o
  -5   1   3      37715.85      37808.71       648.42 o
  -4   1   3       8635.79       8705.72       197.77 o
  -3   1   3      40267.71      41136.81      1245.27 o
  -2   1   3       7101.44       7042.60       145.89 o
  -1   1   3       5889.04       5680.96        75.92 o
   0   1   3      11328.86      11172.98       133.32 o
   1   1   3        507.84        506.39         8.75 o
   2   1   3      14419.02      14332.88       171.67 o
   3   1   3        105.20        135.48        15.62 o
   4   1   3       1106.87       1188.19        28.94 o
   5   1   3      10588.22      10427.86       159.88 o
   6   1   3      11028.84      11357.83       175.51 o
   7   1   3      12661.19      12419.71       192.90 o
   8   1   3       1711.41       1688.37        44.03 o
   9   1   3      17345.73      17190.15       372.73 o
  10   1   3       2385.32       2358.56        50.82 o
  11   1   3       5809.31       5919.55       144.12 o
  12   1   3         50.12         32.08        16.81 o
  13   1   3      12227.18      11603.53       265.39 o
  14   1   3         11.40         14.94        15.62 o
  15   1   3       1953.31       1953.97        34.34 o
 -16   2   3        240.08        213.07        11.85 o
 -15   2   3       2069.68       2089.13        58.64 o
 -14   2   3       1756.29       1709.43        45.49 o
 -13   2   3       1878.80       1890.23        46.20 o
 -12   2   3       1891.19       1932.70        45.33 o
 -11   2   3        634.19        659.41        24.24 o
 -10   2   3      24353.77      24250.90       362.72 o
  -9   2   3        395.49        381.13        33.74 o
  -8   2   3       5340.78       5388.59       131.19 o
  -7   2   3        228.77        219.92        16.71 o
  -6   2   3      36475.41      36170.96       659.30 o
  -5   2   3       1603.30       1637.23        47.59 o
  -4   2   3       6987.76       7340.06       159.79 o
  -3   2   3       6771.56       7244.45       206.63 o
  -2   2   3      23435.15      22862.43       395.41 o
  -1   2   3      10434.71      10137.24       121.84 o
   0   2   3       3458.95       3705.67        39.69 o
   1   2   3      13512.87      13555.21       140.69 o
   2   2   3      11178.75      11040.76       122.79 o
   3   2   3      17765.29      18007.82       236.46 o
   4   2   3       8248.49       8186.07       125.97 o
   5   2   3      18449.21      17956.59       364.34 o
   6   2   3       1008.48       1038.39        30.25 o
   7   2   3       5092.33       5350.00        92.18 o
   8   2   3      14874.37      15146.96       274.92 o
   9   2   3       2320.17       2366.96        57.79 o
  10   2   3       3567.63       3577.29        61.37 o
  11   2   3        154.18        172.94        20.87 o
  12   2   3       7373.19       7340.71       176.42 o
  13   2   3        115.23         97.99        21.80 o
  14   2   3       3787.32       3739.47        73.09 o
  15   2   3        441.39        421.94        16.63 o
 -16   3   3       1971.14       1923.47        31.10 o
 -15   3   3          0.50         13.41         9.29 o
 -14   3   3       7880.34       8162.38       210.17 o
 -13   3   3       1828.21       1835.75        45.85 o
 -12   3   3       3714.47       3675.27       101.02 o
 -11   3   3        174.69        178.11        14.85 o
 -10   3   3       6038.73       6062.69       103.71 o
  -9   3   3       1667.49       1766.29        59.61 o
  -8   3   3        924.76        983.23        39.72 o
  -7   3   3         42.05         91.37        19.68 o
  -6   3   3       1919.95       2032.09       114.49 o
  -5   3   3       7129.70       7285.17       133.59 o
  -4   3   3      26338.63      27921.07       546.04 o
  -3   3   3      17743.13      19262.59       334.24 o
  -2   3   3      10831.71      10516.58       139.29 o
  -1   3   3       1561.44       1731.91        27.24 o
   0   3   3      16020.97      15197.57       181.91 o
   1   3   3       2697.97       2943.30        35.82 o
   2   3   3      41449.08      40313.70       489.04 o
   3   3   3      18271.79      19419.97       254.21 o
   4   3   3      28544.12      28462.99       374.38 o
   5   3   3          0.41         16.51         4.99 o
   6   3   3      56284.62      57655.58       901.76 o
   7   3   3        678.42        701.07        26.18 o
   8   3   3      11881.70      11939.08       237.97 o
   9   3   3       1045.14        988.71        45.90 o
  10   3   3       3138.83       3123.65        55.45 o
  11   3   3       1678.16       1762.57        59.64 o
  12   3   3        975.20       1068.76        47.71 o
  13   3   3         26.16         25.07        18.37 o
  14   3   3          3.99         17.35        12.17 o
  15   3   3        809.72        820.73        20.01 o
 -16   4   3         93.75         75.58         9.59 o
 -15   4   3         34.52         44.07        10.37 o
 -14   4   3       2754.24       2696.27        60.44 o
 -13   4   3       1327.02       1302.07        37.76 o
 -12   4   3       7836.88       7809.19       171.81 o
 -11   4   3         56.81         77.22        11.76 o
 -10   4   3      22189.95      21822.83       328.69 o
  -9   4   3       1495.52       1453.55        52.65 o
  -8   4   3      21733.04      21857.18       653.63 o
  -7   4   3       7581.10       8220.12       183.38 o
  -6   4   3      31271.67      32474.98       550.67 o
  -5   4   3       1434.65       1347.47        30.23 o
  -4   4   3      38002.61      38515.58       569.84 o
  -3   4   3      37373.48      37936.20       502.57 o
  -2   4   3      26280.14      26312.40       510.29 o
  -1   4   3      10447.05      10445.56       117.68 o
   0   4   3         52.52        112.36         9.09 o
   1   4   3      21461.68      20806.09       250.37 o
   2   4   3        572.57        748.92        13.75 o
   3   4   3         88.18        210.28        15.15 o
   4   4   3       4470.12       4621.90        67.97 o
   5   4   3      11941.77      11947.08       163.67 o
   6   4   3      17163.23      17309.69       283.01 o
   7   4   3        341.07        354.22        19.34 o
   8   4   3      21476.90      21759.72       485.87 o
   9   4   3        513.07        536.25        25.37 o
  10   4   3       8845.01       8856.63       129.43 o
  11   4   3         70.32         86.48        14.86 o
  12   4   3      10953.01      10702.98       245.01 o
  13   4   3         30.35         30.28        37.95 o
  14   4   3       5322.12       5323.11       107.63 o
  15   4   3         27.73         23.42         8.58 o
 -16   5   3       4483.58       4513.38        60.49 o
 -15   5   3       2212.41       2144.15        40.72 o
 -14   5   3       1925.64       1944.77        50.07 o
 -13   5   3        897.38        873.62        31.78 o
 -12   5   3       4392.89       4429.28        98.33 o
 -11   5   3       8812.43       8760.87       190.76 o
 -10   5   3        378.37        400.57        25.36 o
  -9   5   3       5794.91       5773.54       143.09 o
  -8   5   3        479.16        608.65        42.17 o
  -7   5   3      18719.62      19455.78       414.90 o
  -6   5   3       4534.00       4680.59        86.63 o
  -5   5   3       8241.90       8102.61       128.57 o
  -4   5   3       7054.47       7418.02       116.78 o
  -3   5   3       5037.02       4854.53        74.87 o
  -2   5   3       9431.75       9297.44       106.72 o
  -1   5   3       5801.06       5535.04        70.29 o
   0   5   3      24457.02      23210.77       305.82 o
   1   5   3         40.83         52.33         7.11 o
   2   5   3      16946.16      16931.78       203.69 o
   3   5   3        953.90       1156.97        20.34 o
   4   5   3      41984.01      42239.89       557.69 o
   5   5   3       7983.01       7938.89       113.11 o
   6   5   3      17118.96      17156.40       232.56 o
   7   5   3       1829.98       1796.00        63.88 o
   8   5   3      11210.40      11381.12       229.08 o
   9   5   3      12482.83      12755.51       231.52 o
  10   5   3         10.95         14.48         9.15 o
  11   5   3       2218.72       2092.64        55.19 o
  12   5   3        466.71        471.13        28.00 o
  13   5   3       5718.25       5456.00       163.06 o
  14   5   3        992.63        986.78        29.36 o
  15   5   3        505.84        502.50        16.06 o
 -16   6   3        293.04        307.83        14.25 o
 -15   6   3       3091.10       3116.30        52.58 o
 -14   6   3         54.07         58.55        15.37 o
 -13   6   3       5097.08       5121.22        93.99 o
 -12   6   3       3525.37       3664.42        70.98 o
 -11   6   3       3244.49       3171.16        62.19 o
 -10   6   3        721.12        718.68        25.84 o
  -9   6   3       1911.98       2073.21        91.37 o
  -8   6   3      13898.29      13781.10       424.51 o
  -7   6   3       2400.80       2473.94        75.20 o
  -6   6   3         45.44        165.51        12.04 o
  -5   6   3       5921.49       6274.09       103.19 o
  -4   6   3      36681.09      37353.45       549.46 o
  -3   6   3      16177.75      15400.48       188.76 o
  -2   6   3       4815.06       5058.49        60.76 o
  -1   6   3       6515.87       6151.67        67.99 o
   0   6   3      12915.64      12357.41       167.08 o
   1   6   3      43614.57      42367.41       512.88 o
   2   6   3       5097.58       5092.32        67.12 o
   3   6   3      22423.89      21802.27       262.04 o
   4   6   3        846.66        810.34        21.03 o
   5   6   3      39943.25      40679.94       530.36 o
   6   6   3      15621.14      15939.65       242.79 o
   7   6   3      14754.74      14717.97       225.90 o
   8   6   3        516.09        537.20        24.56 o
   9   6   3       3653.35       3618.78        61.47 o
  10   6   3       2681.22       2780.84        57.19 o
  11   6   3        529.71        545.95        28.34 o
  12   6   3        805.94        702.03        33.25 o
  13   6   3         53.71         90.02        18.63 o
  14   6   3       1142.96       1195.34        36.75 o
  15   6   3        664.24        645.53        18.57 o
 -16   7   3        167.38        177.83        12.91 o
 -15   7   3        874.28        860.22        23.13 o
 -14   7   3        322.02        312.96        18.37 o
 -13   7   3       4333.76       4240.89        82.03 o
 -12   7   3        220.33        222.85        17.70 o
 -11   7   3       9650.03       9682.84       192.75 o
 -10   7   3       1637.71       1684.01        37.69 o
  -9   7   3      25190.09      25645.16       765.94 o
  -8   7   3        470.15        463.87        37.95 o
  -7   7   3      11619.06      11701.19       260.27 o
  -6   7   3       1549.10       1465.31        47.83 o
  -5   7   3      37559.27      38081.63       560.07 o
  -4   7   3        568.11        656.97        19.30 o
  -3   7   3      21983.08      21912.81       252.43 o
  -2   7   3        270.36        342.73         8.85 o
  -1   7   3      16835.55      16985.03       178.28 o
   0   7   3       2084.86       2154.41        32.89 o
   1   7   3       5391.25       5476.45        72.41 o
   2   7   3       1868.85       1917.25        36.58 o
   3   7   3       1680.54       1669.65        30.70 o
   4   7   3       1431.72       1443.48        28.58 o
   5   7   3       3977.78       4041.75        64.17 o
   6   7   3       2813.94       3039.83        59.04 o
   7   7   3      14737.43      15410.29       236.62 o
   8   7   3       1379.52       1379.96        40.43 o
   9   7   3       6927.12       6938.34       104.36 o
  10   7   3       1829.38       1812.58        48.90 o
  11   7   3      12759.58      12318.09       225.34 o
  12   7   3        416.59        394.41        26.50 o
  13   7   3       7686.57       7494.12       150.95 o
  14   7   3         88.34         79.21        13.12 o
  15   7   3       5403.36       5330.43        65.14 o
 -15   8   3       5727.54       5764.27        70.67 o
 -14   8   3       1357.12       1289.76        30.08 o
 -13   8   3       1270.14       1309.98        61.48 o
 -12   8   3       1192.49       1142.20        34.95 o
 -11   8   3       3717.04       3729.22        71.14 o
 -10   8   3       4075.21       4074.53        75.30 o
  -9   8   3        222.37        215.80        18.05 o
  -8   8   3       2841.64       2768.87       109.64 o
  -7   8   3       2944.88       2851.81       108.24 o
  -6   8   3      12996.95      13228.14       288.59 o
  -5   8   3      16683.54      16623.02       252.98 o
  -4   8   3        397.69        389.86        15.26 o
  -3   8   3       6387.36       6662.17       100.00 o
  -2   8   3       2360.05       2259.65        30.40 o
  -1   8   3      73891.83      72944.07       824.85 o
   0   8   3       2773.29       2837.24        36.04 o
   1   8   3      12289.54      12498.28       144.05 o
   2   8   3         16.76         32.84         4.79 o
   3   8   3      43227.36      43459.33       517.80 o
   4   8   3        966.13        988.42        21.41 o
   5   8   3       5161.13       5156.53        80.22 o
   6   8   3        398.43        385.73        18.63 o
   7   8   3      17328.01      17828.68       271.93 o
   8   8   3       4968.05       5202.69       106.26 o
   9   8   3       1520.21       1480.55        33.78 o
  10   8   3       3627.98       3551.19        69.34 o
  11   8   3        875.06        886.26        35.97 o
  12   8   3       1683.22       1641.81        51.39 o
  13   8   3        266.85        256.64        24.85 o
  14   8   3        509.44        527.59        21.13 o
  15   8   3        939.08        956.73        22.81 o
 -15   9   3         57.75         54.24         9.65 o
 -14   9   3       1887.15       1865.65        37.32 o
 -13   9   3       4968.74       4981.83        93.43 o
 -12   9   3       5827.52       5888.60       107.57 o
 -11   9   3       1467.82       1403.06        37.58 o
 -10   9   3        635.04        664.90        22.55 o
  -9   9   3       7615.03       7456.42       207.06 o
  -8   9   3         34.45         67.47        19.68 o
  -7   9   3       7039.93       7033.23       229.12 o
  -6   9   3       1504.84       1567.83        83.64 o
  -5   9   3      12815.66      12834.73       387.26 o
  -4   9   3      12096.15      12219.79       189.48 o
  -3   9   3      17977.08      17880.70       251.22 o
  -2   9   3      26900.39      26505.32       351.48 o
  -1   9   3       2553.58       2531.48        33.86 o
   0   9   3      29193.71      28572.55       297.22 o
   1   9   3        814.68        820.98        16.98 o
   2   9   3      30256.85      30917.27       343.37 o
   3   9   3       1122.28       1061.07        20.16 o
   4   9   3      11229.01      11324.08       197.60 o
   5   9   3        559.90        580.96        20.57 o
   6   9   3       8697.65       8452.09       136.77 o
   7   9   3      10556.24      10458.72       236.50 o
   8   9   3       6182.56       6081.89       112.79 o
   9   9   3        284.36        294.31        17.01 o
  10   9   3       1019.34        993.40        31.74 o
  11   9   3       6328.66       5887.52       121.18 o
  12   9   3         23.26         52.61        17.70 o
  13   9   3        458.86        460.69        25.71 o
  14   9   3       1181.68       1141.64        26.92 o
  15   9   3       3979.27       3918.29        50.94 o
 -15  10   3        190.12        195.98        13.85 o
 -14  10   3       1842.08       1840.44        37.02 o
 -13  10   3        418.63        388.46        24.36 o
 -12  10   3       5740.88       5708.38       129.24 o
 -11  10   3        228.58        237.49        17.62 o
 -10  10   3       6116.00       5941.31       108.78 o
  -9  10   3         10.58         12.93        16.47 o
  -8  10   3      23355.02      24252.29       725.18 o
  -7  10   3          1.43         49.20        16.87 o
  -6  10   3       8890.34       8893.46       311.35 o
  -5  10   3        621.55        675.47        39.99 o
  -4  10   3      33565.38      33446.57       492.90 o
  -3  10   3        850.12        865.01        20.75 o
  -2  10   3       9309.96       9351.36       127.23 o
  -1  10   3       5675.32       5719.37        67.56 o
   0  10   3      22952.11      22809.90       240.07 o
   1  10   3         35.60         67.90         5.99 o
   2  10   3       1919.75       1894.01        30.49 o
   3  10   3       3324.80       3332.37        51.94 o
   4  10   3         14.82         55.52        10.69 o
   5  10   3        348.54        391.09        23.93 o
   6  10   3      11214.46      11502.65       181.41 o
   7  10   3       2350.15       2280.64        56.35 o
   8  10   3       5799.57       5720.11       103.63 o
   9  10   3        379.16        352.57        19.70 o
  10  10   3      13821.77      13291.20       258.19 o
  11  10   3         56.08         62.20        15.60 o
  12  10   3      11697.19      11340.24       217.13 o
  13  10   3         54.23         60.56        12.68 o
  14  10   3       7593.88       7668.14        86.83 o
 -15  11   3          5.76          5.03         9.70 o
 -14  11   3       1898.07       1846.16        49.97 o
 -13  11   3        977.87        973.89        31.71 o
 -12  11   3       2655.57       2660.27        69.59 o
 -11  11   3        163.63        153.15        16.33 o
 -10  11   3        274.43        294.53        19.01 o
  -9  11   3       1495.20       1523.93        33.71 o
  -8  11   3       1952.38       1998.10        42.99 o
  -7  11   3       1176.29       1080.81        59.04 o
  -6  11   3       3347.38       3513.73       127.92 o
  -5  11   3        373.02        414.80        25.33 o
  -4  11   3       6540.69       6686.19       128.78 o
  -3  11   3        700.44        724.62        21.68 o
  -2  11   3      25905.93      25375.05       286.71 o
  -1  11   3       4754.85       4766.44        58.80 o
   0  11   3      39221.97      39295.39       406.73 o
   1  11   3       4425.66       4354.94        59.00 o
   2  11   3      21137.50      21290.75       242.12 o
   3  11   3          4.53         15.16         6.78 o
   4  11   3      34952.97      34615.44       592.08 o
   5  11   3        421.35        436.59        31.34 o
   6  11   3       3912.80       4036.66        85.07 o
   7  11   3       1725.19       1628.25        46.08 o
   8  11   3       9346.60       9432.13       154.16 o
   9  11   3        376.73        450.00        22.44 o
  10  11   3        232.98        212.86        20.55 o
  11  11   3        495.91        470.20        29.35 o
  12  11   3       1436.84       1331.44        48.37 o
  13  11   3         12.82         37.37        11.42 o
  14  11   3       1803.13       1774.80        30.76 o
 -15  12   3       1616.72       1581.23        91.37 o
 -14  12   3       1686.84       1657.33        32.23 o
 -13  12   3       2335.10       2319.88        44.79 o
 -12  12   3       7428.35       7365.54       128.22 o
 -11  12   3       4705.68       4674.76        87.82 o
 -10  12   3       4357.77       4331.58        74.01 o
  -9  12   3         39.97         47.59         9.20 o
  -8  12   3       8665.56       8809.83       138.16 o
  -7  12   3         37.51         75.87        24.60 o
  -6  12   3       6408.63       6754.90       222.09 o
  -5  12   3       7113.92       7312.95       234.75 o
  -4  12   3      22045.25      22880.08       484.38 o
  -3  12   3       4362.31       4430.87        81.10 o
  -2  12   3       7690.46       7817.27       117.36 o
  -1  12   3      20263.93      20338.19       275.00 o
   0  12   3       2346.30       2394.04        41.38 o
   1  12   3       3974.43       4244.09        78.71 o
   2  12   3       3117.65       3108.24        61.77 o
   3  12   3      19521.42      19287.83       294.65 o
   4  12   3       4416.35       4214.74        88.21 o
   5  12   3       2764.15       2702.09        54.76 o
   6  12   3       5013.56       4988.62       102.97 o
   7  12   3       7150.59       6774.30       118.49 o
   8  12   3       1016.39       1017.99        38.53 o
   9  12   3        732.80        731.99        27.49 o
  10  12   3       6240.69       5975.40       123.08 o
  11  12   3        115.36         96.01        18.57 o
  12  12   3       2615.62       2563.97        70.33 o
  13  12   3        160.69        152.62        14.28 o
  14  12   3       3381.79       3367.38        41.88 o
 -14  13   3       1017.10       1027.02        25.52 o
 -13  13   3       5239.60       5212.38        89.62 o
 -12  13   3        476.73        482.69        27.57 o
 -11  13   3       2685.30       2570.15        58.29 o
 -10  13   3        525.53        553.55        23.41 o
  -9  13   3      15215.91      15115.64       191.46 o
  -8  13   3          0.21          3.57         8.26 o
  -7  13   3      13996.51      14152.13       217.67 o
  -6  13   3         12.32         23.19        11.93 o
  -5  13   3      16039.11      16283.80       350.83 o
  -4  13   3        383.05        395.91        26.25 o
  -3  13   3      10233.15      10741.43       199.02 o
  -2  13   3       3896.77       3958.89        66.95 o
  -1  13   3       7104.14       7232.37       108.89 o
   0  13   3       3488.74       3481.90        59.71 o
   1  13   3       3020.14       2977.79        61.28 o
   2  13   3       3580.07       3677.63        72.04 o
   3  13   3        724.80        690.51        22.77 o
   4  13   3        786.10        759.67        28.20 o
   5  13   3        897.54        878.11        29.86 o
   6  13   3       4520.13       4330.43        78.86 o
   7  13   3      10935.70      10734.61       153.16 o
   8  13   3       1268.63       1238.26        34.43 o
   9  13   3       5673.55       5431.35        97.32 o
  10  13   3        684.75        588.55        45.62 o
  11  13   3      14487.59      13926.24       258.07 o
  12  13   3        170.32        155.20        15.55 o
  13  13   3       2474.51       2556.00        43.64 o
  14  13   3          5.29          3.66         8.53 o
 -14  14   3         52.01         53.79        10.77 o
 -13  14   3       2315.95       2257.01        46.39 o
 -12  14   3        271.02        289.84        21.21 o
 -11  14   3       4337.78       4329.68        86.32 o
 -10  14   3        129.85        152.94        14.75 o
  -9  14   3        427.98        418.61        20.13 o
  -8  14   3        170.68        188.00        13.97 o
  -7  14   3         60.66         88.91        10.60 o
  -6  14   3       1249.63       1190.70        31.74 o
  -5  14   3       7792.89       7833.07       178.90 o
  -4  14   3       1708.69       1727.16        55.72 o
  -3  14   3       4824.58       4876.35        99.05 o
  -2  14   3       2565.44       2740.22        86.68 o
  -1  14   3      23344.13      24336.39       426.24 o
   0  14   3       4128.04       4168.79        82.26 o
   1  14   3      17312.65      17347.68       270.21 o
   2  14   3       3238.84       3208.16        73.23 o
   3  14   3      46661.88      45417.35       666.24 o
   4  14   3         30.03         45.80        11.17 o
   5  14   3      14537.14      14080.03       251.97 o
   6  14   3         97.53        111.36        11.55 o
   7  14   3       9225.45       9115.29       147.55 o
   8  14   3        203.71        204.58        14.45 o
   9  14   3       1477.87       1459.15        35.46 o
  10  14   3        195.61        223.24        18.84 o
  11  14   3       1599.00       1490.19        43.56 o
  12  14   3         25.77         27.79        10.42 o
  13  14   3         65.19         65.04         9.95 o
 -14  15   3         25.14         27.01        10.91 o
 -13  15   3       2397.41       2456.67        66.00 o
 -12  15   3       2129.58       2046.58        44.08 o
 -11  15   3       6167.51       6107.33       129.00 o
 -10  15   3          1.18         11.46        12.50 o
  -9  15   3       7539.60       7610.40       163.27 o
  -8  15   3        217.14        237.62        16.25 o
  -7  15   3      13706.34      13502.14       210.82 o
  -6  15   3        859.63        926.48        27.29 o
  -5  15   3       7782.52       7709.98       166.94 o
  -4  15   3       1019.41       1047.98        34.58 o
  -3  15   3       6434.33       6766.58       163.42 o
  -2  15   3       4478.24       4452.16        95.31 o
  -1  15   3       9992.36       9969.57       164.05 o
   0  15   3       5987.78       5856.40       100.94 o
   1  15   3        488.60        519.96        20.52 o
   2  15   3       1136.26       1092.60        34.52 o
   3  15   3        727.63        663.85        27.71 o
   4  15   3       4880.67       4806.07        99.27 o
   5  15   3       7375.01       7089.37       106.86 o
   6  15   3        719.51        701.51        23.08 o
   7  15   3       3398.18       3270.03        57.90 o
   8  15   3       3055.87       2972.26        63.63 o
   9  15   3       7381.85       7461.22       120.09 o
  10  15   3          0.37         -8.00        12.79 o
  11  15   3       4122.52       3984.36        73.43 o
  12  15   3        498.87        486.71        19.93 o
  13  15   3       5454.43       5402.87        59.75 o
 -13  16   3       1715.70       1700.10        33.40 o
 -12  16   3       4945.46       4890.29       102.54 o
 -11  16   3         47.63         55.54        14.96 o
 -10  16   3       2219.43       2129.80        53.00 o
  -9  16   3       1460.85       1478.57        41.71 o
  -8  16   3      12097.43      11969.39       191.84 o
  -7  16   3       2537.22       2504.34        54.57 o
  -6  16   3       5217.44       5088.89        86.25 o
  -5  16   3         43.18         61.88        10.83 o
  -4  16   3      11881.70      12208.54       171.91 o
  -3  16   3      14101.08      14778.57       340.33 o
  -2  16   3       2491.76       2806.50        60.57 o
  -1  16   3       4299.32       4142.51        77.17 o
   0  16   3       5498.51       5637.79        98.51 o
   1  16   3      12768.38      13032.84       234.97 o
   2  16   3       1730.15       1766.02        47.32 o
   3  16   3       1096.41       1126.87        32.85 o
   4  16   3         31.85         37.70         9.87 o
   5  16   3       7162.96       6943.80       105.98 o
   6  16   3       4990.59       4909.66       113.70 o
   7  16   3        412.47        458.99        29.73 o
   8  16   3       2864.09       2802.61        57.21 o
   9  16   3       1326.84       1318.67        35.83 o
  10  16   3       5605.00       5467.49       107.53 o
  11  16   3          7.16          5.12        10.51 o
  12  16   3       3257.01       3260.22        47.06 o
  13  16   3        112.90         85.46        10.20 o
 -13  17   3        165.28        170.44        13.14 o
 -12  17   3       1798.52       1868.31        36.48 o
 -11  17   3       1218.46       1215.46        31.95 o
 -10  17   3       1118.08       1053.00        37.98 o
  -9  17   3          4.54         35.46        15.11 o
  -8  17   3         57.29         62.07        14.11 o
  -7  17   3       1002.66       1005.72        47.27 o
  -6  17   3        206.16        243.09        14.63 o
  -5  17   3        146.09        168.32        12.53 o
  -4  17   3       5443.53       5642.53        81.78 o
  -3  17   3        319.62        426.23        19.45 o
  -2  17   3      14503.23      15119.04       217.47 o
  -1  17   3        139.60        192.00        23.42 o
   0  17   3      17463.03      17748.44       272.10 o
   1  17   3         17.65         25.12         9.06 o
   2  17   3      23563.48      22830.00       307.73 o
   3  17   3       1526.89       1471.62        34.25 o
   4  17   3      13468.87      12859.76       181.96 o
   5  17   3       1460.17       1449.84        39.71 o
   6  17   3       5831.61       5825.42        92.09 o
   7  17   3        358.74        312.03        26.28 o
   8  17   3       3867.24       3814.96        82.19 o
   9  17   3       1841.10       1837.66        43.87 o
  10  17   3       1997.16       1856.86        57.05 o
  11  17   3          5.80         14.52        11.03 o
  12  17   3          0.57         -1.26         9.46 o
 -12  18   3       2022.52       2134.57        43.87 o
 -11  18   3        484.32        472.27        17.71 o
 -10  18   3       6179.54       6130.11       106.95 o
  -9  18   3        388.16        381.37        24.71 o
  -8  18   3       6676.51       6708.31       231.68 o
  -7  18   3        549.46        521.91        24.92 o
  -6  18   3      19475.14      19725.29       248.01 o
  -5  18   3       1059.46       1093.12        27.57 o
  -4  18   3       3491.07       3455.20        65.99 o
  -3  18   3         22.61         26.32         9.10 o
  -2  18   3      18224.15      18429.13       284.85 o
  -1  18   3       7749.83       7576.09       122.50 o
   0  18   3        691.08        705.26        23.28 o
   1  18   3        162.83        192.62        16.03 o
   2  18   3       3434.44       3433.55        60.74 o
   3  18   3       1633.93       1624.12        33.62 o
   4  18   3       3562.01       3407.08        60.32 o
   5  18   3         11.72         27.71         9.18 o
   6  18   3       1056.19       1106.67        28.61 o
   7  18   3        956.37        951.30        30.21 o
   8  18   3       6125.07       5949.89       104.37 o
   9  18   3        124.66        117.62        17.23 o
  10  18   3       6728.34       6641.43        95.78 o
  11  18   3        326.36        342.04        18.55 o
  12  18   3       4611.80       4679.58        56.53 o
 -12  19   3        661.07        621.04        19.94 o
 -11  19   3       2418.29       2498.21        36.74 o
 -10  19   3       2633.27       2627.20        40.13 o
  -9  19   3       2611.95       2510.99        59.81 o
  -8  19   3         79.30        119.77        16.36 o
  -7  19   3       3274.89       3336.01        60.48 o
  -6  19   3        712.97        720.70        24.34 o
  -5  19   3       3318.17       3236.42        81.71 o
  -4  19   3       2894.84       2871.78        58.40 o
  -3  19   3       5442.47       5494.10        80.88 o
  -2  19   3       9945.09       9985.67       123.74 o
  -1  19   3       1498.81       1534.25        32.48 o
   0  19   3       8238.77       8320.76       112.95 o
   1  19   3        564.46        545.42        20.23 o
   2  19   3       9995.79       9998.50       139.44 o
   3  19   3        624.02        588.74        23.10 o
   4  19   3       4855.82       4635.66        97.00 o
   5  19   3       1043.66       1028.84        30.37 o
   6  19   3       6319.90       6324.79       105.38 o
   7  19   3       1135.70       1114.30        30.41 o
   8  19   3        263.76        282.22        20.43 o
   9  19   3       2363.09       2306.34        61.84 o
  10  19   3       1773.85       1705.09        53.64 o
  11  19   3       2608.13       2696.96        43.51 o
 -11  20   3         47.26         68.22        10.52 o
 -10  20   3       2058.46       2106.87        35.35 o
  -9  20   3       1123.76       1123.03        35.82 o
  -8  20   3        383.55        335.41        26.45 o
  -7  20   3        609.49        619.68        27.96 o
  -6  20   3       2903.74       2886.89        60.03 o
  -5  20   3        626.79        650.88        23.46 o
  -4  20   3         62.38         79.91        10.87 o
  -3  20   3      10212.58      10213.37       137.89 o
  -2  20   3       3716.83       3768.30        59.74 o
  -1  20   3       8600.66       8637.04       141.42 o
   0  20   3         50.05         75.55        11.63 o
   1  20   3      15905.26      16046.30       222.53 o
   2  20   3         18.56         39.07        11.08 o
   3  20   3       6685.07       6574.50       102.55 o
   4  20   3       1813.71       1705.29        39.66 o
   5  20   3       8879.70       8684.70       131.36 o
   6  20   3          5.14         11.91        10.81 o
   7  20   3       1820.24       1811.65        73.39 o
   8  20   3        957.98        954.29        33.51 o
   9  20   3       2745.13       2657.43        49.08 o
  10  20   3        851.76        813.06        22.31 o
  11  20   3         62.06         75.17        10.04 o
 -11  21   3       4829.51       4844.12        55.56 o
 -10  21   3         27.66         42.34         9.78 o
  -9  21   3       2660.93       2746.92        41.64 o
  -8  21   3        181.97        169.50        15.65 o
  -7  21   3      11590.57      11787.81       176.38 o
  -6  21   3        182.93        221.60        17.07 o
  -5  21   3       6578.51       6635.75       104.70 o
  -4  21   3          0.54          6.03         9.97 o
  -3  21   3       7624.17       7747.45       109.90 o
  -2  21   3          0.84         31.15        10.98 o
  -1  21   3       3903.47       3958.78        68.58 o
   0  21   3        204.68        184.70        15.28 o
   1  21   3          7.15         47.62        11.32 o
   2  21   3          2.11         22.65        10.83 o
   3  21   3          3.17         23.76        11.51 o
   4  21   3        177.80        150.26        16.04 o
   5  21   3       3377.11       3349.59        64.07 o
   6  21   3          7.35         36.31        13.46 o
   7  21   3       1461.61       1397.53        37.93 o
   8  21   3         18.27         25.79        10.22 o
   9  21   3       8952.54       8838.80       113.34 o
  10  21   3         69.02         60.38        10.26 o
 -10  22   3       1739.11       1735.16        29.16 o
  -9  22   3        335.26        383.62        14.69 o
  -8  22   3       1848.15       1850.02        33.45 o
  -7  22   3       1025.25       1082.89        31.91 o
  -6  22   3       3156.80       3164.74        57.81 o
  -5  22   3        296.55        363.82        20.24 o
  -4  22   3        999.93       1001.75        29.58 o
  -3  22   3       6361.17       6483.13       102.66 o
  -2  22   3       2832.80       2841.40        55.50 o
  -1  22   3       2869.61       2801.88        54.29 o
   0  22   3         13.20         14.71        10.58 o
   1  22   3      10573.83      10433.84       182.21 o
   2  22   3        387.69        407.88        21.64 o
   3  22   3       6020.93       6079.94        98.53 o
   4  22   3        661.87        612.88        34.58 o
   5  22   3       8368.78       8233.18       132.80 o
   6  22   3        276.12        305.26        21.73 o
   7  22   3       2191.79       2156.32        36.14 o
   8  22   3       1161.67       1115.85        24.49 o
   9  22   3       1697.12       1720.77        27.95 o
  -9  23   3       3385.34       3438.30        45.47 o
  -8  23   3         47.57         51.26         9.08 o
  -7  23   3       4119.07       4180.63        55.38 o
  -6  23   3        146.34        166.37        13.81 o
  -5  23   3       1826.88       1898.33        42.57 o
  -4  23   3       2524.86       2558.92        53.88 o
  -3  23   3        664.19        670.13        27.21 o
  -2  23   3       3433.80       3397.46        63.68 o
  -1  23   3       1089.39       1079.47        32.51 o
   0  23   3       3983.92       3847.17        87.96 o
   1  23   3        397.08        405.35        33.51 o
   2  23   3       8074.46       7963.66       135.35 o
   3  23   3          4.88         29.36        13.01 o
   4  23   3       5725.41       5814.42        96.74 o
   5  23   3        378.76        374.94        23.33 o
   6  23   3       6750.29       6765.89        90.33 o
   7  23   3       1054.88       1048.38        22.88 o
   8  23   3        810.75        804.30        20.23 o
   9  23   3       1902.61       1899.34        28.66 o
  -8  24   3       3248.18       3343.58        47.21 o
  -7  24   3        172.73        176.10        10.70 o
  -6  24   3       8204.41       8501.36        91.73 o
  -5  24   3        446.77        469.73        17.41 o
  -4  24   3       3499.87       3524.14        60.61 o
  -3  24   3         54.99         66.07        14.64 o
  -2  24   3       5858.53       5798.39        95.49 o
  -1  24   3        809.80        870.34        51.41 o
   0  24   3        250.09        320.65        20.61 o
   1  24   3         14.63         39.82        17.15 o
   2  24   3        340.62        360.59        21.83 o
   3  24   3        766.82        818.95        31.66 o
   4  24   3       2556.90       2654.04        44.85 o
   5  24   3        167.77        194.26        14.27 o
   6  24   3       1461.78       1416.82        30.10 o
   7  24   3        128.52        134.85        11.52 o
   8  24   3       5147.81       5245.39        59.27 o
  -7  25   3       1584.63       1611.47        27.24 o
  -6  25   3        875.67        950.34        21.65 o
  -5  25   3        439.66        450.94        18.40 o
  -4  25   3       1821.92       1886.16        35.66 o
  -3  25   3        349.49        384.90        21.17 o
  -2  25   3       4893.23       4827.14        68.12 o
  -1  25   3          7.49         10.69        11.30 o
   0  25   3       7804.32       7875.80       122.88 o
   1  25   3        426.87        438.33        20.97 o
   2  25   3       5204.41       5159.40        71.56 o
   3  25   3         40.02         40.79        10.68 o
   4  25   3       6274.07       6450.84        86.80 o
   5  25   3        647.03        626.77        20.67 o
   6  25   3       3749.56       3832.02        49.11 o
   7  25   3          2.02          0.22         8.45 o
  -6  26   3       2241.63       2275.99        35.27 o
  -5  26   3         44.05         54.43         9.65 o
  -4  26   3       1917.44       1996.59        31.13 o
  -3  26   3       2818.38       2879.85        41.73 o
  -2  26   3        245.13        251.21        14.53 o
  -1  26   3        903.76        903.55        24.52 o
   0  26   3        756.89        778.04        40.44 o
   1  26   3       5269.66       5305.14        73.48 o
   2  26   3          5.26         18.40         9.74 o
   3  26   3       1532.05       1567.43        36.29 o
   4  26   3          5.33         20.50         9.40 o
   5  26   3       4018.22       4127.81        51.58 o
   6  26   3       1098.08       1127.89        23.10 o
  -5  27   3       3687.50       3892.21        47.80 o
  -4  27   3        751.31        730.99        19.68 o
  -3  27   3       4843.80       4836.29        52.55 o
  -2  27   3        386.76        379.33        18.90 o
  -1  27   3       1877.40       1974.39        40.72 o
   0  27   3        352.33        379.67        14.83 o
   1  27   3        742.95        772.85        20.60 o
   2  27   3        850.51        858.68        27.17 o
   3  27   3          7.97         28.16         9.21 o
   4  27   3       1956.06       1959.80        28.92 o
  -2  28   3        383.64        378.61        14.58 o
  -1  28   3       8032.84       8113.57        83.68 o
   0  28   3       1234.63       1235.58        22.73 o
   1  28   3       3895.49       4027.93        47.96 o
   2  28   3        379.27        365.96        13.30 o
 -16   0   4       5310.12       5297.78        84.51 o
 -14   0   4       3817.23       3979.85       112.78 o
 -12   0   4       9898.20      10054.10       320.49 o
 -10   0   4      11413.70      11669.35       260.27 o
  -8   0   4      33265.43      34221.23       716.49 o
  -6   0   4      13308.36      13977.16       319.79 o
  -4   0   4      37364.05      37292.22      1062.61 o
  -2   0   4       2089.58       2181.49        51.66 o
   0   0   4        613.08        631.89        30.22 o
   2   0   4      25036.60      24380.87       357.74 o
   4   0   4       4086.50       4191.79        97.90 o
   6   0   4      25006.38      24758.19       730.80 o
   8   0   4      20694.74      20822.76       628.33 o
  10   0   4      14010.34      14207.86       313.50 o
  12   0   4      11127.10      10882.91       350.01 o
  14   0   4       4799.62       4914.48       106.76 o
 -16   1   4       5165.66       5232.25        61.78 o
 -15   1   4        143.38        150.67        15.33 o
 -14   1   4        752.40        815.69        35.49 o
 -13   1   4       5151.21       5024.97        91.54 o
 -12   1   4        671.71        699.95        26.18 o
 -11   1   4        739.69        729.49        31.12 o
 -10   1   4       1204.28       1212.26        30.33 o
  -9   1   4       5539.89       5685.73       164.43 o
  -8   1   4       2847.40       2964.02        68.05 o
  -7   1   4        782.55        829.94        31.96 o
  -6   1   4      12500.97      13753.33       205.53 o
  -5   1   4       6792.41       7093.15       155.82 o
  -4   1   4      30013.54      32023.80       473.42 o
  -3   1   4       2494.83       2652.03        94.05 o
  -2   1   4      19809.36      19978.35       295.91 o
  -1   1   4        227.97        292.86         8.52 o
   0   1   4      53602.33      52630.35       693.17 o
   1   1   4         28.31         53.95         4.27 o
   2   1   4      69024.81      69773.60       835.93 o
   3   1   4       9672.96      10155.55       135.90 o
   4   1   4      30858.04      31004.69       406.34 o
   5   1   4         50.90         84.96        19.45 o
   6   1   4       3546.28       3648.73        78.04 o
   7   1   4       3825.36       3887.46       101.21 o
   8   1   4       4509.75       4505.89        92.21 o
   9   1   4       1038.82       1068.09        45.22 o
  10   1   4       1328.44       1331.17        36.01 o
  11   1   4       4318.95       4301.25        91.16 o
  12   1   4        640.57        682.24        49.83 o
  13   1   4        420.53        430.79        34.79 o
  14   1   4       4137.09       4030.94        64.74 o
  15   1   4       1254.35       1239.70        26.52 o
 -16   2   4        926.68        878.74        21.79 o
 -15   2   4       3986.28       3871.77        73.25 o
 -14   2   4       3087.57       3019.59        74.93 o
 -13   2   4        615.38        586.72        26.32 o
 -12   2   4       4926.90       4871.89        87.33 o
 -11   2   4       1407.14       1416.77        41.10 o
 -10   2   4       7910.95       7786.73       128.52 o
  -9   2   4       6237.86       6242.27       125.22 o
  -8   2   4      14639.21      15088.82       318.84 o
  -7   2   4        656.02        752.96        96.22 o
  -6   2   4       9211.06       9585.98       136.07 o
  -5   2   4      28884.94      29752.33       390.42 o
  -4   2   4       5977.38       6190.69       142.96 o
  -3   2   4       1339.84       1458.04        34.37 o
  -2   2   4        815.58        858.53        25.33 o
  -1   2   4      29846.36      28617.45       346.10 o
   0   2   4       3678.73       3974.21        50.23 o
   1   2   4      30790.32      31384.25       306.98 o
   2   2   4      13254.12      13821.66       181.28 o
   3   2   4      62674.00      62067.42       820.10 o
   4   2   4       6970.82       7038.13       109.98 o
   5   2   4       3711.43       3882.96        66.92 o
   6   2   4       9463.11       9615.86       152.60 o
   7   2   4       4109.92       4098.39       103.84 o
   8   2   4       3720.29       3949.24        83.27 o
   9   2   4        991.91       1062.17        41.66 o
  10   2   4       6217.21       6151.32       118.87 o
  11   2   4        203.09        219.11        16.90 o
  12   2   4       3875.16       3895.17       106.85 o
  13   2   4       1075.03       1114.55        51.69 o
  14   2   4       1384.39       1420.03        34.27 o
  15   2   4       1702.86       1619.57        27.91 o
 -16   3   4          8.88          0.60         8.57 o
 -15   3   4       2698.68       2654.69        52.40 o
 -14   3   4        675.80        706.94        35.43 o
 -13   3   4       7791.65       7852.42       135.40 o
 -12   3   4        429.69        477.25        23.00 o
 -11   3   4      11088.94      10960.06       199.37 o
 -10   3   4        309.30        301.03        23.94 o
  -9   3   4      28074.81      27678.87       584.33 o
  -8   3   4        229.01        264.09        37.25 o
  -7   3   4      10760.00      11086.07       405.53 o
  -6   3   4        558.68        657.84        23.54 o
  -5   3   4      16479.38      16827.33       253.80 o
  -4   3   4       2488.55       2642.97        48.44 o
  -3   3   4      11222.70      11936.37       175.18 o
  -2   3   4         31.91        102.22         9.74 o
  -1   3   4        152.22        207.52        13.97 o
   0   3   4       1157.08       1147.18        17.89 o
   1   3   4        226.79        307.29         5.95 o
   2   3   4       3367.58       3268.89        42.97 o
   3   3   4      17325.84      17102.85       205.14 o
   4   3   4        760.23        749.16        23.31 o
   5   3   4      12851.01      12954.06       196.78 o
   6   3   4       3535.69       3513.80        74.34 o
   7   3   4      37388.01      37921.11       640.23 o
   8   3   4         13.90         35.75        10.69 o
   9   3   4       6306.83       6376.51       126.01 o
  10   3   4       1845.61       1818.92        38.85 o
  11   3   4      15997.15      16731.43       504.38 o
  12   3   4        947.90        958.21        45.72 o
  13   3   4       3247.72       3223.84        96.41 o
  14   3   4          0.18         -9.70         9.70 o
  15   3   4       3705.38       3605.74        45.75 o
 -16   4   4        250.65        247.71        12.59 o
 -15   4   4       3370.81       3319.52        59.97 o
 -14   4   4        121.15        125.74        20.69 o
 -13   4   4        471.20        462.97        27.86 o
 -12   4   4       2502.62       2608.52        94.72 o
 -11   4   4         25.98         49.50        13.19 o
 -10   4   4         99.42         96.66        14.51 o
  -9   4   4       2523.56       2619.87       108.24 o
  -8   4   4       9148.07       9483.01       300.81 o
  -7   4   4       3544.89       3460.46       125.10 o
  -6   4   4       1431.59       1420.80        38.26 o
  -5   4   4      21846.10      22319.60       297.28 o
  -4   4   4       3877.38       3485.98        54.69 o
  -3   4   4      11617.59      11260.38       152.27 o
  -2   4   4      15847.53      16667.38       220.32 o
  -1   4   4      19855.53      19958.83       220.67 o
   0   4   4      24720.00      24332.71       291.93 o
   1   4   4      64425.18      63614.34       769.02 o
   2   4   4       9782.51       9445.07       116.06 o
   3   4   4      51115.67      51803.29       686.30 o
   4   4   4       1149.49       1162.20        23.41 o
   5   4   4      13174.95      13194.48       201.16 o
   6   4   4      10879.98      11061.05       199.33 o
   7   4   4       7513.61       7460.55       140.09 o
   8   4   4        514.08        511.73        23.90 o
   9   4   4        202.60        222.06        14.98 o
  10   4   4       1424.15       1483.49        51.53 o
  11   4   4        392.82        383.32        20.65 o
  12   4   4        302.96        284.61        35.14 o
  13   4   4       2548.78       2504.62        96.99 o
  14   4   4        131.70        130.07        12.68 o
  15   4   4       1798.60       1826.98        27.36 o
 -16   5   4       2671.39       2616.33        37.38 o
 -15   5   4       3688.72       3578.42        62.93 o
 -14   5   4        172.48        185.62        16.66 o
 -13   5   4       2194.70       2118.16        58.16 o
 -12   5   4       1851.31       1843.14        60.85 o
 -11   5   4      12446.89      12342.24       222.63 o
 -10   5   4       1755.88       1744.21        50.11 o
  -9   5   4      16529.40      16826.89       514.47 o
  -8   5   4        956.52        940.25        53.42 o
  -7   5   4      32985.63      34175.55       711.03 o
  -6   5   4       4441.16       4472.71        78.76 o
  -5   5   4       4904.78       4939.33        75.83 o
  -4   5   4      13881.83      14828.60       200.30 o
  -3   5   4        625.76        939.35        19.78 o
  -2   5   4       8948.19       8854.54       121.15 o
  -1   5   4         24.31         70.21         5.41 o
   0   5   4      27969.13      27088.16       323.58 o
   1   5   4       5493.14       5484.88        71.86 o
   2   5   4       9973.21       9919.17       113.85 o
   3   5   4       5817.10       5745.37        81.77 o
   4   5   4      19759.52      20128.86       266.65 o
   5   5   4      21632.08      21852.61       324.85 o
   6   5   4       1565.71       1490.03        48.01 o
   7   5   4       9999.12       9926.08       181.21 o
   8   5   4       1937.74       1955.45        63.52 o
   9   5   4      14893.19      14923.72       206.02 o
  10   5   4       1257.81       1285.51        35.19 o
  11   5   4       2873.71       2882.62        59.02 o
  12   5   4         48.10         36.55        15.09 o
  13   5   4       6525.58       6376.36       161.51 o
  14   5   4       2172.83       2247.74        44.06 o
  15   5   4        496.68        469.85        13.15 o
 -16   6   4       1506.60       1551.72        39.10 o
 -15   6   4        215.73        207.00        16.44 o
 -14   6   4       4532.28       4424.99        72.78 o
 -13   6   4       1237.81       1298.48        44.35 o
 -12   6   4      11972.97      11713.09       215.32 o
 -11   6   4        606.30        633.93        28.62 o
 -10   6   4      14366.33      13785.73       295.91 o
  -9   6   4        941.49       1025.99        59.04 o
  -8   6   4      11826.20      11831.73       368.28 o
  -7   6   4      17091.73      16683.24       359.71 o
  -6   6   4       7432.44       7772.39       176.26 o
  -5   6   4        179.53        238.95        11.72 o
  -4   6   4      26361.87      27682.60       468.96 o
  -3   6   4      33193.79      34635.30       453.65 o
  -2   6   4       3153.90       3534.13        45.58 o
  -1   6   4       2114.53       2246.12        34.85 o
   0   6   4        752.11        783.03        26.02 o
   1   6   4      36323.73      34811.91       417.21 o
   2   6   4      15449.31      15645.51       176.25 o
   3   6   4       2756.67       2841.21        41.49 o
   4   6   4      12694.80      12835.89       174.46 o
   5   6   4      10701.78      10801.71       168.09 o
   6   6   4      20374.56      20551.25       356.51 o
   7   6   4        343.37        359.70        20.70 o
   8   6   4      14681.48      15094.48       268.85 o
   9   6   4       1153.34       1173.58        29.26 o
  10   6   4      11182.57      11398.26       181.44 o
  11   6   4       1277.10       1277.30        57.91 o
  12   6   4       5964.07       5905.25       121.99 o
  13   6   4        550.51        523.69        44.28 o
  14   6   4       3251.92       3305.42        82.90 o
  15   6   4        333.32        323.52        11.28 o
 -15   7   4        331.62        309.63        13.65 o
 -14   7   4       3280.99       3239.71        59.86 o
 -13   7   4        424.83        436.18        38.20 o
 -12   7   4        123.18        143.99        17.82 o
 -11   7   4        165.31        194.30        23.27 o
 -10   7   4          7.93         23.98        11.30 o
  -9   7   4        764.67        806.04        29.01 o
  -8   7   4       3764.99       3825.79       139.16 o
  -7   7   4         11.30        215.07        26.71 o
  -6   7   4       7381.01       7611.48       173.73 o
  -5   7   4        616.02        614.11        24.05 o
  -4   7   4      14689.97      13877.03       347.06 o
  -3   7   4       6196.18       7033.38       101.50 o
  -2   7   4      23622.84      22930.27       256.20 o
  -1   7   4        100.21         96.43         8.30 o
   0   7   4      38481.44      37772.05       452.12 o
   1   7   4       5156.01       5341.16        72.74 o
   2   7   4      63421.41      64691.57       745.76 o
   3   7   4       3107.59       3047.59        44.93 o
   4   7   4      16298.29      16327.43       287.25 o
   5   7   4       1462.78       1485.54        34.39 o
   6   7   4      11830.45      11904.73       207.93 o
   7   7   4       4758.72       4864.18        86.15 o
   8   7   4        181.81        273.60        20.55 o
   9   7   4        624.72        624.14        21.76 o
  10   7   4         46.12         90.97        12.47 o
  11   7   4        486.26        523.56        38.94 o
  12   7   4       1446.99       1370.94        46.52 o
  13   7   4        640.60        568.81        29.89 o
  14   7   4       1285.70       1269.94        27.10 o
  15   7   4        189.63        196.73        10.05 o
 -15   8   4        754.98        768.73        19.42 o
 -14   8   4       5540.41       5340.63        85.38 o
 -13   8   4         78.53         82.39        17.57 o
 -12   8   4       1807.14       1735.58       124.97 o
 -11   8   4        600.90        637.82        29.46 o
 -10   8   4      14582.13      14391.19       222.41 o
  -9   8   4       2194.23       2148.62        52.90 o
  -8   8   4      10296.70      10725.47       337.36 o
  -7   8   4       1686.82       1689.24        88.56 o
  -6   8   4      35708.91      36880.62       764.18 o
  -5   8   4       3386.64       3315.31       113.73 o
  -4   8   4        652.74        627.05        18.08 o
  -3   8   4      11635.40      12349.52       273.30 o
  -2   8   4       8285.15       7954.54        95.69 o
  -1   8   4      19533.74      19920.13       244.05 o
   0   8   4      12842.68      12591.89       158.74 o
   1   8   4        547.00        526.37        15.10 o
   2   8   4        671.67        777.20        13.80 o
   3   8   4       5052.49       4902.14        71.89 o
   4   8   4      14305.47      14203.79       194.42 o
   5   8   4       2005.70       1999.33        48.42 o
   6   8   4       2571.24       2729.21        63.10 o
   7   8   4        762.64        837.06        27.59 o
   8   8   4      15072.88      15132.84       234.34 o
   9   8   4         55.30         59.78        12.16 o
  10   8   4       8620.30       8351.78       137.02 o
  11   8   4         62.08         70.31        13.47 o
  12   8   4       9290.63       9131.73       176.90 o
  13   8   4        388.07        389.45        21.14 o
  14   8   4       2942.74       2893.04        43.57 o
  15   8   4        411.17        406.62        13.28 o
 -15   9   4       3309.82       3330.57        55.37 o
 -14   9   4       2975.65       2908.80        56.99 o
 -13   9   4       4611.55       4663.39       103.02 o
 -12   9   4          2.52         -9.98        13.24 o
 -11   9   4       7515.64       7172.05       140.10 o
 -10   9   4        348.62        378.13        20.50 o
  -9   9   4       6132.99       5946.26       135.05 o
  -8   9   4       2120.56       2050.72        88.56 o
  -7   9   4       6039.59       6361.32       209.44 o
  -6   9   4       4800.09       4745.36       117.40 o
  -5   9   4      14548.38      14147.90       544.64 o
  -4   9   4      15220.35      15337.51       363.69 o
  -3   9   4       6287.21       6510.57       119.85 o
  -2   9   4      14305.13      14433.07       155.53 o
  -1   9   4         92.22        109.62         7.71 o
   0   9   4       8309.14       8288.25       109.77 o
   1   9   4       3598.70       3739.44        56.12 o
   2   9   4      17748.78      17408.87       184.63 o
   3   9   4       5065.70       5215.88        69.69 o
   4   9   4       1932.36       1967.09        42.40 o
   5   9   4       6241.69       6128.57       118.59 o
   6   9   4       4211.71       4399.57        79.07 o
   7   9   4       7903.75       7882.79       150.06 o
   8   9   4         27.93         47.39        13.39 o
   9   9   4      14087.79      13742.78       246.71 o
  10   9   4        539.01        542.28        26.17 o
  11   9   4       5498.33       5484.11        98.71 o
  12   9   4       3636.30       3624.13        86.28 o
  13   9   4       4908.85       4985.76        75.06 o
  14   9   4        121.58        125.79        10.67 o
 -15  10   4       1537.27       1551.96        30.16 o
 -14  10   4         59.58         59.21        11.62 o
 -13  10   4       2038.89       2057.23        60.22 o
 -12  10   4        222.71        201.43        26.08 o
 -11  10   4        384.64        370.49        24.58 o
 -10  10   4       1237.24       1258.44        35.07 o
  -9  10   4        102.18         93.63        14.23 o
  -8  10   4        836.64        789.43        47.95 o
  -7  10   4      10532.55      10680.49       333.14 o
  -6  10   4       3144.31       3145.26        85.05 o
  -5  10   4       9025.64       9183.15       222.06 o
  -4  10   4        185.12        200.76        15.51 o
  -3  10   4      51456.72      50045.87       685.63 o
  -2  10   4        948.10        967.47        32.86 o
  -1  10   4      26211.87      25830.60       270.36 o
   0  10   4       6288.77       6278.75        79.24 o
   1  10   4      61009.95      60963.37       673.50 o
   2  10   4        621.02        675.13        20.83 o
   3  10   4       9753.96       9948.86       129.81 o
   4  10   4        997.26        959.94        29.75 o
   5  10   4      18009.61      17797.79       269.45 o
   6  10   4        504.55        454.84        20.60 o
   7  10   4       2213.17       1945.15        63.83 o
   8  10   4        612.93        614.00        24.43 o
   9  10   4         52.10         81.24        15.64 o
  10  10   4        244.57        235.42        17.64 o
  11  10   4        729.95        701.33        29.77 o
  12  10   4        165.04        153.19        21.36 o
  13  10   4       1228.64       1282.58        32.02 o
  14  10   4        189.63        194.92        12.04 o
 -15  11   4       5194.11       5259.89        59.20 o
 -14  11   4        797.74        795.19        23.08 o
 -13  11   4       3963.69       3792.50        65.08 o
 -12  11   4        647.88        668.76        34.84 o
 -11  11   4      12431.59      12436.95       236.45 o
 -10  11   4         13.70         26.27        12.78 o
  -9  11   4       6904.68       6806.30       114.54 o
  -8  11   4       2545.73       2476.06        58.61 o
  -7  11   4      19895.49      20645.65       618.49 o
  -6  11   4        372.09        399.71        28.52 o
  -5  11   4      12570.07      12644.26       231.32 o
  -4  11   4       1595.07       1656.65        50.91 o
  -3  11   4       6568.12       6706.41       129.64 o
  -2  11   4       2130.25       2174.53        39.42 o
  -1  11   4        223.91        253.86        15.09 o
   0  11   4       1628.01       1701.34        37.18 o
   1  11   4       5929.78       5848.07        92.01 o
   2  11   4       2913.29       2832.09        82.51 o
   3  11   4       2094.49       2249.39        55.95 o
   4  11   4        515.39        523.87        19.80 o
   5  11   4      15144.43      15157.74       271.25 o
   6  11   4        615.31        694.21        30.60 o
   7  11   4       4915.05       4826.33       107.58 o
   8  11   4       1539.30       1451.90        44.73 o
   9  11   4      20796.90      20356.42       357.35 o
  10  11   4         17.15         15.10        11.54 o
  11  11   4       8608.17       8158.06       160.94 o
  12  11   4          5.88         13.26        16.31 o
  13  11   4       9013.48       9003.55       113.19 o
  14  11   4         14.60         22.14         8.68 o
 -14  12   4       1277.76       1281.70        27.01 o
 -13  12   4       1499.31       1491.99        44.35 o
 -12  12   4       1901.73       1887.89        57.21 o
 -11  12   4         15.04         23.77        14.86 o
 -10  12   4       7973.53       7880.25       209.25 o
  -9  12   4         31.89         59.09        13.66 o
  -8  12   4       1901.59       1843.46        49.33 o
  -7  12   4       3068.38       3083.61        81.56 o
  -6  12   4      12018.17      12219.21       278.69 o
  -5  12   4       2991.95       2872.32        69.64 o
  -4  12   4         19.47         54.48        10.70 o
  -3  12   4      18116.72      18199.84       279.42 o
  -2  12   4       3123.92       3032.34        73.17 o
  -1  12   4      16865.71      16586.09       297.82 o
   0  12   4         31.84         68.52        12.37 o
   1  12   4      15055.52      15216.06       273.77 o
   2  12   4          3.45         19.96         9.17 o
   3  12   4       5849.64       5858.09       100.60 o
   4  12   4       4706.62       4605.26        95.80 o
   5  12   4       6710.83       6629.47       112.15 o
   6  12   4       3951.95       3781.96       102.58 o
   7  12   4        499.67        562.47        23.34 o
   8  12   4       8840.98       8480.42       161.50 o
   9  12   4       1522.02       1493.72        39.63 o
  10  12   4       2726.91       2578.30        57.24 o
  11  12   4         64.37         45.70        16.76 o
  12  12   4       1837.71       1791.56        42.35 o
  13  12   4        863.75        888.57        23.84 o
  14  12   4       1596.36       1602.56        26.56 o
 -14  13   4       1894.96       1931.85        35.71 o
 -13  13   4       1139.86       1116.74        44.74 o
 -12  13   4          5.13         12.42        18.50 o
 -11  13   4        535.23        513.93        45.93 o
 -10  13   4        304.38        320.04        31.70 o
  -9  13   4       4328.27       4249.05       195.44 o
  -8  13   4       3573.73       3600.65        94.30 o
  -7  13   4       3558.52       3540.59        85.38 o
  -6  13   4       5077.01       5097.38       109.16 o
  -5  13   4       2387.08       2594.55        89.95 o
  -4  13   4      12726.16      12606.74       292.10 o
  -3  13   4        816.62        747.89        32.98 o
  -2  13   4      28337.37      28502.59       496.30 o
  -1  13   4        289.92        267.66        23.33 o
   0  13   4      16435.82      16562.83       298.37 o
   1  13   4        851.43        907.04        34.09 o
   2  13   4      13823.45      13718.11       214.04 o
   3  13   4       1232.14       1220.07        32.11 o
   4  13   4       7544.27       7410.28       123.42 o
   5  13   4       1155.82       1071.78        34.78 o
   6  13   4      11093.99      10751.25       152.89 o
   7  13   4       2930.03       2745.05        65.46 o
   8  13   4          3.90         16.47        12.98 o
   9  13   4       1343.36       1309.53        37.58 o
  10  13   4        284.22        328.48        21.94 o
  11  13   4       1190.72       1118.26        45.11 o
  12  13   4       2749.30       2865.11        50.54 o
  13  13   4        189.88        194.75        12.49 o
 -14  14   4       5351.72       5395.30        77.09 o
 -13  14   4         47.51         61.00        12.17 o
 -12  14   4       6767.01       6614.51       127.18 o
 -11  14   4         93.40         88.70        18.16 o
 -10  14   4      13678.46      13482.56       382.81 o
  -9  14   4         13.30         10.40        13.33 o
  -8  14   4       8820.83       8789.56       170.81 o
  -7  14   4        885.22        860.48        29.32 o
  -6  14   4      15855.17      15862.60       275.28 o
  -5  14   4       1190.01       1231.94        49.13 o
  -4  14   4       2264.96       2296.42        72.26 o
  -3  14   4       2999.81       3033.16        89.13 o
  -2  14   4       2685.27       2712.17        66.75 o
  -1  14   4        528.69        617.80        23.86 o
   0  14   4       1398.59       1519.92        38.58 o
   1  14   4       2424.45       2445.89        47.21 o
   2  14   4        701.39        691.87        21.50 o
   3  14   4       1335.04       1296.74        34.09 o
   4  14   4      15078.97      14407.10       257.09 o
   5  14   4       1335.03       1271.55        34.06 o
   6  14   4       8934.22       8619.68       127.08 o
   7  14   4        555.70        525.81        23.46 o
   8  14   4      16241.90      15754.21       217.73 o
   9  14   4         57.31         76.42        12.20 o
  10  14   4      10293.12       9843.85       255.68 o
  11  14   4        342.36        333.05        27.72 o
  12  14   4       7623.77       7599.46       101.49 o
  13  14   4         52.73         48.53         9.28 o
 -13  15   4        341.17        345.89        15.01 o
 -12  15   4       1209.13       1181.37        27.25 o
 -11  15   4       3891.59       4052.51        86.28 o
 -10  15   4        576.51        524.83        28.36 o
  -9  15   4       1829.87       1782.77        63.71 o
  -8  15   4       1547.42       1552.31        38.11 o
  -7  15   4       4231.44       4273.39        85.83 o
  -6  15   4       9555.97       9764.88       160.35 o
  -5  15   4       1902.49       1871.98        51.53 o
  -4  15   4      10074.64      10258.36       196.07 o
  -3  15   4        717.12        705.96        36.66 o
  -2  15   4      19766.85      20516.64       363.10 o
  -1  15   4        266.42        320.57        16.73 o
   0  15   4      17936.21      18146.13       249.54 o
   1  15   4       1194.20       1246.73        30.57 o
   2  15   4      12710.40      12422.74       224.86 o
   3  15   4        502.48        503.42        25.30 o
   4  15   4      11736.75      11104.30       176.62 o
   5  15   4       5845.33       5773.03        90.35 o
   6  15   4       2151.37       2058.13        46.70 o
   7  15   4        624.10        570.59        22.26 o
   8  15   4        774.89        730.81        25.44 o
   9  15   4       5962.99       5941.41        95.22 o
  10  15   4        224.14        226.84        20.52 o
  11  15   4        124.54        143.42        14.97 o
  12  15   4         46.78         48.09        10.07 o
  13  15   4       2019.53       2005.17        29.20 o
 -13  16   4       1141.49       1147.71        27.19 o
 -12  16   4       3697.00       3674.92        54.45 o
 -11  16   4          9.77         21.52         9.77 o
 -10  16   4        885.67        890.52        46.46 o
  -9  16   4        106.38        111.52        14.89 o
  -8  16   4       7545.80       7468.81       160.39 o
  -7  16   4       4473.17       4529.31        89.05 o
  -6  16   4        384.02        408.51        21.42 o
  -5  16   4       1266.83       1276.49        43.82 o
  -4  16   4       8960.97       9250.94       216.18 o
  -3  16   4      17161.52      17627.08       335.87 o
  -2  16   4         57.56        119.83        13.13 o
  -1  16   4       8041.19       8334.24       139.31 o
   0  16   4        486.19        497.68        24.96 o
   1  16   4      16780.89      16554.97       293.93 o
   2  16   4       3855.65       3726.33        80.85 o
   3  16   4       3677.53       3570.17        61.63 o
   4  16   4        155.41        144.20        12.74 o
   5  16   4       7174.18       7105.73       119.96 o
   6  16   4       5508.08       5349.63       103.62 o
   7  16   4        774.72        761.66        25.76 o
   8  16   4       2179.25       2119.34        45.13 o
   9  16   4        399.14        394.54        24.43 o
  10  16   4       5042.74       4927.81        95.40 o
  11  16   4        265.30        257.84        15.38 o
  12  16   4       1313.64       1292.81        24.69 o
 -13  17   4       3949.10       3977.31        49.10 o
 -12  17   4        733.86        779.67        33.32 o
 -11  17   4       4222.33       4244.72        59.80 o
 -10  17   4        325.87        346.11        25.82 o
  -9  17   4       7095.99       7187.52       128.30 o
  -8  17   4         19.72         34.61        12.65 o
  -7  17   4      10472.03      10375.34       220.21 o
  -6  17   4       1159.32       1131.65        41.91 o
  -5  17   4       8381.46       8434.52       173.90 o
  -4  17   4         21.17         41.59        10.20 o
  -3  17   4       2089.86       2109.86        42.80 o
  -2  17   4        176.93        235.81        16.40 o
  -1  17   4         46.17         54.71         8.44 o
   0  17   4       2993.01       2987.21        50.11 o
   1  17   4        237.61        272.77        17.30 o
   2  17   4        163.29        187.70        13.89 o
   3  17   4       2362.66       2249.98        45.14 o
   4  17   4       3453.13       3338.08        81.74 o
   5  17   4       4877.51       4726.92        77.54 o
   6  17   4        811.35        771.17        28.97 o
   7  17   4       7732.25       7655.46       122.22 o
   8  17   4        237.20        213.84        17.36 o
   9  17   4       7792.87       7538.47       132.56 o
  10  17   4        804.35        802.12        29.22 o
  11  17   4       8726.88       8762.72        98.87 o
  12  17   4        345.14        367.33        14.57 o
 -12  18   4        101.72         98.09        10.11 o
 -11  18   4        914.92        939.79        25.02 o
 -10  18   4       1223.70       1253.20        29.04 o
  -9  18   4       1480.52       1494.74        41.83 o
  -8  18   4         24.17         44.20        12.74 o
  -7  18   4       1687.10       1697.91        43.58 o
  -6  18   4       2290.27       2266.75        83.65 o
  -5  18   4      15654.60      15949.10       228.59 o
  -4  18   4        128.69        154.07        12.75 o
  -3  18   4       8710.77       8870.86       149.99 o
  -2  18   4       1516.66       1547.03        32.00 o
  -1  18   4      33815.10      34358.63       416.97 o
   0  18   4       4202.38       4218.88        84.29 o
   1  18   4       2760.43       2731.05        51.49 o
   2  18   4         78.45         61.99        11.89 o
   3  18   4      13410.02      13310.55       335.93 o
   4  18   4       1739.03       1723.71        55.12 o
   5  18   4       3392.39       3283.12        69.30 o
   6  18   4        105.31         96.99        13.30 o
   7  18   4       2069.71       2064.58        46.04 o
   8  18   4       1106.52       1123.15        38.79 o
   9  18   4         20.88         16.28        15.20 o
  10  18   4        483.05        482.56        21.38 o
  11  18   4        333.85        301.78        14.59 o
 -12  19   4         41.86         37.34         8.96 o
 -11  19   4       2340.49       2372.69        45.09 o
 -10  19   4         93.70        115.95        11.82 o
  -9  19   4       4384.38       4373.74        84.66 o
  -8  19   4        817.70        790.96        30.69 o
  -7  19   4       2792.07       2682.95        66.89 o
  -6  19   4       2491.68       2496.69        58.14 o
  -5  19   4       4136.90       4179.20        66.81 o
  -4  19   4       4372.85       4376.32        75.12 o
  -3  19   4       1798.15       1712.27        59.30 o
  -2  19   4       7570.79       7560.80       105.27 o
  -1  19   4          0.56         21.72         9.62 o
   0  19   4      11251.49      11343.60       161.93 o
   1  19   4        547.41        549.40        25.74 o
   2  19   4       6298.83       6155.18       145.23 o
   3  19   4       4557.46       4561.19        69.31 o
   4  19   4       3629.66       3504.63        63.06 o
   5  19   4        801.09        770.96        42.22 o
   6  19   4        858.25        808.67        34.04 o
   7  19   4       7408.90       7327.58       129.59 o
   8  19   4         26.83         35.63        14.98 o
   9  19   4       2786.36       2705.56        49.91 o
  10  19   4         25.06         38.32        11.06 o
  11  19   4       5464.06       5477.10        67.44 o
 -11  20   4          6.72          8.24         8.67 o
 -10  20   4       2542.43       2585.10        39.42 o
  -9  20   4        712.72        742.49        25.82 o
  -8  20   4       8787.80       8827.70       138.77 o
  -7  20   4         61.82         68.49        14.62 o
  -6  20   4       4375.30       4365.08       124.91 o
  -5  20   4       2114.86       2184.66        43.48 o
  -4  20   4       5219.49       5230.75        89.78 o
  -3  20   4        370.78        376.01        17.27 o
  -2  20   4         41.20         62.07         9.40 o
  -1  20   4       7927.71       7971.84       109.00 o
   0  20   4        558.66        570.85        20.71 o
   1  20   4       1091.72       1077.45        27.46 o
   2  20   4       1714.93       1654.50        34.95 o
   3  20   4       2346.58       2411.67        44.82 o
   4  20   4       1557.69       1502.02        37.74 o
   5  20   4          8.12         25.46        12.27 o
   6  20   4       7452.60       7202.69       128.03 o
   7  20   4        343.67        292.69        23.87 o
   8  20   4       3738.24       3605.06        66.93 o
   9  20   4         45.35         53.62        11.71 o
  10  20   4       7352.57       7211.44        84.02 o
 -10  21   4        108.70        122.89        10.24 o
  -9  21   4          1.08         -5.44         8.90 o
  -8  21   4        310.09        344.92        15.15 o
  -7  21   4        108.34        170.55        19.59 o
  -6  21   4       5086.49       4997.03        87.84 o
  -5  21   4          5.18         32.64        11.71 o
  -4  21   4       6729.78       6801.76        98.90 o
  -3  21   4         12.02         22.39         9.77 o
  -2  21   4      13017.15      13016.12       185.05 o
  -1  21   4         30.41         32.80        10.89 o
   0  21   4      11788.15      11707.84       168.34 o
   1  21   4        204.21        189.47        14.50 o
   2  21   4       4858.07       4849.70        74.00 o
   3  21   4          1.07          3.85         9.87 o
   4  21   4      10459.31      10363.55       213.55 o
   5  21   4         98.02        102.50        16.94 o
   6  21   4       1677.97       1627.46        47.93 o
   7  21   4          6.53         12.96        11.93 o
   8  21   4       2643.70       2683.40        54.01 o
   9  21   4          0.71         -1.15         9.48 o
  10  21   4        413.70        407.26        15.18 o
 -10  22   4       3372.48       3438.99        41.05 o
  -9  22   4        248.80        271.72        12.67 o
  -8  22   4       7540.78       7669.19        89.84 o
  -7  22   4        103.24        111.95        10.57 o
  -6  22   4       2005.75       1921.38        48.11 o
  -5  22   4       2526.92       2559.77        59.67 o
  -4  22   4       3855.18       3881.10        65.30 o
  -3  22   4        977.92       1007.92        29.02 o
  -2  22   4         67.36         91.78        13.54 o
  -1  22   4       4139.16       4153.52        72.78 o
   0  22   4         83.57        114.96        14.63 o
   1  22   4       1533.83       1533.53        38.32 o
   2  22   4       2441.57       2439.09        50.90 o
   3  22   4       2324.90       2246.57        79.89 o
   4  22   4       2000.41       1961.12        61.27 o
   5  22   4        245.86        247.37        21.84 o
   6  22   4       5933.28       5791.16        95.53 o
   7  22   4        218.60        224.39        16.53 o
   8  22   4       4786.87       4770.10        73.47 o
   9  22   4          3.34          7.07         9.32 o
  -9  23   4       6439.54       6639.91        70.19 o
  -8  23   4        618.04        671.35        18.13 o
  -7  23   4       2884.99       3014.85        44.43 o
  -6  23   4        814.43        837.73        20.80 o
  -5  23   4       1855.87       1875.45        35.92 o
  -4  23   4       1491.96       1512.41        36.35 o
  -3  23   4       1041.21       1052.53        43.31 o
  -2  23   4       3580.96       3659.81        67.30 o
  -1  23   4         75.49        106.61        15.01 o
   0  23   4       2992.85       3036.36        79.88 o
   1  23   4         19.11         23.61        12.41 o
   2  23   4       1910.12       2038.15        52.66 o
   3  23   4       2296.96       2283.61        57.01 o
   4  23   4       1826.18       1946.42        59.63 o
   5  23   4       3559.24       3538.01        58.62 o
   6  23   4        342.21        357.46        16.70 o
   7  23   4       5167.85       5158.64        63.86 o
   8  23   4          6.09         12.96         8.77 o
  -8  24   4         53.21         71.04         9.13 o
  -7  24   4       1238.69       1257.96        23.26 o
  -6  24   4        404.96        402.69        13.08 o
  -5  24   4       5787.31       5920.60        70.52 o
  -4  24   4          4.22          2.13         9.41 o
  -3  24   4       2484.42       2368.73        62.78 o
  -2  24   4         94.42        102.73        15.72 o
  -1  24   4      10206.88      10367.34       156.28 o
   0  24   4          9.38         10.63        12.67 o
   1  24   4       5996.02       5909.73        97.78 o
   2  24   4         44.35         64.27        14.64 o
   3  24   4      11093.46      10923.99       160.56 o
   4  24   4        161.92        138.04        13.88 o
   5  24   4       2538.45       2545.17        44.21 o
   6  24   4         45.89         45.07        10.46 o
   7  24   4       1595.88       1651.13        26.19 o
  -7  25   4       4693.47       4826.37        49.68 o
  -6  25   4        286.98        287.48        11.94 o
  -5  25   4       2177.46       2204.59        29.87 o
  -4  25   4        248.96        253.76        13.52 o
  -3  25   4       1333.26       1351.52        28.50 o
  -2  25   4        839.76        845.04        24.15 o
  -1  25   4        268.01        259.74        14.73 o
   0  25   4        447.63        463.04        22.33 o
   1  25   4        235.17        242.71        15.48 o
   2  25   4         62.21         67.30        11.88 o
   3  25   4       2120.54       2170.21        39.99 o
   4  25   4        976.44        987.09        26.66 o
   5  25   4       3278.52       3354.40        49.80 o
   6  25   4          5.17         -0.84         8.82 o
  -6  26   4       1018.72       1012.91        20.85 o
  -5  26   4       1431.80       1400.91        23.19 o
  -4  26   4       2213.67       2260.13        30.18 o
  -3  26   4       4859.24       4931.78        54.70 o
  -2  26   4         89.67        101.54         9.32 o
  -1  26   4       2970.45       2937.54        38.90 o
   0  26   4         25.09         40.73         9.13 o
   1  26   4       4959.43       4987.98        69.96 o
   2  26   4       1674.90       1715.60        34.75 o
   3  26   4       2514.82       2520.61        38.24 o
   4  26   4        227.96        217.15        12.54 o
   5  26   4       2557.49       2613.94        44.29 o
  -4  27   4       3224.15       3305.36        39.83 o
  -3  27   4         40.23         47.62         8.79 o
  -2  27   4       3443.36       3468.34        41.95 o
  -1  27   4        188.99        172.51        10.40 o
   0  27   4       6257.42       6246.77        68.58 o
   1  27   4          7.63         17.84         8.26 o
   2  27   4       4464.65       4500.72        52.56 o
   3  27   4         12.80         20.51         8.53 o
 -15   0   5         31.02         37.07        17.00 o
 -13   0   5        159.52        185.55        35.14 o
 -11   0   5       5261.36       4986.72       175.71 o
  -9   0   5       1032.53       1178.83        49.83 o
  -7   0   5      16411.37      16828.60       365.20 o
  -5   0   5      11078.18      11896.28       327.45 o
  -3   0   5     129828.34     135545.48      5300.19 o
  -1   0   5      37015.84      37500.86       556.23 o
   1   0   5      36150.67      34327.78      1273.46 o
   3   0   5       3097.34       3280.64        93.74 o
   5   0   5      14014.79      13491.53       410.45 o
   7   0   5        455.15        475.11        39.36 o
   9   0   5        509.90        550.58        35.14 o
  11   0   5       5911.80       5592.56       196.79 o
  13   0   5       6840.29       6825.19       240.37 o
  15   0   5       3292.84       3130.44        49.17 o
 -16   1   5         10.86          8.32         7.60 o
 -15   1   5       7766.34       7605.31       126.94 o
 -14   1   5        205.42        202.01        31.63 o
 -13   1   5       4696.71       4622.46       187.66 o
 -12   1   5        691.68        698.77        37.77 o
 -11   1   5      14011.30      13920.29       321.05 o
 -10   1   5        228.12        232.55        15.37 o
  -9   1   5       9649.03      10085.13       166.23 o
  -8   1   5       3962.91       4035.01        76.74 o
  -7   1   5       6254.36       6624.31       130.44 o
  -6   1   5       1093.29       1103.79        29.88 o
  -5   1   5       4452.51       4735.45        81.79 o
  -4   1   5      19054.59      20344.56       302.70 o
  -3   1   5          9.40         75.83         6.96 o
  -2   1   5      17217.53      17675.91       233.02 o
  -1   1   5       2126.81       2227.81        33.53 o
   0   1   5      12891.86      13572.13       163.57 o
   1   1   5      30179.62      29271.69       381.37 o
   2   1   5      20165.42      20654.81       227.22 o
   3   1   5       8839.03       9061.19       122.81 o
   4   1   5        177.09        184.93        20.40 o
   5   1   5      16862.42      17470.98       302.17 o
   6   1   5        527.28        494.21        21.57 o
   7   1   5      11210.83      11553.37       254.08 o
   8   1   5       2138.78       2155.89        68.08 o
   9   1   5      17313.79      17964.82       274.05 o
  10   1   5          1.94          8.82         7.59 o
  11   1   5       2754.39       2749.78        57.62 o
  12   1   5       2751.66       2725.71        67.62 o
  13   1   5       5370.94       5327.65       140.15 o
  14   1   5        425.97        434.07        15.70 o
  15   1   5        161.47        151.79         9.62 o
 -16   2   5       1536.50       1521.65        24.89 o
 -15   2   5        135.21        127.44        14.81 o
 -14   2   5       7994.84       8184.29       197.30 o
 -13   2   5         10.22         42.74        18.37 o
 -12   2   5       3868.96       3767.89       139.55 o
 -11   2   5       1279.65       1178.68        40.74 o
 -10   2   5      17383.21      17210.73       238.37 o
  -9   2   5       2276.94       2292.18        61.28 o
  -8   2   5       1017.15       1102.48        37.35 o
  -7   2   5       2562.02       2677.42        97.76 o
  -6   2   5       7926.78       8081.18       117.45 o
  -5   2   5       6589.48       7028.18       114.85 o
  -4   2   5       4717.65       5147.06        85.97 o
  -3   2   5      24673.99      25124.13       391.39 o
  -2   2   5       4270.24       4110.83        54.47 o
  -1   2   5      15018.72      14954.13       166.43 o
   0   2   5      16647.70      16540.37       235.01 o
   1   2   5      21190.77      21730.80       258.86 o
   2   2   5       6035.31       6260.76        85.65 o
   3   2   5       7708.65       7655.71       117.49 o
   4   2   5      32867.82      33399.24       561.51 o
   5   2   5        114.58        174.28        17.57 o
   6   2   5      16116.75      15926.07       279.17 o
   7   2   5        240.02        244.83        17.82 o
   8   2   5      16110.71      16473.40       291.58 o
   9   2   5        373.34        423.63        20.37 o
  10   2   5       2266.89       2346.80        45.26 o
  11   2   5        735.13        730.14        26.88 o
  12   2   5       2289.64       2184.28        58.95 o
  13   2   5       2052.64       2027.48        53.34 o
  14   2   5       1845.18       1839.63        31.06 o
  15   2   5       1943.68       1883.19        26.01 o
 -16   3   5        353.82        353.97        12.86 o
 -15   3   5         40.27         35.87        11.85 o
 -14   3   5        645.72        690.48        28.96 o
 -13   3   5       1609.23       1580.67        96.28 o
 -12   3   5       1174.22       1144.87        43.04 o
 -11   3   5         11.87          6.27        12.37 o
 -10   3   5       3692.08       3676.29        65.01 o
  -9   3   5       5287.60       5422.45       204.52 o
  -8   3   5      13964.30      13673.81       307.64 o
  -7   3   5        548.54        560.84        24.64 o
  -6   3   5      10663.35      11075.17       155.66 o
  -5   3   5       1024.34       1056.99        26.75 o
  -4   3   5      25021.57      25628.91       337.45 o
  -3   3   5       1283.21       1442.67        26.85 o
  -2   3   5      50414.24      50490.03       565.76 o
  -1   3   5       6250.96       6306.61        86.05 o
   0   3   5      31985.24      31935.43       417.09 o
   1   3   5       5481.06       5854.70        68.17 o
   2   3   5      44248.91      43073.61       561.42 o
   3   3   5       1620.23       1635.26        31.20 o
   4   3   5        917.00        976.65        30.52 o
   5   3   5        138.30        128.44        11.88 o
   6   3   5       6597.54       6822.00       129.81 o
   7   3   5       8210.18       8216.05       153.63 o
   8   3   5       4958.10       5103.65       145.69 o
   9   3   5        148.10        163.31        12.72 o
  10   3   5        639.15        680.56        24.17 o
  11   3   5        515.35        516.09        23.11 o
  12   3   5       6002.71       6265.12       126.85 o
  13   3   5        103.55        129.44        17.47 o
  14   3   5       3358.42       3328.80        44.98 o
  15   3   5        298.77        274.64        11.34 o
 -16   4   5       3776.87       3826.56        44.45 o
 -15   4   5          0.51         -4.17         9.19 o
 -14   4   5       8259.60       7916.63       130.41 o
 -13   4   5         13.38        -11.58        15.15 o
 -12   4   5       8612.45       8402.63       168.37 o
 -11   4   5        943.77        952.31        37.76 o
 -10   4   5      19936.09      19619.39       269.98 o
  -9   4   5        812.43        865.95        44.88 o
  -8   4   5       7084.98       6970.81       343.68 o
  -7   4   5       6237.90       6023.33       178.52 o
  -6   4   5       6737.46       7110.92       105.24 o
  -5   4   5        658.41        637.30        16.25 o
  -4   4   5       2251.78       2567.66        39.51 o
  -3   4   5      17369.55      17679.01       234.73 o
  -2   4   5       2114.75       2267.75        28.81 o
  -1   4   5       1023.21        942.40        20.95 o
   0   4   5      13779.73      13349.55       162.09 o
   1   4   5      26785.84      26906.20       296.51 o
   2   4   5      26856.70      26718.83       294.95 o
   3   4   5       3031.98       2955.33        51.68 o
   4   4   5      22800.07      22904.99       390.32 o
   5   4   5       1692.53       1723.87        60.81 o
   6   4   5      17434.61      17738.80       378.66 o
   7   4   5       1905.97       1897.21        48.60 o
   8   4   5      23263.41      24043.01       416.76 o
   9   4   5        124.48        143.83        12.35 o
  10   4   5       9238.58       9614.22       126.27 o
  11   4   5          8.83         16.24        10.67 o
  12   4   5       5798.68       5869.89       104.00 o
  13   4   5        133.78        139.79        17.85 o
  14   4   5       1266.15       1260.10        25.54 o
  15   4   5         22.24         25.07         7.96 o
 -15   5   5       5114.71       5082.23        64.09 o
 -14   5   5          0.89         12.45        10.31 o
 -13   5   5       2048.27       1997.59        62.16 o
 -12   5   5          2.17          2.31        14.08 o
 -11   5   5       7195.99       6786.17       139.32 o
 -10   5   5       4545.74       4435.18       125.99 o
  -9   5   5       5305.44       5085.69       156.00 o
  -8   5   5       2324.94       2225.05       111.68 o
  -7   5   5       4472.56       4417.01        94.74 o
  -6   5   5       8774.95       8922.29       323.33 o
  -5   5   5       3889.16       3916.29        66.68 o
  -4   5   5      17740.24      18277.69       244.91 o
  -3   5   5        402.84        463.54        12.87 o
  -2   5   5      26100.30      26884.26       321.54 o
  -1   5   5         83.93        104.94         7.46 o
   0   5   5      18669.92      18226.94       220.28 o
   1   5   5       9430.59       9138.46       141.55 o
   2   5   5      12972.90      12757.62       156.93 o
   3   5   5       8601.33       8581.71       132.89 o
   4   5   5      13184.17      13197.06       199.90 o
   5   5   5      24042.96      24346.93       416.75 o
   6   5   5        307.92        372.54        30.80 o
   7   5   5       4995.01       5242.19       105.14 o
   8   5   5        256.21        268.07        20.26 o
   9   5   5      11083.23      11336.38       161.11 o
  10   5   5       2561.72       2596.54        44.50 o
  11   5   5        166.99        147.19        13.65 o
  12   5   5       1651.56       1669.76        50.28 o
  13   5   5       3124.41       3179.01        99.62 o
  14   5   5       3214.33       3196.98        57.62 o
  15   5   5         29.50         39.01         8.15 o
 -15   6   5        269.33        265.11        13.03 o
 -14   6   5        353.18        353.89        24.92 o
 -13   6   5          0.86          6.28        15.80 o
 -12   6   5       5039.65       4859.62       109.57 o
 -11   6   5       1123.16       1080.63        63.57 o
 -10   6   5       1264.41       1243.38        51.94 o
  -9   6   5       8371.50       7933.67       237.36 o
  -8   6   5      12984.88      12470.57       922.04 o
  -7   6   5      13500.00      13487.90       681.98 o
  -6   6   5       3068.65       2923.91        67.22 o
  -5   6   5       9985.93      10002.01       141.85 o
  -4   6   5       1811.59       1842.46        34.53 o
  -3   6   5      34780.26      35080.37       460.94 o
  -2   6   5       3160.62       3058.67        44.14 o
  -1   6   5      18042.18      17588.77       214.64 o
   0   6   5       1155.51       1026.88        21.87 o
   1   6   5      44751.34      44098.80       576.09 o
   2   6   5      12715.58      12415.20       153.66 o
   3   6   5       7274.64       7397.32       104.46 o
   4   6   5        684.56        686.24        20.22 o
   5   6   5       1416.69       1480.49        34.12 o
   6   6   5      13231.90      13472.82       238.82 o
   7   6   5         94.24        131.91        18.50 o
   8   6   5        881.10       1023.11        35.54 o
   9   6   5        885.63        841.48        27.24 o
  10   6   5       1115.33       1103.59        32.50 o
  11   6   5       1447.24       1446.94        35.01 o
  12   6   5         78.69         88.12        15.28 o
  13   6   5       2479.34       2448.73        60.61 o
  14   6   5        612.65        634.90        18.82 o
 -15   7   5       3934.17       3937.18        51.44 o
 -14   7   5          4.18         -2.05        10.40 o
 -13   7   5      11163.76      10810.20       213.18 o
 -12   7   5        722.91        744.21        37.11 o
 -11   7   5      10810.74      10078.96       308.47 o
 -10   7   5       1019.65       1022.11        32.44 o
  -9   7   5      11925.83      11572.31       447.74 o
  -8   7   5        418.96        419.66        31.70 o
  -7   7   5       6499.30       6316.06       408.21 o
  -6   7   5        443.04        438.35        32.42 o
  -5   7   5        527.68        496.08        17.15 o
  -4   7   5        358.59        405.47        23.54 o
  -3   7   5          2.07         62.35         9.09 o
  -2   7   5         11.65         34.33         4.14 o
  -1   7   5       4359.69       4348.09        68.13 o
   0   7   5        275.50        296.45        15.45 o
   1   7   5       7749.14       7802.82       112.20 o
   2   7   5        485.95        487.81        15.59 o
   3   7   5      26575.86      26723.21       351.53 o
   4   7   5       5830.87       5856.75        96.96 o
   5   7   5      19559.59      19560.30       338.89 o
   6   7   5       1065.36       1187.14        30.75 o
   7   7   5      33964.94      34352.97       584.75 o
   8   7   5       1247.71       1191.99        37.79 o
   9   7   5       8365.04       8552.29       145.07 o
  10   7   5       1734.16       1710.46        37.03 o
  11   7   5      10724.93      10874.88       215.23 o
  12   7   5        352.94        361.13        22.96 o
  13   7   5       1608.39       1643.47        43.82 o
  14   7   5        582.16        542.59        16.06 o
 -15   8   5        591.76        587.40        17.05 o
 -14   8   5       2012.49       1949.63        43.35 o
 -13   8   5        289.45        260.83        26.71 o
 -12   8   5        948.85        888.02        40.62 o
 -11   8   5        196.45        197.44        21.00 o
 -10   8   5       2299.63       2227.38        83.77 o
  -9   8   5       7758.86       7514.59       242.62 o
  -8   8   5        754.56        682.46        82.16 o
  -7   8   5       3122.14       3037.38       194.15 o
  -6   8   5       5204.57       5094.19       250.29 o
  -5   8   5      48321.52      47307.32      2276.83 o
  -4   8   5        127.81        150.79        10.33 o
  -3   8   5      16630.95      16600.16       335.60 o
  -2   8   5        114.13        135.47         7.35 o
  -1   8   5      61539.17      61582.17       808.67 o
   0   8   5       2367.90       2459.38        44.48 o
   1   8   5       4661.64       4604.53        72.46 o
   2   8   5       3853.21       3748.78        61.50 o
   3   8   5      19836.53      19586.05       262.03 o
   4   8   5       8708.21       8760.75       139.32 o
   5   8   5         66.66         92.36         9.95 o
   6   8   5       1765.70       1841.12        48.84 o
   7   8   5        209.89        284.18        23.80 o
   8   8   5       3910.65       3972.60        88.46 o
   9   8   5       2160.00       2274.70        69.79 o
  10   8   5       1877.98       1851.95        43.80 o
  11   8   5       3798.61       3730.81        73.59 o
  12   8   5       1295.63       1303.84        40.02 o
  13   8   5       5612.11       5639.16        83.16 o
  14   8   5        112.04        101.20         9.85 o
 -15   9   5        471.83        446.41        14.71 o
 -14   9   5         10.50         23.23        11.20 o
 -13   9   5       4255.68       4075.63       101.22 o
 -12   9   5        219.66        222.45        24.30 o
 -11   9   5       2021.28       1946.05        58.32 o
 -10   9   5        891.25        874.23        31.16 o
  -9   9   5       9610.23       9118.25       211.76 o
  -8   9   5       3808.75       3582.96       104.04 o
  -7   9   5        822.84        761.55        65.29 o
  -6   9   5      12495.58      12461.38       653.64 o
  -5   9   5        692.34        798.52        32.08 o
  -4   9   5      31246.96      30491.03       891.54 o
  -3   9   5         69.52        106.29         8.43 o
  -2   9   5      24754.05      24597.69       349.16 o
  -1   9   5       4171.99       4152.53        68.55 o
   0   9   5      28284.78      28296.76       376.34 o
   1   9   5       3622.34       3572.03        68.48 o
   2   9   5       1263.59       1430.95        31.58 o
   3   9   5       9050.04       8951.32       145.44 o
   4   9   5       3352.31       3202.66        88.39 o
   5   9   5       1192.36       1204.65        36.52 o
   6   9   5        438.62        424.72        32.75 o
   7   9   5      11126.63      11522.99       213.88 o
   8   9   5        203.67        199.53        24.75 o
   9   9   5       2156.06       2116.45        43.46 o
  10   9   5       1846.48       1859.07        40.07 o
  11   9   5       4042.51       3917.98        76.90 o
  12   9   5       1307.09       1364.08        41.60 o
  13   9   5         72.20         87.43        10.85 o
  14   9   5       4014.53       4019.97        44.51 o
 -15  10   5         90.51         93.40         9.72 o
 -14  10   5       3433.51       3348.73        54.33 o
 -13  10   5         19.48         27.55        11.17 o
 -12  10   5      11585.68      11449.81       224.33 o
 -11  10   5          5.13         18.18        16.59 o
 -10  10   5       5524.16       5244.75       115.14 o
  -9  10   5        573.00        513.38        41.67 o
  -8  10   5      14984.99      15033.96       382.00 o
  -7  10   5         45.67         81.10        17.17 o
  -6  10   5        601.85        679.93        48.57 o
  -5  10   5       1661.02       1620.12        44.98 o
  -4  10   5       4052.34       4073.10       115.28 o
  -3  10   5        334.46        308.09        21.32 o
  -2  10   5       7995.08       7730.24       116.46 o
  -1  10   5       2702.94       2608.25        49.28 o
   0  10   5        224.96        323.31        17.01 o
   1  10   5       1203.49       1135.56        28.30 o
   2  10   5       9675.52       9842.74       142.54 o
   3  10   5       1871.05       1850.90        49.41 o
   4  10   5      10279.77      10203.71       189.62 o
   5  10   5        349.59        313.03        20.16 o
   6  10   5      24993.12      24487.34       425.93 o
   7  10   5        728.19        634.80        28.33 o
   8  10   5      11864.28      11678.87       184.13 o
   9  10   5         26.83         34.89         9.99 o
  10  10   5      10879.15      10660.64       171.81 o
  11  10   5        425.07        380.39        22.93 o
  12  10   5       4084.83       4186.25        74.24 o
  13  10   5        269.97        245.00        14.32 o
  14  10   5        659.77        653.87        15.85 o
 -14  11   5        235.00        234.58        12.83 o
 -13  11   5        948.49        967.48        29.84 o
 -12  11   5         81.98        107.05        20.97 o
 -11  11   5        363.70        340.92        27.22 o
 -10  11   5       3641.24       3574.03        87.05 o
  -9  11   5        243.61        242.74        21.28 o
  -8  11   5       6542.77       6290.48       129.41 o
  -7  11   5        198.19        223.22        33.74 o
  -6  11   5      19342.26      18378.60       597.41 o
  -5  11   5        333.22        357.15        31.69 o
  -4  11   5      25191.69      24511.76      1111.10 o
  -3  11   5         23.49         57.15        36.00 o
  -2  11   5      22031.58      21740.18       383.80 o
  -1  11   5         51.76        103.05        18.12 o
   0  11   5      27154.50      26180.43       454.90 o
   1  11   5         27.28         48.16        16.48 o
   2  11   5      13044.89      12704.86       232.10 o
   3  11   5       7164.87       7115.63       118.72 o
   4  11   5       7200.63       7190.27       139.15 o
   5  11   5       1310.39       1279.40        40.01 o
   6  11   5        307.86        328.81        22.91 o
   7  11   5       1007.90       1014.35        30.98 o
   8  11   5        144.28        190.62        15.62 o
   9  11   5        151.49        185.12        15.90 o
  10  11   5       3613.33       3573.16        83.84 o
  11  11   5        783.11        773.56        31.79 o
  12  11   5       1068.92       1064.69        29.72 o
  13  11   5         27.72         26.97         9.51 o
  14  11   5       6261.70       6201.21       213.66 o
 -14  12   5       3396.69       3413.75        52.77 o
 -13  12   5        254.76        252.92        17.48 o
 -12  12   5       7213.70       7420.17       239.91 o
 -11  12   5         41.87         47.52        20.48 o
 -10  12   5       3035.46       2908.77        76.39 o
  -9  12   5       5690.41       5771.67       154.95 o
  -8  12   5      12037.83      11929.51       224.39 o
  -7  12   5       2722.13       2653.27        65.59 o
  -6  12   5       1444.45       1447.69        98.40 o
  -5  12   5      19338.69      19326.80       430.16 o
  -4  12   5       1063.32       1088.65        99.10 o
  -3  12   5       5278.78       5036.82       176.41 o
  -2  12   5       1632.16       1751.90        60.83 o
  -1  12   5      20454.46      20629.92       366.24 o
   0  12   5       5631.77       5674.37       117.89 o
   1  12   5       2058.60       2022.62        54.84 o
   2  12   5      14195.92      13649.61       213.31 o
   3  12   5       3186.06       3148.88        54.99 o
   4  12   5       6385.66       6146.25       104.96 o
   5  12   5         59.65         73.37        16.30 o
   6  12   5      15260.13      15097.02       270.94 o
   7  12   5        254.78        247.23        17.52 o
   8  12   5       9288.35       9062.57       147.37 o
   9  12   5       1388.67       1361.69        38.09 o
  10  12   5       5413.51       5226.64       105.37 o
  11  12   5       1357.95       1411.05        65.74 o
  12  12   5       1697.14       1717.40        51.45 o
  13  12   5       1331.29       1359.51        25.35 o
 -14  13   5        712.28        674.41        19.56 o
 -13  13   5       6953.41       7014.26       101.71 o
 -12  13   5        189.29        202.18        15.83 o
 -11  13   5       4644.72       4689.46       110.59 o
 -10  13   5        313.09        331.06        27.29 o
  -9  13   5       9348.23       9419.87       186.27 o
  -8  13   5       1684.43       1671.60        51.39 o
  -7  13   5       3804.46       3715.80        85.56 o
  -6  13   5       2110.80       2138.15        47.71 o
  -5  13   5       1482.16       1520.33        59.08 o
  -4  13   5       4213.29       4217.80       121.82 o
  -3  13   5        327.62        311.13        23.63 o
  -2  13   5       4090.68       3853.51        90.44 o
  -1  13   5       2920.37       2900.81        89.74 o
   0  13   5       1716.62       1787.53        45.87 o
   1  13   5        407.39        433.29        19.48 o
   2  13   5        111.41        162.85        12.45 o
   3  13   5      16585.86      16546.10       228.06 o
   4  13   5       1411.08       1444.16        36.82 o
   5  13   5       8931.14       8864.36       131.52 o
   6  13   5        342.97        349.53        18.96 o
   7  13   5      20984.41      20610.01       360.87 o
   8  13   5         49.75         45.71        11.73 o
   9  13   5       6358.54       6383.54       112.05 o
  10  13   5        440.45        459.22        25.53 o
  11  13   5      10238.06       9893.74       165.99 o
  12  13   5       1809.07       1783.27        31.58 o
  13  13   5        430.42        403.65        14.16 o
 -14  14   5        111.16         99.54        13.06 o
 -13  14   5        395.82        397.39        16.53 o
 -12  14   5        230.13        246.16        14.86 o
 -11  14   5        184.74        163.51        23.96 o
 -10  14   5        461.22        484.45        32.48 o
  -9  14   5       4798.33       4791.83       148.31 o
  -8  14   5        914.64        925.28        29.30 o
  -7  14   5       8483.50       8298.11       165.15 o
  -6  14   5        352.46        364.26        20.32 o
  -5  14   5      22036.58      22167.49       340.81 o
  -4  14   5       2490.43       2401.44        75.24 o
  -3  14   5       6830.68       7178.64       125.00 o
  -2  14   5       1120.64       1232.98        35.28 o
  -1  14   5      23606.46      23863.43       362.08 o
   0  14   5       1906.43       1936.57        52.75 o
   1  14   5      10115.54       9936.69       144.21 o
   2  14   5       2820.33       2659.84        49.92 o
   3  14   5      10641.47      10396.33       167.56 o
   4  14   5        483.43        498.03        20.00 o
   5  14   5        562.41        583.49        22.34 o
   6  14   5        676.42        655.56        21.86 o
   7  14   5         61.92         54.38        10.92 o
   8  14   5          0.44          9.75        10.03 o
   9  14   5        398.40        345.80        26.41 o
  10  14   5         26.50         29.66        13.77 o
  11  14   5        812.81        860.59        27.33 o
  12  14   5         32.45         21.51        10.24 o
  13  14   5       2734.21       2656.80        35.82 o
 -13  15   5       4380.05       4456.84        55.03 o
 -12  15   5        331.95        309.92        16.51 o
 -11  15   5       8395.52       8052.80       120.16 o
 -10  15   5       1382.92       1371.87        51.94 o
  -9  15   5       4496.42       4448.19       115.04 o
  -8  15   5       2195.51       2154.67        47.54 o
  -7  15   5       7311.95       7411.32       116.37 o
  -6  15   5       4077.00       4035.56        78.08 o
  -5  15   5         37.37         88.00        19.48 o
  -4  15   5       4137.08       4053.87        78.19 o
  -3  15   5        354.50        326.81        31.64 o
  -2  15   5       2179.47       2168.67        51.43 o
  -1  15   5        649.04        688.42        23.02 o
   0  15   5       5620.76       5699.94        90.94 o
   1  15   5       2445.99       2400.93        47.29 o
   2  15   5        377.17        396.18        23.88 o
   3  15   5       7667.26       7516.49       125.75 o
   4  15   5       3035.73       2876.05        52.52 o
   5  15   5      20044.92      19438.69       264.88 o
   6  15   5        342.09        299.58        16.22 o
   7  15   5       9168.51       8748.79       128.94 o
   8  15   5        363.12        368.72        22.53 o
   9  15   5       6545.42       6209.64        99.21 o
  10  15   5       2114.23       2117.08        47.75 o
  11  15   5       2466.25       2507.07        40.68 o
  12  15   5         24.82         20.69         8.78 o
 -13  16   5        624.83        649.42        26.20 o
 -12  16   5       7032.57       7128.51        89.83 o
 -11  16   5        636.32        680.48        22.88 o
 -10  16   5       3423.37       3341.15       159.70 o
  -9  16   5        700.24        679.83        50.78 o
  -8  16   5       5948.17       5806.79       154.26 o
  -7  16   5       9267.05       9254.23       139.41 o
  -6  16   5        753.87        799.37        31.74 o
  -5  16   5       2665.95       2646.82        57.99 o
  -4  16   5       1385.57       1387.42        37.75 o
  -3  16   5      14293.31      14221.06       198.79 o
  -2  16   5       3217.60       3259.12        59.38 o
  -1  16   5       2521.43       2578.43        49.97 o
   0  16   5        573.37        631.07        22.16 o
   1  16   5      11010.78      10808.33       156.42 o
   2  16   5       7876.55       7551.01       115.15 o
   3  16   5        535.14        518.56        20.51 o
   4  16   5       7096.35       6871.50       104.32 o
   5  16   5       1780.08       1701.22        37.24 o
   6  16   5      11488.15      11228.90       160.63 o
   7  16   5        440.90        399.86        19.76 o
   8  16   5       5218.59       5117.46        85.13 o
   9  16   5        176.93        179.21        16.67 o
  10  16   5       9702.46       9569.79       120.80 o
  11  16   5       1344.50       1385.51        39.58 o
  12  16   5       1755.78       1830.04        27.60 o
 -12  17   5       1008.83        999.74        23.28 o
 -11  17   5       1057.91       1011.28        24.26 o
 -10  17   5        452.84        471.75        48.30 o
  -9  17   5          3.41         15.86        17.26 o
  -8  17   5       3482.64       3359.96        86.36 o
  -7  17   5        204.31        206.67        20.52 o
  -6  17   5      14493.03      14141.86       226.73 o
  -5  17   5         51.00         69.75        11.87 o
  -4  17   5      15494.44      15033.78       297.40 o
  -3  17   5         16.70         26.65         9.59 o
  -2  17   5      18236.78      18528.22       233.52 o
  -1  17   5        332.14        337.06        16.49 o
   0  17   5      13625.76      13635.89       175.89 o
   1  17   5        690.82        687.03        23.41 o
   2  17   5       3457.09       3343.96        65.67 o
   3  17   5         18.45         38.23        15.41 o
   4  17   5       1806.28       1791.23        61.20 o
   5  17   5       2885.43       2815.18        60.03 o
   6  17   5        841.99        839.95        27.15 o
   7  17   5        129.66        162.63        19.07 o
   8  17   5         46.87         59.87        13.55 o
   9  17   5       1538.71       1511.50        40.01 o
  10  17   5        843.60        888.50        31.28 o
  11  17   5        108.16        122.48        11.21 o
 -12  18   5       2977.62       2998.36        38.66 o
 -11  18   5         66.90         69.98         9.43 o
 -10  18   5       5861.21       5873.40        98.27 o
  -9  18   5        845.38        843.29        44.06 o
  -8  18   5       2448.88       2396.05        70.66 o
  -7  18   5         24.92         38.97        14.50 o
  -6  18   5       4614.44       4528.73        79.34 o
  -5  18   5       3782.89       3792.68        72.47 o
  -4  18   5        725.61        734.96        29.23 o
  -3  18   5        172.80        215.10        19.39 o
  -2  18   5         85.01        107.17        11.77 o
  -1  18   5       2952.88       3110.90        49.48 o
   0  18   5       4464.66       4384.53        72.98 o
   1  18   5        108.60        138.78        12.42 o
   2  18   5       1284.23       1339.81        32.37 o
   3  18   5       1545.47       1492.52        38.95 o
   4  18   5      14624.09      14218.88       212.15 o
   5  18   5          0.41         -6.51         9.96 o
   6  18   5       6944.71       6823.31       106.93 o
   7  18   5        404.84        395.18        32.77 o
   8  18   5      10055.66       9915.73       175.03 o
   9  18   5        299.54        305.40        17.03 o
  10  18   5       4269.37       4163.23        54.27 o
  11  18   5         69.51         72.68         9.81 o
 -11  19   5       2546.82       2602.71        36.96 o
 -10  19   5        152.83        181.62        11.60 o
  -9  19   5       2334.78       2341.27        43.52 o
  -8  19   5       4418.73       4368.62       110.78 o
  -7  19   5       1200.73       1113.97        39.37 o
  -6  19   5       4811.73       4773.79        84.24 o
  -5  19   5        535.58        584.09        26.42 o
  -4  19   5       8532.65       8603.54       146.36 o
  -3  19   5          7.55         29.64         9.24 o
  -2  19   5       9489.56       9909.00       133.18 o
  -1  19   5        211.26        235.68        14.96 o
   0  19   5       3857.05       3875.90        66.48 o
   1  19   5       1990.92       1949.13        41.42 o
   2  19   5       5317.26       5191.38        93.24 o
   3  19   5       1454.14       1432.09        35.51 o
   4  19   5         44.98         57.45        15.44 o
   5  19   5       3848.29       3684.20        66.66 o
   6  19   5        758.11        706.72        33.11 o
   7  19   5       3387.80       3294.66        64.67 o
   8  19   5       1073.26       1052.80        30.57 o
   9  19   5       3250.10       3177.36        45.03 o
  10  19   5         28.69         22.78         9.55 o
 -11  20   5        912.81        974.34        21.55 o
 -10  20   5       1031.14       1040.66        25.84 o
  -9  20   5        858.75        875.48        22.45 o
  -8  20   5        145.67        159.09        13.74 o
  -7  20   5       9252.08       9214.86       160.41 o
  -6  20   5       2596.01       2636.66        63.28 o
  -5  20   5       5735.01       5761.30        96.49 o
  -4  20   5         29.36         38.43        12.74 o
  -3  20   5      15844.28      15941.96       276.19 o
  -2  20   5        372.81        355.77        16.63 o
  -1  20   5       7449.60       7450.12       114.35 o
   0  20   5       2763.97       2677.37        51.73 o
   1  20   5      11616.50      11488.85       165.06 o
   2  20   5         25.69         58.92        11.77 o
   3  20   5       2085.94       2130.43        45.94 o
   4  20   5       3200.66       3110.52        59.78 o
   5  20   5       1562.88       1601.77        40.89 o
   6  20   5        694.02        651.48        39.13 o
   7  20   5          0.66          0.35        12.90 o
   8  20   5       1259.11       1250.73        28.54 o
   9  20   5        203.63        201.22        13.01 o
  10  20   5        845.20        812.60        20.19 o
 -10  21   5         56.62         57.55         8.68 o
  -9  21   5       2615.75       2599.78        38.93 o
  -8  21   5          8.99          6.46         8.74 o
  -7  21   5       4642.79       4765.67        72.07 o
  -6  21   5         48.55         73.16        17.51 o
  -5  21   5        982.80        931.75        55.19 o
  -4  21   5        115.97        130.84        14.34 o
  -3  21   5          6.80         24.25        10.26 o
  -2  21   5        319.92        320.05        26.10 o
  -1  21   5        847.59        856.87        28.18 o
   0  21   5         95.22        110.42        14.04 o
   1  21   5       4559.76       4498.54        76.76 o
   2  21   5         59.96         57.76        12.86 o
   3  21   5       4735.09       4584.72        79.29 o
   4  21   5         29.79         35.85        12.87 o
   5  21   5      12918.36      12721.53       185.41 o
   6  21   5          4.10         -4.69        13.25 o
   7  21   5       4540.67       4366.35        70.87 o
   8  21   5         50.26         41.89        10.86 o
   9  21   5      10560.80      10651.95       116.62 o
  -9  22   5        312.02        325.58        12.05 o
  -8  22   5        301.02        317.43        13.99 o
  -7  22   5       6322.39       6451.84        72.58 o
  -6  22   5        715.90        736.01        24.50 o
  -5  22   5       3816.29       3865.93        82.73 o
  -4  22   5        256.60        283.65        23.47 o
  -3  22   5      10016.62      10041.88       137.36 o
  -2  22   5          3.11          9.89        11.76 o
  -1  22   5       6261.22       6376.51       101.68 o
   0  22   5       1624.48       1550.27        45.96 o
   1  22   5       5260.34       5342.71        99.40 o
   2  22   5        195.76        226.94        19.60 o
   3  22   5        496.54        489.68        24.84 o
   4  22   5       1502.04       1516.23        48.95 o
   5  22   5       1474.13       1496.02        36.41 o
   6  22   5       1343.51       1242.66        33.55 o
   7  22   5        113.29        130.61        12.61 o
   8  22   5       1650.74       1637.63        30.48 o
   9  22   5        120.19        136.88        14.18 o
  -9  23   5       1126.95       1146.86        21.05 o
  -8  23   5       3103.23       3198.95        36.03 o
  -7  23   5        903.46        912.90        20.13 o
  -6  23   5       4235.89       4217.07        51.58 o
  -5  23   5        238.50        228.97        14.32 o
  -4  23   5       2619.69       2659.46        67.29 o
  -3  23   5         45.01         69.24        15.42 o
  -2  23   5       3488.53       3493.56        66.77 o
  -1  23   5        250.02        266.26        19.05 o
   0  23   5       4154.78       4180.58        76.83 o
   1  23   5       1009.22        997.22        33.03 o
   2  23   5       5586.85       5629.49        94.36 o
   3  23   5       2179.27       2187.72        46.21 o
   4  23   5        909.63        942.00        25.65 o
   5  23   5       3814.76       3844.42        54.38 o
   6  23   5        427.94        439.41        16.61 o
   7  23   5       1944.92       1923.23        33.10 o
   8  23   5        657.52        651.55        18.16 o
  -8  24   5       1214.65       1282.61        20.73 o
  -7  24   5         13.29         22.52         7.07 o
  -6  24   5       2573.63       2593.41        35.32 o
  -5  24   5        617.90        680.42        18.43 o
  -4  24   5          6.08         27.99         8.95 o
  -3  24   5          1.55         17.49        10.73 o
  -2  24   5        478.07        502.28        22.66 o
  -1  24   5        273.31        289.38        18.68 o
   0  24   5       3190.50       3252.85        60.77 o
   1  24   5         87.77        101.13        13.90 o
   2  24   5       2406.34       2471.72        70.11 o
   3  24   5        190.70        186.19        15.41 o
   4  24   5       8596.80       8646.24       110.19 o
   5  24   5        140.97        124.89        11.28 o
   6  24   5       5526.21       5499.85        60.27 o
   7  24   5          3.67          1.09         7.96 o
  -7  25   5        925.95        989.44        81.53 o
  -6  25   5       4203.33       4351.94        45.59 o
  -5  25   5          1.02          1.56         7.04 o
  -4  25   5       5387.58       5442.28        62.27 o
  -3  25   5         85.82         92.05         9.24 o
  -2  25   5      10556.58      10659.26       108.28 o
  -1  25   5        261.24        283.06        14.21 o
   0  25   5       5366.45       5435.27        72.31 o
   1  25   5       1159.26       1190.08        27.55 o
   2  25   5       4026.43       4071.26        60.26 o
   3  25   5          4.59         15.53        10.11 o
   4  25   5        832.98        861.51        24.12 o
   5  25   5       1105.80       1092.01        23.73 o
   6  25   5        180.87        199.95        11.13 o
  -5  26   5       1270.35       1266.38        23.85 o
  -4  26   5        310.58        307.41        11.24 o
  -3  26   5       5084.98       5144.93        51.43 o
  -2  26   5        594.38        627.94        17.97 o
  -1  26   5        952.76        970.27        20.93 o
   0  26   5         34.01         38.51         9.89 o
   1  26   5       2641.11       2708.83        41.21 o
   2  26   5       2625.46       2724.48        42.63 o
   3  26   5        442.16        415.64        16.38 o
   4  26   5       2424.05       2492.30        32.81 o
  -3  27   5          0.08          8.94         7.22 o
  -2  27   5        575.71        548.72        14.24 o
  -1  27   5        255.91        283.56        11.02 o
   0  27   5       1746.66       1834.35        24.81 o
   1  27   5       2296.69       2333.69        31.49 o
   2  27   5         83.30        100.83         9.69 o
 -14   0   6       5465.58       5454.30       134.64 o
 -12   0   6       7867.39       7540.67       253.02 o
 -10   0   6        774.52        838.15        33.97 o
  -8   0   6      13497.61      14017.28       312.92 o
  -6   0   6        834.48        857.97        69.58 o
  -4   0   6       1044.55       1152.62        39.17 o
  -2   0   6      54593.10      53151.17      1112.48 o
   0   0   6       5323.10       5733.85       105.86 o
   2   0   6      54629.96      51010.59      1513.76 o
   4   0   6       7444.10       7477.41       238.96 o
   6   0   6      16335.79      16915.44       514.47 o
   8   0   6       8809.56       9296.06       306.43 o
  10   0   6       7316.22       7510.17       174.42 o
  12   0   6       2356.99       2370.46        87.85 o
  14   0   6         10.53         38.98        12.00 o
 -15   1   6        901.95        900.37        22.06 o
 -14   1   6       2145.16       2127.98        47.62 o
 -13   1   6       1824.35       1769.50        64.61 o
 -12   1   6        539.65        465.43        32.29 o
 -11   1   6        149.94        157.40        15.62 o
 -10   1   6       5977.76       6066.75       101.52 o
  -9   1   6       2945.91       3016.20        67.16 o
  -8   1   6       9090.84       9394.54       180.22 o
  -7   1   6         10.79         38.92        12.49 o
  -6   1   6      21780.66      22694.79       341.71 o
  -5   1   6        199.62        234.05        18.46 o
  -4   1   6      56739.66      58465.64       867.80 o
  -3   1   6       4194.79       4415.41        74.34 o
  -2   1   6      18805.89      18608.64       245.80 o
  -1   1   6       5893.92       5793.84        95.00 o
   0   1   6      17873.09      17998.17       265.77 o
   1   1   6       6229.75       6821.13       121.94 o
   2   1   6       1249.04       1255.02       120.18 o
   3   1   6       8690.54       8369.32       185.35 o
   4   1   6       3136.90       3204.11        99.80 o
   5   1   6        367.41        378.52        22.86 o
   6   1   6       2717.86       2799.57        78.02 o
   7   1   6       7143.13       7388.80       174.93 o
   8   1   6       1440.58       1612.86        57.65 o
   9   1   6        119.00        149.90        10.98 o
  10   1   6       9384.11       9588.99       158.19 o
  11   1   6       2068.31       2043.10        47.05 o
  12   1   6       4741.59       4837.15        89.25 o
  13   1   6          2.03          8.14         9.88 o
  14   1   6       9068.69       9001.07        90.18 o
 -15   2   6        162.78        147.12        11.10 o
 -14   2   6       3552.45       3473.73        66.93 o
 -13   2   6       2253.25       2186.97        88.49 o
 -12   2   6       3290.34       3302.19        81.55 o
 -11   2   6        614.54        642.63        26.98 o
 -10   2   6       2529.26       2537.85        49.87 o
  -9   2   6      26346.14      26956.39       406.91 o
  -8   2   6       4303.62       4439.54        97.50 o
  -7   2   6       4112.36       4354.19        93.53 o
  -6   2   6          3.24         13.07         6.16 o
  -5   2   6      39839.68      41223.25       603.09 o
  -4   2   6       4013.52       4279.75        74.35 o
  -3   2   6       9078.53       9330.34       145.09 o
  -2   2   6       5613.74       5653.56        72.95 o
  -1   2   6      38096.20      37625.53       448.58 o
   0   2   6       9611.38      10064.82       154.21 o
   1   2   6       3334.06       3640.25        56.49 o
   2   2   6      20661.24      20142.10       297.23 o
   3   2   6       7331.91       7393.82       165.44 o
   4   2   6      12394.11      12453.45       269.34 o
   5   2   6       4674.75       4662.31       114.25 o
   6   2   6       4560.05       4797.86        96.24 o
   7   2   6       1027.28       1017.22        36.70 o
   8   2   6       6540.00       6748.59       164.99 o
   9   2   6       5322.30       5556.26        78.39 o
  10   2   6       2214.34       2284.47        44.50 o
  11   2   6       4741.39       4813.99        86.96 o
  12   2   6        535.51        492.24        28.57 o
  13   2   6       5213.85       5164.67        73.62 o
  14   2   6         16.57         21.14         8.42 o
 -15   3   6       4439.89       4406.04        57.20 o
 -14   3   6        125.38        118.27        13.83 o
 -13   3   6      11170.88      11125.32       254.45 o
 -12   3   6        831.61        857.50        38.60 o
 -11   3   6       3791.40       3691.55        73.57 o
 -10   3   6         51.76         49.95        11.27 o
  -9   3   6       3254.93       3321.24        66.10 o
  -8   3   6       3110.94       3153.09        93.16 o
  -7   3   6        542.39        597.70        29.23 o
  -6   3   6        296.57        313.82        16.41 o
  -5   3   6        231.38        286.38        12.96 o
  -4   3   6       1174.21       1171.40        25.10 o
  -3   3   6       4317.71       4384.94        59.81 o
  -2   3   6        655.54        653.03        13.68 o
  -1   3   6      19795.33      19696.58       259.14 o
   0   3   6        116.44        162.71         7.84 o
   1   3   6      18144.77      18152.78       217.66 o
   2   3   6        920.56        909.71        20.12 o
   3   3   6      72340.44      71006.94      1247.28 o
   4   3   6         29.96         42.17         9.79 o
   5   3   6      10110.18      10340.96       229.03 o
   6   3   6         29.44         76.60        17.06 o
   7   3   6      23788.56      24820.69       428.13 o
   8   3   6        781.78        774.35        31.33 o
   9   3   6       3284.86       3411.80        49.37 o
  10   3   6         35.46         86.30        13.59 o
  11   3   6       5619.15       5714.14        99.78 o
  12   3   6       1926.62       1899.80        73.67 o
  13   3   6        157.72        174.49        14.37 o
  14   3   6          7.91         10.23         8.16 o
 -15   4   6        586.04        540.48        17.53 o
 -14   4   6         28.00         39.07        12.38 o
 -13   4   6       2875.83       2776.72        76.19 o
 -12   4   6       1153.32       1210.77        45.27 o
 -11   4   6       2834.67       2846.43        61.30 o
 -10   4   6         38.98         55.23        12.78 o
  -9   4   6       8858.72       8774.78       144.37 o
  -8   4   6       2810.48       2854.68        71.05 o
  -7   4   6      15321.29      15486.28       278.85 o
  -6   4   6       1232.62       1257.59        28.52 o
  -5   4   6      34389.69      35773.15       428.18 o
  -4   4   6       6901.25       7140.68        93.51 o
  -3   4   6      32722.05      34240.31       377.80 o
  -2   4   6       8073.14       8020.92       101.63 o
  -1   4   6      15116.81      14871.96       180.51 o
   0   4   6        964.89        948.32        18.71 o
   1   4   6       4782.99       4769.63        58.06 o
   2   4   6      11684.83      11375.56       168.45 o
   3   4   6       2771.05       2837.02        59.72 o
   4   4   6         41.99         70.66        10.10 o
   5   4   6          7.97         58.70        11.80 o
   6   4   6       2398.05       2415.13        56.90 o
   7   4   6       2437.12       2446.67        59.40 o
   8   4   6         85.11        118.45        15.13 o
   9   4   6       4812.22       4782.39        76.42 o
  10   4   6        630.15        686.90        23.20 o
  11   4   6       6048.85       6292.85       108.39 o
  12   4   6        136.16        148.30        16.51 o
  13   4   6       7537.07       7665.11       100.32 o
  14   4   6         31.79         22.83         7.62 o
 -15   5   6       6857.11       6809.24        81.71 o
 -14   5   6        449.75        458.06        21.36 o
 -13   5   6       4085.88       3960.57        97.02 o
 -12   5   6        300.03        294.15        25.84 o
 -11   5   6       6061.08       5899.61       106.69 o
 -10   5   6       3933.61       3777.17       108.31 o
  -9   5   6       5171.37       5187.51       104.20 o
  -8   5   6       7329.68       7397.48       150.66 o
  -7   5   6       1645.87       1806.48        49.74 o
  -6   5   6      10376.37      10278.83       190.17 o
  -5   5   6       2058.18       2142.57        36.08 o
  -4   5   6      14486.90      14705.12       182.21 o
  -3   5   6       1795.46       1744.54        26.17 o
  -2   5   6       7268.49       7387.14        87.13 o
  -1   5   6       4687.10       4696.84        70.32 o
   0   5   6       5960.61       5745.58        83.18 o
   1   5   6      22435.90      22167.10       293.37 o
   2   5   6        174.08        196.41        11.00 o
   3   5   6      21020.55      20872.61       308.29 o
   4   5   6        718.59        726.63        24.39 o
   5   5   6      20517.06      20585.71       436.26 o
   6   5   6       3076.81       3116.44        68.58 o
   7   5   6       3506.94       3622.61        98.16 o
   8   5   6        163.25        202.12        19.12 o
   9   5   6       7915.26       8040.72       116.64 o
  10   5   6       6640.45       6695.30       100.93 o
  11   5   6       1016.77       1090.89        33.19 o
  12   5   6        816.30        804.78        41.03 o
  13   5   6        836.56        811.73        23.49 o
  14   5   6       4126.09       4144.82        42.28 o
 -15   6   6          4.80         21.77         8.98 o
 -14   6   6       5878.12       6008.67        97.33 o
 -13   6   6        342.85        315.73        28.36 o
 -12   6   6       7131.43       6936.38       146.16 o
 -11   6   6       2491.58       2351.57        54.94 o
 -10   6   6       2805.69       2705.83       103.27 o
  -9   6   6        870.32        819.02        27.76 o
  -8   6   6       1113.14       1111.71        48.63 o
  -7   6   6       7777.18       7580.50       279.78 o
  -6   6   6         23.45         34.41         9.54 o
  -5   6   6        460.48        532.70        17.37 o
  -4   6   6         15.45         53.83         6.13 o
  -3   6   6      12434.28      12468.35       204.09 o
  -2   6   6      10054.59      10137.67       117.44 o
  -1   6   6         44.55         68.04         7.10 o
   0   6   6      13650.46      13454.43       183.54 o
   1   6   6      23088.81      22513.29       298.89 o
   2   6   6      41485.02      40338.45       528.82 o
   3   6   6        127.33        156.22         9.76 o
   4   6   6      23486.76      22886.38       339.75 o
   5   6   6        354.60        383.32        31.63 o
   6   6   6      20628.29      21377.61       454.67 o
   7   6   6       5147.45       5188.03       130.48 o
   8   6   6       7910.71       7982.68       152.68 o
   9   6   6        861.85        895.42        24.62 o
  10   6   6       2998.25       3005.02        67.33 o
  11   6   6       1792.82       1849.78        40.78 o
  12   6   6       1231.26       1263.62        50.74 o
  13   6   6       1490.41       1443.55        27.90 o
  14   6   6        161.96        156.64         9.39 o
 -15   7   6        130.23        124.28        10.72 o
 -14   7   6        491.86        492.87        38.43 o
 -13   7   6          9.83          7.52        17.38 o
 -12   7   6       3617.07       3501.43       126.15 o
 -11   7   6        106.70        111.63        15.33 o
 -10   7   6       9030.93       8962.46       205.52 o
  -9   7   6       1696.87       1645.82        72.61 o
  -8   7   6      20593.44      19654.60       667.92 o
  -7   7   6        157.53        174.03        18.82 o
  -6   7   6      19689.09      19316.57       529.21 o
  -5   7   6       1366.75       1251.16        47.32 o
  -4   7   6      24113.63      23749.87       316.58 o
  -3   7   6        174.79        203.23         9.55 o
  -2   7   6      25324.65      25226.59       335.78 o
  -1   7   6       2666.39       2614.36        45.95 o
   0   7   6       8511.43       8491.32       121.80 o
   1   7   6         59.27         94.76        10.77 o
   2   7   6      10144.34      10063.58       142.06 o
   3   7   6       1770.16       1765.12        38.58 o
   4   7   6        389.81        422.07        20.43 o
   5   7   6        153.10        207.65        15.86 o
   6   7   6         11.38         34.14        13.49 o
   7   7   6       2485.07       2528.66        76.64 o
   8   7   6       8181.42       8156.58       118.90 o
   9   7   6        497.17        500.39        24.88 o
  10   7   6       3501.77       3480.61        71.15 o
  11   7   6       1422.31       1499.02        36.65 o
  12   7   6       9494.89       9591.86       129.86 o
  13   7   6        410.63        386.72        15.41 o
  14   7   6       4183.14       4227.96        43.17 o
 -15   8   6          0.05         -0.61         7.80 o
 -14   8   6       6703.44       6635.27        90.53 o
 -13   8   6        442.80        416.83        35.10 o
 -12   8   6       2426.59       2234.28        66.15 o
 -11   8   6        137.50        173.80        30.49 o
 -10   8   6       8194.25       7652.08       294.72 o
  -9   8   6       2285.00       2155.32        60.76 o
  -8   8   6        143.33        171.37        22.17 o
  -7   8   6       2031.86       2015.62        64.27 o
  -6   8   6       1132.23       1100.17        39.21 o
  -5   8   6      20185.23      20459.37      1277.68 o
  -4   8   6      17560.06      17372.00       310.02 o
  -3   8   6       6424.18       6479.08       110.21 o
  -2   8   6       1186.32       1279.52        29.38 o
  -1   8   6       2372.87       2386.95        44.23 o
   0   8   6      24243.13      23933.98       320.22 o
   1   8   6         62.82        103.46        11.19 o
   2   8   6      10053.74      10102.25       144.22 o
   3   8   6        141.37        146.66        12.29 o
   4   8   6      27597.80      27083.82       570.36 o
   5   8   6        114.55        110.94        13.33 o
   6   8   6       8475.54       8231.87       157.07 o
   7   8   6        622.00        667.39        66.00 o
   8   8   6      11823.33      11853.88       168.05 o
   9   8   6       2169.32       2100.93        41.79 o
  10   8   6       3153.82       3179.52        57.01 o
  11   8   6        994.25        956.28        29.98 o
  12   8   6        833.09        869.29        27.66 o
  13   8   6       1354.85       1416.75        34.58 o
  14   8   6         87.82        104.82         8.39 o
 -15   9   6       4256.70       4237.58        48.18 o
 -14   9   6         86.64         87.13        10.72 o
 -13   9   6       2225.08       2145.48        52.32 o
 -12   9   6       2026.15       1931.11       110.93 o
 -11   9   6       3747.96       3354.80       118.26 o
 -10   9   6        737.67        693.21        30.80 o
  -9   9   6       1063.75        977.97        63.89 o
  -8   9   6       6440.05       6003.32       166.25 o
  -7   9   6        706.29        682.10       126.44 o
  -6   9   6      11379.86      11336.96       981.71 o
  -5   9   6       3862.52       3881.32       335.88 o
  -4   9   6      14827.95      14832.62       332.44 o
  -3   9   6       4196.16       4075.55        78.37 o
  -2   9   6      11250.30      11112.76       159.41 o
  -1   9   6       8946.21       9075.02       132.50 o
   0   9   6       2398.53       2277.96        43.92 o
   1   9   6      21265.56      20812.13       281.82 o
   2   9   6       6016.49       6101.50        93.93 o
   3   9   6       6418.39       6303.86       125.09 o
   4   9   6         74.77         95.38        19.93 o
   5   9   6      13472.99      13334.05       240.39 o
   6   9   6         51.17         82.12        17.20 o
   7   9   6       6919.78       6921.51       140.97 o
   8   9   6       6185.39       6144.61        98.61 o
   9   9   6       7217.18       7298.08       108.96 o
  10   9   6       1084.74       1109.27        30.52 o
  11   9   6        582.59        556.99        24.04 o
  12   9   6       6760.97       6565.94       104.56 o
  13   9   6        579.63        613.44        17.85 o
 -14  10   6       1245.46       1218.56        25.01 o
 -13  10   6        173.38        158.92        15.11 o
 -12  10   6        256.32        215.94        24.58 o
 -11  10   6       7095.25       6592.66       140.51 o
 -10  10   6        339.48        337.26        21.94 o
  -9  10   6       5866.81       5428.51       199.52 o
  -8  10   6         97.52        102.94        14.98 o
  -7  10   6      35078.80      32389.72      2250.96 o
  -6  10   6        372.31        418.64        77.31 o
  -5  10   6       5807.26       5245.36       430.76 o
  -4  10   6        672.28        610.42        35.78 o
  -3  10   6      38523.12      38334.91       657.70 o
  -2  10   6        506.13        528.44        23.38 o
  -1  10   6       7333.31       7306.22       111.52 o
   0  10   6       5053.22       5099.66        82.45 o
   1  10   6      14157.57      14148.42       200.24 o
   2  10   6         28.83         51.24        11.29 o
   3  10   6         11.99         77.97        29.52 o
   4  10   6       3005.08       3058.38        69.51 o
   5  10   6        607.34        585.12        27.30 o
   6  10   6         24.00         67.23        17.20 o
   7  10   6       3069.90       3085.45        58.99 o
   8  10   6        527.51        531.65        20.40 o
   9  10   6       4084.63       4000.02        67.33 o
  10  10   6        388.80        390.78        21.37 o
  11  10   6       6295.11       6145.97        98.28 o
  12  10   6          5.78          4.70        10.99 o
  13  10   6       5851.66       5946.69        62.02 o
 -14  11   6          6.46          1.52         8.81 o
 -13  11   6       4025.70       3932.41        77.89 o
 -12  11   6        531.84        521.64        32.14 o
 -11  11   6       8133.86       7825.19       163.07 o
 -10  11   6        252.28        226.30        19.45 o
  -9  11   6       1349.03       1312.09        38.17 o
  -8  11   6       2434.51       2384.28       133.65 o
  -7  11   6        975.04        974.06        39.44 o
  -6  11   6       2002.74       1980.16       143.38 o
  -5  11   6       1701.30       1824.61       123.00 o
  -4  11   6       2781.62       2933.33        91.79 o
  -3  11   6       3551.70       3689.30       121.20 o
  -2  11   6       2105.81       2014.99        56.24 o
  -1  11   6       4047.35       3882.90        88.09 o
   0  11   6        454.60        408.16        23.97 o
   1  11   6      19646.66      19753.72       350.23 o
   2  11   6        507.39        536.26        20.60 o
   3  11   6      11883.03      11701.77       183.23 o
   4  11   6        987.19        965.70        33.51 o
   5  11   6      30280.77      30046.27       634.41 o
   6  11   6         23.48         48.79        12.82 o
   7  11   6       6924.40       6805.12       141.93 o
   8  11   6        778.73        746.15        23.82 o
   9  11   6       9627.75       9443.32       141.22 o
  10  11   6         70.63         68.12        12.64 o
  11  11   6        378.37        384.34        21.93 o
  12  11   6        658.30        688.71        20.02 o
  13  11   6        821.55        832.96        18.31 o
 -14  12   6       3368.89       3345.97        54.30 o
 -13  12   6        139.88        132.79        13.31 o
 -12  12   6        693.04        669.89        27.17 o
 -11  12   6       4830.73       4784.85       155.12 o
 -10  12   6       4857.10       4679.89        91.88 o
  -9  12   6       2452.06       2506.04        70.82 o
  -8  12   6        772.14        817.25        26.04 o
  -7  12   6      14633.79      14080.61       323.72 o
  -6  12   6       1749.07       1732.99        66.75 o
  -5  12   6       9902.10       9613.13       607.18 o
  -4  12   6        934.13        924.50        60.44 o
  -3  12   6      14844.26      14365.47       331.85 o
  -2  12   6         62.38         79.76        14.03 o
  -1  12   6       1712.76       1684.86        50.59 o
   0  12   6      18682.37      18995.97       340.23 o
   1  12   6       2581.51       2543.40        53.91 o
   2  12   6       2862.44       2875.11        56.15 o
   3  12   6        229.98        271.72        16.26 o
   4  12   6      18095.54      17755.49       277.55 o
   5  12   6         10.19         44.50        14.13 o
   6  12   6       6146.03       6177.09       103.60 o
   7  12   6       1203.59       1180.08        29.20 o
   8  12   6       4277.01       4247.12        86.97 o
   9  12   6       2326.07       2332.96        73.92 o
  10  12   6       1000.57        994.38        34.65 o
  11  12   6       5466.79       5461.42        90.72 o
  12  12   6        287.59        308.31        14.39 o
  13  12   6       2300.75       2396.85        29.32 o
 -14  13   6          3.11         11.23         8.19 o
 -13  13   6       1914.14       1875.75        40.01 o
 -12  13   6       3614.03       3527.16        51.53 o
 -11  13   6        589.47        504.00        39.91 o
 -10  13   6       3740.85       3562.19       101.81 o
  -9  13   6        813.79        777.52        31.61 o
  -8  13   6      12074.77      12209.98       222.08 o
  -7  13   6         12.33         35.87        11.01 o
  -6  13   6      16266.78      16000.99       291.32 o
  -5  13   6          6.46         11.25        17.57 o
  -4  13   6      11852.33      11673.28       277.33 o
  -3  13   6        762.54        714.16        34.05 o
  -2  13   6      12983.88      12776.45       241.37 o
  -1  13   6       1751.95       1796.43        44.10 o
   0  13   6       3969.22       4003.07        77.23 o
   1  13   6       4957.75       4990.75        81.00 o
   2  13   6       4937.31       4883.04        78.89 o
   3  13   6       4186.93       4155.24        71.64 o
   4  13   6        490.84        520.93        22.72 o
   5  13   6       4558.50       4271.12        72.33 o
   6  13   6        625.96        601.57        23.69 o
   7  13   6       2944.02       2943.13        53.46 o
   8  13   6       5951.18       5987.39        96.16 o
   9  13   6        615.00        604.09        25.10 o
  10  13   6       2354.17       2232.53        54.03 o
  11  13   6        180.33        167.91        15.10 o
  12  13   6       5271.67       5440.58        63.04 o
 -13  14   6        236.42        238.12        14.42 o
 -12  14   6       5470.32       5287.88        70.56 o
 -11  14   6        365.97        359.62        24.54 o
 -10  14   6       6416.84       6375.58       139.80 o
  -9  14   6        224.36        239.26        19.90 o
  -8  14   6        146.37        147.71        14.81 o
  -7  14   6       1259.57       1251.44        37.68 o
  -6  14   6        761.85        751.97        29.40 o
  -5  14   6       1073.14       1016.47        37.74 o
  -4  14   6       1183.18       1201.80        43.24 o
  -3  14   6       1798.96       1702.66        44.18 o
  -2  14   6        532.55        632.74        25.65 o
  -1  14   6       2258.82       2240.80        58.60 o
   0  14   6      14260.86      14151.94       199.27 o
   1  14   6       1201.91       1194.67        30.10 o
   2  14   6      15083.96      14889.53       232.89 o
   3  14   6       1379.54       1316.43        32.09 o
   4  14   6      25942.51      25080.95       378.93 o
   5  14   6         71.47        106.72        12.92 o
   6  14   6      14710.83      14330.33       198.36 o
   7  14   6         11.10         12.93         8.62 o
   8  14   6       8538.55       8482.43       126.93 o
   9  14   6         85.22         66.55        16.64 o
  10  14   6       3639.03       3658.93        70.04 o
  11  14   6         48.34         45.19         9.61 o
  12  14   6       1041.92       1060.45        20.57 o
 -13  15   6        387.48        416.12        15.76 o
 -12  15   6        837.02        790.67        19.98 o
 -11  15   6       3086.06       3006.24        54.95 o
 -10  15   6       7120.86       6871.71       160.32 o
  -9  15   6        225.55        214.05        20.59 o
  -8  15   6       9284.55       9234.55       158.81 o
  -7  15   6         10.76         19.37        11.92 o
  -6  15   6      13137.80      13193.82       212.66 o
  -5  15   6         10.37          2.04         8.35 o
  -4  15   6       5656.61       5708.35       106.06 o
  -3  15   6        581.75        618.26        41.03 o
  -2  15   6      10829.63      10799.57       172.92 o
  -1  15   6        360.86        422.20        22.14 o
   0  15   6       5709.27       5567.97        89.26 o
   1  15   6       5899.93       5738.33        91.34 o
   2  15   6       2338.32       2376.19        47.25 o
   3  15   6       1739.30       1667.81        37.62 o
   4  15   6         82.75         99.31        10.93 o
   5  15   6      12836.29      12363.92       173.72 o
   6  15   6        966.25        923.50        27.64 o
   7  15   6       1097.18       1065.97        27.65 o
   8  15   6       1630.82       1627.86        35.82 o
   9  15   6       1556.34       1512.55        44.62 o
  10  15   6       3376.08       3309.87        53.56 o
  11  15   6        444.05        446.68        15.75 o
  12  15   6       3898.12       3947.20        39.95 o
 -12  16   6       3737.51       3744.35        45.60 o
 -11  16   6       3123.97       3165.81        47.20 o
 -10  16   6        355.66        386.30        34.49 o
  -9  16   6       2929.20       2893.45        68.23 o
  -8  16   6        924.83        918.80        32.51 o
  -7  16   6      12257.29      12526.38       216.28 o
  -6  16   6        506.52        524.96        41.17 o
  -5  16   6       6123.88       6212.21        98.66 o
  -4  16   6         78.74        100.60        12.02 o
  -3  16   6       9920.70      10088.89       148.56 o
  -2  16   6       2839.67       2892.83        57.37 o
  -1  16   6       2402.97       2352.26        53.36 o
   0  16   6        733.63        785.41        25.68 o
   1  16   6       3461.92       3425.00        56.78 o
   2  16   6       7859.74       7552.62       111.46 o
   3  16   6         14.97         44.76         9.78 o
   4  16   6       2718.68       2682.63        73.65 o
   5  16   6        383.19        386.59        17.29 o
   6  16   6       8201.24       7883.32       118.49 o
   7  16   6       1595.12       1621.46        38.65 o
   8  16   6        863.61        860.05        29.40 o
   9  16   6       2076.75       2035.23        46.47 o
  10  16   6        165.51        188.77        13.49 o
  11  16   6       2122.23       2087.18        29.87 o
 -12  17   6          0.81          9.71         8.84 o
 -11  17   6       2395.33       2443.72        36.13 o
 -10  17   6        478.23        456.60        21.40 o
  -9  17   6       1662.12       1660.45        58.92 o
  -8  17   6         11.93          1.35        13.36 o
  -7  17   6        267.65        258.05        21.66 o
  -6  17   6        710.27        714.76        31.53 o
  -5  17   6         18.23         31.27        10.98 o
  -4  17   6        212.44        218.42        15.89 o
  -3  17   6       2167.81       2209.70        45.65 o
  -2  17   6        350.51        431.08        23.80 o
  -1  17   6       8144.77       8258.26       112.42 o
   0  17   6       1240.18       1238.35        28.45 o
   1  17   6       9886.19       9858.87       153.58 o
   2  17   6        161.89        172.62        17.26 o
   3  17   6      11743.04      11518.47       181.17 o
   4  17   6        681.78        679.38        21.93 o
   5  17   6      11735.20      11568.54       151.49 o
   6  17   6       2002.60       1976.82        43.54 o
   7  17   6       8538.61       8186.50       124.77 o
   8  17   6        189.44        187.16        16.96 o
   9  17   6       5624.08       5587.31        77.51 o
  10  17   6       1699.18       1655.03        28.70 o
  11  17   6       2677.40       2719.35        33.34 o
 -12  18   6        144.72        209.44        43.58 o
 -11  18   6       2482.79       2435.40        33.97 o
 -10  18   6       1051.96       1031.58        23.50 o
  -9  18   6       7956.95       7732.90       111.34 o
  -8  18   6         10.27          9.12        12.31 o
  -7  18   6       9026.41       8937.89       156.50 o
  -6  18   6        882.91        916.29        30.91 o
  -5  18   6      20149.53      19940.34       276.94 o
  -4  18   6        707.25        716.42        26.47 o
  -3  18   6       5916.91       6012.54        96.68 o
  -2  18   6          0.57         25.08         9.46 o
  -1  18   6      13553.12      13591.86       175.71 o
   0  18   6       1852.20       1894.92        37.52 o
   1  18   6       1373.37       1357.80        33.03 o
   2  18   6         32.47         46.62         9.58 o
   3  18   6       1930.48       1842.52        40.41 o
   4  18   6       1709.94       1669.22        55.75 o
   5  18   6        280.79        250.43        17.53 o
   6  18   6        760.85        741.90        27.25 o
   7  18   6        320.10        327.07        20.58 o
   8  18   6       1203.13       1224.14        44.00 o
   9  18   6       3666.27       3608.67        49.42 o
  10  18   6         48.82         36.16         9.73 o
 -11  19   6       1431.78       1414.29        24.94 o
 -10  19   6       1698.45       1700.01        32.38 o
  -9  19   6       1588.62       1607.98        39.98 o
  -8  19   6       3523.68       3445.21        97.50 o
  -7  19   6        104.64        139.23        19.79 o
  -6  19   6       4028.91       4043.79        74.47 o
  -5  19   6         51.54         53.82        13.35 o
  -4  19   6       4231.96       4217.12       112.68 o
  -3  19   6         81.30        107.68        12.60 o
  -2  19   6       3840.97       3879.88        63.42 o
  -1  19   6       6483.11       6406.45        92.63 o
   0  19   6       3800.88       3757.79        65.59 o
   1  19   6       4843.29       4829.79        82.46 o
   2  19   6        647.28        574.08        24.82 o
   3  19   6       8072.02       7877.66       119.77 o
   4  19   6        241.32        244.42        17.37 o
   5  19   6       4473.94       4273.25        74.98 o
   6  19   6        683.87        661.31        27.29 o
   7  19   6       8023.47       7849.92       123.00 o
   8  19   6        664.66        620.81        23.16 o
   9  19   6        364.09        355.80        15.61 o
  10  19   6       2043.42       2031.48        28.18 o
 -10  20   6        690.42        708.04        22.76 o
  -9  20   6       1145.88       1160.08        31.68 o
  -8  20   6       1894.07       1923.02        33.81 o
  -7  20   6        332.67        323.02        24.71 o
  -6  20   6        743.11        727.34        30.43 o
  -5  20   6       3526.41       3584.18        68.55 o
  -4  20   6        153.27        188.00        17.39 o
  -3  20   6        580.80        616.27        23.56 o
  -2  20   6       3833.34       3878.44        58.69 o
  -1  20   6       3496.15       3545.20        63.70 o
   0  20   6       2204.07       2202.70        46.06 o
   1  20   6        359.87        377.86        20.09 o
   2  20   6       6701.92       6381.00       101.16 o
   3  20   6        244.34        257.66        18.05 o
   4  20   6       7337.17       7156.53       112.46 o
   5  20   6        314.60        321.33        20.55 o
   6  20   6       7952.23       7487.29       118.57 o
   7  20   6         47.60         39.22        11.35 o
   8  20   6       2591.42       2583.92        39.62 o
   9  20   6        532.21        568.81        16.60 o
 -10  21   6       4167.06       4269.99        48.03 o
  -9  21   6          0.19         12.91         7.66 o
  -8  21   6       4464.71       4478.83        54.37 o
  -7  21   6         15.02         11.96        10.14 o
  -6  21   6      12303.19      12351.90       157.70 o
  -5  21   6        106.72        138.52        17.35 o
  -4  21   6       8629.86       8767.92       136.35 o
  -3  21   6        177.69        208.63        26.79 o
  -2  21   6       4465.43       4611.38       107.52 o
  -1  21   6        519.00        502.97        23.22 o
   0  21   6       3676.25       3656.52        66.22 o
   1  21   6         40.55         42.45        12.37 o
   2  21   6         95.54        118.98        14.43 o
   3  21   6         31.65         38.44        15.93 o
   4  21   6       1129.16       1051.42        33.84 o
   5  21   6         12.83         17.03        13.65 o
   6  21   6        888.49        885.69        26.30 o
   7  21   6          6.82         13.85         9.52 o
   8  21   6        502.33        496.52        16.84 o
   9  21   6          4.22          3.45         7.64 o
  -9  22   6       2125.30       2193.64        32.32 o
  -8  22   6       1365.88       1387.34        24.50 o
  -7  22   6        656.46        683.14        20.11 o
  -6  22   6         21.64         54.78         9.14 o
  -5  22   6       3253.34       3246.43        54.94 o
  -4  22   6        471.10        498.66        31.17 o
  -3  22   6        789.01        737.82        27.25 o
  -2  22   6       5111.59       5209.42       133.44 o
  -1  22   6       4778.97       4710.06        80.78 o
   0  22   6       4812.20       4857.21        82.80 o
   1  22   6        394.56        376.32        23.37 o
   2  22   6      11184.80      10986.64       162.15 o
   3  22   6        791.07        753.21        29.93 o
   4  22   6       4668.51       4601.51        74.63 o
   5  22   6        180.57        184.55        14.78 o
   6  22   6       7457.68       7456.54        82.95 o
   7  22   6        321.58        327.11        14.46 o
   8  22   6       2593.92       2617.98        32.38 o
  -8  23   6       1609.37       1625.26        25.67 o
  -7  23   6         72.14         83.03         8.28 o
  -6  23   6       2418.44       2476.68        34.18 o
  -5  23   6        285.75        294.01        12.19 o
  -4  23   6       3214.12       3243.74        49.53 o
  -3  23   6        630.10        632.82        23.06 o
  -2  23   6       2372.61       2436.45        75.70 o
  -1  23   6        954.92       1045.01        33.73 o
   0  23   6       2125.54       2125.31        51.82 o
   1  23   6       2041.52       2060.48        47.80 o
   2  23   6         98.63        119.49        14.13 o
   3  23   6      10537.97      10603.35       122.71 o
   4  23   6         48.43         46.24         9.94 o
   5  23   6       4392.18       4400.22        51.39 o
   6  23   6        106.00        109.69        10.94 o
   7  23   6       5475.25       5467.65        54.17 o
  -7  24   6       3115.55       3140.69        35.74 o
  -6  24   6        231.70        285.70        10.97 o
  -5  24   6       8563.27       8649.41        87.77 o
  -4  24   6        217.40        213.47        11.43 o
  -3  24   6       2029.46       2032.81        30.52 o
  -2  24   6         67.02         72.60        10.86 o
  -1  24   6       5879.33       6107.10        78.05 o
   0  24   6        493.49        525.22        23.11 o
   1  24   6        683.78        716.45        23.95 o
   2  24   6          2.05         -1.51         9.05 o
   3  24   6       1280.62       1303.57        25.65 o
   4  24   6        771.02        769.37        18.29 o
   5  24   6        155.21        158.87        10.35 o
   6  24   6        155.91        175.18         9.54 o
  -6  25   6        576.73        591.64        15.20 o
  -5  25   6        114.41        131.16         9.07 o
  -4  25   6        624.24        639.32        15.86 o
  -3  25   6        263.16        282.55        12.32 o
  -2  25   6        103.47        118.70        10.40 o
  -1  25   6       4963.10       5081.91        56.59 o
   0  25   6        632.21        634.96        17.39 o
   1  25   6       3923.06       4020.89        53.60 o
   2  25   6         56.41         70.33         9.47 o
   3  25   6       5042.02       5020.47        56.77 o
   4  25   6        216.19        204.18        10.77 o
   5  25   6       4327.69       4327.85        41.70 o
  -4  26   6          1.86         -0.57         7.42 o
  -3  26   6       3891.66       3981.69        43.57 o
  -2  26   6       2060.97       2057.58        27.95 o
  -1  26   6       1499.57       1546.96        24.43 o
   0  26   6       1130.22       1187.02        20.90 o
   1  26   6       1830.55       1878.06        26.58 o
   2  26   6       3564.40       3649.93        39.69 o
   3  26   6          2.68          9.10         7.36 o
 -15   0   7       2869.70       2899.70        59.27 o
 -13   0   7       1270.40       1224.19        74.50 o
 -11   0   7      14498.04      14963.91       393.51 o
  -9   0   7      10914.01      11353.03       211.37 o
  -7   0   7      46207.40      47990.11      1416.77 o
  -5   0   7       3118.85       3069.42        83.86 o
  -3   0   7      58195.87      56478.96      1169.25 o
  -1   0   7        211.75        254.42        33.74 o
   1   0   7       5433.58       5248.18       171.49 o
   3   0   7       5699.25       5470.27       182.74 o
   5   0   7        269.47        293.78        33.74 o
   7   0   7      16041.95      16513.42       513.07 o
   9   0   7      16074.50      16401.53       290.61 o
  11   0   7       9011.37       9094.93       209.70 o
  13   0   7       8871.20       8806.03       131.55 o
 -15   1   7       5155.78       5127.54        64.31 o
 -14   1   7         75.25        100.71        17.91 o
 -13   1   7       1652.90       1621.20        62.07 o
 -12   1   7       1737.24       1717.73        42.87 o
 -11   1   7       2432.89       2561.49        49.79 o
 -10   1   7        156.09        199.73        14.04 o
  -9   1   7         11.96         45.96         8.71 o
  -8   1   7       5944.88       6139.86       127.66 o
  -7   1   7        510.16        556.02        35.64 o
  -6   1   7       8184.34       8591.49       141.63 o
  -5   1   7       5767.90       5824.57        99.52 o
  -4   1   7       6275.29       6428.07       106.13 o
  -3   1   7      34219.09      34547.30       508.58 o
  -2   1   7       5492.41       5656.30        87.85 o
  -1   1   7      23179.37      23686.38       485.12 o
   0   1   7        356.77        470.09        19.88 o
   1   1   7      33894.16      35109.77       721.50 o
   2   1   7       1833.63       1839.73        55.52 o
   3   1   7       6319.78       6206.27       144.60 o
   4   1   7       1441.64       1504.34        49.13 o
   5   1   7      13291.95      13349.54       292.22 o
   6   1   7         83.82        113.35        16.81 o
   7   1   7       3163.64       3306.17        94.41 o
   8   1   7       6459.11       6621.01       111.18 o
   9   1   7       8625.34       9112.32       130.96 o
  10   1   7       2049.58       2140.62        54.08 o
  11   1   7         38.10         43.80        12.28 o
  12   1   7       2845.87       2866.42        57.83 o
  13   1   7          9.01         27.64         8.35 o
  14   1   7        168.06        171.10         8.58 o
 -15   2   7        905.99        938.58        22.33 o
 -14   2   7       4828.81       5017.57        89.71 o
 -13   2   7       1393.44       1290.19        55.10 o
 -12   2   7        371.56        412.59        23.13 o
 -11   2   7       2352.29       2489.01        66.22 o
 -10   2   7       6965.97       7233.46       100.11 o
  -9   2   7       6278.08       6448.06       111.40 o
  -8   2   7       3346.60       3431.75        81.45 o
  -7   2   7       8644.10       8853.67       170.82 o
  -6   2   7        133.85        143.75        11.47 o
  -5   2   7       7010.71       7012.78       116.79 o
  -4   2   7      24903.19      25139.24       373.19 o
  -3   2   7      10075.03      10106.60       139.62 o
  -2   2   7       4889.84       4900.45        71.32 o
  -1   2   7       3880.77       4036.35        67.74 o
   0   2   7      26351.76      26435.78       386.73 o
   1   2   7        103.05        129.96        13.40 o
   2   2   7       6123.90       5959.22       185.55 o
   3   2   7        477.39        572.10        39.36 o
   4   2   7      23979.70      23079.24       486.02 o
   5   2   7       2188.59       2117.03        51.01 o
   6   2   7       2793.32       2780.34        80.44 o
   7   2   7       4454.63       4433.86       117.76 o
   8   2   7       6191.13       6494.80       125.04 o
   9   2   7       6379.81       6817.16       101.83 o
  10   2   7        310.25        337.30        24.55 o
  11   2   7       3758.10       3865.02        73.60 o
  12   2   7         21.07         35.88        11.34 o
  13   2   7       1860.08       1872.69        29.18 o
  14   2   7         27.83         45.12         7.25 o
 -15   3   7          2.42         12.37         8.51 o
 -14   3   7       1229.50       1262.18        52.75 o
 -13   3   7        451.10        395.18        32.76 o
 -12   3   7       7441.64       7390.01       183.19 o
 -11   3   7        296.56        296.48        17.72 o
 -10   3   7      13937.78      13901.60       195.86 o
  -9   3   7        703.54        736.17        26.28 o
  -8   3   7      26698.35      27861.43       597.77 o
  -7   3   7        108.77        132.56        16.01 o
  -6   3   7      11008.61      11251.57       159.57 o
  -5   3   7        378.90        356.83        14.01 o
  -4   3   7      15664.38      15833.52       214.83 o
  -3   3   7       2217.18       2239.77        38.30 o
  -2   3   7      18688.39      18663.38       247.56 o
  -1   3   7        516.62        457.84        18.13 o
   0   3   7        110.39        116.36         9.72 o
   1   3   7         30.28         64.48        10.64 o
   2   3   7       2051.14       2085.78        61.78 o
   3   3   7       2500.95       2288.13        92.07 o
   4   3   7       4499.60       4423.42       109.67 o
   5   3   7        855.01        926.23        32.15 o
   6   3   7       1331.25       1383.40        42.55 o
   7   3   7       3739.27       3795.35       102.15 o
   8   3   7      20810.56      21351.66       339.12 o
   9   3   7         12.27         18.08         9.57 o
  10   3   7       4126.18       4190.98        76.40 o
  11   3   7        185.36        179.22        16.10 o
  12   3   7      10882.02      11050.78       163.82 o
  13   3   7        152.35        141.11        10.55 o
  14   3   7       2892.90       2931.39        30.78 o
 -15   4   7        474.25        471.63        18.20 o
 -14   4   7       4506.36       4494.00        70.01 o
 -13   4   7         19.14         22.39        17.60 o
 -12   4   7       2716.42       2664.87        61.20 o
 -11   4   7       1483.85       1527.90        36.69 o
 -10   4   7        870.22        892.73        24.62 o
  -9   4   7         25.11         27.31         9.73 o
  -8   4   7         19.96         29.87        11.93 o
  -7   4   7       4701.20       4790.62       101.93 o
  -6   4   7        766.98        833.17        23.07 o
  -5   4   7         23.03         66.38        14.19 o
  -4   4   7      16204.53      16460.11       202.70 o
  -3   4   7       4962.99       4963.69        84.83 o
  -2   4   7      24222.22      24314.50       359.43 o
  -1   4   7       2902.38       2778.74        61.95 o
   0   4   7      34671.43      35050.95       593.33 o
   1   4   7       5797.51       5880.24       161.90 o
   2   4   7      28034.75      28507.64      1002.87 o
   3   4   7       4698.00       4431.83       109.00 o
   4   4   7      11338.34      11239.95       358.44 o
   5   4   7        807.80        726.85        33.62 o
   6   4   7      11166.83      11161.48       249.86 o
   7   4   7        946.72       1009.07        44.02 o
   8   4   7       7989.72       8216.35       119.20 o
   9   4   7        172.13        190.90        13.24 o
  10   4   7       2810.27       2868.87        57.77 o
  11   4   7        953.76        971.66        32.12 o
  12   4   7          4.89         15.31        13.76 o
  13   4   7        748.59        737.95        22.04 o
  14   4   7        701.00        680.18        18.44 o
 -15   5   7       2558.23       2618.27        34.48 o
 -14   5   7       2564.14       2594.21        49.50 o
 -13   5   7        204.87        184.17        24.43 o
 -12   5   7       3114.59       3029.83        79.34 o
 -11   5   7       2602.75       2590.03        51.40 o
 -10   5   7      10894.72      10812.52       156.16 o
  -9   5   7        378.73        408.93        29.42 o
  -8   5   7      10503.63      10464.26       199.98 o
  -7   5   7          8.14         37.11        12.72 o
  -6   5   7       6393.52       6585.42       129.62 o
  -5   5   7       1611.59       1649.85        33.51 o
  -4   5   7       6188.33       6276.99        92.83 o
  -3   5   7      13408.92      13642.50       207.29 o
  -2   5   7      11253.84      11181.83       173.99 o
  -1   5   7       7198.59       6964.57       112.65 o
   0   5   7       8930.30       8853.12       164.42 o
   1   5   7      19486.12      19001.78       283.65 o
   2   5   7        974.09        940.25        57.63 o
   3   5   7       6092.57       5972.09       208.04 o
   4   5   7       4725.72       4503.32       167.27 o
   5   5   7      16385.92      17287.82       385.78 o
   6   5   7      13495.72      13612.10       351.35 o
   7   5   7       1894.15       1854.38        65.36 o
   8   5   7       5412.72       5466.07        76.78 o
   9   5   7       2652.83       2718.51        48.86 o
  10   5   7       7495.08       7752.10       115.11 o
  11   5   7        292.40        302.92        19.74 o
  12   5   7       1744.66       1776.74        41.33 o
  13   5   7        139.25        137.51        11.06 o
  14   5   7       4464.55       4478.23        45.90 o
 -15   6   7        752.78        783.24        21.41 o
 -14   6   7        687.84        671.52        21.74 o
 -13   6   7       3441.93       3447.59        89.95 o
 -12   6   7       1948.63       1896.64        55.37 o
 -11   6   7       9300.73       9163.39       137.44 o
 -10   6   7        575.22        568.36        25.20 o
  -9   6   7      12291.50      12131.34       269.19 o
  -8   6   7         12.40         26.14        13.24 o
  -7   6   7      18662.09      19260.14       550.25 o
  -6   6   7       4909.19       4872.30       131.22 o
  -5   6   7      11696.14      11943.20       272.99 o
  -4   6   7        150.98        194.04        15.76 o
  -3   6   7      11160.76      11028.34       201.28 o
  -2   6   7       9045.00       9051.61       181.75 o
  -1   6   7        948.67        953.44        25.50 o
   0   6   7       2198.37       2054.37        41.77 o
   1   6   7        327.97        405.89        17.34 o
   2   6   7      13906.59      13599.85       238.89 o
   3   6   7        602.55        671.88        28.86 o
   4   6   7       2097.79       2299.38       102.61 o
   5   6   7        454.99        688.72        34.02 o
   6   6   7       1355.94       1469.80        52.61 o
   7   6   7       8280.71       8481.29       174.69 o
   8   6   7         15.42         38.80         8.59 o
   9   6   7       9235.83       9420.97       163.01 o
  10   6   7         71.55        103.23        12.23 o
  11   6   7       5951.92       6008.25       105.38 o
  12   6   7          0.88          1.57        10.28 o
  13   6   7       4776.40       4821.54        54.80 o
 -15   7   7       2896.14       2942.43        36.37 o
 -14   7   7         31.87         29.70        10.47 o
 -13   7   7       4343.28       4244.76        86.60 o
 -12   7   7        352.08        361.83        24.28 o
 -11   7   7       1470.52       1395.73        49.93 o
 -10   7   7         46.80         62.43        10.83 o
  -9   7   7        982.50        955.07        30.75 o
  -8   7   7        207.65        257.29        28.48 o
  -7   7   7       1181.56       1208.32        88.56 o
  -6   7   7        131.46        174.71        23.39 o
  -5   7   7       4682.09       4579.37       123.54 o
  -4   7   7          2.19         15.89         8.02 o
  -3   7   7      16004.44      16004.95       285.30 o
  -2   7   7       1712.08       1814.43        41.44 o
  -1   7   7      25166.10      24299.05       363.48 o
   0   7   7        319.02        330.62        15.19 o
   1   7   7      13436.00      13192.00       204.07 o
   2   7   7        945.22        957.22        26.24 o
   3   7   7      33758.95      33107.63       689.05 o
   4   7   7       3922.67       3848.34        81.41 o
   5   7   7       8170.00       8045.71       187.57 o
   6   7   7       1620.18       1663.01        58.24 o
   7   7   7      12282.70      12449.66       174.34 o
   8   7   7         34.48         54.08         9.07 o
   9   7   7       2342.29       2358.39        45.28 o
  10   7   7       1146.09       1121.09        30.43 o
  11   7   7        950.62        934.50        29.57 o
  12   7   7        595.39        595.20        21.89 o
  13   7   7        325.08        318.34        11.95 o
 -14   8   7       1007.42       1011.87        22.85 o
 -13   8   7       4353.04       4461.85       147.66 o
 -12   8   7         11.20         27.46        14.04 o
 -11   8   7       2903.61       2836.81       116.80 o
 -10   8   7       1572.68       1530.02        53.64 o
  -9   8   7      20265.64      19604.81       331.38 o
  -8   8   7          4.83         13.68        10.88 o
  -7   8   7       7550.38       7804.87      1012.71 o
  -6   8   7          4.41          9.49        14.76 o
  -5   8   7      22409.57      22488.35       490.29 o
  -4   8   7       1552.45       1632.64        58.97 o
  -3   8   7       5395.16       5461.37       112.56 o
  -2   8   7       7187.69       7075.05       120.30 o
  -1   8   7      21466.61      20946.65       317.67 o
   0   8   7      13426.46      12693.98       199.13 o
   1   8   7        249.30        250.16        14.22 o
   2   8   7       2985.48       2906.38        57.49 o
   3   8   7        460.28        480.47        22.92 o
   4   8   7       6422.11       6477.10       155.15 o
   5   8   7       8650.23       8418.80       195.99 o
   6   8   7       1527.33       1591.03        75.20 o
   7   8   7       5369.16       5502.04        84.53 o
   8   8   7       1821.56       1809.36        36.74 o
   9   8   7       8163.98       8009.28       144.98 o
  10   8   7         61.25         78.77        12.30 o
  11   8   7       6331.57       6220.49        91.77 o
  12   8   7         14.78         32.82         9.65 o
  13   8   7       3160.89       3236.62        34.77 o
 -14   9   7       2643.32       2589.87        38.42 o
 -13   9   7       3498.90       3411.99        63.15 o
 -12   9   7       2573.82       2413.63        59.94 o
 -11   9   7         39.14         30.23        13.04 o
 -10   9   7       6815.96       6485.12       179.51 o
  -9   9   7         18.18         22.16        11.84 o
  -8   9   7      10411.70       9876.40       325.47 o
  -7   9   7        125.05        142.67        29.52 o
  -6   9   7      14414.70      13465.87       459.58 o
  -5   9   7       2064.51       2050.94        72.58 o
  -4   9   7      15558.80      14522.58       328.68 o
  -3   9   7       2253.35       2219.89        72.58 o
  -2   9   7        682.42        755.91        31.02 o
  -1   9   7      14533.40      14267.25       224.17 o
   0   9   7        103.16        147.42        12.82 o
   1   9   7      11001.55      10549.48       169.64 o
   2   9   7        157.75        163.63        15.22 o
   3   9   7      10007.72       9779.70       227.51 o
   4   9   7         61.27        119.70        24.60 o
   5   9   7        969.39        978.46        43.19 o
   6   9   7       5130.74       5142.03       103.85 o
   7   9   7       5009.70       4984.24        76.77 o
   8   9   7       3661.35       3614.32        60.65 o
   9   9   7         12.99         20.20         9.99 o
  10   9   7      10979.17      11082.33       213.91 o
  11   9   7       1131.60       1141.31        35.10 o
  12   9   7       3621.41       3756.86        43.92 o
  13   9   7        698.58        686.22        15.90 o
 -14  10   7       1639.75       1714.57        28.29 o
 -13  10   7        258.43        271.51        15.67 o
 -12  10   7       3772.70       3617.29        95.72 o
 -11  10   7        220.83        172.02        18.65 o
 -10  10   7         94.82         98.89        23.13 o
  -9  10   7       1704.64       1671.07        56.64 o
  -8  10   7       1081.74       1030.99        38.35 o
  -7  10   7         32.08         40.54        12.33 o
  -6  10   7      10436.50       9282.00       348.60 o
  -5  10   7       1354.04       1251.60        55.71 o
  -4  10   7       3567.68       3451.70       181.26 o
  -3  10   7         38.05         33.74        14.06 o
  -2  10   7      32630.33      32163.01       556.48 o
  -1  10   7       3874.03       3748.06        87.04 o
   0  10   7       6110.89       6245.84       166.54 o
   1  10   7       1458.76       1389.78        42.40 o
   2  10   7      33569.28      32951.09       488.60 o
   3  10   7          6.35         24.74        28.82 o
   4  10   7       8802.87       8847.50       205.40 o
   5  10   7        848.50        786.06        39.17 o
   6  10   7      12808.87      12681.49       178.16 o
   7  10   7        912.38        940.58        25.13 o
   8  10   7       2477.18       2440.08        72.26 o
   9  10   7        853.29        862.26        26.86 o
  10  10   7        359.16        376.43        23.45 o
  11  10   7         23.09         40.13        11.64 o
  12  10   7         16.07         26.88         8.22 o
  13  10   7        268.61        251.77        10.56 o
 -14  11   7       3493.27       3542.37        41.75 o
 -13  11   7        304.38        317.53        18.01 o
 -12  11   7       3752.67       3802.45        70.34 o
 -11  11   7         17.85         15.95        13.60 o
 -10  11   7      11482.86      10880.52       192.85 o
  -9  11   7        326.06        301.38        17.58 o
  -8  11   7       9697.45       9344.35       156.63 o
  -7  11   7        236.01        254.83        17.27 o
  -6  11   7      16439.07      15917.51       937.51 o
  -5  11   7          8.69          4.22        26.71 o
  -4  11   7       9453.55       9576.23       720.33 o
  -3  11   7         27.67         53.03        15.08 o
  -2  11   7       3283.25       3184.05        78.10 o
  -1  11   7       2435.89       2437.13        64.29 o
   0  11   7       7185.24       6864.38       139.50 o
   1  11   7       1696.45       1670.31        47.09 o
   2  11   7       1151.26       1208.80        34.83 o
   3  11   7       3216.99       3159.40        70.13 o
   4  11   7         14.64         37.30        14.52 o
   5  11   7        112.15        114.58        12.48 o
   6  11   7      12488.57      12526.11       173.58 o
   7  11   7       1056.75       1064.41        49.57 o
   8  11   7       4148.83       4129.00        68.93 o
   9  11   7        173.90        181.83        15.24 o
  10  11   7      10728.88      10807.09       161.65 o
  11  11   7        238.15        238.34        16.74 o
  12  11   7       3342.28       3371.65        43.26 o
 -13  12   7       3348.77       3349.12        42.35 o
 -12  12   7       2241.53       2229.20        37.47 o
 -11  12   7       1824.37       1732.61        65.94 o
 -10  12   7        292.08        280.47        22.10 o
  -9  12   7      12236.12      11855.75       175.59 o
  -8  12   7       1078.27       1082.87        30.27 o
  -7  12   7        910.77        872.70        26.32 o
  -6  12   7       1206.09       1237.14        47.48 o
  -5  12   7      17756.67      16506.09       374.01 o
  -4  12   7       1037.83       1017.56        82.93 o
  -3  12   7        109.68        120.89        37.95 o
  -2  12   7      14487.96      14200.23       329.83 o
  -1  12   7       7394.91       7296.56       187.12 o
   0  12   7       8780.05       8680.60       168.07 o
   1  12   7         13.22         46.94        11.50 o
   2  12   7      13753.67      13776.06       216.25 o
   3  12   7        284.77        332.40        21.42 o
   4  12   7       8972.19       8521.77       128.14 o
   5  12   7       4630.83       4530.59        84.77 o
   6  12   7       9168.17       8974.14       128.95 o
   7  12   7       1061.06       1043.72        28.05 o
   8  12   7       1863.54       1824.13        46.78 o
   9  12   7       2905.18       2846.31        54.61 o
  10  12   7        729.03        743.12        28.06 o
  11  12   7       2210.80       2219.45        32.64 o
  12  12   7         62.45         68.62         8.80 o
 -13  13   7       3772.91       3816.84        46.54 o
 -12  13   7       1237.85       1252.00        24.77 o
 -11  13   7        289.63        323.22        20.01 o
 -10  13   7       1841.89       1836.97        54.37 o
  -9  13   7        320.10        324.40        22.33 o
  -8  13   7       2530.45       2590.60        54.20 o
  -7  13   7        481.65        519.61        22.56 o
  -6  13   7       1562.53       1526.81        40.40 o
  -5  13   7       2548.00       2502.83        55.96 o
  -4  13   7       1401.72       1347.73        57.46 o
  -3  13   7       4512.94       4735.88       323.23 o
  -2  13   7       2221.05       2249.13        60.86 o
  -1  13   7      19937.11      19622.08       410.68 o
   0  13   7        480.44        479.76        26.75 o
   1  13   7      12682.01      12624.34       200.56 o
   2  13   7         50.98         47.25        10.48 o
   3  13   7      25602.35      25372.46       342.28 o
   4  13   7        381.13        413.32        19.36 o
   5  13   7       5588.43       5499.67        76.96 o
   6  13   7       1156.51       1126.44        28.74 o
   7  13   7       8530.06       8526.60       160.74 o
   8  13   7       1338.42       1291.33        44.73 o
   9  13   7        147.01        160.21        15.28 o
  10  13   7        478.04        461.22        21.55 o
  11  13   7       1737.06       1823.27        40.73 o
  12  13   7        446.37        436.30        13.57 o
 -13  14   7       6212.05       6275.00        60.53 o
 -12  14   7         79.85         88.53         9.58 o
 -11  14   7       6974.34       6898.01        94.26 o
 -10  14   7          5.76         24.76        14.60 o
  -9  14   7      12485.29      12166.38       202.44 o
  -8  14   7        540.02        515.28        23.92 o
  -7  14   7       7755.72       7757.41       118.92 o
  -6  14   7        888.02        874.26        26.94 o
  -5  14   7      12895.86      12719.72       204.39 o
  -4  14   7       1051.24       1041.17        34.17 o
  -3  14   7       2043.93       2023.15        81.60 o
  -2  14   7       2780.29       2769.06        60.34 o
  -1  14   7       5479.84       5455.06       117.35 o
   0  14   7       1558.26       1523.17        39.43 o
   1  14   7         24.27         98.96        19.74 o
   2  14   7       1094.35       1130.68        28.70 o
   3  14   7        351.50        368.98        18.53 o
   4  14   7         45.87         66.51         9.23 o
   5  14   7       7775.40       7550.33       101.82 o
   6  14   7        742.62        767.25        22.40 o
   7  14   7       5633.33       5441.72        79.15 o
   8  14   7         99.51        105.93        12.45 o
   9  14   7       4636.30       4610.81        79.37 o
  10  14   7         13.31         -0.67        10.64 o
  11  14   7       5268.48       5470.03        61.58 o
  12  14   7          3.21          2.13         7.80 o
 -12  15   7        962.18        966.35        29.16 o
 -11  15   7        813.95        868.61        21.94 o
 -10  15   7       3594.97       3562.78        66.23 o
  -9  15   7         60.71         56.30        15.64 o
  -8  15   7       1510.68       1483.22        46.85 o
  -7  15   7        205.39        244.95        17.53 o
  -6  15   7       2018.40       1989.15        43.60 o
  -5  15   7       2917.50       2941.34        55.83 o
  -4  15   7       1485.33       1467.57        39.74 o
  -3  15   7       3799.38       3951.54        67.45 o
  -2  15   7         70.79         76.38        12.28 o
  -1  15   7      11681.87      11875.09       189.85 o
   0  15   7       1696.97       1701.78        39.47 o
   1  15   7      15007.08      14922.38       207.31 o
   2  15   7        344.57        400.17        18.86 o
   3  15   7      15868.71      15486.66       193.85 o
   4  15   7         17.09         22.39         8.24 o
   5  15   7      10743.15      10618.86       138.73 o
   6  15   7       3482.86       3434.99        55.58 o
   7  15   7       2906.42       2887.50        50.12 o
   8  15   7         71.35         86.94        12.66 o
   9  15   7        374.61        344.61        17.69 o
  10  15   7       3442.66       3449.88        42.93 o
  11  15   7          2.09         16.68         7.61 o
 -12  16   7       1834.70       1895.57        27.73 o
 -11  16   7       3989.09       3976.23        49.73 o
 -10  16   7         38.43         52.25        11.56 o
  -9  16   7       1394.70       1413.57        45.79 o
  -8  16   7        458.10        443.51        23.85 o
  -7  16   7       6854.65       6754.36       123.08 o
  -6  16   7       1709.73       1707.00        40.83 o
  -5  16   7       1627.97       1719.09        52.16 o
  -4  16   7        673.37        725.25        23.06 o
  -3  16   7       3853.92       4019.32        62.88 o
  -2  16   7       8042.22       8229.36       113.43 o
  -1  16   7        328.15        380.27        18.54 o
   0  16   7       8247.07       8270.18       104.14 o
   1  16   7       1007.86        974.87        23.01 o
   2  16   7      13432.21      13309.05       158.22 o
   3  16   7        386.87        450.30        22.42 o
   4  16   7       6055.55       5896.32        83.83 o
   5  16   7        496.72        508.27        19.96 o
   6  16   7       5338.15       5183.51        77.11 o
   7  16   7       4006.24       3953.97        63.89 o
   8  16   7       2060.85       2055.30        42.40 o
   9  16   7       2244.14       2244.27        40.06 o
  10  16   7        660.23        692.01        18.51 o
  11  16   7       2175.77       2204.83        28.72 o
 -12  17   7       4338.29       4287.51        46.95 o
 -11  17   7        418.56        411.95        14.39 o
 -10  17   7       5714.55       5737.66        66.02 o
  -9  17   7        193.45        183.52        16.63 o
  -8  17   7       8886.42       8728.96       141.61 o
  -7  17   7          0.04         16.25        13.42 o
  -6  17   7      10563.12      10582.36       178.60 o
  -5  17   7        102.54        118.01        14.27 o
  -4  17   7       8466.95       8407.24       116.05 o
  -3  17   7        302.58        366.34        17.57 o
  -2  17   7       3401.41       3412.68        56.34 o
  -1  17   7          5.19         32.31         8.40 o
   0  17   7       1406.75       1361.99        28.35 o
   1  17   7       1254.64       1201.31        26.44 o
   2  17   7        178.08        190.32        12.92 o
   3  17   7         60.25         56.25        10.09 o
   4  17   7       1582.82       1518.75        32.99 o
   5  17   7       1311.44       1250.42        33.21 o
   6  17   7       3039.20       2982.15        52.41 o
   7  17   7        396.15        395.81        19.85 o
   8  17   7       2896.83       2859.73        49.07 o
   9  17   7       1087.20       1078.23        22.22 o
  10  17   7       4007.37       4068.37        44.97 o
 -11  18   7        123.34        120.98         9.78 o
 -10  18   7        511.66        510.85        16.32 o
  -9  18   7        997.66        985.78        23.47 o
  -8  18   7        246.40        252.91        20.12 o
  -7  18   7        174.09        192.87        20.68 o
  -6  18   7        251.12        268.30        22.32 o
  -5  18   7       2052.56       1997.98        52.83 o
  -4  18   7       5485.90       5551.11        83.64 o
  -3  18   7         51.88         63.41        11.29 o
  -2  18   7       4448.45       4535.14        64.66 o
  -1  18   7        380.38        383.51        18.30 o
   0  18   7      19258.26      19472.99       226.23 o
   1  18   7        382.77        392.77        17.65 o
   2  18   7       9042.15       9038.42       121.62 o
   3  18   7        265.57        277.29        15.91 o
   4  18   7      11651.12      11506.67       159.03 o
   5  18   7        404.87        428.38        24.94 o
   6  18   7       4673.23       4577.82        75.96 o
   7  18   7        239.24        257.86        17.83 o
   8  18   7        878.21        931.78        24.09 o
   9  18   7       1659.92       1657.73        27.85 o
  10  18   7        459.90        452.79        14.13 o
 -10  19   7       2706.14       2687.00        34.53 o
  -9  19   7          1.58          3.46         7.12 o
  -8  19   7       4264.35       4206.69        57.18 o
  -7  19   7        226.56        222.57        19.40 o
  -6  19   7       7780.22       7915.08       142.88 o
  -5  19   7       1334.10       1287.66        45.24 o
  -4  19   7       4065.67       4092.34        74.06 o
  -3  19   7       3517.38       3554.74        65.96 o
  -2  19   7       1981.88       1977.86        40.42 o
  -1  19   7       3470.10       3430.06        85.58 o
   0  19   7         82.88        106.90        11.84 o
   1  19   7       4769.00       4622.31        73.78 o
   2  19   7         93.45        107.66        12.46 o
   3  19   7       3605.02       3476.98        57.96 o
   4  19   7       1566.12       1555.15        35.62 o
   5  19   7       3541.56       3484.02        59.47 o
   6  19   7        624.66        624.76        27.10 o
   7  19   7        975.88        943.26        25.33 o
   8  19   7       5770.32       5719.83        63.25 o
   9  19   7        591.89        597.39        15.86 o
 -10  20   7       1139.41       1140.19        20.69 o
  -9  20   7       2931.24       2996.07        39.30 o
  -8  20   7          5.86         13.99         7.55 o
  -7  20   7       8871.79       8960.74       109.14 o
  -6  20   7        102.48        101.12        16.23 o
  -5  20   7       3060.77       3017.09        63.06 o
  -4  20   7       3522.28       3618.30        68.98 o
  -3  20   7       4430.58       4375.62        77.96 o
  -2  20   7        802.67        785.03        28.50 o
  -1  20   7       1257.85       1278.13        40.57 o
   0  20   7       2997.22       2992.13        53.80 o
   1  20   7       1202.98       1257.84        33.02 o
   2  20   7         91.49         99.12        13.09 o
   3  20   7        738.08        780.70        29.23 o
   4  20   7       2606.95       2570.81        53.81 o
   5  20   7        997.77       1060.88        35.26 o
   6  20   7        735.71        748.25        30.67 o
   7  20   7       3472.32       3381.00        42.78 o
   8  20   7       1564.85       1554.69        26.24 o
   9  20   7       3045.21       3023.43        36.92 o
  -9  21   7          3.85         23.50         7.70 o
  -8  21   7          8.99          8.01         7.51 o
  -7  21   7         13.09         36.09         8.82 o
  -6  21   7         20.68         41.74        10.86 o
  -5  21   7       1740.17       1707.70        40.11 o
  -4  21   7        266.18        233.89        24.54 o
  -3  21   7       3857.44       3940.42        73.30 o
  -2  21   7        429.96        421.41        28.08 o
  -1  21   7       6599.85       6543.37       120.90 o
   0  21   7        242.21        266.39        18.70 o
   1  21   7      14612.72      14608.86       207.28 o
   2  21   7         22.96         19.66        12.49 o
   3  21   7       4381.79       4233.69        75.84 o
   4  21   7          7.26          6.87        11.87 o
   5  21   7      10015.62      10012.67       119.20 o
   6  21   7          0.33          7.69         8.40 o
   7  21   7       1138.98       1112.45        23.43 o
   8  21   7        213.49        239.44        11.72 o
  -8  22   7        243.38        255.85        10.78 o
  -7  22   7       7754.69       7826.55        75.46 o
  -6  22   7         17.71         25.06         8.22 o
  -5  22   7       2852.12       2941.57        42.82 o
  -4  22   7       2868.47       2928.58        46.21 o
  -3  22   7       6529.10       6787.17        92.67 o
  -2  22   7        312.30        357.30        24.21 o
  -1  22   7         20.29         29.41        14.55 o
   0  22   7       4088.68       4060.97        72.99 o
   1  22   7        890.54        898.67        31.56 o
   2  22   7        956.58        912.60        30.54 o
   3  22   7        714.87        727.56        23.94 o
   4  22   7       2476.42       2457.51        39.52 o
   5  22   7        942.31        902.16        21.17 o
   6  22   7        730.16        787.33        20.20 o
   7  22   7       2361.33       2286.33        31.05 o
  -7  23   7          7.95         12.56         7.08 o
  -6  23   7       2335.25       2386.48        32.15 o
  -5  23   7        304.58        302.82        12.35 o
  -4  23   7       1063.59       1059.85        22.91 o
  -3  23   7       1601.36       1634.14        47.82 o
  -2  23   7       3255.97       3309.57        51.97 o
  -1  23   7       2963.71       2889.58        47.75 o
   0  23   7        157.43        175.28        13.21 o
   1  23   7       2927.23       2921.23        44.39 o
   2  23   7        230.47        230.26        12.31 o
   3  23   7       2335.27       2335.37        31.73 o
   4  23   7       1908.96       1884.74        28.46 o
   5  23   7       2377.88       2350.86        32.50 o
   6  23   7        955.13        955.87        22.57 o
  -6  24   7         71.77         89.20         8.22 o
  -5  24   7       1115.07       1110.95        19.74 o
  -4  24   7       4191.10       4234.08        48.81 o
  -3  24   7        275.95        289.09        13.71 o
  -2  24   7       1923.68       1948.57        31.39 o
  -1  24   7        354.91        355.12        14.48 o
   0  24   7       9749.07       9938.34        99.35 o
   1  24   7         91.40         87.34        10.06 o
   2  24   7       4857.07       4927.17        56.63 o
   3  24   7         49.88         47.39         8.93 o
   4  24   7       7882.60       7974.10        70.21 o
   5  24   7         83.89         71.23         8.15 o
  -5  25   7         75.47         72.92        10.05 o
  -4  25   7       3017.18       3119.07        34.56 o
  -3  25   7        282.43        276.96        10.96 o
  -2  25   7       1780.42       1785.49        28.51 o
  -1  25   7        316.21        310.05        13.06 o
   0  25   7        267.04        300.78        12.65 o
   1  25   7       1357.31       1427.00        24.03 o
   2  25   7          1.37         10.38         7.87 o
   3  25   7         28.35         36.89         7.93 o
  -2  26   7       2586.81       2616.59        30.46 o
  -1  26   7        181.19        185.67        10.25 o
   0  26   7       2699.39       2749.68        32.11 o
   1  26   7        238.67        276.99        19.41 o
 -14   0   8        646.01        673.89        33.24 o
 -12   0   8       1421.00       1603.00        59.13 o
 -10   0   8       6288.25       6436.87       137.42 o
  -8   0   8        492.39        507.51        34.41 o
  -6   0   8      28109.20      27898.47       590.66 o
  -4   0   8      16754.98      16850.13       361.93 o
  -2   0   8      61490.10      59655.97      1773.80 o
   0   0   8        942.15       1117.36        50.60 o
   2   0   8      31796.98      32260.90       945.87 o
   4   0   8       6223.35       6042.37       205.23 o
   6   0   8      10423.24      10407.94       337.36 o
   8   0   8        197.42        223.50        26.71 o
  10   0   8        284.86        290.97        25.33 o
  12   0   8       1126.87       1200.65        37.92 o
 -15   1   8          7.04         18.71         8.11 o
 -14   1   8       7322.85       7409.72       100.53 o
 -13   1   8        689.31        691.36        30.25 o
 -12   1   8       4407.49       4481.63        83.28 o
 -11   1   8        609.88        603.35        24.72 o
 -10   1   8       9624.75       9827.05       142.74 o
  -9   1   8          5.54         22.40         6.89 o
  -8   1   8      11978.92      12532.65       235.61 o
  -7   1   8       3140.10       3161.54        98.34 o
  -6   1   8      10647.57      10821.01       174.25 o
  -5   1   8       7587.97       7733.64       127.78 o
  -4   1   8       7107.33       6890.72       119.25 o
  -3   1   8       5170.34       5089.78        75.01 o
  -2   1   8        215.11        258.29        19.13 o
  -1   1   8       6023.64       6121.58       120.65 o
   0   1   8        263.91        291.39        16.01 o
   1   1   8         98.93        123.51        13.17 o
   2   1   8       8242.71       8377.71       187.83 o
   3   1   8       9089.76       8570.72       194.78 o
   4   1   8       4061.54       3965.31       102.84 o
   5   1   8        213.56        221.62        26.52 o
   6   1   8      21339.39      21230.40       648.01 o
   7   1   8       2211.88       2309.39        53.05 o
   8   1   8       7188.14       7756.47       154.54 o
   9   1   8        157.86        161.76        18.84 o
  10   1   8      13226.86      14019.94       216.64 o
  11   1   8          0.21          7.26        11.06 o
  12   1   8       2450.99       2479.91        36.62 o
  13   1   8       2739.85       2748.36        29.92 o
 -15   2   8        628.82        610.36        15.67 o
 -14   2   8        694.74        686.37        24.66 o
 -13   2   8       7864.88       7760.17       135.13 o
 -12   2   8        392.26        395.62        21.91 o
 -11   2   8       2769.23       2770.67        53.36 o
 -10   2   8        217.58        229.92        15.10 o
  -9   2   8      17898.62      18216.15       227.11 o
  -8   2   8       1185.29       1217.40        43.09 o
  -7   2   8       2129.90       2254.59        60.81 o
  -6   2   8       7312.43       7457.40       147.11 o
  -5   2   8      18858.64      19125.10       258.96 o
  -4   2   8       7807.16       7834.36       112.52 o
  -3   2   8         15.97         51.64         5.69 o
  -2   2   8      13839.80      13633.45       243.60 o
  -1   2   8       8473.43       8627.39       304.33 o
   0   2   8       3190.02       3256.47       106.83 o
   1   2   8       4380.77       4581.49       108.12 o
   2   2   8       7397.47       7440.63       171.44 o
   3   2   8       1301.54       1235.44        66.07 o
   4   2   8       8673.86       8385.33       278.32 o
   5   2   8      12766.45      12527.39       397.80 o
   6   2   8       2442.31       2532.72       112.45 o
   7   2   8       6864.83       7089.55       133.40 o
   8   2   8        676.86        707.55        24.16 o
   9   2   8      10173.52      10665.83       167.26 o
  10   2   8         13.67         26.19        10.88 o
  11   2   8       4422.94       4521.77        83.61 o
  12   2   8        427.76        458.65        16.29 o
  13   2   8       2220.98       2283.33        27.42 o
 -15   3   8       2021.80       2018.99        28.65 o
 -14   3   8         76.84         63.30        11.20 o
 -13   3   8       2766.40       2756.38        70.61 o
 -12   3   8        350.29        361.97        20.50 o
 -11   3   8        455.51        451.95        22.00 o
 -10   3   8        256.26        280.07        16.16 o
  -9   3   8        783.65        777.35        23.49 o
  -8   3   8       1178.99       1213.40        59.41 o
  -7   3   8      10100.96      10495.40       199.93 o
  -6   3   8       3480.45       3502.89        68.24 o
  -5   3   8      11735.47      11900.44       167.10 o
  -4   3   8        110.47        163.85        10.53 o
  -3   3   8      21157.93      21086.51       280.72 o
  -2   3   8         39.96         43.50        11.95 o
  -1   3   8      24307.15      24162.72       731.61 o
   0   3   8        762.36        737.84        28.46 o
   1   3   8       9831.83       9927.20       316.27 o
   2   3   8         21.93         50.60        18.27 o
   3   3   8      31311.43      30099.28       896.67 o
   4   3   8       2419.42       2438.54       106.83 o
   5   3   8       3333.50       3394.61       139.79 o
   6   3   8         19.14         61.85        22.49 o
   7   3   8       5642.65       5921.04       114.35 o
   8   3   8       3519.14       3602.69        66.91 o
   9   3   8        612.53        664.96        24.40 o
  10   3   8         67.60         74.68        12.57 o
  11   3   8          7.54         20.57        11.37 o
  12   3   8        427.23        464.37        16.71 o
  13   3   8       2492.69       2519.19        28.38 o
 -15   4   8       4058.53       4098.38        46.68 o
 -14   4   8         37.68         36.99        10.61 o
 -13   4   8       8679.12       8640.27       168.26 o
 -12   4   8        482.25        486.65        23.39 o
 -11   4   8       6661.63       6746.68       113.60 o
 -10   4   8        403.88        446.42        20.21 o
  -9   4   8      14242.09      14645.32       204.27 o
  -8   4   8         55.61         75.48        13.31 o
  -7   4   8      10493.36      10511.96       369.69 o
  -6   4   8       6130.96       6282.64       128.70 o
  -5   4   8       8835.27       8915.85       129.45 o
  -4   4   8        690.08        701.78        19.18 o
  -3   4   8       2645.30       2685.20        45.26 o
  -2   4   8       6640.64       6467.08       154.70 o
  -1   4   8         18.66         78.45        19.82 o
   0   4   8         62.53         94.94        10.01 o
   1   4   8       2376.37       2362.34       104.72 o
   2   4   8       6094.43       6100.01       212.25 o
   3   4   8       9358.03       9177.98       302.22 o
   4   4   8          4.52         14.48        18.27 o
   5   4   8      14906.75      15122.19       427.95 o
   6   4   8       1562.44       1651.27        57.83 o
   7   4   8      12411.64      12906.17       199.84 o
   8   4   8         30.60         43.97        11.77 o
   9   4   8      10095.29      10358.12       163.04 o
  10   4   8        112.72        117.12        13.64 o
  11   4   8       5767.42       5868.43        95.84 o
  12   4   8         28.11         39.69         9.19 o
  13   4   8       2922.84       2948.64        31.60 o
 -14   5   8       3259.05       3280.62        49.62 o
 -13   5   8        449.43        454.98        25.32 o
 -12   5   8       2123.21       2187.03        58.19 o
 -11   5   8         22.77         33.96        10.90 o
 -10   5   8       7889.91       7873.42       119.14 o
  -9   5   8       2572.12       2563.46        48.16 o
  -8   5   8       5976.62       6256.93        97.77 o
  -7   5   8       2885.65       2781.52       144.78 o
  -6   5   8       2943.53       3224.31       154.62 o
  -5   5   8       6385.58       6576.68       112.85 o
  -4   5   8       3239.38       3235.93        54.75 o
  -3   5   8      18177.53      17971.91       270.21 o
  -2   5   8        282.49        275.38        10.29 o
  -1   5   8       8919.43       9102.80       192.29 o
   0   5   8         37.30         66.78         9.88 o
   1   5   8      17051.47      16517.70       292.07 o
   2   5   8       3648.62       3683.82       144.78 o
   3   5   8      10185.28       9719.16       320.49 o
   4   5   8       3036.13       2973.34        82.46 o
   5   5   8       7119.08       7441.04       234.04 o
   6   5   8       7903.58       8008.93       133.14 o
   7   5   8        185.71        175.86        14.61 o
   8   5   8       3217.57       3173.69        77.10 o
   9   5   8        801.42        790.91        26.64 o
  10   5   8       8444.33       8618.95       140.71 o
  11   5   8        429.07        423.47        20.51 o
  12   5   8        550.89        580.66        16.28 o
  13   5   8        520.72        534.18        13.22 o
 -14   6   8       1405.90       1380.11        30.81 o
 -13   6   8        682.08        700.63        28.29 o
 -12   6   8        749.48        766.31        28.96 o
 -11   6   8       3766.55       3739.23        67.71 o
 -10   6   8         83.69        111.12        16.02 o
  -9   6   8         22.43         28.77         9.05 o
  -8   6   8       2666.02       2700.74        48.89 o
  -7   6   8       6114.18       5914.46       244.58 o
  -6   6   8      10029.98      10303.92       368.28 o
  -5   6   8          6.43         23.90        26.71 o
  -4   6   8      10669.81      10512.07       197.78 o
  -3   6   8       6586.11       6420.91       125.65 o
  -2   6   8      22767.70      22555.77       339.02 o
  -1   6   8        998.86       1009.01        27.47 o
   0   6   8      13404.68      13166.71       238.80 o
   1   6   8          5.05         23.06         8.72 o
   2   6   8      22831.54      22749.78       692.99 o
   3   6   8       8159.78       7946.76       271.29 o
   4   6   8      11331.39      11521.56       354.23 o
   5   6   8       2875.04       2993.26        85.86 o
   6   6   8       4142.73       4089.09        72.82 o
   7   6   8       3658.36       3671.39        60.57 o
   8   6   8        919.33       1000.25        29.01 o
   9   6   8       1080.67       1111.15        30.30 o
  10   6   8        111.87        134.99        14.76 o
  11   6   8       1065.57       1057.84        31.14 o
  12   6   8       1012.28       1039.21        20.77 o
  13   6   8       1737.32       1770.41        23.38 o
 -14   7   8       3899.58       3844.47        50.56 o
 -13   7   8         95.70         93.06        10.01 o
 -12   7   8      11002.26      10829.38       165.61 o
 -11   7   8         13.36         16.17        10.59 o
 -10   7   8       8864.30       8802.91       132.25 o
  -9   7   8        215.43        234.11        19.74 o
  -8   7   8      14134.73      13938.35       194.85 o
  -7   7   8         47.29         74.73        18.06 o
  -6   7   8      10072.22       9626.39       352.82 o
  -5   7   8         86.17        112.45        35.14 o
  -4   7   8       6223.09       6325.48       165.42 o
  -3   7   8        420.79        396.32        29.90 o
  -2   7   8       2172.44       2059.21        45.70 o
  -1   7   8        290.16        314.78        15.42 o
   0   7   8        920.55        950.86        25.59 o
   1   7   8        100.26        140.24        15.65 o
   2   7   8       3321.89       3243.76        88.86 o
   3   7   8       1291.82       1295.88        77.31 o
   4   7   8      10850.84      11147.81       251.64 o
   5   7   8        811.04        875.86        40.53 o
   6   7   8       8774.75       8993.46       143.83 o
   7   7   8       3113.46       3055.05        57.63 o
   8   7   8      14949.59      15033.21       301.60 o
   9   7   8        608.67        622.29        22.55 o
  10   7   8       5296.19       5335.21        85.80 o
  11   7   8         48.40         41.00        11.71 o
  12   7   8       7080.25       7242.20        72.82 o
  13   7   8        260.88        259.52        10.35 o
 -14   8   8       2083.06       2093.11        30.70 o
 -13   8   8       2030.13       2068.35        32.35 o
 -12   8   8          4.78         27.30        14.34 o
 -11   8   8        843.36        818.67        28.64 o
 -10   8   8        204.17        247.58        20.82 o
  -9   8   8       4746.63       4671.21        95.65 o
  -8   8   8       5687.35       5819.10        90.62 o
  -7   8   8       1353.31       1364.78        42.69 o
  -6   8   8       2979.79       2674.69       144.78 o
  -5   8   8       1237.45       1194.67        91.37 o
  -4   8   8      29466.59      28466.04       886.83 o
  -3   8   8         50.78         94.48        18.46 o
  -2   8   8       8239.88       8068.46       159.84 o
  -1   8   8         14.10         33.45        10.36 o
   0   8   8      25637.38      25171.99       440.45 o
   1   8   8        810.47        822.82        32.44 o
   2   8   8       4986.97       4901.43       105.33 o
   3   8   8        189.14        192.10        20.53 o
   4   8   8      11971.04      11945.25       304.26 o
   5   8   8       2669.74       2569.97        61.18 o
   6   8   8       1713.74       1707.16        50.97 o
   7   8   8       1545.34       1562.20        36.55 o
   8   8   8        277.52        289.64        17.41 o
   9   8   8       2795.66       2828.88        52.22 o
  10   8   8          7.05         14.75        11.03 o
  11   8   8       1413.50       1476.11        29.71 o
  12   8   8       1579.31       1639.46        27.49 o
  13   8   8        863.28        847.12        16.37 o
 -14   9   8       1003.38       1005.18        19.98 o
 -13   9   8         14.86         12.17         8.06 o
 -12   9   8       3161.76       3045.98        90.08 o
 -11   9   8        158.29        171.68        16.08 o
 -10   9   8       1451.81       1427.02        54.58 o
  -9   9   8        854.08        880.93        38.77 o
  -8   9   8       3644.63       3538.31        61.60 o
  -7   9   8       2806.43       2798.15        50.58 o
  -6   9   8       5724.39       5644.30       130.07 o
  -5   9   8      11520.75      11289.14       404.83 o
  -4   9   8       1941.81       1686.65       106.83 o
  -3   9   8      14860.97      14502.20       484.95 o
  -2   9   8       3970.16       4077.43       102.18 o
  -1   9   8      13174.66      12643.93       237.00 o
   0   9   8        499.20        533.34        28.07 o
   1   9   8      13983.72      13891.87       256.26 o
   2   9   8        259.42        267.71        29.21 o
   3   9   8       4257.07       4276.29       111.47 o
   4   9   8      10817.24      10903.48       248.56 o
   5   9   8       8301.95       8272.93       133.59 o
   6   9   8       1004.48       1004.97        27.49 o
   7   9   8        976.85        983.81        28.74 o
   8   9   8       6962.83       7080.96       106.05 o
   9   9   8         35.41         36.81        10.60 o
  10   9   8       1193.59       1201.33        31.28 o
  11   9   8       1689.46       1674.40        30.32 o
  12   9   8       3691.74       3716.87        38.74 o
 -14  10   8        197.63        201.71        10.55 o
 -13  10   8       3238.83       3199.38        41.65 o
 -12  10   8         95.15         73.85        11.81 o
 -11  10   8      15345.87      14591.87       290.72 o
 -10  10   8        139.27        128.00        14.28 o
  -9  10   8       4882.52       4718.94       138.63 o
  -8  10   8        335.24        345.09        25.23 o
  -7  10   8      14054.47      13881.89       254.25 o
  -6  10   8        718.75        725.07        25.79 o
  -5  10   8       1549.75       1402.71       104.02 o
  -4  10   8       2532.30       2334.52       130.73 o
  -3  10   8      11326.17      11338.34       397.80 o
  -2  10   8        243.38        247.04        35.84 o
  -1  10   8       2205.12       2189.76       119.41 o
   0  10   8       1350.25       1341.01        58.54 o
   1  10   8         57.38         92.50        13.88 o
   2  10   8         79.54         87.93        11.40 o
   3  10   8      12025.46      12363.92       277.88 o
   4  10   8       1170.06       1225.61        36.23 o
   5  10   8       5514.54       5457.39        84.72 o
   6  10   8         40.62         48.52        12.17 o
   7  10   8      11125.49      11177.96       175.83 o
   8  10   8         55.75         49.62        10.73 o
   9  10   8       7710.89       7631.80       123.12 o
  10  10   8          6.36          3.00        10.27 o
  11  10   8       6194.00       6295.10        68.70 o
  12  10   8         40.83         50.19         7.51 o
 -13  11   8        173.81        158.46         9.81 o
 -12  11   8        724.72        698.33        21.04 o
 -11  11   8        603.49        552.85        29.98 o
 -10  11   8        574.58        562.37        25.33 o
  -9  11   8        694.80        725.35        34.11 o
  -8  11   8        996.09       1013.28        31.75 o
  -7  11   8       6705.84       6683.41        93.36 o
  -6  11   8        275.20        317.00        24.67 o
  -5  11   8      10970.33      10821.97       386.73 o
  -4  11   8        954.91        930.41        84.34 o
  -3  11   8      19621.09      17793.84       586.16 o
  -2  11   8        122.84        129.67        29.52 o
  -1  11   8      13738.09      13528.19       315.96 o
   0  11   8          2.53         20.53        11.24 o
   1  11   8      26831.22      26804.15       468.08 o
   2  11   8        417.87        385.49        19.95 o
   3  11   8       5943.22       5952.73       101.40 o
   4  11   8       1423.29       1330.58        33.37 o
   5  11   8      10423.13      10357.35       162.46 o
   6  11   8          8.27         28.46         9.60 o
   7  11   8         63.90         71.48        11.85 o
   8  11   8       1422.85       1434.24        34.25 o
   9  11   8       1761.11       1790.19        40.72 o
  10  11   8        545.11        590.32        21.91 o
  11  11   8       2028.81       2044.62        34.36 o
  12  11   8        521.98        546.61        13.03 o
 -13  12   8       1992.09       1985.17        26.65 o
 -12  12   8        252.37        257.23        13.05 o
 -11  12   8       5010.31       4939.60        82.85 o
 -10  12   8        179.31        196.74        17.20 o
  -9  12   8       3005.12       2927.02        57.84 o
  -8  12   8       3997.75       3858.44        70.80 o
  -7  12   8      14321.83      14282.91       201.05 o
  -6  12   8         80.44         95.13        17.53 o
  -5  12   8       3467.05       3404.61       101.42 o
  -4  12   8       9712.07       9362.76       265.20 o
  -3  12   8       2488.30       2354.20       133.54 o
  -2  12   8       2408.82       2450.29        89.04 o
  -1  12   8        702.26        761.36        32.82 o
   0  12   8      20412.98      20325.30       363.08 o
   1  12   8        972.25        991.27        37.16 o
   2  12   8       3199.30       3027.91        54.05 o
   3  12   8       5089.72       5018.81        73.00 o
   4  12   8       5359.82       5309.96        80.78 o
   5  12   8       2309.27       2347.34        48.64 o
   6  12   8        400.22        403.93        20.00 o
   7  12   8       7458.17       7286.53       109.44 o
   8  12   8        371.07        391.16        27.23 o
   9  12   8       5588.50       5471.89        93.91 o
  10  12   8        938.10        978.77        25.74 o
  11  12   8       3829.47       3945.31        44.89 o
  12  12   8        220.94        216.04         9.62 o
 -13  13   8        385.26        366.64        11.61 o
 -12  13   8       8293.22       8256.29        82.58 o
 -11  13   8         11.26         21.04        10.67 o
 -10  13   8       5638.42       5447.45       105.77 o
  -9  13   8        263.78        270.99        18.79 o
  -8  13   8       6943.85       6736.78       113.87 o
  -7  13   8        142.34        139.61        12.49 o
  -6  13   8       2016.90       1986.10        57.90 o
  -5  13   8       1045.10       1020.22        28.01 o
  -4  13   8       2395.09       2418.02        94.95 o
  -3  13   8       1847.98       1870.42        79.94 o
  -2  13   8       2901.05       2914.08        64.55 o
  -1  13   8       4615.70       4545.18        85.54 o
   0  13   8       2283.17       2329.67        58.84 o
   1  13   8       2311.66       2280.80        46.18 o
   2  13   8        652.09        680.70        22.60 o
   3  13   8       2412.79       2347.89        43.14 o
   4  13   8      12890.88      12590.21       174.59 o
   5  13   8       1264.88       1318.09        31.05 o
   6  13   8       3220.44       3242.42        57.07 o
   7  13   8        238.59        214.76        15.17 o
   8  13   8       8387.04       8335.75       144.60 o
   9  13   8        121.81        116.65        13.41 o
  10  13   8        998.82       1030.18        24.02 o
  11  13   8          2.94         10.42         6.95 o
 -12  14   8         47.71         67.10         8.33 o
 -11  14   8        199.94        210.10        12.38 o
 -10  14   8          4.48         43.64        15.40 o
  -9  14   8         92.24         94.09        14.26 o
  -8  14   8       3578.39       3620.83        61.11 o
  -7  14   8       1772.35       1833.90        41.59 o
  -6  14   8       4175.74       4186.53       100.73 o
  -5  14   8        472.26        489.91        25.51 o
  -4  14   8      12501.58      12443.94       177.74 o
  -3  14   8        586.93        620.78        25.51 o
  -2  14   8       6667.86       6693.92       154.55 o
  -1  14   8       2552.41       2607.20        48.85 o
   0  14   8      28617.95      28223.00       376.37 o
   1  14   8        910.56        899.41        23.25 o
   2  14   8      12170.46      11872.72       153.48 o
   3  14   8        388.65        368.16        17.11 o
   4  14   8       7236.13       6966.97       104.04 o
   5  14   8        476.05        496.90        20.56 o
   6  14   8       1854.15       1763.53        35.33 o
   7  14   8        341.56        325.98        16.97 o
   8  14   8        691.25        654.48        23.78 o
   9  14   8        305.90        344.09        17.37 o
  10  14   8          4.50          8.54         8.57 o
  11  14   8         19.88         25.61         7.63 o
 -12  15   8       5505.73       5498.59        51.03 o
 -11  15   8        135.13        137.25        11.98 o
 -10  15   8       6864.07       6671.39        92.05 o
  -9  15   8        335.03        338.70        22.93 o
  -8  15   8       4152.43       4117.48        67.99 o
  -7  15   8        283.12        305.80        19.05 o
  -6  15   8       5655.55       5763.66        94.20 o
  -5  15   8        491.42        515.54        22.54 o
  -4  15   8       2666.99       2650.23        56.45 o
  -3  15   8       3314.77       3204.92        58.80 o
  -2  15   8        303.53        322.41        18.02 o
  -1  15   8       3981.72       3946.67        67.67 o
   0  15   8         53.95         76.06        10.57 o
   1  15   8       8721.44       8638.36       116.45 o
   2  15   8       4619.10       4505.35        67.83 o
   3  15   8        992.82        946.32        26.52 o
   4  15   8       4622.47       4333.96        71.04 o
   5  15   8       4352.66       4313.94        77.80 o
   6  15   8       5897.60       5746.81        83.39 o
   7  15   8         24.65         46.68        11.04 o
   8  15   8       4291.26       4217.25        62.52 o
   9  15   8        379.07        381.00        15.18 o
  10  15   8       5681.95       5744.66        53.72 o
 -11  16   8       6608.49       6516.01        75.79 o
 -10  16   8        461.24        463.09        15.83 o
  -9  16   8       2747.24       2670.11        52.72 o
  -8  16   8         50.43         54.10        13.73 o
  -7  16   8       5589.26       5634.02        95.06 o
  -6  16   8       3936.88       3940.76        71.61 o
  -5  16   8       2022.52       2116.09        54.30 o
  -4  16   8       1407.76       1407.83        35.96 o
  -3  16   8       2970.87       3026.60        57.47 o
  -2  16   8       9225.72       9155.84       123.92 o
  -1  16   8        262.43        284.69        22.91 o
   0  16   8       5509.71       5610.32        90.05 o
   1  16   8        463.06        490.58        19.48 o
   2  16   8       5842.90       5728.46        83.34 o
   3  16   8       3476.89       3361.21        74.96 o
   4  16   8       2341.64       2252.89        45.04 o
   5  16   8       3837.64       3754.72        60.08 o
   6  16   8       1143.92       1124.76        29.51 o
   7  16   8       4564.59       4495.79       112.21 o
   8  16   8         21.15         32.89        10.02 o
   9  16   8       2862.20       2949.50        38.84 o
  10  16   8        127.89        137.94         8.92 o
 -11  17   8          0.12         13.32         7.40 o
 -10  17   8        508.98        509.11        16.57 o
  -9  17   8        157.39        194.65        12.41 o
  -8  17   8        133.95        140.70        14.86 o
  -7  17   8       2440.38       2465.77        54.14 o
  -6  17   8        215.99        226.47        18.07 o
  -5  17   8       9072.15       9211.06       139.98 o
  -4  17   8        439.23        434.76        21.86 o
  -3  17   8       9141.64       9116.95       137.79 o
  -2  17   8         36.20         35.39         9.22 o
  -1  17   8      12255.06      12461.42       162.85 o
   0  17   8        140.93        125.31        12.22 o
   1  17   8      12120.76      12040.90       146.04 o
   2  17   8        656.16        669.68        22.07 o
   3  17   8       4373.40       4327.57        77.53 o
   4  17   8        106.57         99.31        11.82 o
   5  17   8       2902.21       2811.48        49.91 o
   6  17   8       1509.42       1462.16        34.53 o
   7  17   8       1718.05       1700.95        33.21 o
   8  17   8          0.15         12.74         8.98 o
   9  17   8          0.32          6.15         7.51 o
  10  17   8       1039.74       1053.35        19.76 o
 -10  18   8        183.34        168.12        10.40 o
  -9  18   8       7517.25       7633.68        77.20 o
  -8  18   8        387.55        384.37        16.58 o
  -7  18   8       2538.72       2445.83        54.92 o
  -6  18   8         15.56         37.74        13.23 o
  -5  18   8       4432.02       4339.52        78.51 o
  -4  18   8       1499.76       1469.38        38.90 o
  -3  18   8        735.63        753.95        25.58 o
  -2  18   8        461.90        507.11        21.29 o
  -1  18   8        829.91        833.49        30.59 o
   0  18   8       1992.80       2041.96        54.15 o
   1  18   8       1690.90       1680.67        36.95 o
   2  18   8         40.49         59.05        10.69 o
   3  18   8       1959.98       1980.20        39.58 o
   4  18   8       1411.99       1310.27        32.27 o
   5  18   8       5417.74       5366.87        81.30 o
   6  18   8        106.50        103.88        12.23 o
   7  18   8       3961.78       3955.37        51.69 o
   8  18   8          9.18          5.27         7.75 o
   9  18   8       3157.83       3239.75        36.73 o
 -10  19   8       2255.04       2286.42        37.27 o
  -9  19   8         97.09        122.25        10.04 o
  -8  19   8       1642.16       1674.12        25.73 o
  -7  19   8       1419.42       1457.21        36.66 o
  -6  19   8       3593.48       3580.33        66.41 o
  -5  19   8       3088.35       3117.47        63.46 o
  -4  19   8       1428.83       1441.95        40.00 o
  -3  19   8       3729.60       3771.81        63.08 o
  -2  19   8        332.04        352.45        17.89 o
  -1  19   8       8905.89       9015.24       124.29 o
   0  19   8        140.06        160.20        14.08 o
   1  19   8       3675.53       3645.04        59.61 o
   2  19   8        737.16        743.03        24.61 o
   3  19   8       6302.84       6189.72        90.39 o
   4  19   8       1180.53       1168.60        37.52 o
   5  19   8        529.29        528.30        21.17 o
   6  19   8       2963.94       2918.13        43.98 o
   7  19   8       1477.98       1490.72        24.74 o
   8  19   8       3285.01       3330.96        37.45 o
  -9  20   8       1856.10       1866.52        26.95 o
  -8  20   8        323.27        328.54        12.76 o
  -7  20   8        276.14        263.35        11.89 o
  -6  20   8       6954.36       6943.23        88.44 o
  -5  20   8       2372.67       2400.23        54.24 o
  -4  20   8       4735.19       4638.42        86.73 o
  -3  20   8        447.78        471.96        28.71 o
  -2  20   8      11909.46      12023.53       160.99 o
  -1  20   8          8.34          9.55        10.67 o
   0  20   8       6228.38       6209.49        98.65 o
   1  20   8       1043.11       1039.12        29.09 o
   2  20   8       8565.71       8514.94       118.06 o
   3  20   8         14.97         14.07        11.17 o
   4  20   8       2063.58       2056.37        37.84 o
   5  20   8        639.19        623.49        20.60 o
   6  20   8       1792.51       1809.07        27.50 o
   7  20   8        674.11        646.87        16.19 o
   8  20   8        422.67        415.73        13.52 o
  -8  21   8       4500.50       4526.97        46.11 o
  -7  21   8          0.90         -2.54         7.72 o
  -6  21   8       4377.40       4331.05        48.93 o
  -5  21   8        186.31        183.28        13.95 o
  -4  21   8       2320.41       2257.39        46.89 o
  -3  21   8        234.71        248.39        18.34 o
  -2  21   8         10.91         51.80        11.67 o
  -1  21   8          6.07         19.11        11.31 o
   0  21   8          0.66         23.01        11.89 o
   1  21   8          3.12          9.97         9.99 o
   2  21   8       3256.94       3239.71        52.42 o
   3  21   8         20.45         29.14        10.34 o
   4  21   8       1320.55       1299.68        25.04 o
   5  21   8         66.85         76.34         9.47 o
   6  21   8       8159.93       8031.48        76.29 o
   7  21   8         48.75         55.56         8.59 o
  -7  22   8        112.86        122.83         9.39 o
  -6  22   8       3572.96       3622.20        43.07 o
  -5  22   8       2087.57       2107.50        32.00 o
  -4  22   8       1734.22       1749.81        33.32 o
  -3  22   8          2.33          0.42         9.15 o
  -2  22   8       8454.06       8561.54       102.68 o
  -1  22   8        993.98       1010.38        28.01 o
   0  22   8       5291.28       5246.60        75.24 o
   1  22   8        614.14        632.21        18.92 o
   2  22   8       6883.26       6856.54        77.39 o
   3  22   8        236.70        246.74        12.06 o
   4  22   8       1948.11       1917.52        29.86 o
   5  22   8       1681.57       1675.48        25.29 o
   6  22   8       3096.08       3099.42        36.10 o
  -6  23   8        522.12        530.48        14.91 o
  -5  23   8       3120.65       3134.88        37.28 o
  -4  23   8        443.02        438.25        14.70 o
  -3  23   8       1340.06       1382.37        26.08 o
  -2  23   8        212.28        222.13        12.24 o
  -1  23   8       6324.60       6378.51        71.24 o
   0  23   8          9.12         27.60         8.79 o
   1  23   8       3220.93       3390.82        40.58 o
   2  23   8        507.69        487.61        14.63 o
   3  23   8       5133.11       5131.11        55.53 o
   4  23   8        838.56        787.79        18.04 o
   5  23   8        345.54        340.87        12.48 o
  -5  24   8       4551.02       4550.04        47.28 o
  -4  24   8        408.27        418.88        13.06 o
  -3  24   8         38.64         51.64         8.63 o
  -2  24   8        145.71        146.07        10.18 o
  -1  24   8        225.08        240.55        11.96 o
   0  24   8        372.44        382.31        13.78 o
   1  24   8       2223.25       2255.65        32.00 o
   2  24   8         35.74         40.31         7.28 o
   3  24   8        686.75        713.10        16.03 o
  -2  25   8        133.18        107.23         9.59 o
  -1  25   8       6463.12       6485.53        63.92 o
   0  25   8        159.04        163.59        10.45 o
   1  25   8       4084.28       4191.86        45.87 o
 -13   0   9       5218.88       5205.00       113.27 o
 -11   0   9      15067.40      15274.32       333.47 o
  -9   0   9       6858.93       7237.21       127.43 o
  -7   0   9      14012.00      14751.75       325.69 o
  -5   0   9        269.26        331.32        62.55 o
  -3   0   9       2859.12       2985.75       144.08 o
  -1   0   9      10566.06      10490.87       347.20 o
   7   0   9      17482.39      17802.28       528.53 o
   9   0   9       8727.62       9100.81       288.16 o
  11   0   9       4539.91       4664.11        78.93 o
  13   0   9       1940.94       2007.29        31.60 o
 -14   1   9        771.89        774.96        18.98 o
 -13   1   9        198.64        207.43        16.44 o
 -12   1   9        294.84        280.87        19.62 o
 -11   1   9        262.84        276.90        18.22 o
 -10   1   9        952.98        970.96        27.85 o
  -9   1   9       8662.18       8866.01       129.27 o
  -8   1   9       2248.26       2305.36        40.54 o
  -7   1   9      14937.51      15025.43       233.81 o
  -6   1   9        609.23        626.92        29.11 o
  -5   1   9      11046.41      10938.23       174.57 o
  -4   1   9          0.06         14.36         6.11 o
  -3   1   9      19139.18      19064.79       286.79 o
  -2   1   9          0.69         16.87        12.92 o
  -1   1   9      11064.17      10941.95       362.66 o
   0   1   9       2806.80       3003.62       111.05 o
   1   1   9      17185.99      17976.58       541.18 o
   2   1   9         64.53        112.45        22.49 o
   3   1   9       3838.90       3547.47       137.75 o
   6   1   9        498.92        584.06        24.85 o
   7   1   9        858.50        859.28        33.29 o
   8   1   9       8741.74       9051.41       200.28 o
   9   1   9        242.83        300.73        24.34 o
  10   1   9        382.57        383.50        20.44 o
  11   1   9       4240.65       4166.78        57.87 o
  12   1   9        867.35        870.26        15.99 o
  13   1   9        817.08        823.04        14.95 o
 -14   2   9        557.72        579.26        15.28 o
 -13   2   9       2236.56       2209.29        42.92 o
 -12   2   9       2831.05       2864.81        61.13 o
 -11   2   9       2127.07       2131.50        50.36 o
 -10   2   9       1001.58       1000.43        28.54 o
  -9   2   9       3077.88       3083.61        54.63 o
  -8   2   9      16004.43      16309.59       223.08 o
  -7   2   9       5346.58       5486.57        96.69 o
  -6   2   9       1431.52       1495.25        46.18 o
  -5   2   9        201.62        201.94        15.01 o
  -4   2   9      19633.38      19575.12       296.41 o
  -3   2   9          5.52         19.99         8.12 o
  -2   2   9       6838.56       6655.10       240.37 o
  -1   2   9       1135.16       1210.97        47.28 o
   0   2   9      25779.01      27444.12       810.93 o
   1   2   9       4159.89       4239.05       153.22 o
   2   2   9       1816.76       1962.16        88.56 o
   3   2   9      11270.51      10261.75       331.74 o
   4   2   9       2551.48       2647.98       115.26 o
   5   2   9       5294.22       4756.33       189.76 o
   6   2   9        331.76        343.57        21.08 o
   7   2   9       6182.93       6380.02       144.62 o
   8   2   9        342.21        358.49        23.85 o
   9   2   9       6316.30       6475.37       151.08 o
  10   2   9       1808.59       1888.78        47.07 o
  11   2   9        928.35        961.93        21.54 o
  12   2   9       2681.24       2746.60        32.49 o
  13   2   9        128.18        115.26         7.48 o
 -14   3   9       4148.69       4277.65        49.87 o
 -13   3   9          5.32          7.39         9.92 o
 -12   3   9      12713.19      12995.42       205.75 o
 -11   3   9         85.80         83.44        12.88 o
 -10   3   9       5496.58       5587.02        89.52 o
  -9   3   9        200.89        249.91        14.97 o
  -8   3   9       7623.93       7726.81       113.67 o
  -7   3   9         92.75        123.55        12.19 o
  -6   3   9       1742.28       1759.25        51.58 o
  -5   3   9       1600.59       1605.51        38.80 o
  -4   3   9        107.36        150.53        23.30 o
  -3   3   9         45.78         71.37        11.79 o
  -2   3   9       1004.03       1056.42        38.10 o
  -1   3   9       4046.96       4075.32       110.26 o
   0   3   9      10400.60      10576.83       532.68 o
   1   3   9       1098.42       1167.96        63.25 o
   2   3   9       8836.32       8721.28       288.16 o
   3   3   9        574.77        612.87        49.20 o
   4   3   9      26557.88      25899.59       784.22 o
   5   3   9         10.04         23.36        12.81 o
   6   3   9       7792.65       7842.02       145.15 o
   7   3   9        899.86        907.79        34.28 o
   8   3   9      16199.79      16299.04       346.39 o
   9   3   9        276.00        285.59        32.53 o
  10   3   9       3300.32       3334.40        75.17 o
  11   3   9          0.80          8.08         7.99 o
  12   3   9       3576.94       3645.44        38.52 o
  13   3   9       1587.77       1610.18        48.22 o
 -14   4   9         69.82        103.50         8.79 o
 -13   4   9         67.76         83.89        10.70 o
 -12   4   9        280.28        314.24        19.58 o
 -11   4   9       2646.14       2746.55        68.33 o
 -10   4   9       1919.34       2019.60        42.92 o
  -9   4   9        179.80        209.89        14.14 o
  -8   4   9      14109.92      14371.28       199.36 o
  -7   4   9       2591.57       2643.46        61.75 o
  -6   4   9      13134.65      12961.47       301.76 o
  -5   4   9       1793.40       1733.68        44.64 o
  -4   4   9      13838.79      13866.94       216.57 o
  -3   4   9       4379.14       4510.48       117.78 o
  -2   4   9      15678.49      15257.42       334.65 o
  -1   4   9        158.04        156.93        12.50 o
   0   4   9      16541.08      16689.28       368.61 o
   1   4   9        552.89        624.11        47.79 o
   2   4   9       9385.03       8922.29       296.59 o
   3   4   9       3917.57       3738.64       149.00 o
   4   4   9       7485.72       7247.73       356.34 o
   5   4   9        429.96        440.32        17.14 o
   6   4   9        177.98        201.58        18.36 o
   7   4   9       1164.84       1163.60        36.81 o
   8   4   9        415.06        486.80        28.31 o
   9   4   9        504.96        571.32        26.68 o
  10   4   9       1795.15       1737.81        48.88 o
  11   4   9         58.26         69.90         9.45 o
  12   4   9       2218.89       2231.24        25.17 o
 -14   5   9       4694.67       4766.53        50.15 o
 -13   5   9        290.53        312.52        17.60 o
 -12   5   9       3989.72       4052.81        73.62 o
 -11   5   9        368.43        376.75        24.17 o
 -10   5   9       5508.61       5526.49        89.57 o
  -9   5   9       2185.65       2148.76        43.27 o
  -8   5   9       5486.56       5573.42        86.95 o
  -7   5   9       3569.97       3453.23       139.47 o
  -6   5   9       1390.71       1664.16       106.83 o
  -5   5   9       3280.04       3340.05        81.40 o
  -4   5   9       1017.63       1018.62        44.72 o
  -3   5   9       9946.02      10104.12       245.29 o
  -2   5   9        104.73        188.73        35.84 o
  -1   5   9       7141.20       7038.60       137.08 o
   0   5   9        799.46        853.21        38.79 o
   1   5   9      11064.91      11308.82       365.47 o
   2   5   9      21175.52      20537.41       631.14 o
   3   5   9       2871.45       2985.14        93.29 o
   4   5   9      10423.15      10488.69       300.74 o
   5   5   9       2886.68       2966.19        64.52 o
   6   5   9      10587.85      10657.38       214.21 o
   7   5   9        909.27        925.46        30.28 o
   8   5   9       3636.14       3611.31        91.90 o
   9   5   9          5.49         26.23        12.12 o
  10   5   9       5975.17       5869.41       184.23 o
  11   5   9       2472.35       2552.23        35.58 o
  12   5   9        783.45        807.52        13.99 o
 -14   6   9        248.76        242.76        10.58 o
 -13   6   9       5597.84       5695.40        68.15 o
 -12   6   9        455.78        496.00        24.34 o
 -11   6   9       7325.68       7465.25       117.16 o
 -10   6   9       3985.37       3949.64        68.92 o
  -9   6   9       5758.12       5848.90        92.25 o
  -8   6   9        138.67        144.40        12.06 o
  -7   6   9       4114.96       4266.88        78.32 o
  -6   6   9       4196.13       4274.25        91.19 o
  -5   6   9        676.09        789.84        74.50 o
  -4   6   9         95.55        122.26        22.49 o
  -3   6   9         87.72        129.14        20.38 o
  -2   6   9      12834.99      12429.27       230.07 o
  -1   6   9      11648.27      11466.10       212.64 o
   0   6   9       2229.16       2233.84        56.35 o
   1   6   9       5443.30       5254.06       108.41 o
   2   6   9       4654.81       4483.64       172.90 o
   3   6   9       9459.45       9800.99       295.19 o
   4   6   9          3.94         36.37        14.81 o
   5   6   9      12291.04      12378.82       191.25 o
   6   6   9        308.92        302.91        17.24 o
   7   6   9      10709.93      10649.49       191.40 o
   8   6   9         25.02         18.17         9.76 o
   9   6   9       7255.85       7460.00       141.98 o
  10   6   9        120.41        134.82        15.55 o
  11   6   9       3032.70       3077.98        45.01 o
  12   6   9        104.68        109.96         7.69 o
 -14   7   9          5.57         21.96         7.41 o
 -13   7   9          1.47         27.93         8.65 o
 -12   7   9        265.94        268.73        18.15 o
 -11   7   9       3177.62       3202.88        61.48 o
 -10   7   9          0.35          7.25        10.06 o
  -9   7   9       4763.09       4745.49        78.35 o
  -8   7   9         20.46         41.83         9.13 o
  -7   7   9      14018.45      14003.34       219.63 o
  -6   7   9        629.56        626.11        26.01 o
  -5   7   9      14925.91      14505.02       493.39 o
  -4   7   9        414.18        320.49        52.01 o
  -3   7   9      19067.86      19150.72       423.92 o
  -2   7   9       1238.80       1205.61        40.90 o
  -1   7   9      19227.52      19704.83       350.84 o
   0   7   9        746.04        766.16        30.76 o
   1   7   9      10214.18      10008.34       190.05 o
   2   7   9        794.96        704.10        56.23 o
   3   7   9       4011.26       4167.33       118.78 o
   4   7   9       2522.38       2547.21        49.83 o
   5   7   9         30.11         54.40         8.72 o
   6   7   9        223.30        235.08        15.86 o
   7   7   9        146.80        172.16        16.41 o
   8   7   9        206.63        219.94        15.87 o
   9   7   9       2635.34       2661.55        70.00 o
  10   7   9        609.99        635.30        23.14 o
  11   7   9       1742.87       1784.95        27.05 o
  12   7   9        397.55        405.89        11.73 o
 -13   8   9       5772.01       5847.34        70.92 o
 -12   8   9        294.23        315.52        25.61 o
 -11   8   9       1772.20       1778.81        42.84 o
 -10   8   9         14.41         24.66        10.81 o
  -9   8   9      10588.79      10565.73       154.82 o
  -8   8   9       2024.92       2033.05        41.58 o
  -7   8   9        979.20       1049.91        34.50 o
  -6   8   9       1079.11       1135.69        32.03 o
  -5   8   9       4296.08       4316.08        78.03 o
  -4   8   9       5675.09       5608.03       233.34 o
  -3   8   9       2846.28       2832.13       144.78 o
  -2   8   9       2312.70       2259.81        62.18 o
  -1   8   9         30.85         64.19        20.65 o
   0   8   9       2792.21       2754.72        69.36 o
   1   8   9      13740.30      13620.61       251.70 o
   2   8   9       7845.69       7776.68       274.10 o
   3   8   9       9127.64       9219.10       265.60 o
   4   8   9       2602.44       2505.09        49.15 o
   5   8   9      11025.53      10913.22       171.52 o
   6   8   9          0.33         21.40        12.51 o
   7   8   9       7509.83       7454.44       121.84 o
   8   8   9        262.73        264.36        17.24 o
   9   8   9       7545.31       7505.10       126.20 o
  10   8   9       1334.25       1324.61        26.90 o
  11   8   9       3682.26       3705.18        44.67 o
  12   8   9        267.64        281.12         9.56 o
 -13   9   9         40.41         39.91         8.11 o
 -12   9   9       3022.86       3014.04        37.21 o
 -11   9   9        170.21        171.19        17.26 o
 -10   9   9       7595.20       7496.14       117.29 o
  -9   9   9       2372.60       2339.56        50.23 o
  -8   9   9       3815.03       3742.17        65.18 o
  -7   9   9       3596.04       3632.25        98.18 o
  -6   9   9       3155.59       3200.35        87.15 o
  -5   9   9       6342.62       6357.83       126.86 o
  -4   9   9         64.10         90.14        18.08 o
  -3   9   9       4168.17       4113.95       186.95 o
  -2   9   9       2211.70       2294.50        82.85 o
  -1   9   9      12244.60      11839.04       232.90 o
   0   9   9       1685.11       1744.35        58.96 o
   1   9   9        597.42        631.85        35.95 o
   2   9   9       2027.90       2044.89       114.49 o
   3   9   9       7359.54       7246.41       117.74 o
   4   9   9       3151.10       3121.63        59.19 o
   5   9   9         60.44        115.17        14.89 o
   6   9   9      11263.88      11287.41       175.82 o
   7   9   9         86.45        100.42        12.64 o
   8   9   9       7188.59       7104.71       145.67 o
   9   9   9       2197.13       2276.18        51.99 o
  10   9   9       4324.19       4319.31        53.28 o
  11   9   9         56.79         91.06         9.03 o
  12   9   9       1437.87       1487.97        20.55 o
 -13  10   9        473.36        467.56        12.99 o
 -12  10   9        188.53        199.53        10.59 o
 -11  10   9        211.28        207.45        15.52 o
 -10  10   9       5280.02       5098.29       109.56 o
  -9  10   9        646.18        619.57        24.52 o
  -8  10   9       2484.91       2506.20        49.45 o
  -7  10   9        482.06        457.19        23.51 o
  -6  10   9      23183.89      23154.71       312.87 o
  -5  10   9        676.12        692.31        24.89 o
  -4  10   9       9296.73       9383.60       214.90 o
  -3  10   9        272.30        310.50        21.85 o
  -2  10   9      34091.30      33953.95       730.81 o
  -1  10   9        153.01        171.73        27.69 o
   0  10   9       7854.29       7799.57       201.05 o
   1  10   9       2008.03       2085.67        50.48 o
   2  10   9      11578.34      11296.73       175.73 o
   3  10   9         43.90         44.10         8.46 o
   4  10   9        361.57        384.31        23.99 o
   5  10   9        811.29        787.93        24.68 o
   6  10   9        508.50        518.91        28.61 o
   7  10   9        439.87        480.38        36.72 o
   8  10   9        463.10        462.20        22.99 o
   9  10   9        439.21        417.94        21.04 o
  10  10   9       1256.80       1254.39        23.85 o
  11  10   9        245.81        269.95         9.60 o
 -13  11   9          8.55          9.07         6.75 o
 -12  11   9       3456.56       3465.35        51.76 o
 -11  11   9        410.61        428.29        26.70 o
 -10  11   9       6316.27       6157.98       143.60 o
  -9  11   9         98.74         93.19        13.13 o
  -8  11   9       5522.72       5388.49       116.49 o
  -7  11   9        783.51        791.62        38.81 o
  -6  11   9       3186.36       3186.11        81.83 o
  -5  11   9        303.71        304.43        18.14 o
  -4  11   9        465.04        498.18        39.36 o
  -3  11   9       1368.22       1387.50        41.09 o
  -2  11   9       3800.46       3700.20        72.23 o
  -1  11   9       1432.84       1420.48        38.95 o
   0  11   9       3080.71       2990.91        61.11 o
   1  11   9        740.32        764.14        22.49 o
   2  11   9      13745.18      13687.49       191.82 o
   3  11   9       2205.77       2155.04        43.39 o
   4  11   9       3398.43       3331.91        75.45 o
   5  11   9        644.54        643.07        23.08 o
   6  11   9      16401.12      16191.21       247.33 o
   7  11   9        236.69        242.44        17.27 o
   8  11   9       3275.61       3251.93        65.70 o
   9  11   9        850.62        855.60        25.21 o
  10  11   9      10971.82      11137.71       132.72 o
  11  11   9         94.59        113.22         7.45 o
 -12  12   9         16.52         26.96         7.60 o
 -11  12   9       1435.38       1389.50        27.90 o
 -10  12   9       1734.27       1718.44        41.83 o
  -9  12   9       3962.30       4000.49       124.85 o
  -8  12   9        921.45        937.66        38.68 o
  -7  12   9         19.24         38.80         9.30 o
  -6  12   9       9990.42      10053.96       185.16 o
  -5  12   9       1682.14       1640.41        50.07 o
  -4  12   9       7274.34       7123.23       127.21 o
  -3  12   9        927.01        939.27        40.86 o
  -2  12   9      10875.11      10663.83       177.62 o
  -1  12   9         12.28         35.03        11.07 o
   0  12   9       3952.99       3951.49        69.11 o
   1  12   9       6406.86       6416.28       108.37 o
   2  12   9       4749.34       4723.20        75.39 o
   3  12   9        804.13        842.37        22.78 o
   4  12   9        951.85        936.05        24.67 o
   5  12   9       8268.61       8072.89       117.74 o
   6  12   9        533.51        565.15        24.42 o
   7  12   9       3050.09       2990.05        61.50 o
   8  12   9        479.70        497.69        28.68 o
   9  12   9       2192.00       2180.26        34.33 o
  10  12   9        887.81        907.36        20.85 o
  11  12   9       2174.77       2153.90        25.08 o
 -12  13   9        967.53        957.61        19.21 o
 -11  13   9       2019.48       2020.32        30.36 o
 -10  13   9       1031.16       1049.89        35.58 o
  -9  13   9       1611.21       1581.57        49.79 o
  -8  13   9        403.42        433.39        22.10 o
  -7  13   9       5625.28       5459.88        81.69 o
  -6  13   9        831.77        871.07        36.80 o
  -5  13   9      12669.64      12528.05       307.36 o
  -4  13   9        218.63        239.26        17.57 o
  -3  13   9       9501.13       9098.11       151.46 o
  -2  13   9         76.74         83.67        12.63 o
  -1  13   9      14469.51      14172.96       222.76 o
   0  13   9       1984.67       2039.37        69.55 o
   1  13   9       5824.72       5798.30        90.26 o
   2  13   9       1555.91       1500.31        45.32 o
   3  13   9       8261.35       8190.97       118.75 o
   4  13   9       2569.08       2561.99        62.16 o
   5  13   9        170.44        220.25        19.49 o
   6  13   9       1181.79       1150.17        30.42 o
   7  13   9        538.89        496.90        24.21 o
   8  13   9       2290.24       2235.09        45.01 o
   9  13   9       2822.75       2782.05        38.36 o
  10  13   9        271.63        267.65        10.29 o
 -12  14   9         91.30        100.25         8.66 o
 -11  14   9       4824.81       4753.65        54.90 o
 -10  14   9        348.12        364.89        16.32 o
  -9  14   9       7248.35       7122.88       104.24 o
  -8  14   9       1231.60       1182.15        34.66 o
  -7  14   9       1526.65       1524.13        34.75 o
  -6  14   9       1013.12        987.60        40.02 o
  -5  14   9       3018.76       2910.56        63.79 o
  -4  14   9        344.03        363.07        22.12 o
  -3  14   9        849.80        802.21        29.60 o
  -2  14   9       1174.32       1193.89        35.43 o
  -1  14   9       1128.19       1146.14        42.39 o
   0  14   9        170.83        159.03        13.13 o
   1  14   9       9986.75       9758.17       142.18 o
   2  14   9        699.69        658.16        23.00 o
   3  14   9       5944.95       5748.32        88.30 o
   4  14   9         60.29         57.87        10.61 o
   5  14   9      10424.93       9952.12       143.75 o
   6  14   9        173.40        173.01        18.43 o
   7  14   9       6568.07       6308.13        93.37 o
   8  14   9         11.93         18.45         8.37 o
   9  14   9       5103.62       5145.06        54.94 o
  10  14   9          8.28         11.46         6.81 o
 -11  15   9        875.52        892.29        18.78 o
 -10  15   9       1785.09       1738.03        29.15 o
  -9  15   9       1867.14       1859.24        37.29 o
  -8  15   9        379.18        387.28        21.27 o
  -7  15   9       3769.79       3678.57        65.42 o
  -6  15   9        243.24        264.04        17.90 o
  -5  15   9       6317.98       6215.69       106.30 o
  -4  15   9        481.90        479.30        25.57 o
  -3  15   9      13917.17      13705.29       220.56 o
  -2  15   9       1099.39       1072.69        34.75 o
  -1  15   9      11259.44      11362.56       185.01 o
   0  15   9        605.63        645.62        23.56 o
   1  15   9      10378.41      10369.64       151.03 o
   2  15   9       3469.68       3503.63        62.29 o
   3  15   9       1776.56       1752.55        37.95 o
   4  15   9        499.48        562.78        23.53 o
   5  15   9        867.75        891.34        27.88 o
   6  15   9       3948.18       3932.39        68.78 o
   7  15   9        174.39        188.92        12.92 o
   8  15   9        219.97        222.64        11.01 o
   9  15   9        108.47        112.46         8.44 o
  10  15   9       2381.04       2417.41        28.01 o
 -11  16   9       3131.39       3138.04        42.80 o
 -10  16   9       1621.90       1730.22        28.20 o
  -9  16   9        244.17        256.78        11.60 o
  -8  16   9       1361.80       1344.51        42.05 o
  -7  16   9       3390.97       3349.48        59.64 o
  -6  16   9       8684.58       8693.87       182.51 o
  -5  16   9         92.91        101.23        14.02 o
  -4  16   9       5798.95       5588.59       105.22 o
  -3  16   9        216.09        197.48        18.49 o
  -2  16   9       9599.33       9553.87       160.98 o
  -1  16   9       1920.31       1867.38        41.89 o
   0  16   9       2809.13       2863.80        55.05 o
   1  16   9        580.67        636.68        24.40 o
   2  16   9       5457.77       5381.09        87.88 o
   3  16   9       2118.99       2105.98        43.56 o
   4  16   9        343.20        370.23        19.54 o
   5  16   9       1657.65       1730.43        40.25 o
   6  16   9        114.47        127.75        12.86 o
   7  16   9       3314.08       3226.15        42.78 o
   8  16   9        224.27        220.24        11.01 o
   9  16   9       2301.72       2327.59        31.15 o
 -10  17   9       4727.63       4689.18        51.12 o
  -9  17   9        314.57        292.61        12.12 o
  -8  17   9       3433.51       3479.58        47.95 o
  -7  17   9        257.40        264.90        15.77 o
  -6  17   9       1190.60       1203.04        46.53 o
  -5  17   9        665.91        659.01        27.92 o
  -4  17   9         89.38        126.15        14.91 o
  -3  17   9        472.89        499.95        35.51 o
  -2  17   9        983.31       1076.61        41.80 o
  -1  17   9         39.36         61.06        12.44 o
   0  17   9       3136.95       3047.35        58.34 o
   1  17   9       1330.98       1263.36        34.30 o
   2  17   9       4785.43       4570.10        78.56 o
   3  17   9        333.09        349.11        19.50 o
   4  17   9       5761.52       5660.86        91.90 o
   5  17   9        266.97        276.35        17.21 o
   6  17   9       7157.86       6976.34        80.88 o
   7  17   9        720.63        741.09        18.33 o
   8  17   9       5280.18       5215.71        51.51 o
   9  17   9         69.50         82.07         8.24 o
 -10  18   9        985.14       1047.31        20.70 o
  -9  18   9       1212.84       1200.42        21.80 o
  -8  18   9       4514.44       4569.88        58.17 o
  -7  18   9         81.77         90.67        11.56 o
  -6  18   9       3761.47       3708.21        60.27 o
  -5  18   9       1533.70       1534.95        51.86 o
  -4  18   9      14363.68      14263.49       206.41 o
  -3  18   9        363.47        419.17        29.35 o
  -2  18   9       6158.22       6097.54       113.46 o
  -1  18   9         37.38         49.57        12.87 o
   0  18   9      12298.12      12352.86       179.66 o
   1  18   9        420.51        388.58        21.11 o
   2  18   9       3259.15       3125.90        64.89 o
   3  18   9         19.48         53.07        12.50 o
   4  18   9       1483.28       1405.02        34.03 o
   5  18   9        340.77        348.04        15.93 o
   6  18   9         68.30         89.71         8.79 o
   7  18   9        585.09        603.97        16.55 o
   8  18   9        719.92        729.26        16.48 o
  -9  19   9       1104.18       1092.52        20.09 o
  -8  19   9       1658.90       1613.19        28.56 o
  -7  19   9       1519.41       1548.31        26.80 o
  -6  19   9       1611.09       1638.20        32.20 o
  -5  19   9       7477.46       7480.67        96.44 o
  -4  19   9          5.11         10.47        11.48 o
  -3  19   9       3441.51       3485.85        67.38 o
  -2  19   9         34.89         16.26        12.45 o
  -1  19   9       4769.60       4846.61        77.60 o
   0  19   9       3346.19       3302.95        63.63 o
   1  19   9       2169.36       2205.16        52.32 o
   2  19   9        284.79        270.12        18.73 o
   3  19   9        582.64        596.40        20.97 o
   4  19   9       4125.57       3972.90        55.66 o
   5  19   9        270.86        295.25        12.13 o
   6  19   9       2745.25       2688.67        38.78 o
   7  19   9         58.87         72.67         8.48 o
  -8  20   9        863.45        867.53        17.63 o
  -7  20   9       3190.81       3176.93        39.30 o
  -6  20   9        587.98        621.91        15.91 o
  -5  20   9          3.77         25.99        11.53 o
  -4  20   9       3574.06       3654.26        55.23 o
  -3  20   9        132.91        147.49        12.48 o
  -2  20   9        285.31        271.74        16.47 o
  -1  20   9       2498.00       2506.95        44.69 o
   0  20   9       1601.43       1584.66        38.89 o
   1  20   9       1804.71       1867.08        35.91 o
   2  20   9        159.88        182.97        13.16 o
   3  20   9       4576.49       4490.02        54.38 o
   4  20   9        899.61        867.85        19.70 o
   5  20   9       4109.93       4048.14        49.54 o
   6  20   9         68.81         72.79         8.00 o
   7  20   9       3543.44       3558.84        42.67 o
  -7  21   9       4057.62       4082.51        43.40 o
  -6  21   9          3.44          1.75         7.46 o
  -5  21   9       6407.35       6383.38        76.38 o
  -4  21   9        100.98        104.92        10.03 o
  -3  21   9       9066.19       9298.83       100.82 o
  -2  21   9         15.77         10.81         9.50 o
  -1  21   9       4114.94       4085.79        57.09 o
   0  21   9          0.59         12.62         9.53 o
   1  21   9       7805.76       7702.43        88.09 o
   2  21   9         74.89         73.01         9.49 o
   3  21   9        930.79        956.49        21.01 o
   4  21   9          2.44          3.67         7.43 o
   5  21   9       1438.75       1419.98        22.74 o
   6  21   9        116.21        125.88         8.84 o
  -6  22   9        422.12        421.72        16.48 o
  -5  22   9          4.31          6.95         7.66 o
  -4  22   9       3017.82       3026.33        42.23 o
  -3  22   9         12.01         22.71         8.12 o
  -2  22   9        628.98        647.68        17.15 o
  -1  22   9       1687.60       1727.80        26.76 o
   0  22   9       2499.48       2452.17        32.13 o
   1  22   9       1111.69       1111.04        19.63 o
   2  22   9         67.31         70.68         8.38 o
   3  22   9       4854.73       4818.10        46.12 o
   4  22   9        650.72        634.56        14.26 o
   5  22   9       3350.25       3296.95        37.65 o
  -5  23   9       1473.32       1504.81        25.73 o
  -4  23   9         56.37         58.10         8.83 o
  -3  23   9       2045.62       2025.90        29.84 o
  -2  23   9         11.97         19.77         7.81 o
  -1  23   9       1514.67       1599.42        24.85 o
   0  23   9       2403.11       2409.45        29.22 o
   1  23   9       2123.87       2067.35        25.50 o
   2  23   9       1950.93       1913.61        23.97 o
   3  23   9        766.79        743.04        15.52 o
  -2  24   9       2746.84       2741.61        33.84 o
  -1  24   9          3.56          1.05         7.35 o
   0  24   9       8131.80       8208.92        71.42 o
   1  24   9        144.93        128.54         9.09 o
 -14   0  10       1231.44       1335.08        34.57 o
 -12   0  10       3523.51       3426.46        98.39 o
 -10   0  10       8492.18       8766.96       200.28 o
  -8   0  10       8453.91       8389.90       199.34 o
  -6   0  10      31964.28      32267.88       766.02 o
  -4   0  10       6935.47       6738.04       247.40 o
  -2   0  10      29853.96      30059.92       912.13 o
   4   0  10          5.10         18.27        11.25 o
   6   0  10       1101.32       1212.94        54.82 o
   8   0  10       6582.11       6851.89       222.09 o
  10   0  10       5463.69       5654.07       191.87 o
  12   0  10       2069.85       2133.55        36.88 o
 -14   1  10       5813.39       6004.48        65.91 o
 -13   1  10         31.57         31.78        10.54 o
 -12   1  10       4771.40       4775.75        88.73 o
 -11   1  10        848.07        907.05        30.73 o
 -10   1  10       3260.17       3411.42        61.01 o
  -9   1  10       1219.44       1255.34        30.57 o
  -8   1  10        766.82        776.56        27.90 o
  -7   1  10       3632.31       3795.33        72.71 o
  -6   1  10         56.74         81.39        17.00 o
  -5   1  10       4454.27       4424.20       127.21 o
  -4   1  10        755.82        735.79        42.74 o
  -3   1  10       1638.21       1736.39        68.56 o
  -2   1  10       9909.34       9737.44       334.55 o
   4   1  10      12819.28      13612.00       282.78 o
   5   1  10       1451.01       1632.33        44.22 o
   6   1  10      15739.33      16399.29       343.41 o
   7   1  10        116.17        167.47        16.38 o
   8   1  10       2073.41       2187.49        63.11 o
   9   1  10       2621.16       2611.68        73.55 o
  10   1  10       3439.77       3579.84        72.91 o
  11   1  10        373.20        373.03        15.90 o
  12   1  10         23.75         23.26         6.67 o
 -14   2  10        472.13        481.62        16.71 o
 -13   2  10       5811.24       5899.90        79.32 o
 -12   2  10        394.15        409.45        21.39 o
 -11   2  10        139.82        187.27        16.48 o
 -10   2  10       2471.59       2563.11        50.05 o
  -9   2  10       3417.92       3536.59        61.26 o
  -8   2  10       4474.37       4562.77        96.72 o
  -7   2  10        443.49        454.82        24.75 o
  -6   2  10       4993.30       5048.07        89.77 o
  -5   2  10        995.56       1050.60        37.27 o
  -4   2  10       5505.49       5530.15       150.05 o
  -3   2  10       4165.31       4032.24       118.17 o
  -2   2  10       4840.24       4767.58       191.17 o
  -1   2  10       2490.58       2262.83       115.26 o
   4   2  10          2.42         21.79         7.95 o
   5   2  10      14614.35      15654.77       326.51 o
   6   2  10         14.75         32.33        10.93 o
   7   2  10       2787.36       2936.39       123.00 o
   8   2  10        763.81        765.94        34.28 o
   9   2  10       2588.37       2648.31        75.04 o
  10   2  10       1598.13       1603.95        43.36 o
  11   2  10       1781.74       1859.98        33.08 o
  12   2  10       2608.66       2620.21        30.08 o
 -14   3  10          5.60        -17.25        43.58 o
 -13   3  10       2182.24       2282.69        36.62 o
 -12   3  10        158.13        148.16        15.22 o
 -11   3  10       7185.15       7198.37       112.57 o
 -10   3  10        240.10        248.95        16.20 o
  -9   3  10       6864.85       6974.55       106.15 o
  -8   3  10        415.13        436.13        21.52 o
  -7   3  10      10732.03      10918.51       201.58 o
  -6   3  10        484.23        451.75        19.34 o
  -5   3  10      12728.96      12662.70       199.22 o
  -4   3  10       1898.71       1914.92        88.56 o
  -3   3  10      18499.71      18506.51       591.78 o
  -2   3  10        162.34        205.23        40.76 o
  -1   3  10      16133.31      16208.18       394.92 o
   0   3  10       2677.12       2669.07       109.64 o
   1   3  10       1549.56       1699.30        88.56 o
   4   3  10       4281.45       4390.09       102.61 o
   5   3  10       2552.14       2597.08        77.31 o
   6   3  10        211.99        223.97        16.90 o
   7   3  10        553.71        536.76        28.82 o
   8   3  10       1303.98       1272.76        44.69 o
   9   3  10       6320.35       6111.80       144.62 o
  10   3  10         64.67         84.90        14.43 o
  11   3  10       1576.90       1538.29        25.87 o
  12   3  10        599.23        609.47        15.28 o
 -13   4  10       8049.63       8189.08        94.50 o
 -12   4  10        323.73        331.95        19.17 o
 -11   4  10       5483.20       5601.90       125.76 o
 -10   4  10       2330.49       2452.02        49.09 o
  -9   4  10       2379.89       2407.94        47.22 o
  -8   4  10         56.11         74.58        11.77 o
  -7   4  10        126.04        176.67        23.30 o
  -6   4  10       3738.05       3792.68        72.69 o
  -5   4  10         20.08         39.92         8.39 o
  -4   4  10        202.29        216.47        44.98 o
  -3   4  10       7907.35       7449.30       275.51 o
  -2   4  10       6520.90       6492.04       245.99 o
  -1   4  10       8541.61       8584.97       326.82 o
   0   4  10         63.45         68.76        17.16 o
   1   4  10      16709.21      17196.58       532.75 o
   2   4  10       2649.13       2483.52       112.45 o
   3   4  10      20024.38      19108.71       412.59 o
   4   4  10        890.11        937.33        28.77 o
   5   4  10      18741.21      19376.41       644.43 o
   6   4  10        260.11        333.63        20.36 o
   7   4  10       8363.67       8560.07       188.84 o
   8   4  10         25.89         23.19        12.92 o
   9   4  10       3355.57       3205.91        86.46 o
  10   4  10        348.89        343.94        16.50 o
  11   4  10        491.88        491.70        14.81 o
  12   4  10        240.36        249.99         9.59 o
 -13   5  10       1571.73       1567.92        27.64 o
 -12   5  10        748.12        785.88        25.72 o
 -11   5  10       2095.54       2086.67        46.27 o
 -10   5  10       1876.89       1903.21        42.23 o
  -9   5  10       4940.81       5035.20        81.77 o
  -8   5  10        743.82        719.83        25.98 o
  -7   5  10       9771.60       9873.26       186.44 o
  -6   5  10        196.55        220.96        26.11 o
  -5   5  10       5611.85       5684.08       111.85 o
  -4   5  10         22.48         39.61        13.95 o
  -3   5  10      10495.07      10102.91       355.63 o
  -2   5  10       3202.63       3007.83       143.38 o
  -1   5  10       4310.45       4406.28       123.24 o
   0   5  10       2296.30       2294.47        78.64 o
   1   5  10       3564.37       3540.44       144.78 o
   2   5  10      13531.93      13540.73       434.35 o
   3   5  10         10.90         28.33        23.19 o
   4   5  10       3329.93       3317.91        68.33 o
   5   5  10        373.26        387.81        21.79 o
   6   5  10       8701.20       8692.35       189.84 o
   7   5  10       2207.71       2269.10        63.06 o
   8   5  10       1059.00       1068.97        40.72 o
   9   5  10        823.26        788.32        37.73 o
  10   5  10       1843.33       1812.69        32.03 o
  11   5  10       3889.98       3946.39        48.50 o
  12   5  10         44.09         43.71         6.61 o
 -13   6  10        108.78        116.74        10.11 o
 -12   6  10       2781.25       2802.66        41.30 o
 -11   6  10       3434.48       3548.00        66.52 o
 -10   6  10       5639.77       5678.53        92.63 o
  -9   6  10        647.36        688.55        23.96 o
  -8   6  10       4802.29       4849.40        89.64 o
  -7   6  10       3731.81       3712.90        74.25 o
  -6   6  10      11238.05      11222.58       207.42 o
  -5   6  10       1015.22        996.11        31.30 o
  -4   6  10      10330.72      10675.37       166.44 o
  -3   6  10        378.23        418.89        61.85 o
  -2   6  10      15529.26      15341.24       508.85 o
  -1   6  10       6496.93       6662.45       187.66 o
   0   6  10       5859.38       5833.39       155.71 o
   1   6  10        319.70        331.74        43.58 o
   2   6  10       1446.67       1405.32        47.82 o
   3   6  10       6112.33       5979.22       112.30 o
   4   6  10        268.71        321.60        15.38 o
   5   6  10       1560.46       1547.54        50.52 o
   6   6  10        651.72        681.70        25.18 o
   7   6  10       1022.20       1021.54        38.18 o
   8   6  10       2268.52       2255.96       139.16 o
   9   6  10        787.75        802.24        34.87 o
  10   6  10       2498.77       2532.62        52.94 o
  11   6  10        174.02        179.71         8.67 o
 -13   7  10         45.26         37.49         7.83 o
 -12   7  10       6084.92       6192.81        67.76 o
 -11   7  10         35.79         42.87        12.56 o
 -10   7  10       2099.82       2133.11        46.15 o
  -9   7  10         24.66         33.68        10.43 o
  -8   7  10       1283.10       1291.48        36.47 o
  -7   7  10          0.83         21.72         9.94 o
  -6   7  10         71.92        101.27        23.21 o
  -5   7  10         41.58         59.41        10.47 o
  -4   7  10       1362.60       1385.64        34.23 o
  -3   7  10        222.10        247.64        21.71 o
  -2   7  10       6694.90       6537.03       255.83 o
  -1   7  10       1513.51       1465.26        62.64 o
   0   7  10      14085.75      13934.12       417.48 o
   1   7  10        427.86        450.58        37.25 o
   2   7  10      11054.07      10631.43       193.30 o
   3   7  10        943.68        923.98        27.12 o
   4   7  10      23661.84      23674.62       352.41 o
   5   7  10       1760.02       1718.08        42.08 o
   6   7  10       7700.99       7542.30       139.92 o
   7   7  10        727.50        797.17        29.41 o
   8   7  10       5974.35       6100.11       154.62 o
   9   7  10        208.72        218.69        17.31 o
  10   7  10       2261.30       2299.39        38.85 o
  11   7  10        206.15        218.84         9.03 o
 -13   8  10       1405.84       1407.89        27.04 o
 -12   8  10       3548.83       3592.59        43.96 o
 -11   8  10        464.53        472.19        26.39 o
 -10   8  10       1476.16       1507.84        38.08 o
  -9   8  10       1601.58       1652.81        38.58 o
  -8   8  10      17229.27      17048.49       266.74 o
  -7   8  10        260.96        265.62        17.69 o
  -6   8  10       6794.39       6760.36       153.11 o
  -5   8  10        104.44        123.93        11.49 o
  -4   8  10      23375.79      23080.08       402.12 o
  -3   8  10        423.88        443.47        20.28 o
  -2   8  10       4354.68       4430.96        96.17 o
  -1   8  10       1073.72       1069.35        36.87 o
   0   8  10       7897.37       7737.26       153.18 o
   1   8  10       2329.77       2214.00        47.75 o
   2   8  10         20.84         34.94         8.30 o
   3   8  10       2692.42       2614.03        57.92 o
   4   8  10        516.15        546.86        21.71 o
   5   8  10       2349.58       2361.35        53.80 o
   6   8  10       1018.98       1022.74        59.41 o
   7   8  10       3010.84       2873.79        65.15 o
   8   8  10       1474.88       1403.71        42.50 o
   9   8  10       1863.53       1802.32        40.50 o
  10   8  10       4096.06       4104.99        63.37 o
  11   8  10         88.77        128.83         8.01 o
 -13   9  10        835.19        850.03        16.45 o
 -12   9  10       3010.28       2947.83        37.32 o
 -11   9  10       1428.99       1408.43        36.45 o
 -10   9  10       1136.53       1082.20        32.38 o
  -9   9  10       5220.06       5111.46        85.22 o
  -8   9  10        218.68        222.27        19.68 o
  -7   9  10       9603.60       9593.32       159.11 o
  -6   9  10        362.64        379.74        19.99 o
  -5   9  10      11709.45      11655.75       184.72 o
  -4   9  10       2815.74       2784.27       106.01 o
  -3   9  10       9002.73       8880.92       170.12 o
  -2   9  10        610.44        623.19        22.23 o
  -1   9  10       4527.76       4478.46       121.33 o
   0   9  10       6396.09       6287.98       108.64 o
   1   9  10       2645.01       2597.18        53.66 o
   2   9  10       1696.86       1615.97        35.36 o
   3   9  10        751.42        786.14        40.30 o
   4   9  10       8772.63       8633.68       198.35 o
   5   9  10        354.35        346.32        19.07 o
   6   9  10       1900.46       1918.82        48.56 o
   7   9  10       3229.64       3273.07        72.85 o
   8   9  10       7594.68       7702.62       238.76 o
   9   9  10       2227.49       2241.58        41.63 o
  10   9  10         33.14         48.61         8.41 o
  11   9  10       3560.59       3591.80        37.60 o
 -12  10  10        242.53        235.16        10.61 o
 -11  10  10       5078.62       5087.56        87.07 o
 -10  10  10        102.17        107.23        14.23 o
  -9  10  10        748.13        774.61        27.76 o
  -8  10  10       1018.96        943.92        33.08 o
  -7  10  10       1493.28       1464.40        40.15 o
  -6  10  10        268.13        284.30        15.94 o
  -5  10  10       3257.08       3298.63       139.57 o
  -4  10  10       1022.28        996.07        42.64 o
  -3  10  10        445.64        488.53        23.43 o
  -2  10  10         54.04         77.28        10.65 o
  -1  10  10      11129.54      10913.88       177.39 o
   0  10  10        320.61        332.72        18.07 o
   1  10  10       5083.06       5063.70       102.42 o
   2  10  10          2.96          4.03         7.79 o
   3  10  10      14645.79      14575.76       253.44 o
   4  10  10        549.92        534.91        23.09 o
   5  10  10       7755.91       7668.60       142.97 o
   6  10  10         10.63         17.73        11.80 o
   7  10  10       7196.24       6885.51       163.64 o
   8  10  10        736.24        743.89        35.91 o
   9  10  10       2898.60       2863.50        47.20 o
  10  10  10         70.10         77.37         8.20 o
  11  10  10        979.87       1035.43        18.67 o
 -12  11  10        101.83        107.11         8.17 o
 -11  11  10       1714.85       1710.06        39.25 o
 -10  11  10          7.88          8.98         9.58 o
  -9  11  10       7084.95       7009.06       200.04 o
  -8  11  10         64.54         85.29        15.42 o
  -7  11  10       9716.66       9413.71       195.57 o
  -6  11  10        505.36        493.16        21.03 o
  -5  11  10      13398.30      13369.00       213.04 o
  -4  11  10         33.88         43.74        10.89 o
  -3  11  10      14575.09      14127.33       257.27 o
  -2  11  10        180.44        227.31        17.79 o
  -1  11  10       3563.02       3543.84        79.34 o
   0  11  10       1173.47       1121.91        35.97 o
   1  11  10       5943.54       5780.51       116.79 o
   2  11  10        414.03        418.30        20.41 o
   3  11  10       1059.69       1065.73        32.06 o
   4  11  10        466.79        452.56        21.30 o
   5  11  10        434.47        424.63        22.65 o
   6  11  10        168.90        196.98        17.52 o
   7  11  10       2749.22       2791.45        58.13 o
   8  11  10       1889.27       1892.62        36.42 o
   9  11  10        670.27        710.85        42.30 o
  10  11  10         67.04         82.11         7.74 o
 -12  12  10       2235.18       2148.61        26.07 o
 -11  12  10       4075.01       4028.00        69.39 o
 -10  12  10        890.96        916.46        29.59 o
  -9  12  10       1195.58       1213.14        33.72 o
  -8  12  10       5349.21       5277.50       168.91 o
  -7  12  10        668.06        662.72        29.40 o
  -6  12  10       2113.24       2074.97        43.91 o
  -5  12  10       1321.99       1362.83        53.61 o
  -4  12  10      11444.56      11349.53       184.46 o
  -3  12  10       1838.13       1797.25        56.81 o
  -2  12  10       2789.78       2688.34        66.29 o
  -1  12  10       4993.88       4770.58       101.43 o
   0  12  10       5606.11       5623.77       114.65 o
   1  12  10       3129.19       3030.25        70.54 o
   2  12  10        189.59        178.59        15.09 o
   3  12  10       7441.61       7132.95       133.29 o
   4  12  10         16.96         52.68        10.61 o
   5  12  10       5980.88       5867.95        93.15 o
   6  12  10       1521.22       1427.84        47.68 o
   7  12  10       6805.69       6612.19       102.57 o
   8  12  10       1311.49       1318.76        30.29 o
   9  12  10       2425.53       2435.42        36.46 o
  10  12  10       1173.31       1215.96        19.68 o
 -11  13  10        777.44        720.45        20.46 o
 -10  13  10       2523.24       2542.10        35.23 o
  -9  13  10        604.98        616.07        21.21 o
  -8  13  10        308.62        335.49        20.16 o
  -7  13  10        708.70        719.02        42.62 o
  -6  13  10         54.66         77.38        12.28 o
  -5  13  10       2464.09       2418.14        55.67 o
  -4  13  10       1932.15       1876.55        65.13 o
  -3  13  10        904.25        858.67        30.03 o
  -2  13  10       2889.36       2882.74        61.00 o
  -1  13  10       1777.01       1709.26        49.47 o
   0  13  10      10037.91       9571.27       182.72 o
   1  13  10         18.59         30.77        10.05 o
   2  13  10       6202.86       6001.34       115.49 o
   3  13  10        774.10        741.25        28.57 o
   4  13  10      14358.24      14166.42       196.33 o
   5  13  10         23.97         27.48        10.28 o
   6  13  10       3381.45       3404.22        60.82 o
   7  13  10         57.12         73.17        11.17 o
   8  13  10       9081.35       9096.85       115.68 o
   9  13  10        785.60        749.24        17.56 o
  10  13  10        482.79        488.35        14.50 o
 -11  14  10        115.58        125.94         8.56 o
 -10  14  10       3112.15       3103.18        39.91 o
  -9  14  10         14.27         25.44         9.59 o
  -8  14  10      11681.01      11327.79       141.70 o
  -7  14  10        427.39        382.56        21.58 o
  -6  14  10       8800.72       8554.67       195.18 o
  -5  14  10        758.00        706.84        30.42 o
  -4  14  10      13664.41      13386.23       216.40 o
  -3  14  10        829.91        782.32        47.05 o
  -2  14  10       5115.99       5088.01        94.94 o
  -1  14  10        421.37        425.19        22.87 o
   0  14  10       8016.52       7996.36       135.93 o
   1  14  10        503.19        523.47        21.68 o
   2  14  10        144.63        158.03        14.30 o
   3  14  10         44.91         57.66        11.53 o
   4  14  10          5.22         26.23         9.95 o
   5  14  10         44.53         47.34        11.45 o
   6  14  10       1364.14       1334.96        31.66 o
   7  14  10         47.07         49.10        10.27 o
   8  14  10       1072.44       1086.56        24.42 o
   9  14  10         64.48         60.69         7.75 o
 -10  15  10       2014.41       2047.66        28.02 o
  -9  15  10        469.64        505.73        14.82 o
  -8  15  10       1383.09       1327.50        30.95 o
  -7  15  10        346.47        358.47        17.78 o
  -6  15  10        176.37        179.30        19.11 o
  -5  15  10       1433.99       1424.97        42.99 o
  -4  15  10        681.17        639.55        29.71 o
  -3  15  10       4571.43       4451.88        87.42 o
  -2  15  10       2245.07       2198.51       100.30 o
  -1  15  10        575.44        552.15        26.52 o
   0  15  10       4897.18       4864.13       111.95 o
   1  15  10       1750.67       1715.83        39.54 o
   2  15  10       8953.39       8734.44       142.91 o
   3  15  10        270.37        256.72        17.91 o
   4  15  10       4370.89       4293.01        72.38 o
   5  15  10        182.37        183.16        14.16 o
   6  15  10       6984.10       6863.06        85.40 o
   7  15  10        696.89        694.85        20.59 o
   8  15  10       2553.00       2487.92        31.05 o
   9  15  10         30.27         29.82         8.36 o
 -10  16  10       3356.76       3351.37        37.52 o
  -9  16  10        181.65        195.43        10.62 o
  -8  16  10         59.89         79.24        10.23 o
  -7  16  10        534.98        554.88        19.08 o
  -6  16  10       4736.94       4608.34        82.22 o
  -5  16  10       1738.84       1680.66        48.14 o
  -4  16  10       2650.19       2533.60        60.41 o
  -3  16  10        239.45        275.53        21.23 o
  -2  16  10       5956.79       5882.49       108.99 o
  -1  16  10       5633.25       5600.77       104.05 o
   0  16  10        561.82        537.74        26.73 o
   1  16  10       3635.19       3674.38        66.02 o
   2  16  10        777.30        731.29        28.26 o
   3  16  10       5896.91       5903.79       104.09 o
   4  16  10        204.26        198.99        14.83 o
   5  16  10       3800.28       3679.60        55.23 o
   6  16  10        124.47        144.31        12.74 o
   7  16  10       5688.42       5650.91        65.27 o
   8  16  10        463.76        470.33        16.01 o
  -9  17  10       5940.22       5999.06        58.12 o
  -8  17  10        205.07        183.95        10.23 o
  -7  17  10      11993.53      12018.77       113.54 o
  -6  17  10          0.33         -8.65         8.65 o
  -5  17  10      10958.73      10756.80       146.96 o
  -4  17  10        276.93        288.53        25.16 o
  -3  17  10       5970.96       5857.87       110.51 o
  -2  17  10        282.46        301.67        32.06 o
  -1  17  10       4099.24       4150.77        83.92 o
   0  17  10        171.70        196.74        17.53 o
   1  17  10       1541.07       1571.20        42.57 o
   2  17  10       1607.52       1564.66        52.35 o
   3  17  10        424.66        430.40        22.52 o
   4  17  10         56.81         68.79        12.18 o
   5  17  10        243.65        249.81        14.80 o
   6  17  10        745.73        719.42        21.00 o
   7  17  10       1263.49       1251.25        23.81 o
   8  17  10        153.44        148.20        10.41 o
  -9  18  10       2829.66       2869.72        32.74 o
  -8  18  10        896.21        898.19        17.95 o
  -7  18  10        250.07        276.46        10.71 o
  -6  18  10         56.02         66.43         9.37 o
  -5  18  10          0.13         20.17         8.81 o
  -4  18  10       2669.82       2657.39        56.84 o
  -3  18  10       4956.19       4881.82        85.28 o
  -2  18  10         20.65         19.23        12.45 o
  -1  18  10       1320.81       1371.09        38.75 o
   0  18  10        308.18        318.64        18.63 o
   1  18  10       8849.78       8752.86       122.26 o
   2  18  10         36.90         42.62        12.58 o
   3  18  10       4959.27       4872.34        71.72 o
   4  18  10        182.44        188.22        13.98 o
   5  18  10       6074.84       6009.89        73.14 o
   6  18  10         53.94         76.27         9.37 o
   7  18  10       5474.86       5579.48        62.20 o
  -8  19  10         82.58         87.53         7.75 o
  -7  19  10       2504.64       2483.78        30.00 o
  -6  19  10         40.85         50.05         8.99 o
  -5  19  10       7524.27       7448.18        83.26 o
  -4  19  10        419.77        412.54        26.51 o
  -3  19  10       3048.13       3032.54        56.31 o
  -2  19  10        625.06        619.33        25.50 o
  -1  19  10       4435.00       4341.36        72.02 o
   0  19  10       1884.17       1934.84        39.63 o
   1  19  10        392.30        395.96        19.50 o
   2  19  10       1507.49       1529.11        33.68 o
   3  19  10        736.70        691.27        22.29 o
   4  19  10       2624.30       2543.51        39.88 o
   5  19  10        916.10        897.71        22.42 o
   6  19  10       2363.43       2379.46        34.27 o
  -7  20  10         94.62        101.28         7.70 o
  -6  20  10       8857.83       8852.64        79.42 o
  -5  20  10          5.04         13.16         8.78 o
  -4  20  10       4117.01       4108.18        68.59 o
  -3  20  10        597.51        626.74        23.51 o
  -2  20  10       5739.09       5774.18        81.92 o
  -1  20  10         46.64         35.03        12.06 o
   0  20  10       1373.60       1424.56        46.68 o
   1  20  10       1299.53       1305.86        29.03 o
   2  20  10        558.99        547.78        19.66 o
   3  20  10        459.33        471.00        18.61 o
   4  20  10        219.96        227.67        12.23 o
   5  20  10       1829.87       1865.07        29.13 o
  -6  21  10         33.79         54.39         7.36 o
  -5  21  10         10.57         13.80         7.43 o
  -4  21  10        741.52        743.99        17.96 o
  -3  21  10         72.56         69.01        12.22 o
  -2  21  10       3075.49       3104.91        52.48 o
  -1  21  10         36.02         17.65        11.73 o
   0  21  10       2444.47       2418.12        43.15 o
   1  21  10        121.67        116.87        12.60 o
   2  21  10       8598.40       8517.59        91.34 o
   3  21  10         12.63         13.30         9.17 o
   4  21  10       1955.78       1918.37        29.91 o
  -4  22  10       2585.16       2633.44        33.92 o
  -3  22  10       1017.36       1020.56        22.24 o
  -2  22  10       4469.97       4539.75        58.36 o
  -1  22  10        199.50        217.44        13.81 o
   0  22  10        858.16        807.38        21.53 o
   1  22  10       1910.03       1866.84        35.54 o
   2  22  10       1688.65       1696.03        30.81 o
   3  22  10        917.03        883.07        21.61 o
  -1  23  10       3927.40       3988.47        48.20 o
   0  23  10       1236.42       1311.83        58.42 o
 -13   0  11        789.48        774.25        24.26 o
 -11   0  11       2667.76       2735.76       130.35 o
  -9   0  11         73.12        109.21        23.19 o
  -7   0  11         12.89         60.44        14.95 o
  -5   0  11       9838.06       9893.26       225.74 o
  -3   0  11      11833.62      11543.57       390.77 o
   3   0  11      15882.34      17973.77       521.50 o
   5   0  11       6430.63       6888.44       212.25 o
   7   0  11       2593.19       2636.74        98.40 o
   9   0  11       1131.83       1196.08        64.66 o
  11   0  11        102.81        133.91        11.70 o
 -13   1  11       3278.54       3357.40        38.98 o
 -12   1  11        808.63        838.55        18.67 o
 -11   1  11       3934.23       4190.38        64.74 o
 -10   1  11          3.81          7.71        10.17 o
  -9   1  11       8196.42       8213.99       160.51 o
  -8   1  11         74.23         64.30        12.04 o
  -7   1  11      15081.11      15573.09       244.26 o
  -6   1  11        188.58        188.88        17.40 o
  -5   1  11       6056.73       6042.02       103.76 o
  -4   1  11        881.74        910.03        24.49 o
  -3   1  11       3547.16       3587.17        80.91 o
  -2   1  11        140.10        192.58        42.17 o
   2   1  11       2875.23       2774.49        92.77 o
   3   1  11       2233.01       2521.48        58.14 o
   4   1  11       4424.22       4730.89       104.37 o
   5   1  11        753.31        795.37        28.31 o
   6   1  11         99.19        120.76        20.38 o
   7   1  11       7346.91       7592.07       168.97 o
   8   1  11       1574.11       1736.69        54.16 o
   9   1  11       3897.36       3907.57        84.56 o
  10   1  11         23.95         45.56        11.76 o
  11   1  11       7716.22       7734.69        77.94 o
 -13   2  11        609.33        607.88        15.77 o
 -12   2  11       7178.93       7239.26        79.54 o
 -11   2  11        537.81        519.08        33.56 o
 -10   2  11       1681.99       1731.77        39.84 o
  -9   2  11        117.29        139.71        17.49 o
  -8   2  11      11685.99      11822.94       219.53 o
  -7   2  11        660.56        641.48        25.24 o
  -6   2  11       3437.49       3485.99        67.80 o
  -5   2  11       1156.99       1160.38        40.42 o
  -4   2  11      15945.71      16023.61       302.70 o
  -3   2  11       1050.49       1035.58        36.20 o
  -2   2  11       3175.88       3045.79       144.78 o
   2   2  11       1132.00       1169.37        43.58 o
   3   2  11       8614.44       9067.02       351.34 o
   4   2  11        783.10        892.72        62.55 o
   5   2  11       3304.41       3406.96        81.00 o
   6   2  11       2094.71       2160.51        58.14 o
   7   2  11       1411.73       1510.93        47.20 o
   8   2  11       2515.64       2597.94        88.56 o
   9   2  11        191.99        219.68        17.89 o
  10   2  11       4021.16       4155.77        59.91 o
  11   2  11        120.25        111.74         8.80 o
 -13   3  11         97.89        113.13         7.97 o
 -12   3  11       1848.08       1855.43        29.10 o
 -11   3  11        454.66        455.15        20.54 o
 -10   3  11        256.34        276.24        18.63 o
  -9   3  11        370.57        363.01        38.35 o
  -8   3  11          5.04         24.46        12.18 o
  -7   3  11        538.12        583.33        26.13 o
  -6   3  11        972.74        968.64        29.13 o
  -5   3  11        668.74        715.48        23.31 o
  -4   3  11       6250.25       6176.83       181.08 o
  -3   3  11          7.63         35.39         8.89 o
  -2   3  11      15099.06      15103.78       331.95 o
  -1   3  11        835.90        893.86        75.91 o
   1   3  11         55.43         66.07        14.06 o
   2   3  11      10480.30      10798.57       317.68 o
   3   3  11        977.21       1034.17        51.31 o
   4   3  11      18495.21      19269.23       654.27 o
   5   3  11        589.86        620.42        25.33 o
   6   3  11       1364.72       1340.49        41.71 o
   7   3  11        468.63        508.90        27.32 o
   8   3  11       3333.21       3380.48        87.45 o
   9   3  11       1722.16       1678.49        42.63 o
  10   3  11        165.69        200.47        12.55 o
  11   3  11         93.29        106.86         8.62 o
 -13   4  11        575.51        555.14        15.50 o
 -12   4  11       4973.18       5106.99        59.43 o
 -11   4  11        231.11        222.50        15.41 o
 -10   4  11       5860.43       5955.71       121.33 o
  -9   4  11        786.43        814.65        29.83 o
  -8   4  11      16007.22      16074.56       290.93 o
  -7   4  11        618.55        605.24        26.95 o
  -6   4  11      11470.80      11528.80       211.82 o
  -5   4  11       2309.66       2369.10        55.11 o
  -4   4  11       4245.52       4130.03        83.67 o
  -3   4  11       1476.82       1473.79        36.17 o
  -2   4  11       1586.68       1695.74       121.59 o
  -1   4  11       5666.02       5621.77       138.09 o
   0   4  11       1354.86       1499.70        57.63 o
   1   4  11          9.24         25.30         9.84 o
   2   4  11        116.82        168.18        10.12 o
   3   4  11       1446.91       1523.00        39.18 o
   4   4  11       1254.96       1288.62        37.18 o
   5   4  11         39.64         48.39         9.94 o
   6   4  11       4029.19       4122.86        97.87 o
   7   4  11        314.58        321.35        37.25 o
   8   4  11       4776.42       4792.73       116.28 o
   9   4  11        128.77        128.06        15.38 o
  10   4  11       6820.89       6758.15        94.66 o
  11   4  11         48.40         59.88         7.98 o
 -13   5  11       2168.01       2222.75        30.52 o
 -12   5  11        330.77        339.40        15.45 o
 -11   5  11       1924.58       1965.45        46.94 o
 -10   5  11        439.11        405.31        37.67 o
  -9   5  11       2232.77       2317.23        52.99 o
  -8   5  11        146.86        132.59        16.43 o
  -7   5  11       4386.40       4454.65        95.79 o
  -6   5  11       1185.48       1215.61        36.71 o
  -5   5  11       2382.20       2340.53        55.38 o
  -4   5  11       1564.88       1621.38        79.70 o
  -3   5  11       7357.81       7328.93       185.66 o
  -2   5  11      12170.09      12438.99       373.40 o
  -1   5  11         57.92         75.96        27.41 o
   0   5  11       7990.88       7775.27       237.56 o
   1   5  11        472.71        510.25        30.92 o
   2   5  11      15653.97      15618.63       322.51 o
   3   5  11       2035.13       2044.79        50.57 o
   4   5  11       3403.95       3400.23        79.50 o
   5   5  11        249.54        250.81        17.37 o
   6   5  11       4875.65       4998.31       115.77 o
   7   5  11       2923.26       3039.92        78.50 o
   8   5  11        450.38        441.47        27.21 o
   9   5  11        892.14        902.18        31.86 o
  10   5  11        429.23        440.12        23.13 o
  11   5  11       4219.05       4297.72        50.45 o
 -12   6  11         28.32         30.87         7.98 o
 -11   6  11        845.60        831.59        25.36 o
 -10   6  11       4155.41       4150.37        77.46 o
  -9   6  11         91.60        114.91        14.79 o
  -8   6  11         80.90        122.87        16.38 o
  -7   6  11         24.61         45.61        12.32 o
  -6   6  11       6262.70       6115.98       122.69 o
  -5   6  11       3172.89       3233.30        71.47 o
  -4   6  11        503.43        513.88        28.69 o
  -3   6  11       5804.56       5962.44       120.72 o
  -2   6  11       3448.23       3523.66        81.79 o
  -1   6  11      17140.47      17424.51       474.52 o
   0   6  11         15.45         35.96         7.84 o
   1   6  11      15663.10      15544.94       322.00 o
   2   6  11        156.08        171.16        12.16 o
   3   6  11      15341.18      14956.47       388.59 o
   4   6  11       1234.59       1224.34        36.62 o
   5   6  11       5328.17       5274.56       133.54 o
   6   6  11        109.96        117.38        14.81 o
   7   6  11       2105.06       2165.36        62.07 o
   8   6  11       1450.02       1430.02        43.64 o
   9   6  11       1061.87       1124.24        33.74 o
  10   6  11       1856.54       1834.57        32.45 o
 -12   7  11         29.00         26.79         8.33 o
 -11   7  11       6608.59       6777.72        80.84 o
 -10   7  11         28.27         32.61        10.53 o
  -9   7  11      10823.23      10662.86       177.08 o
  -8   7  11        138.08        161.88        15.78 o
  -7   7  11      13337.10      12926.93       240.96 o
  -6   7  11         74.93         94.60        16.00 o
  -5   7  11      11657.22      11705.69       216.04 o
  -4   7  11        108.18        108.78        12.32 o
  -3   7  11       6851.57       6831.00       131.29 o
  -2   7  11        284.57        313.08        19.13 o
  -1   7  11       4544.67       4616.99        82.16 o
   0   7  11       1001.82       1044.41        27.86 o
   1   7  11        125.67        158.66        11.80 o
   2   7  11        880.68        878.93        26.51 o
   3   7  11        164.57        201.93        14.81 o
   4   7  11       1231.23       1258.56        38.61 o
   5   7  11       3650.38       3658.51        88.39 o
   6   7  11        515.10        525.30        27.21 o
   7   7  11       3435.30       3336.82        86.41 o
   8   7  11       1846.41       1910.52        50.79 o
   9   7  11       7346.07       7424.52       102.00 o
  10   7  11        396.28        450.63        14.71 o
 -12   8  11       1034.65       1020.96        19.99 o
 -11   8  11        119.72        108.67         9.75 o
 -10   8  11        624.16        607.42        24.72 o
  -9   8  11       1479.74       1451.35        58.64 o
  -8   8  11       2868.46       2913.27        81.97 o
  -7   8  11       3313.00       3291.03        77.68 o
  -6   8  11       1541.74       1479.73        44.16 o
  -5   8  11        397.81        420.02        23.17 o
  -4   8  11       2230.02       2260.37        46.13 o
  -3   8  11      11808.98      11720.46       245.42 o
  -2   8  11        131.43        157.05        27.74 o
  -1   8  11       4730.10       4702.57        84.95 o
   0   8  11         28.05         62.86         9.47 o
   1   8  11      18160.64      17964.09       313.39 o
   2   8  11          2.78         20.77         8.78 o
   3   8  11       6171.11       5870.51       131.10 o
   4   8  11         77.49        104.95        12.81 o
   5   8  11       8927.43       8667.99       158.32 o
   6   8  11       1306.86       1293.25        38.08 o
   7   8  11       2756.19       2570.83        92.77 o
   8   8  11       1476.44       1564.78        41.80 o
   9   8  11        680.82        689.51        21.93 o
  10   8  11        479.27        473.74        14.17 o
 -12   9  11        649.76        672.52        15.70 o
 -11   9  11       2812.35       2864.79        39.83 o
 -10   9  11        137.82        149.82        13.40 o
  -9   9  11       3339.82       3353.05        71.67 o
  -8   9  11         74.40         78.32        13.95 o
  -7   9  11       4366.82       4303.48        84.94 o
  -6   9  11       2127.42       2003.86        67.04 o
  -5   9  11       4492.99       4463.74       107.07 o
  -4   9  11       4659.39       4571.67       109.54 o
  -3   9  11         42.43         50.85        10.92 o
  -2   9  11       6636.39       6571.03       129.14 o
  -1   9  11       2705.57       2721.54        93.32 o
   0   9  11       4233.31       4112.83        86.69 o
   1   9  11         96.62        115.82        13.17 o
   2   9  11       5811.15       5708.58       129.11 o
   3   9  11        545.13        619.20        26.62 o
   4   9  11       5138.76       5155.56       119.16 o
   5   9  11       2807.59       2866.44        63.47 o
   6   9  11       5619.78       5467.73       107.91 o
   7   9  11        360.39        337.43        19.56 o
   8   9  11        586.45        583.42        26.50 o
   9   9  11       6421.04       6457.74       109.47 o
  10   9  11        267.50        259.81        11.14 o
 -12  10  11       2446.54       2906.63       129.32 o
 -11  10  11         68.23         65.87         8.06 o
 -10  10  11      10477.76      10454.64       113.49 o
  -9  10  11         68.03         60.64        14.68 o
  -8  10  11       5988.85       5885.36       108.55 o
  -7  10  11        419.01        378.57        21.89 o
  -6  10  11      14465.02      14120.20       262.13 o
  -5  10  11          5.51          6.57         8.38 o
  -4  10  11       5664.73       5501.43       114.18 o
  -3  10  11       1838.30       1823.68        48.97 o
  -2  10  11       6411.88       6411.06       127.98 o
  -1  10  11        194.89        226.93        25.99 o
   0  10  11        211.08        232.32        19.12 o
   1  10  11        115.62        130.86        14.81 o
   2  10  11         46.70         68.90        11.80 o
   3  10  11        324.82        363.74        19.35 o
   4  10  11       2802.90       2637.37        69.94 o
   5  10  11        492.90        440.93        23.06 o
   6  10  11       3252.71       3111.33        69.78 o
   7  10  11        200.08        192.67        16.89 o
   8  10  11       5869.12       5770.24        92.70 o
   9  10  11          1.22         -0.43         8.22 o
  10  10  11       6744.50       6826.47        74.82 o
 -11  11  11        850.39        851.29        17.77 o
 -10  11  11        254.96        284.11        15.98 o
  -9  11  11        300.86        313.15        29.35 o
  -8  11  11        163.31        178.26        17.85 o
  -7  11  11        425.18        408.26        23.48 o
  -6  11  11       2321.50       2346.74        54.49 o
  -5  11  11       1350.73       1315.31        53.97 o
  -4  11  11       2769.77       2808.09        99.36 o
  -3  11  11       1634.23       1566.48        61.79 o
  -2  11  11       9173.12       8814.97       170.70 o
  -1  11  11        545.52        552.25        25.77 o
   0  11  11       8789.34       8666.76       166.71 o
   1  11  11         33.97         40.12        11.80 o
   2  11  11      20440.39      19710.57       413.96 o
   3  11  11         37.91         41.23        10.71 o
   4  11  11       4546.98       4359.59        88.04 o
   5  11  11       1194.54       1182.46        37.31 o
   6  11  11       7411.01       7115.39       120.79 o
   7  11  11         74.98         90.60        13.25 o
   8  11  11        361.90        397.43        18.13 o
   9  11  11        301.96        305.92        12.12 o
 -11  12  11         54.72         64.80         7.61 o
 -10  12  11       5420.05       5383.70        77.03 o
  -9  12  11        442.26        401.94        20.54 o
  -8  12  11       4845.43       4664.46        95.78 o
  -7  12  11        820.56        773.84        31.76 o
  -6  12  11       6291.36       6093.38        97.95 o
  -5  12  11        201.43        248.47        19.12 o
  -4  12  11       1683.49       1603.90        48.93 o
  -3  12  11       5172.60       5019.94       136.01 o
  -2  12  11       1757.20       1765.94        51.16 o
  -1  12  11       2586.51       2461.19        62.74 o
   0  12  11        354.05        401.66        23.77 o
   1  12  11       3513.12       3461.23        79.09 o
   2  12  11        646.82        638.28        31.20 o
   3  12  11       2913.09       2986.49        66.17 o
   4  12  11        447.65        420.20        22.65 o
   5  12  11       3952.59       3866.55        72.56 o
   6  12  11       2183.00       2161.51        44.40 o
   7  12  11       2254.45       2246.66        47.26 o
   8  12  11       3874.17       3759.22        70.45 o
   9  12  11        586.20        593.88        16.09 o
 -10  13  11        100.44         96.31         8.70 o
  -9  13  11       6818.05       6771.23        85.69 o
  -8  13  11          1.25          2.54        10.67 o
  -7  13  11       8207.91       8029.15       165.49 o
  -6  13  11         22.46         27.36        11.17 o
  -5  13  11       7351.72       7152.03       126.56 o
  -4  13  11       1559.16       1503.96        53.37 o
  -3  13  11       2657.02       2494.70        65.07 o
  -2  13  11       1429.13       1406.20        45.56 o
  -1  13  11       1640.53       1642.06        49.06 o
   0  13  11       1945.52       1913.67        53.56 o
   1  13  11        887.69        913.01        35.06 o
   2  13  11        965.04        928.88        38.61 o
   3  13  11         62.45         79.07        13.61 o
   4  13  11       2488.77       2446.11       119.40 o
   5  13  11       3473.31       3449.12        62.95 o
   6  13  11       1297.60       1280.57        29.67 o
   7  13  11       1814.05       1801.83        40.75 o
   8  13  11        674.39        671.00        19.72 o
 -10  14  11        199.20        208.35        10.24 o
  -9  14  11         19.73         40.96         9.17 o
  -8  14  11        308.79        315.17        16.08 o
  -7  14  11       1508.46       1541.18        46.03 o
  -6  14  11         91.40        104.43        13.54 o
  -5  14  11       1351.58       1298.33        71.01 o
  -4  14  11        239.37        245.87        19.58 o
  -3  14  11       7095.86       6877.72       122.85 o
  -2  14  11        992.04       1010.30        39.52 o
  -1  14  11       5717.62       5552.44       118.75 o
   0  14  11        849.40        806.56        35.15 o
   1  14  11      16824.80      16888.05       306.71 o
   2  14  11        319.61        336.15        32.18 o
   3  14  11       7732.58       7488.69       171.60 o
   4  14  11        147.74        137.34        16.43 o
   5  14  11       6273.64       6094.04        80.38 o
   6  14  11        127.98        129.93        11.56 o
   7  14  11       2103.25       2139.37        41.26 o
   8  14  11         53.73         42.65         7.48 o
  -9  15  11       4957.86       5048.94        57.61 o
  -8  15  11         10.35         19.00         9.76 o
[truncated: 62,660 more chars]
