# Supplementary material for: Crystal structures of [Cu(phen)(H2O)3(MF6)]·H2O (M = Ti, Zr, Hf) and [Cu(phen)(H2O)2F]2[HfF6]·H2O
Source: Acta Crystallogr E Crystallogr Commun. 2021 Jan 26;77(Pt 2):165–70. doi: 10.1107/S2056989021000645 (PMC7869530; doi:10.1107/S2056989021000645)
Supplement: Supplementary file 5 [file e-77-00165-IVsup5.hkl]

#
# h,k,l, Fc-squared, Fo-squared, sigma(Fo-squared), status flag
#
data_IV
_shelx_title ' work_a.res in P2(1)/n'
_shelx_refln_list_code          4
_shelx_F_calc_maximum      251.58
_exptl_crystal_F_000       900.00
_reflns_d_resolution_high  0.6786

loop_
 _space_group_symop_operation_xyz
 'x, y, z'
 '-x+1/2, y+1/2, -z+1/2'
 '-x, -y, -z'
 'x-1/2, -y-1/2, z-1/2'

_cell_length_a    13.6451
_cell_length_b     7.1161
_cell_length_c    15.7457
_cell_angle_alpha  90.000
_cell_angle_beta   99.691
_cell_angle_gamma  90.000

_shelx_F_squared_multiplier     1.000

loop_
 _refln_index_h
 _refln_index_k
 _refln_index_l
 _refln_F_squared_calc
 _refln_F_squared_meas
 _refln_F_squared_sigma
 _refln_observed_status
   4   0   0        765.01        751.13         7.01 o
   6   0   0       2094.03       2187.92        17.13 o
   8   0   0      35871.82      35965.78       277.17 o
  10   0   0      10204.17      10309.05        86.86 o
  12   0   0        235.41        229.98         5.98 o
  14   0   0        392.41        399.16         9.50 o
  16   0   0       8807.22       8900.12       115.05 o
  18   0   0       4073.30       4303.37        59.95 o
   2   1   0       4856.52       4791.39        21.18 o
   3   1   0       2598.16       2626.88        13.04 o
   4   1   0        796.20        876.66         5.16 o
   5   1   0       2697.89       2731.43        14.27 o
   6   1   0       8122.63       8435.48        44.85 o
   7   1   0      19429.96      18753.11        98.28 o
   8   1   0         66.25         79.10         1.52 o
   9   1   0      23398.58      23312.21       131.63 o
  10   1   0       2073.35       2148.27        14.76 o
  11   1   0       5015.28       4897.46        34.69 o
  12   1   0        486.19        493.92         6.29 o
  13   1   0        790.13        775.51         9.26 o
  14   1   0       2151.91       2132.59        20.81 o
  15   1   0       3814.07       3834.07        36.34 o
  16   1   0        475.19        474.60         8.29 o
  17   1   0       3234.44       3230.46        32.79 o
  18   1   0         89.97         95.96         4.94 o
  19   1   0        699.51        743.05        13.21 o
   0   2   0        227.03        179.33         2.74 o
   1   2   0        188.48        228.05         1.92 o
   2   2   0      12572.19      12382.58        62.06 o
   3   2   0        398.54        323.87         2.29 o
   4   2   0       9665.25       9600.05        49.20 o
   5   2   0       1170.71       1139.68         6.72 o
   6   2   0       6961.86       6643.26        35.95 o
   7   2   0       6589.43       6759.45        37.44 o
   8   2   0       6318.94       6201.20        35.00 o
   9   2   0       2732.73       2774.26        17.24 o
  10   2   0       6120.57       6048.97        38.10 o
  11   2   0       1706.91       1655.41        13.43 o
  12   2   0       4030.83       3910.69        31.65 o
  13   2   0        652.64        654.62         8.53 o
  14   2   0       4833.11       4754.18        43.06 o
  15   2   0       2010.55       1949.90        20.66 o
  16   2   0       1947.21       1932.59        21.39 o
  17   2   0        162.93        189.10         6.16 o
  18   2   0       1248.00       1242.56        16.22 o
  19   2   0        475.23        479.00        10.83 o
   1   3   0        936.89        947.66         6.92 o
   2   3   0        812.34        754.80         5.17 o
   3   3   0      12285.76      12050.94        64.94 o
   4   3   0         16.30         35.04         1.91 o
   5   3   0      22855.20      22631.38       121.24 o
   6   3   0       4759.46       4800.57        27.25 o
   7   3   0       7719.28       7858.92        43.63 o
   8   3   0        311.94        300.87         3.08 o
   9   3   0       4316.43       4370.36        26.17 o
  10   3   0        338.38        341.75         4.36 o
  11   3   0       7105.72       7021.82        50.16 o
  12   3   0         18.57         29.23         2.36 o
  13   3   0       8082.64       8060.09        64.63 o
  14   3   0        847.38        804.33        11.00 o
  15   3   0       1345.34       1329.23        16.19 o
  16   3   0         55.21         61.92         4.28 o
  17   3   0        524.06        546.48        10.47 o
  18   3   0         42.84         57.93         4.99 o
   0   4   0        548.54        641.16         7.95 o
   1   4   0        631.74        582.58         6.54 o
   2   4   0      13779.74      14007.74        79.08 o
   3   4   0         41.10         43.28         1.47 o
   4   4   0      22182.95      22192.40       122.92 o
   5   4   0          0.70         13.20         1.31 o
   6   4   0      14484.62      14957.19        86.67 o
   7   4   0       1051.01       1137.96         8.37 o
   8   4   0        522.31        567.09         5.67 o
   9   4   0       1708.47       1625.68        12.92 o
  10   4   0       4738.51       4634.08        35.38 o
  11   4   0       1979.42       1912.37        17.07 o
  12   4   0       8243.38       8085.52        64.66 o
  13   4   0          2.06         12.34         2.60 o
  14   4   0       4301.37       4214.03        40.16 o
  15   4   0         98.35        103.28         4.95 o
  16   4   0        864.32        880.41        13.01 o
  17   4   0        287.69        306.44         8.74 o
  18   4   0        723.25        749.99        14.26 o
   1   5   0       6795.32       6790.11        40.70 o
   2   5   0       5155.93       5146.39        32.21 o
   3   5   0       9408.13       9552.52        57.06 o
   4   5   0         66.88         79.42         2.26 o
   5   5   0       5655.51       5647.29        35.77 o
   6   5   0       3136.29       3177.91        23.14 o
   7   5   0       4210.00       4167.66        30.22 o
   8   5   0         16.06         25.03         2.06 o
   9   5   0       2933.91       2937.45        23.24 o
  10   5   0       1553.46       1525.21        14.85 o
  11   5   0       4629.98       4518.63        39.01 o
  12   5   0        133.96        140.73         4.84 o
  13   5   0       3112.54       3083.26        29.51 o
  14   5   0       2537.66       2443.86        26.71 o
  15   5   0       2192.28       2113.64        23.98 o
  16   5   0         35.73         48.44         4.83 o
  17   5   0        995.09        990.77        16.72 o
   0   6   0      13894.76      14066.77       119.16 o
   1   6   0        693.64        685.19         6.81 o
   2   6   0       5554.79       5537.94        37.39 o
   3   6   0         32.52         39.18         2.29 o
   4   6   0       2646.73       2650.38        20.18 o
   5   6   0       1843.08       1891.04        15.65 o
   6   6   0       2688.91       2723.28        21.48 o
   7   6   0        663.54        642.29         8.24 o
   8   6   0       5376.45       5429.57        42.89 o
   9   6   0          5.66         19.07         2.60 o
  10   6   0        555.20        582.86         8.56 o
  11   6   0        123.44        149.85         5.37 o
  12   6   0       1460.92       1433.14        17.60 o
  13   6   0         92.74         97.30         5.05 o
  14   6   0       2326.01       2198.38        25.92 o
  15   6   0        218.94        219.57         8.08 o
  16   6   0       2789.20       2730.96        33.11 o
   1   7   0       6233.05       6273.50        45.25 o
   2   7   0        492.69        486.11         6.94 o
   3   7   0       1802.78       1827.61        16.19 o
   4   7   0        153.33        163.48         4.42 o
   5   7   0       1583.53       1603.81        15.67 o
   6   7   0         68.88         77.49         3.92 o
   7   7   0       8108.29       8059.15        65.32 o
   8   7   0         65.27         73.40         4.01 o
   9   7   0       5179.24       5157.62        47.33 o
  10   7   0          3.35         15.96         3.74 o
  11   7   0        788.13        808.00        12.79 o
  12   7   0         29.46         38.28         4.48 o
  13   7   0        494.88        479.02        10.53 o
  14   7   0         31.64         50.15         5.56 o
   0   8   0       5299.48       5417.20        62.21 o
   1   8   0        366.76        374.04         7.46 o
   2   8   0       3247.04       3284.83        29.27 o
   3   8   0         56.01         52.46         3.88 o
   4   8   0       1757.95       1788.79        18.55 o
   5   8   0        150.20        158.84         5.64 o
   6   8   0       2779.20       2802.92        27.17 o
   7   8   0        630.88        638.63        10.38 o
   8   8   0       5922.23       5896.92        52.84 o
   9   8   0         25.66         30.69         4.20 o
  10   8   0       2574.42       2577.16        30.72 o
  11   8   0         38.74         45.25         5.07 o
  12   8   0        351.22        380.63        11.16 o
   1   9   0       1409.35       1482.00        17.95 o
   2   9   0       1051.59       1075.78        15.15 o
   3   9   0       3689.89       3718.08        35.71 o
   4   9   0          0.02          7.94         4.21 o
   5   9   0       4019.76       4043.60        41.27 o
   6   9   0       1357.61       1391.02        18.84 o
   7   9   0       1320.93       1319.52        19.26 o
   8   9   0        197.30        210.27         8.05 o
   9   9   0       1484.51       1461.34        23.46 o
  10   9   0        248.75        264.74        10.83 o
   0  10   0        109.41        121.08        10.89 o
   1  10   0        115.67        125.52         7.28 o
   2  10   0       1833.81       1892.85        25.45 o
   3  10   0        708.42        683.58        14.00 o
   4  10   0       4049.01       4099.23        43.89 o
   5  10   0         56.14         69.39         6.38 o
 -19   0   1        123.47        147.17         9.14 o
 -17   0   1        222.34        249.69         9.79 o
 -15   0   1       9779.24       9798.13       119.57 o
 -13   0   1       7850.94       7610.02        88.85 o
 -11   0   1        136.38        163.64         5.70 o
  -9   0   1        190.63        207.34         3.26 o
  -7   0   1      42060.93      41840.27       303.35 o
  -5   0   1      39676.98      38646.58       280.23 o
  -3   0   1      26506.82      26744.87       172.16 o
  -1   0   1       3378.14       3182.90        20.68 o
   1   0   1      17204.23      18989.58       495.87 o
   3   0   1      54555.11      51291.12      1956.91 o
   5   0   1       5498.30       5953.17        57.52 o
   7   0   1       7727.27       8495.15        70.75 o
   9   0   1      19961.95      20113.46       175.61 o
  11   0   1      20384.58      20178.55       187.47 o
  13   0   1       3705.37       3729.08        45.43 o
  15   0   1         22.78         39.45         4.17 o
  17   0   1       1977.15       2007.56        31.05 o
  19   0   1       5380.58       5384.05        90.49 o
 -19   1   1         92.39        105.99         5.91 o
 -18   1   1        526.28        531.31         9.96 o
 -17   1   1        214.42        218.84         6.57 o
 -16   1   1       2362.65       2388.89        25.33 o
 -15   1   1        165.88        169.61         5.17 o
 -14   1   1      10727.70      10524.29        88.14 o
 -13   1   1       1844.05       1861.23        18.04 o
 -12   1   1       6983.26       6911.07        51.60 o
 -11   1   1         14.07         25.13         1.67 o
 -10   1   1       3321.72       3306.42        19.98 o
  -9   1   1       3382.28       3295.57        19.52 o
  -8   1   1       7081.22       7030.55        38.97 o
  -7   1   1       5798.46       5941.62        31.65 o
  -6   1   1      33307.65      32955.82       164.56 o
  -5   1   1       2420.06       2389.66        12.33 o
  -4   1   1       6242.53       5942.58        28.33 o
  -3   1   1       6442.67       6480.29        30.23 o
  -2   1   1       9151.01       9473.91        43.69 o
  -1   1   1       5660.86       5806.37        26.19 o
   0   1   1      12810.16      13344.72        62.96 o
   1   1   1       8569.17       8696.89        37.77 o
   2   1   1      42402.66      41972.72       906.54 o
   3   1   1        545.03        571.41         3.30 o
   4   1   1      12236.52      12044.65        72.70 o
   5   1   1      13203.38      13210.47        77.83 o
   6   1   1       1508.52       1385.38         8.62 o
   7   1   1        579.41        724.37         5.08 o
   8   1   1      10586.45      10723.77        63.39 o
   9   1   1       2310.77       2359.46        15.42 o
  10   1   1      14016.81      13985.08        89.60 o
  11   1   1         42.54         41.00         1.77 o
  12   1   1       5214.18       5437.38        43.48 o
  13   1   1        783.22        807.54         9.15 o
  14   1   1        287.85        320.63         5.83 o
  15   1   1         15.13         19.93         2.64 o
  16   1   1       1171.41       1151.48        13.85 o
  17   1   1        439.90        416.16         8.15 o
  18   1   1       3088.94       3167.80        33.41 o
  19   1   1         41.02         56.70         5.36 o
 -19   2   1       2031.99       2039.57        25.36 o
 -18   2   1         82.48         91.86         5.12 o
 -17   2   1       4616.17       4681.61        45.78 o
 -16   2   1        188.83        179.61         5.82 o
 -15   2   1       2706.60       2716.68        27.48 o
 -14   2   1          7.07          9.27         2.59 o
 -13   2   1       3239.45       3140.42        26.96 o
 -12   2   1       2524.36       2502.13        20.79 o
 -11   2   1       7916.90       7775.17        54.93 o
 -10   2   1        261.43        268.64         3.14 o
  -9   2   1       9813.21       9654.49        54.56 o
  -8   2   1       6921.01       6808.41        37.58 o
  -7   2   1      14627.17      14785.83        77.95 o
  -6   2   1       1436.05       1475.13         8.86 o
  -5   2   1      16264.90      16406.09        82.12 o
  -4   2   1       2033.28       1991.38        11.12 o
  -3   2   1       4898.13       4732.25        24.47 o
  -2   2   1          8.00         31.31         1.15 o
  -1   2   1      61069.51      60941.58       795.04 o
   0   2   1      28526.81      29956.57       155.50 o
   1   2   1      31983.91      32624.29       161.46 o
   2   2   1        963.96       1164.03         6.41 o
   3   2   1       6930.48       7010.81        33.57 o
   4   2   1        614.23        524.58         3.49 o
   5   2   1       8225.20       8490.83        44.04 o
   6   2   1       8353.43       8570.77        45.44 o
   7   2   1      18051.32      18693.91       103.38 o
   8   2   1       1868.75       1734.71        11.26 o
   9   2   1       9731.74       9748.94        56.82 o
  10   2   1       1058.13       1033.82         8.21 o
  11   2   1       5316.02       5399.08        39.54 o
  12   2   1         47.04         64.51         2.66 o
  13   2   1       2445.79       2472.38        22.74 o
  14   2   1        756.35        726.01         9.49 o
  15   2   1       4218.09       4166.06        39.08 o
  16   2   1        993.06        988.38        12.68 o
  17   2   1       2746.61       2801.35        30.92 o
  18   2   1        162.63        158.89         6.32 o
  19   2   1       1356.46       1428.80        21.21 o
 -19   3   1         51.96         57.35         5.48 o
 -18   3   1       3492.54       3455.96        37.14 o
 -17   3   1          9.45         16.35         3.68 o
 -16   3   1       3864.88       3886.84        38.94 o
 -15   3   1         18.42         26.01         3.42 o
 -14   3   1        352.09        363.10         7.74 o
 -13   3   1         75.81         89.22         3.60 o
 -12   3   1       4957.13       4767.40        38.75 o
 -11   3   1         49.87         70.36         2.45 o
 -10   3   1      12336.83      12308.83        75.67 o
  -9   3   1         53.07         57.86         1.69 o
  -8   3   1      15546.94      15381.51        84.95 o
  -7   3   1        339.82        382.68         3.65 o
  -6   3   1        974.65       1006.11         6.87 o
  -5   3   1        761.13        734.44         5.16 o
  -4   3   1       4494.87       4575.53        25.85 o
  -3   3   1        493.84        495.24         3.91 o
  -2   3   1       9757.62       9256.88        52.46 o
  -1   3   1       6809.67       7262.95        41.94 o
   0   3   1      16341.60      16545.95        92.76 o
   1   3   1       3796.06       3947.46        23.11 o
   2   3   1       3308.94       3443.20        18.83 o
   3   3   1        315.79        339.57         3.15 o
   4   3   1      11822.91      12178.80        65.61 o
   5   3   1        601.61        567.94         4.26 o
   6   3   1      25914.58      25702.38       139.03 o
   7   3   1        442.07        441.09         3.74 o
   8   3   1      16400.54      16239.64        93.63 o
   9   3   1       1989.83       1982.45        13.54 o
  10   3   1       3475.32       3479.26        25.26 o
  11   3   1         15.45         29.17         2.03 o
  12   3   1        997.64        981.13        10.23 o
  13   3   1       1737.11       1657.64        17.31 o
  14   3   1       6552.47       6325.67        56.42 o
  15   3   1         10.63         16.99         2.96 o
  16   3   1       3390.16       3326.19        33.68 o
  17   3   1        329.19        311.47         8.00 o
  18   3   1       1194.63       1238.83        19.26 o
 -18   4   1         95.61         99.36         6.16 o
 -17   4   1       2830.13       2772.18        37.53 o
 -16   4   1        316.77        319.83         8.29 o
 -15   4   1        299.91        301.85         8.51 o
 -14   4   1         11.02         15.18         2.94 o
 -13   4   1       1262.16       1223.21        14.10 o
 -12   4   1       1214.43       1173.87        13.10 o
 -11   4   1       3629.46       3590.74        27.95 o
 -10   4   1       1057.86       1067.46         9.58 o
  -9   4   1       8582.79       8545.87        56.76 o
  -8   4   1       5474.72       5554.93        34.76 o
  -7   4   1        879.50        875.23         6.77 o
  -6   4   1        698.01        722.09         5.88 o
  -5   4   1       2456.63       2451.27        15.65 o
  -4   4   1       3049.27       3011.65        17.96 o
  -3   4   1      17709.18      17529.86        98.62 o
  -2   4   1        204.32        165.00         2.55 o
  -1   4   1      24050.84      23467.60       132.94 o
   0   4   1       3994.59       4147.95        25.60 o
   1   4   1       5575.25       5791.69        34.11 o
   2   4   1        268.48        299.87         3.24 o
   3   4   1       2508.57       2644.99        16.21 o
   4   4   1        232.69        184.60         2.71 o
   5   4   1      10012.81       9936.10        56.70 o
   6   4   1       3146.51       3202.08        19.73 o
   7   4   1      19775.33      19515.35       115.17 o
   8   4   1         11.47         20.42         1.50 o
   9   4   1       2248.77       2215.87        16.82 o
  10   4   1         52.92         68.65         2.79 o
  11   4   1        119.30        128.16         3.84 o
  12   4   1         39.02         50.08         2.89 o
  13   4   1       4434.86       4315.58        38.10 o
  14   4   1         28.98         47.52         3.65 o
  15   4   1       6830.99       6625.07        62.35 o
  16   4   1        368.35        392.96         8.86 o
  17   4   1       1555.28       1541.73        20.94 o
  18   4   1        118.24        129.16         7.03 o
 -17   5   1        304.99        296.93         9.72 o
 -16   5   1       1254.49       1243.35        17.16 o
 -15   5   1        953.91        895.70        13.62 o
 -14   5   1       1324.79       1295.82        15.90 o
 -13   5   1        634.69        644.89        10.19 o
 -12   5   1       1953.88       1935.09        19.41 o
 -11   5   1       1244.93       1218.07        12.72 o
 -10   5   1       4351.96       4271.06        34.19 o
  -9   5   1       1431.94       1418.63        12.97 o
  -8   5   1       6327.44       6234.82        44.65 o
  -7   5   1       5700.12       5559.96        38.77 o
  -6   5   1       4444.26       4411.06        29.80 o
  -5   5   1        781.05        744.44         6.90 o
  -4   5   1       6796.50       6876.90        40.43 o
  -3   5   1       3290.56       3296.14        21.52 o
  -2   5   1       9832.79       9737.31        56.12 o
  -1   5   1        316.76        310.85         4.01 o
   0   5   1      13430.10      13618.15        79.29 o
   1   5   1       4346.88       4248.09        26.63 o
   2   5   1       8520.29       8788.97        51.97 o
   3   5   1        455.24        446.02         4.71 o
   4   5   1       6791.47       6773.76        43.89 o
   5   5   1       4600.79       4577.64        29.34 o
   6   5   1       8068.54       8118.63        53.81 o
   7   5   1        378.79        377.75         5.45 o
   8   5   1       5126.67       5061.16        37.34 o
   9   5   1       2105.19       2138.82        18.34 o
  10   5   1       2530.85       2516.61        22.74 o
  11   5   1         63.00         68.69         3.68 o
  12   5   1       2545.38       2509.86        24.31 o
  13   5   1       2355.54       2355.85        23.42 o
  14   5   1       2087.00       2057.25        22.46 o
  15   5   1          2.41          7.42         3.61 o
  16   5   1       1592.08       1570.33        20.84 o
  17   5   1        484.55        469.12        11.65 o
 -16   6   1        999.70        990.55        16.97 o
 -15   6   1       2429.03       2376.04        28.79 o
 -14   6   1        459.91        447.01         9.65 o
 -13   6   1       2279.56       2231.23        24.72 o
 -12   6   1        622.38        625.32        11.15 o
 -11   6   1       2285.07       2254.15        23.08 o
 -10   6   1          0.06         10.80         2.75 o
  -9   6   1       2841.03       2903.53        24.94 o
  -8   6   1        832.52        820.87         9.60 o
  -7   6   1       7014.29       7023.69        53.60 o
  -6   6   1         78.63         86.68         3.11 o
  -5   6   1       9463.64       9655.85        65.00 o
  -4   6   1        134.02        114.38         3.28 o
  -3   6   1       8831.50       8825.29        58.69 o
  -2   6   1        189.50        195.65         4.78 o
  -1   6   1       2727.19       2709.18        19.11 o
   0   6   1       2468.04       2451.60        17.48 o
   1   6   1       8981.76       8916.87        56.62 o
   2   6   1        318.97        315.54         4.56 o
   3   6   1       6141.16       6286.87        43.36 o
   4   6   1        982.55       1003.32         9.55 o
   5   6   1       4699.56       4694.72        33.81 o
   6   6   1        189.30        211.46         4.97 o
   7   6   1        753.87        763.32         9.21 o
   8   6   1        498.45        509.53         7.44 o
   9   6   1       6681.93       6695.37        53.81 o
  10   6   1        456.62        460.29         7.92 o
  11   6   1       6705.83       6618.53        58.74 o
  12   6   1       1092.92       1054.62        13.76 o
  13   6   1       1941.11       1948.98        22.04 o
  14   6   1        977.37        975.35        14.72 o
  15   6   1        687.89        695.29        12.98 o
  16   6   1         28.25         43.11         5.34 o
 -14   7   1       5780.79       5792.54        60.60 o
 -13   7   1          0.67         11.83         4.15 o
 -12   7   1       2465.38       2391.53        26.32 o
 -11   7   1          3.64         10.34         3.60 o
 -10   7   1       1244.63       1218.69        15.16 o
  -9   7   1        460.87        467.24         8.44 o
  -8   7   1       1496.84       1521.44        16.32 o
  -7   7   1         57.15         62.35         3.98 o
  -6   7   1       8713.84       8728.33        68.84 o
  -5   7   1         32.28         37.73         2.94 o
  -4   7   1       4784.57       4764.78        36.59 o
  -3   7   1         66.53         72.70         3.34 o
  -2   7   1        351.59        352.06         6.03 o
  -1   7   1        227.19        221.59         4.90 o
   0   7   1       1423.97       1434.93        13.47 o
   1   7   1         19.39         23.37         2.59 o
   2   7   1      10835.49      10945.26        77.18 o
   3   7   1         21.20         25.63         2.62 o
   4   7   1       6909.33       6983.57        50.97 o
   5   7   1        108.71        114.17         4.29 o
   6   7   1       1006.52       1011.42        12.23 o
   7   7   1         29.72         38.16         3.33 o
   8   7   1       1240.46       1252.86        14.86 o
   9   7   1         92.98         99.86         4.58 o
  10   7   1       5226.19       5118.50        48.70 o
  11   7   1        136.17        134.10         6.11 o
  12   7   1       3873.75       3836.50        41.91 o
  13   7   1        113.42        131.19         6.63 o
  14   7   1        447.74        476.67        12.06 o
 -12   8   1        565.05        600.13        12.41 o
 -11   8   1       1003.99        993.07        15.44 o
 -10   8   1         60.25         75.14         5.40 o
  -9   8   1        806.62        813.50        12.61 o
  -8   8   1        517.52        550.74        10.00 o
  -7   8   1       4006.43       4047.43        38.59 o
  -6   8   1         16.13         22.58         3.73 o
  -5   8   1       6014.34       6052.18        53.15 o
  -4   8   1         47.44         49.60         3.81 o
  -3   8   1       1103.90       1130.09        13.48 o
  -2   8   1         63.01         65.21         4.00 o
  -1   8   1        489.88        509.19         8.56 o
   0   8   1        639.24        617.70        10.01 o
   1   8   1       3710.98       3738.33        32.61 o
   2   8   1         62.65         69.51         4.03 o
   3   8   1       6536.32       6567.85        53.56 o
   4   8   1        622.78        630.89         9.88 o
   5   8   1       1982.94       2006.29        20.90 o
   6   8   1         87.46        103.94         4.95 o
   7   8   1        699.36        679.31        10.97 o
   8   8   1        233.81        275.52         7.66 o
   9   8   1        674.91        689.65        12.53 o
  10   8   1         13.12         19.93         4.20 o
  11   8   1       3110.86       3241.77        38.38 o
  12   8   1         11.57         21.52         5.17 o
 -10   9   1       1893.13       1937.01        31.32 o
  -9   9   1         61.34         70.55         6.43 o
  -8   9   1       1804.33       1829.13        23.90 o
  -7   9   1        316.77        336.96         9.63 o
  -6   9   1       1360.97       1366.34        18.71 o
  -5   9   1        387.02        394.48        13.23 o
  -4   9   1       2386.99       2383.44        25.84 o
  -3   9   1        788.68        786.22        12.52 o
  -2   9   1       2980.19       3034.85        30.30 o
  -1   9   1        110.87        116.83         5.57 o
   0   9   1       1938.01       1994.24        21.67 o
   1   9   1       1274.75       1271.39        15.92 o
   2   9   1       1092.59       1128.23        15.56 o
   3   9   1         69.25         56.89         5.09 o
   4   9   1       1675.56       1737.48        21.61 o
   5   9   1        343.13        369.85         9.79 o
   6   9   1       3268.44       3268.21        35.89 o
   7   9   1        173.74        180.88         7.43 o
   8   9   1        864.22        916.26        16.38 o
   9   9   1        818.16        818.18        16.26 o
  -6  10   1        160.68        143.59        22.00 o
  -5  10   1        368.89        378.52        11.03 o
  -4  10   1        214.51        235.01         9.07 o
  -3  10   1       2186.08       2314.68        30.13 o
  -2  10   1        143.14        144.80         7.39 o
  -1  10   1       4428.40       4568.88        49.73 o
   0  10   1          2.98          6.87         4.96 o
   1  10   1        949.25        997.58        16.70 o
   2  10   1        386.28        366.94        10.94 o
   3  10   1        518.12        534.26        12.69 o
   4  10   1         27.67         29.98         5.35 o
   5  10   1       1634.93       1681.83        24.43 o
 -20   0   2       4104.00       4199.25        64.18 o
 -18   0   2       3630.63       3773.91        54.22 o
 -16   0   2        328.18        358.74        10.99 o
 -14   0   2       1155.45       1112.08        18.45 o
 -12   0   2      21907.05      21696.86       201.96 o
 -10   0   2      13260.22      13223.72       105.97 o
  -8   0   2        455.87        492.96         6.84 o
  -6   0   2      13051.03      12948.22        94.36 o
  -4   0   2      63294.94      61029.07       750.04 o
  -2   0   2      47137.36      49553.48      1828.68 o
   0   0   2      13636.42      13505.90       116.34 o
   2   0   2       8593.97       9163.45       121.04 o
   4   0   2      19326.34      18339.94       218.06 o
   6   0   2      46602.83      47784.54       667.28 o
   8   0   2        614.68        602.70         8.41 o
  10   0   2       2913.22       3015.25        27.42 o
  12   0   2       8649.73       8772.10        96.31 o
  14   0   2      11142.26      11223.88       128.26 o
  16   0   2        508.96        544.52        11.66 o
  18   0   2        662.86        724.99        17.75 o
 -19   1   2       3449.22       3492.67        38.54 o
 -18   1   2        665.73        649.27        11.18 o
 -17   1   2       2567.33       2600.06        27.77 o
 -16   1   2        270.14        267.38         7.02 o
 -15   1   2        815.25        836.87        11.65 o
 -14   1   2       2033.29       2018.96        19.73 o
 -13   1   2       6885.31       6888.42        53.93 o
 -12   1   2        338.32        355.29         4.65 o
 -11   1   2       9610.51       9523.29        59.59 o
 -10   1   2        230.69        241.98         2.94 o
  -9   1   2       7405.46       7537.46        41.89 o
  -8   1   2        589.97        573.80         4.38 o
  -7   1   2       1067.00       1052.14         6.63 o
  -6   1   2       4879.77       4771.66        25.15 o
  -5   1   2       9627.50       9341.33        47.12 o
  -4   1   2        196.94        267.64         2.17 o
  -3   1   2      30117.01      29913.09       149.46 o
  -2   1   2       1482.52       1419.64         7.57 o
  -1   1   2      11513.56      11949.39        55.61 o
   0   1   2       6254.37       6511.66        29.35 o
   1   1   2      15904.07      16361.98        73.95 o
   2   1   2       2985.42       3019.31        15.89 o
   3   1   2      24865.22      24768.55       156.98 o
   4   1   2         50.56         37.25         1.00 o
   5   1   2      23071.24      22399.51       167.66 o
   6   1   2       2227.42       2142.00        13.85 o
   7   1   2       8256.78       8285.60        52.40 o
   8   1   2       2593.35       2523.63        16.23 o
   9   1   2       2530.53       2513.25        16.69 o
  10   1   2        954.98        940.43         7.46 o
  11   1   2       5160.60       5222.47        37.56 o
  12   1   2       1209.28       1365.93        12.83 o
  13   1   2       8169.62       7958.99        63.77 o
  14   1   2        149.23        153.64         4.08 o
  15   1   2       2530.67       2523.80        24.31 o
  16   1   2        245.59        261.11         5.96 o
  17   1   2       1456.51       1555.99        18.52 o
  18   1   2         12.43         17.59         3.75 o
  19   1   2       1533.99       1603.69        24.85 o
 -19   2   2        270.01        293.82         8.91 o
 -18   2   2       1560.93       1567.62        21.26 o
 -17   2   2       1121.88       1092.34        14.86 o
 -16   2   2       2744.37       2708.66        28.56 o
 -15   2   2         35.34         49.44         3.90 o
 -14   2   2       4601.29       4558.52        39.56 o
 -13   2   2       2258.30       2167.88        19.83 o
 -12   2   2        822.89        864.28         9.01 o
 -11   2   2       2062.97       1947.70        14.54 o
 -10   2   2       2291.41       2358.67        15.34 o
  -9   2   2       1868.54       1902.28        11.73 o
  -8   2   2      17862.15      17839.90        96.96 o
  -7   2   2         11.33         34.45         1.12 o
  -6   2   2      15305.26      14858.46        76.05 o
  -5   2   2       1760.21       1617.28         9.62 o
  -4   2   2      13557.89      13313.75        69.34 o
  -3   2   2       1695.28       1747.49        10.30 o
  -2   2   2        193.56        189.19         2.84 o
  -1   2   2      35692.46      37138.43       192.69 o
   0   2   2        395.76        612.37         4.11 o
   1   2   2       4510.45       4680.58        23.85 o
   2   2   2      25231.52      25321.94       126.51 o
   3   2   2        284.59        221.49         1.78 o
   4   2   2      14453.58      14631.33        73.81 o
   5   2   2         28.81         28.89         1.29 o
   6   2   2       2407.32       2230.64        12.92 o
   7   2   2       2876.18       2738.80        16.94 o
   8   2   2       9915.67       9790.47        56.63 o
   9   2   2        106.64        111.24         2.05 o
  10   2   2       9521.22       9544.35        63.03 o
  11   2   2       1004.23       1061.93         9.83 o
  12   2   2       7720.97       7498.85        59.41 o
  13   2   2        293.50        332.84         5.61 o
  14   2   2       2296.78       2218.32        21.36 o
  15   2   2        887.64        905.53        11.29 o
  16   2   2       2103.02       2133.68        28.42 o
  17   2   2        129.94        161.66         5.77 o
  18   2   2       1741.72       1727.90        21.97 o
  19   2   2        635.47        624.19        14.69 o
 -19   3   2        583.01        592.66        12.13 o
 -18   3   2          7.61         14.01         4.14 o
 -17   3   2       2658.86       2652.37        28.73 o
 -16   3   2          2.17          6.32         3.05 o
 -15   3   2       9839.00       9637.71        85.97 o
 -14   3   2          9.58         14.93         2.75 o
 -13   3   2       2515.91       2486.97        23.50 o
 -12   3   2         68.94         76.44         2.90 o
 -11   3   2       1218.61       1203.43        10.63 o
 -10   3   2        732.99        740.98         7.19 o
  -9   3   2       6455.00       6345.96        36.93 o
  -8   3   2        839.54        833.29         6.32 o
  -7   3   2      32526.25      32797.11       173.69 o
  -6   3   2        154.32        152.36         2.21 o
  -5   3   2       7366.67       7547.63        42.77 o
  -4   3   2         11.67         22.24         1.39 o
  -3   3   2        236.58        300.09         2.95 o
  -2   3   2        554.05        668.12         5.08 o
  -1   3   2       3054.56       2973.09        18.03 o
   0   3   2       1312.91       1319.91         8.93 o
   1   3   2      40013.56      40143.95       214.97 o
   2   3   2        793.48        769.40         5.34 o
   3   3   2      26619.10      27206.47       148.91 o
   4   3   2        111.26        103.24         1.99 o
   5   3   2       4473.55       4553.79        26.00 o
   6   3   2        801.01        839.54         5.88 o
   7   3   2       6356.61       6405.71        37.90 o
   8   3   2        282.34        282.01         3.18 o
   9   3   2      11435.77      11518.58        73.62 o
  10   3   2        158.40        171.17         3.18 o
  11   3   2       5236.60       5181.22        39.55 o
  12   3   2        441.03        470.38         6.65 o
  13   3   2        146.55        175.17         4.56 o
  14   3   2          2.12         10.26         2.56 o
  15   3   2       1146.97       1141.57        13.82 o
  16   3   2        349.76        360.11         7.70 o
  17   3   2       3199.55       3059.22        34.69 o
  18   3   2        448.46        439.24        10.68 o
 -18   4   2       1117.23       1098.70        17.35 o
 -17   4   2        162.13        169.00         6.58 o
 -16   4   2       4574.85       4478.83        43.40 o
 -15   4   2        226.46        225.28         6.86 o
 -14   4   2       3160.91       3097.09        29.65 o
 -13   4   2        286.20        300.56         6.26 o
 -12   4   2        845.00        803.66         9.48 o
 -11   4   2        295.32        281.32         5.15 o
 -10   4   2       6621.89       6592.00        44.66 o
  -9   4   2          2.37         11.63         1.57 o
  -8   4   2      22208.46      22168.06       131.01 o
  -7   4   2        126.10        119.89         2.53 o
  -6   4   2      23363.22      23683.66       135.97 o
  -5   4   2       2687.02       2761.13        17.48 o
  -4   4   2       4831.38       5058.42        29.28 o
  -3   4   2        638.82        680.28         6.05 o
  -2   4   2      10465.14      11140.27        62.71 o
  -1   4   2      14228.39      15194.75        85.73 o
   0   4   2      37871.84      38253.64       221.81 o
   1   4   2       1208.29       1198.85         8.48 o
   2   4   2      11317.78      11083.20        61.56 o
   3   4   2        605.52        605.95         4.89 o
   4   4   2       2011.76       2126.00        13.47 o
   5   4   2        110.87        123.29         2.55 o
   6   4   2        371.64        387.49         4.09 o
   7   4   2       3746.91       3684.35        23.46 o
   8   4   2      13559.82      13616.59        92.38 o
   9   4   2         76.26         94.27         2.96 o
  10   4   2      11741.05      11661.48        84.14 o
  11   4   2        313.28        326.49         5.60 o
  12   4   2       1305.30       1334.42        13.94 o
  13   4   2        130.11        150.89         4.77 o
  14   4   2         25.09         42.88         3.37 o
  15   4   2        420.37        416.33         8.60 o
  16   4   2       3807.81       3711.06        39.66 o
  17   4   2        198.52        220.77         8.00 o
 -17   5   2       1158.75       1163.72        17.91 o
 -16   5   2         43.39         52.09         4.74 o
 -15   5   2       3447.67       3381.14        34.40 o
 -14   5   2       1621.17       1634.11        19.31 o
 -13   5   2       3830.03       3608.93        33.97 o
 -12   5   2        123.38        124.61         4.49 o
 -11   5   2       3585.94       3459.40        29.24 o
 -10   5   2        430.89        443.09         6.49 o
  -9   5   2       3679.03       3612.64        27.94 o
  -8   5   2        241.32        242.70         4.63 o
  -7   5   2       5314.67       5307.08        36.03 o
  -6   5   2       5003.27       4932.06        32.11 o
  -5   5   2      10367.77      10376.92        63.51 o
  -4   5   2         14.38         22.94         1.55 o
  -3   5   2       6718.77       6676.83        40.24 o
  -2   5   2       6105.44       6142.62        36.32 o
  -1   5   2      13932.13      14243.56        81.03 o
   0   5   2       2779.04       2792.37        18.13 o
   1   5   2      10538.61      10694.29        62.85 o
   2   5   2       6929.00       7040.53        40.20 o
   3   5   2       8414.99       8497.54        50.36 o
   4   5   2       1379.19       1337.51        10.25 o
   5   5   2       2890.43       2882.91        19.61 o
   6   5   2       2487.63       2466.28        18.98 o
   7   5   2       3284.96       3245.88        24.92 o
   8   5   2       2937.81       2911.87        23.19 o
   9   5   2       5114.66       5109.13        41.58 o
  10   5   2        870.91        873.50        10.66 o
  11   5   2       2799.97       2798.64        26.32 o
  12   5   2       1515.02       1525.70        16.36 o
  13   5   2       1175.86       1180.66        14.50 o
  14   5   2        511.00        524.98         9.62 o
  15   5   2       1552.28       1529.13        19.48 o
  16   5   2       1347.33       1339.11        19.86 o
  17   5   2       1659.74       1665.22        24.49 o
 -16   6   2        406.30        413.90        11.44 o
 -15   6   2        248.45        268.09         8.52 o
 -14   6   2       1626.65       1624.87        21.47 o
 -13   6   2        736.45        738.69        11.45 o
 -12   6   2       6311.42       6114.57        55.84 o
 -11   6   2        211.19        204.62         5.83 o
 -10   6   2       4175.49       4091.89        34.43 o
  -9   6   2       2111.67       2118.95        19.96 o
  -8   6   2        277.52        287.56         6.35 o
  -7   6   2        614.95        638.58         8.01 o
  -6   6   2       2690.77       2611.63        20.49 o
  -5   6   2       1091.64       1087.70        10.45 o
  -4   6   2       7322.85       7210.09        47.32 o
  -3   6   2          0.77          4.44         1.72 o
  -2   6   2       9505.35       9272.38        57.39 o
  -1   6   2       1236.05       1196.95         9.92 o
   0   6   2       2700.25       2708.59        19.26 o
   1   6   2        154.15        162.52         3.77 o
   2   6   2       3783.57       3918.05        27.06 o
   3   6   2       2312.82       2297.30        17.56 o
   4   6   2       4323.45       4397.53        32.35 o
   5   6   2         21.48         35.41         2.45 o
   6   6   2       8277.09       8235.57        63.05 o
   7   6   2       2202.95       2237.70        20.25 o
   8   6   2       1843.77       1794.97        17.47 o
   9   6   2          3.29         14.66         2.70 o
  10   6   2       1246.72       1248.73        15.32 o
  11   6   2        716.29        729.20        11.01 o
  12   6   2       2472.61       2501.65        26.11 o
  13   6   2          4.73         11.39         3.45 o
  14   6   2       3823.77       3807.66        41.15 o
  15   6   2        292.82        320.97        10.18 o
 -14   7   2        270.36        286.17         9.41 o
 -13   7   2       2938.01       2879.88        31.46 o
 -12   7   2        126.75        140.73         6.23 o
 -11   7   2       6100.67       6055.44        54.65 o
 -10   7   2        133.96        141.09         5.41 o
  -9   7   2       2107.99       2135.87        21.23 o
  -8   7   2         36.69         39.26         3.58 o
  -7   7   2         64.42         79.57         4.07 o
  -6   7   2        168.74        166.84         4.92 o
  -5   7   2       3436.13       3440.91        28.24 o
  -4   7   2          9.12         14.27         2.43 o
  -3   7   2      10293.32      10461.22        74.15 o
  -2   7   2        295.44        287.51         5.68 o
  -1   7   2       5564.19       5462.31        40.58 o
   0   7   2        126.03        141.96         4.59 o
   1   7   2        197.47        207.95         4.90 o
   2   7   2          3.06         10.85         2.40 o
   3   7   2       2411.31       2476.90        20.93 o
   4   7   2         28.30         42.00         3.27 o
   5   7   2      11288.57      11556.66        86.00 o
   6   7   2         84.54         94.64         4.16 o
   7   7   2       4184.68       4192.59        35.26 o
   8   7   2        138.32        151.84         5.28 o
   9   7   2        255.33        248.02         7.10 o
  10   7   2          1.26         10.75         3.53 o
  11   7   2       1256.62       1268.32        17.34 o
  12   7   2        106.92        104.33         5.53 o
  13   7   2       4355.93       4383.39        50.96 o
  14   7   2        158.67        152.61         7.39 o
 -12   8   2       3098.38       3158.28        35.58 o
 -11   8   2         43.33         52.07         5.14 o
 -10   8   2       2712.24       2720.98        29.74 o
  -9   8   2        164.28        190.73         7.18 o
  -8   8   2        986.07        984.85        14.06 o
  -7   8   2        129.23        140.87         5.93 o
  -6   8   2       1078.78       1117.40        14.84 o
  -5   8   2         85.99         97.70         4.95 o
  -4   8   2       5424.11       5428.03        45.44 o
  -3   8   2        123.76        134.52         4.98 o
  -2   8   2       5142.70       5155.93        42.18 o
  -1   8   2       1332.63       1356.66        14.72 o
   0   8   2       1134.45       1131.51        13.34 o
   1   8   2        125.33        130.43         4.93 o
   2   8   2        605.11        641.73        10.65 o
   3   8   2       1924.97       1922.03        20.20 o
   4   8   2       5771.95       5865.55        48.41 o
   5   8   2        392.73        410.93         8.51 o
   6   8   2       5434.91       5506.83        47.80 o
   7   8   2        244.80        255.62         7.37 o
   8   8   2       1550.84       1540.80        20.17 o
   9   8   2        834.34        824.86        13.39 o
  10   8   2       1457.20       1423.54        19.51 o
  11   8   2        664.76        678.90        13.37 o
  12   8   2       2067.55       2059.03        27.58 o
 -10   9   2        754.38        782.10        17.38 o
  -9   9   2       1560.68       1571.01        22.67 o
  -8   9   2        580.78        573.92        12.69 o
  -7   9   2       2179.23       2207.77        26.07 o
  -6   9   2        464.70        477.02        12.02 o
  -5   9   2        959.54        997.16        15.23 o
  -4   9   2        315.09        324.70         8.65 o
  -3   9   2       1834.43       1836.24        20.49 o
  -2   9   2        320.77        322.17         8.37 o
  -1   9   2       2388.03       2463.10        25.20 o
   0   9   2        298.69        308.00         8.27 o
   1   9   2       3524.52       3585.49        35.39 o
   2   9   2        503.41        487.70        10.52 o
   3   9   2       1728.73       1750.04        21.65 o
   4   9   2        330.42        332.45         9.26 o
   5   9   2       1581.55       1629.76        20.40 o
   6   9   2        206.69        211.16         7.88 o
   7   9   2       1934.76       1954.69        24.18 o
   8   9   2       1003.52       1003.72        17.79 o
   9   9   2       3720.34       3663.33        42.56 o
  -5  10   2        178.41        186.94         8.66 o
  -4  10   2        747.23        782.90        15.90 o
  -3  10   2          0.25          3.84         4.79 o
  -2  10   2        856.37        867.68        15.37 o
  -1  10   2        255.89        281.72         9.75 o
   0  10   2       3485.97       3622.37        39.71 o
   1  10   2        103.06        107.02         7.00 o
   2  10   2       1971.10       2003.82        25.46 o
   3  10   2          4.05          4.02         4.87 o
   4  10   2        585.11        617.69        13.07 o
   5  10   2         46.11         52.86         6.44 o
 -19   0   3       1749.13       1774.34        32.34 o
 -17   0   3       2919.12       2799.87        41.99 o
 -15   0   3       3174.98       3080.51        41.53 o
 -13   0   3        147.35        172.86         8.19 o
 -11   0   3       2013.86       2118.33        20.63 o
  -9   0   3      39206.05      38773.25       293.11 o
  -7   0   3      15438.96      14914.19       113.40 o
  -5   0   3       4054.84       4092.10        31.62 o
  -3   0   3      23033.61      22490.69       201.88 o
   1   0   3       5182.41       5123.53        42.58 o
   3   0   3       1280.12       1473.02        23.77 o
   5   0   3        266.66        216.89         5.16 o
   7   0   3      21803.19      20510.96       195.51 o
   9   0   3      12196.06      12296.64       107.74 o
  11   0   3       4556.42       4115.71        41.25 o
  13   0   3       1203.20       1131.58        16.07 o
  15   0   3       6242.65       6400.89        78.83 o
  17   0   3       2754.84       2828.77        43.25 o
  19   0   3         84.63        108.87        11.68 o
 -20   1   3        785.01        856.56        84.88 o
 -19   1   3        378.61        399.59        10.27 o
 -18   1   3       3919.17       3931.65        39.88 o
 -17   1   3         59.74         74.07         4.70 o
 -16   1   3       5481.70       5373.17        51.63 o
 -15   1   3       2499.39       2440.44        25.04 o
 -14   1   3       1228.93       1249.23        13.16 o
 -13   1   3        109.78        118.81         3.50 o
 -12   1   3       1152.86       1163.48        10.84 o
 -11   1   3       1774.24       1759.27        12.82 o
 -10   1   3      12010.00      11819.15        66.54 o
  -9   1   3       1307.28       1289.31         8.53 o
  -8   1   3      21702.01      21348.73       112.07 o
  -7   1   3       7945.96       7980.67        42.77 o
  -6   1   3       5717.44       5778.96        30.67 o
  -5   1   3        818.36        816.84         5.35 o
  -4   1   3       8585.44       8573.51        45.37 o
  -3   1   3        609.67        459.41         3.12 o
  -2   1   3      21350.25      21161.89       113.41 o
  -1   1   3        135.51        169.16         1.32 o
   1   1   3       7839.81       7911.82        39.23 o
   2   1   3      17833.62      17889.85       100.93 o
   3   1   3        458.29        454.53         3.59 o
   4   1   3       6464.08       6626.79        45.93 o
   5   1   3        504.17        410.48         3.56 o
   6   1   3       5922.97       5701.23        42.16 o
   7   1   3        485.47        405.54         3.92 o
   8   1   3      11086.15      11004.77        69.35 o
   9   1   3        699.76        696.81         5.43 o
  10   1   3       5104.71       5052.92        35.11 o
  11   1   3         25.91         25.78         1.56 o
  12   1   3       2401.42       2345.11        19.55 o
  13   1   3       3291.41       3144.42        26.78 o
  14   1   3       2579.93       2654.02        23.82 o
  15   1   3        210.90        211.12         4.96 o
  16   1   3       3998.16       4057.84        39.10 o
  17   1   3         59.30         66.70         4.05 o
  18   1   3        783.50        794.29        13.22 o
  19   1   3        128.42        143.35         7.87 o
 -19   2   3       1800.81       1827.52        23.56 o
 -18   2   3        869.15        890.84        13.62 o
 -17   2   3       2539.26       2572.56        27.96 o
 -16   2   3       1058.39       1052.16        13.77 o
 -15   2   3       2155.43       2161.11        21.76 o
 -14   2   3       1699.55       1711.57        17.31 o
 -13   2   3       6470.31       6343.18        49.19 o
 -12   2   3        730.52        755.73         8.15 o
 -11   2   3      15638.61      15270.40       100.22 o
 -10   2   3       2158.96       2191.61        14.61 o
  -9   2   3       9738.28       9467.81        53.75 o
  -8   2   3        320.32        301.10         3.14 o
  -7   2   3       9660.99       9684.50        52.91 o
  -6   2   3      16835.51      17164.99        90.40 o
  -5   2   3      15657.54      15678.96        82.60 o
  -4   2   3       2790.32       3034.75        17.31 o
  -3   2   3       5918.61       5567.84        30.27 o
  -2   2   3      13215.60      13394.81        68.41 o
  -1   2   3      12903.74      13192.63        70.84 o
   0   2   3       5301.99       5968.50        30.58 o
   1   2   3      15104.51      15762.59        78.24 o
   2   2   3       4018.94       3769.83        19.71 o
   3   2   3      17664.41      17625.01        89.77 o
   4   2   3         61.54         90.57         1.45 o
   5   2   3      34876.09      36051.98       210.97 o
   6   2   3      11258.17      11247.27        65.62 o
   7   2   3       8636.27       8990.34        53.30 o
   8   2   3         10.41         30.38         1.11 o
   9   2   3       5831.67       5888.51        39.39 o
  10   2   3        967.21        963.13         8.25 o
  11   2   3       5412.89       5586.31        42.08 o
  12   2   3         41.37         40.06         2.18 o
  13   2   3       3615.62       3696.34        31.94 o
  14   2   3       2422.68       2361.39        21.83 o
  15   2   3       1359.59       1362.61        15.24 o
  16   2   3          7.04         15.26         2.98 o
  17   2   3        719.47        705.65        11.02 o
  18   2   3         94.07        102.37         5.81 o
 -19   3   3        103.57        122.99         6.76 o
 -18   3   3        954.81        994.65        15.51 o
 -17   3   3          5.49         12.92         3.50 o
 -16   3   3       1086.10       1109.35        14.58 o
 -15   3   3        589.13        606.42         9.46 o
 -14   3   3       7473.82       7323.94        61.62 o
 -13   3   3        216.51        206.17         4.96 o
 -12   3   3       9050.90       8879.29        66.28 o
 -11   3   3        102.08        101.68         3.04 o
 -10   3   3       3363.19       3325.97        22.57 o
  -9   3   3        131.19        158.96         2.94 o
  -8   3   3        145.01        182.20         3.05 o
  -7   3   3       1177.51       1206.60         8.43 o
  -6   3   3      14247.23      13784.06        77.89 o
  -5   3   3         19.01         25.95         1.49 o
  -4   3   3      15947.90      15428.91        88.92 o
  -3   3   3       2644.73       2670.44        16.52 o
  -2   3   3       7109.74       7198.37        41.26 o
  -1   3   3        502.13        508.49         4.15 o
   0   3   3       1210.68       1279.98         8.07 o
   1   3   3        812.23        727.98         5.32 o
   2   3   3      30073.28      30121.05       159.69 o
   3   3   3        737.80        760.91         5.36 o
   4   3   3      32337.62      32374.23       169.74 o
   5   3   3       2919.13       3021.53        18.05 o
   6   3   3       8739.66       9192.59        52.19 o
   7   3   3       1672.61       1680.97        11.09 o
   8   3   3         47.11         78.77         2.42 o
   9   3   3        421.93        427.00         4.49 o
  10   3   3       4862.97       4913.74        37.50 o
  11   3   3        421.70        421.43         5.76 o
  12   3   3       9318.40       9184.20        72.34 o
  13   3   3        204.85        225.92         4.91 o
  14   3   3       3644.23       3580.27        33.55 o
  15   3   3        443.48        480.03         8.33 o
  16   3   3        305.63        317.37         7.66 o
  17   3   3          4.50          7.60         3.37 o
  18   3   3       1842.69       1883.56        28.37 o
 -18   4   3         34.70         31.72         5.14 o
 -17   4   3        378.77        391.72         9.28 o
 -16   4   3        113.64        123.19         5.60 o
 -15   4   3       2889.90       2780.92        27.54 o
 -14   4   3          0.52         11.00         2.77 o
 -13   4   3       9210.09       9048.87        72.08 o
 -12   4   3       1235.64       1234.91        13.02 o
 -11   4   3       3790.32       3679.73        27.50 o
 -10   4   3          9.96         23.78         2.06 o
  -9   4   3        786.41        803.36         7.78 o
  -8   4   3        304.42        297.49         3.98 o
  -7   4   3       7800.18       7732.18        45.73 o
  -6   4   3         27.44         40.89         1.85 o
  -5   4   3      16110.68      15558.39        87.05 o
  -4   4   3        142.90        215.19         2.97 o
  -3   4   3       6974.79       6770.73        39.42 o
  -2   4   3       3207.00       3492.32        21.73 o
  -1   4   3       3362.84       3797.77        23.13 o
   0   4   3         12.58         12.20         1.30 o
   1   4   3       8231.96       8287.50        48.09 o
   2   4   3        346.55        372.43         3.65 o
   3   4   3      22333.25      22565.25       123.46 o
   4   4   3        137.17        168.25         2.41 o
   5   4   3      10844.98      10808.82        63.00 o
   6   4   3         91.88        107.61         2.21 o
   7   4   3        456.39        461.83         5.15 o
   8   4   3        832.99        816.41         8.18 o
   9   4   3       2772.31       2736.48        22.85 o
  10   4   3          8.90         19.00         1.95 o
  11   4   3       8287.75       8300.02        63.31 o
  12   4   3        122.19        134.95         4.27 o
  13   4   3       7293.72       7140.47        63.18 o
  14   4   3        535.85        519.06         8.56 o
  15   4   3        155.75        165.41         5.74 o
  16   4   3        169.10        188.02         6.74 o
  17   4   3        436.83        430.75        10.94 o
 -17   5   3          0.43          6.63         4.40 o
 -16   5   3       1596.62       1561.65        20.50 o
 -15   5   3        846.93        858.25        13.03 o
 -14   5   3       3031.02       3008.07        30.12 o
 -13   5   3        715.90        682.90        10.63 o
 -12   5   3       5891.99       5699.93        48.39 o
 -11   5   3       1375.13       1344.78        13.94 o
 -10   5   3       1873.65       1858.18        16.48 o
  -9   5   3         16.72         29.20         2.25 o
  -8   5   3       3252.22       3271.64        23.72 o
  -7   5   3       5069.85       5049.49        34.43 o
  -6   5   3       6217.52       6162.67        39.52 o
  -5   5   3        173.81        179.80         3.98 o
  -4   5   3      16302.29      16397.99        97.60 o
  -3   5   3       2009.40       1981.39        13.72 o
  -2   5   3      11779.18      11977.58        69.36 o
  -1   5   3        407.01        433.12         4.71 o
   0   5   3       3272.28       3180.38        20.61 o
   1   5   3       5631.41       5587.02        33.55 o
   2   5   3       2830.22       2815.71        17.99 o
   3   5   3         11.42         21.50         1.42 o
   4   5   3       4863.37       4826.26        30.37 o
   5   5   3       3544.53       3620.55        24.03 o
   6   5   3       4388.34       4405.78        33.17 o
   7   5   3         23.72         28.90         1.98 o
   8   5   3       2132.61       2146.81        20.32 o
   9   5   3       1943.22       1896.49        18.50 o
  10   5   3       2659.44       2648.81        24.46 o
  11   5   3        289.37        283.38         6.04 o
  12   5   3       3387.93       3424.77        32.87 o
  13   5   3        528.80        536.56         9.35 o
  14   5   3       2199.38       2136.89        23.43 o
  15   5   3         74.50         85.79         4.93 o
  16   5   3       1199.44       1178.74        19.62 o
 -16   6   3        175.39        178.04         8.19 o
 -15   6   3       2031.05       2021.02        24.84 o
 -14   6   3        284.33        277.64         7.78 o
 -13   6   3        915.85        887.79        13.23 o
 -12   6   3        442.38        464.51         8.87 o
 -11   6   3       2574.19       2558.72        24.61 o
 -10   6   3        320.43        329.37         6.79 o
  -9   6   3       7204.85       7158.76        54.45 o
  -8   6   3       1723.62       1727.57        16.24 o
  -7   6   3       6125.55       5994.75        44.93 o
  -6   6   3        966.01        982.79         9.83 o
  -5   6   3       2613.50       2601.00        20.44 o
  -4   6   3       2433.75       2449.34        18.25 o
  -3   6   3       9787.54      10097.47        65.81 o
  -2   6   3        464.65        448.56         5.72 o
  -1   6   3      18165.37      18600.04       115.05 o
   0   6   3        531.04        575.47         6.34 o
   1   6   3       2152.62       2102.43        15.62 o
   2   6   3       2155.44       2184.53        16.62 o
   3   6   3        973.14       1015.12         9.57 o
   4   6   3        112.18        111.38         3.24 o
   5   6   3       2252.07       2312.94        19.63 o
   6   6   3        904.70        894.00        10.09 o
   7   6   3       8667.87       8629.67        65.14 o
   8   6   3        608.57        604.52         8.99 o
   9   6   3       5465.63       5424.96        49.90 o
  10   6   3       1171.68       1186.82        14.75 o
  11   6   3       2004.41       1996.09        21.67 o
  12   6   3          0.49          5.67         3.16 o
  13   6   3        500.75        517.32         9.66 o
  14   6   3        212.77        226.45         7.68 o
  15   6   3       3004.55       2967.24        39.04 o
 -14   7   3        724.95        709.68        12.94 o
 -13   7   3         39.34         57.25         5.00 o
 -12   7   3        677.36        661.08        12.07 o
 -11   7   3          6.56         20.88         3.76 o
 -10   7   3       3380.66       3357.96        31.57 o
  -9   7   3        108.82        121.88         5.10 o
  -8   7   3       6862.97       6882.43        56.85 o
  -7   7   3          1.69         11.27         2.90 o
  -6   7   3       1111.89       1134.89        12.34 o
  -5   7   3         17.24         25.91         2.77 o
  -4   7   3       1006.55       1008.92        10.97 o
  -3   7   3         36.23         40.24         2.96 o
  -2   7   3       7128.97       7131.48        51.82 o
  -1   7   3        507.96        520.23         7.38 o
   0   7   3      12156.44      12105.94        84.98 o
   1   7   3         16.70         25.80         2.67 o
   2   7   3       2667.02       2705.89        22.14 o
   3   7   3        255.55        270.99         6.09 o
   4   7   3        989.94       1023.55        11.72 o
   5   7   3        272.52        275.62         6.34 o
   6   7   3       4281.07       4243.71        35.51 o
   7   7   3         20.46         26.01         3.28 o
   8   7   3      12830.17      12750.48       108.20 o
   9   7   3          1.30          9.81         3.53 o
  10   7   3       2025.03       2018.86        22.60 o
  11   7   3         48.79         60.37         4.57 o
  12   7   3         24.50         29.08         4.45 o
  13   7   3          0.95         10.03         4.35 o
  14   7   3       1284.00       1271.36        18.97 o
 -12   8   3        186.87        191.54         8.30 o
 -11   8   3       1652.85       1647.03        21.41 o
 -10   8   3         77.96         88.75         5.55 o
  -9   8   3       3688.84       3763.08        35.95 o
  -8   8   3       1089.74       1063.36        15.14 o
  -7   8   3       2437.08       2455.78        26.69 o
  -6   8   3        699.34        695.27        11.29 o
  -5   8   3       1166.29       1150.64        14.72 o
  -4   8   3         22.56         37.18         3.62 o
  -3   8   3       1822.30       1853.23        18.51 o
  -2   8   3        547.18        531.78         8.65 o
  -1   8   3       5579.57       5596.75        46.35 o
   0   8   3         13.44         19.12         3.24 o
   1   8   3       4180.21       4181.31        35.87 o
   2   8   3        559.30        570.25         9.45 o
   3   8   3       1825.17       1796.61        18.79 o
   4   8   3         23.04         30.48         3.74 o
   5   8   3       2172.86       2196.50        22.33 o
   6   8   3       1732.21       1755.67        19.88 o
   7   8   3       6176.91       6116.82        54.35 o
   8   8   3        586.04        562.23        10.92 o
   9   8   3       2423.34       2422.26        27.15 o
  10   8   3        952.90        919.81        15.05 o
  11   8   3         89.27        108.23         6.65 o
  12   8   3          2.05         11.61         5.05 o
 -10   9   3       1299.67       1341.96        22.08 o
  -9   9   3          2.25          8.16         4.67 o
  -8   9   3       1495.81       1530.20        20.55 o
  -7   9   3        845.61        880.94        14.79 o
  -6   9   3       3353.29       3399.80        36.19 o
  -5   9   3          7.17         10.40         4.16 o
  -4   9   3       1979.93       2011.97        23.06 o
  -3   9   3        989.25        995.79        13.88 o
  -2   9   3       2162.07       2217.67        23.45 o
  -1   9   3        319.25        308.30         8.51 o
   0   9   3       1952.17       1968.38        22.38 o
   1   9   3        856.92        883.73        13.83 o
   2   9   3       3269.91       3297.27        34.79 o
   3   9   3         65.82         73.48         5.42 o
   4   9   3       2281.92       2325.24        26.57 o
   5   9   3        820.95        823.97        14.12 o
   6   9   3       1492.12       1541.97        20.46 o
   7   9   3        367.09        372.82        11.35 o
   8   9   3        484.70        516.58        12.44 o
   9   9   3         12.78         20.92         5.93 o
  -5  10   3       3374.55       3468.58        41.58 o
  -4  10   3         12.07         14.06         5.41 o
  -3  10   3       1917.94       1995.06        25.19 o
  -2  10   3        201.18        212.57         9.01 o
  -1  10   3        242.47        249.66         9.00 o
   0  10   3          3.88          5.97         5.08 o
   1  10   3       1423.91       1402.54        20.19 o
   2  10   3         59.10         55.19         5.93 o
   3  10   3       3095.38       3136.88        34.34 o
   4  10   3        272.54        259.36         9.91 o
 -20   0   4         84.74         92.66         8.82 o
 -18   0   4        577.56        582.92        15.32 o
 -16   0   4       6592.98       6554.16        82.70 o
 -14   0   4      11872.33      11655.09       128.64 o
 -12   0   4      14542.36      13946.82       136.30 o
 -10   0   4       6731.90       6439.55        50.04 o
  -8   0   4      16785.11      16627.52       124.23 o
  -6   0   4      54839.20      55239.10       409.45 o
  -4   0   4       5918.88       5847.61        44.56 o
  -2   0   4       2273.06       2263.24        17.08 o
   0   0   4      18836.31      18228.76       152.88 o
   2   0   4      13175.19      12528.00       190.93 o
   4   0   4       6396.22       6366.81        85.85 o
   6   0   4        978.84       1097.77        14.66 o
   8   0   4      14198.25      14164.88       140.15 o
  10   0   4      14972.69      15364.21       152.19 o
  12   0   4       2396.05       2661.29        29.82 o
  14   0   4         20.32         47.82         3.88 o
  16   0   4        895.91        868.86        16.68 o
  18   0   4       3514.52       3535.86        56.68 o
 -20   1   4        244.79        243.96        13.36 o
 -19   1   4        277.06        290.87         8.99 o
 -18   1   4         12.61         22.09         4.15 o
 -17   1   4       2243.24       2296.47        25.55 o
 -16   1   4        631.11        595.87         9.92 o
 -15   1   4       9649.65       9699.83        78.61 o
 -14   1   4         96.61         98.74         3.77 o
 -13   1   4       5429.69       5323.41        42.09 o
 -12   1   4        505.97        503.68         6.14 o
 -11   1   4       2337.32       2300.48        16.50 o
 -10   1   4       1070.43       1052.49         7.83 o
  -9   1   4       2368.19       2350.13        14.63 o
  -8   1   4       4739.05       4565.81        25.99 o
  -7   1   4      34947.29      34292.86       179.81 o
  -6   1   4       1680.45       1589.46         9.99 o
  -5   1   4      22118.22      21153.49       116.04 o
  -4   1   4       5714.18       5494.00        30.27 o
  -3   1   4      13236.75      13312.68        66.17 o
  -2   1   4         45.82         70.17         1.69 o
  -1   1   4      10220.83      10089.94        49.74 o
   0   1   4      14518.22      14850.41        68.93 o
   1   1   4      27386.15      26732.64       148.30 o
   2   1   4       1773.20       1823.98        11.18 o
   3   1   4      12755.11      12478.12        84.51 o
   4   1   4       3786.24       3578.65        27.78 o
   5   1   4       2642.22       2687.26        21.69 o
   6   1   4          0.23         15.48         1.18 o
   7   1   4       1041.42       1102.87         9.09 o
   8   1   4       5496.90       5389.63        38.04 o
   9   1   4      10771.96      10639.67        68.22 o
  10   1   4        166.29        171.87         2.53 o
  11   1   4       8743.36       8905.11        64.59 o
  12   1   4       1744.39       1609.41        14.26 o
  13   1   4       2700.16       2757.03        23.57 o
  14   1   4        180.11        170.19         4.15 o
  15   1   4       1018.26       1030.14        12.01 o
  16   1   4        554.29        549.69         9.44 o
  17   1   4       1732.21       1766.96        21.44 o
  18   1   4        365.53        407.77         9.88 o
 -19   2   4        153.61        180.86         7.60 o
 -18   2   4       1905.08       1855.21        22.34 o
 -17   2   4        420.33        410.47         8.76 o
 -16   2   4       3451.72       3433.43        34.20 o
 -15   2   4        642.40        640.89         9.30 o
 -14   2   4       2926.61       2926.10        25.95 o
 -13   2   4       5086.19       5040.94        40.08 o
 -12   2   4       1956.70       1951.60        16.10 o
 -11   2   4         44.98         62.65         2.35 o
 -10   2   4       5854.93       5821.14        37.20 o
  -9   2   4       6828.90       6642.29        38.43 o
  -8   2   4      11979.64      11889.51        67.73 o
  -7   2   4       2374.29       2322.77        14.09 o
  -6   2   4       1986.78       1806.41        11.31 o
  -5   2   4       4168.41       3775.77        21.98 o
  -4   2   4       1492.52       1341.30         8.57 o
  -3   2   4      10635.50      10535.94        55.83 o
  -2   2   4      11128.23      10664.78        58.14 o
  -1   2   4       7353.53       7317.49        39.31 o
   0   2   4      16680.68      16731.46        84.54 o
   1   2   4       9669.45       9605.37        49.13 o
   2   2   4      24826.36      25847.07       129.23 o
   3   2   4       1404.77       1268.00         7.83 o
   4   2   4      13073.99      13308.55        76.21 o
   5   2   4      16263.48      16631.76        98.70 o
   6   2   4      10946.89      10706.42        63.86 o
   7   2   4       1045.10        995.91         6.97 o
   8   2   4       7120.16       7116.74        45.51 o
   9   2   4       3719.36       3651.06        26.25 o
  10   2   4       4588.74       4463.12        33.13 o
  11   2   4         57.91         69.71         2.31 o
  12   2   4       3750.72       3664.07        29.17 o
  13   2   4       3152.13       3086.72        26.24 o
  14   2   4       3596.65       3534.26        32.39 o
  15   2   4        249.56        274.80         6.00 o
  16   2   4       1368.66       1352.71        16.53 o
  17   2   4        123.71        123.04         5.62 o
  18   2   4       1145.42       1180.63        18.34 o
 -19   3   4       4477.90       4505.32        53.90 o
 -18   3   4          1.39          6.91         3.95 o
 -17   3   4       4341.93       4360.67        42.70 o
 -16   3   4          4.80         14.80         3.37 o
 -15   3   4         89.53        102.93         4.39 o
 -14   3   4        560.15        543.80         8.10 o
 -13   3   4       1603.08       1542.08        15.28 o
 -12   3   4        701.61        706.51         8.23 o
 -11   3   4       7859.95       7689.32        52.63 o
 -10   3   4        607.43        604.20         6.40 o
  -9   3   4      16801.93      16699.22        95.87 o
  -8   3   4       1328.62       1307.46         9.62 o
  -7   3   4        481.00        532.29         4.84 o
  -6   3   4         11.43         21.90         1.28 o
  -5   3   4       4462.85       4486.46        26.35 o
  -4   3   4       2440.10       2550.90        15.53 o
  -3   3   4      17731.69      17166.83        96.41 o
  -2   3   4        111.60        128.63         2.22 o
  -1   3   4      42573.90      43109.32       238.60 o
   0   3   4       7777.73       8059.35        44.43 o
   1   3   4       3124.91       3162.51        17.82 o
   2   3   4        398.90        452.61         3.54 o
   3   3   4       6397.63       6611.47        37.08 o
   4   3   4       3142.22       3184.38        18.11 o
   5   3   4      12350.59      12588.27        75.38 o
   6   3   4        253.19        301.95         3.17 o
   7   3   4      15669.07      15802.48        91.97 o
   8   3   4       1883.55       1916.26        13.10 o
   9   3   4       1534.50       1580.38        12.77 o
  10   3   4        236.73        238.24         3.92 o
  11   3   4       1320.75       1269.22        12.43 o
  12   3   4        281.15        322.02         5.29 o
  13   3   4       5209.09       5213.56        42.69 o
  14   3   4        161.35        170.99         5.16 o
  15   3   4       5300.39       5187.28        51.91 o
  16   3   4        255.47        263.20         7.31 o
  17   3   4        674.18        649.93        11.79 o
  18   3   4        159.34        164.73         8.01 o
 -18   4   4       3502.70       3413.43        38.53 o
 -17   4   4         58.02         59.90         4.92 o
 -16   4   4       1254.82       1257.31        15.96 o
 -15   4   4        229.32        221.62         6.29 o
 -14   4   4        932.60        901.23        11.83 o
 -13   4   4         72.98         88.37         3.83 o
 -12   4   4       7313.76       7124.87        56.58 o
 -11   4   4         80.59         91.06         3.32 o
 -10   4   4      13111.30      12975.07        86.35 o
  -9   4   4        309.40        331.34         4.89 o
  -8   4   4       4359.96       4380.24        29.39 o
  -7   4   4         33.71         55.44         2.24 o
  -6   4   4       1315.20       1366.78         9.47 o
  -5   4   4          2.32         13.36         1.14 o
  -4   4   4      12426.95      12617.25        73.56 o
  -3   4   4         34.29         49.58         1.92 o
  -2   4   4      34688.39      35541.59       198.85 o
  -1   4   4       1589.16       1937.15        12.91 o
   0   4   4      12053.97      12591.62        73.95 o
   1   4   4       2536.40       2713.47        17.02 o
   2   4   4        342.10        346.60         3.76 o
   3   4   4        838.51        870.09         6.42 o
   4   4   4      14092.03      14640.25        83.64 o
   5   4   4        807.35        871.09         6.67 o
   6   4   4      23113.66      23357.38       146.85 o
   7   4   4        565.08        572.52         6.07 o
   8   4   4       3949.86       3900.41        30.47 o
   9   4   4         76.78         82.26         2.95 o
  10   4   4        385.40        375.57         5.41 o
  11   4   4          3.38         11.66         2.24 o
  12   4   4       1832.83       1862.01        19.36 o
  13   4   4        166.48        166.91         4.96 o
  14   4   4       6090.25       6026.45        55.72 o
  15   4   4          7.50          9.46         3.06 o
  16   4   4       2124.36       2073.45        26.17 o
  17   4   4         53.00         60.09         5.52 o
 -17   5   4       1327.63       1251.57        19.84 o
 -16   5   4        596.50        549.33        10.97 o
 -15   5   4       1226.57       1159.08        15.17 o
 -14   5   4         75.62         91.30         4.85 o
 -13   5   4       1842.31       1774.34        19.02 o
 -12   5   4        176.57        192.03         5.67 o
 -11   5   4       4660.23       4564.51        36.67 o
 -10   5   4         88.82         92.03         3.62 o
  -9   5   4       6529.18       6433.45        44.95 o
  -8   5   4       1584.80       1579.95        13.02 o
  -7   5   4       3576.34       3528.79        25.04 o
  -6   5   4        811.72        783.57         7.26 o
  -5   5   4       6153.79       6174.86        39.06 o
  -4   5   4        713.27        705.90         6.81 o
  -3   5   4      12980.50      12837.43        75.23 o
  -2   5   4        293.99        311.89         3.99 o
  -1   5   4      12612.19      12753.59        74.55 o
   0   5   4       3426.31       3394.75        21.88 o
   1   5   4       5740.94       5925.88        35.49 o
   2   5   4          7.14         12.70         1.31 o
   3   5   4       2215.54       2307.10        15.93 o
   4   5   4       1581.96       1537.69        11.68 o
   5   5   4       5811.14       5902.60        40.58 o
   6   5   4         27.02         34.01         1.92 o
   7   5   4       9028.39       8989.72        69.77 o
   8   5   4       2734.28       2742.33        24.39 o
   9   5   4       5471.99       5437.96        46.82 o
  10   5   4        249.53        265.57         5.85 o
  11   5   4       1633.06       1609.04        17.58 o
  12   5   4       1134.07       1115.93        14.11 o
  13   5   4       2775.86       2707.74        27.31 o
  14   5   4        218.44        233.87         7.10 o
  15   5   4       2503.39       2450.33        29.36 o
  16   5   4        152.98        152.54         7.26 o
 -16   6   4       1484.11       1442.04        21.23 o
 -15   6   4         11.43         19.51         4.14 o
 -14   6   4       4465.04       4344.70        44.01 o
 -13   6   4        706.67        699.00        11.23 o
 -12   6   4       1770.43       1749.64        19.23 o
 -11   6   4        121.74        124.05         5.02 o
 -10   6   4       1768.59       1698.63        17.39 o
  -9   6   4       1704.03       1673.13        16.51 o
  -8   6   4       3942.48       3924.04        31.00 o
  -7   6   4       1960.92       1997.19        17.70 o
  -6   6   4       8595.63       8515.19        58.95 o
  -5   6   4        427.79        430.74         6.20 o
  -4   6   4       5125.75       4976.13        34.25 o
  -3   6   4         12.73         29.04         2.13 o
  -2   6   4         60.02         87.45         3.10 o
  -1   6   4       3231.72       3343.59        23.96 o
   0   6   4       3668.55       3635.15        25.40 o
   1   6   4        314.05        308.02         4.71 o
   2   6   4      11674.10      11992.89        77.43 o
   3   6   4         83.69         82.52         2.83 o
   4   6   4       4851.02       4842.92        36.53 o
   5   6   4       1023.22       1023.99        10.23 o
   6   6   4       2351.22       2335.53        20.44 o
   7   6   4        551.55        555.28         8.00 o
   8   6   4       5847.26       5747.19        51.27 o
   9   6   4        348.82        352.00         7.52 o
  10   6   4       3487.88       3538.78        33.54 o
  11   6   4        355.38        331.38         7.46 o
  12   6   4       2763.91       2749.01        28.85 o
  13   6   4        879.19        872.74        13.28 o
  14   6   4        246.08        259.50         8.14 o
  15   6   4          1.23         10.05         4.54 o
 -14   7   4         93.56        108.00         6.28 o
 -13   7   4       2687.86       2666.78        30.00 o
 -12   7   4          4.22         17.38         4.00 o
 -11   7   4        385.98        388.68         8.77 o
 -10   7   4         32.98         40.92         3.93 o
  -9   7   4        785.45        810.01        11.33 o
  -8   7   4        252.03        257.14         6.52 o
  -7   7   4       9032.75       9067.03        67.67 o
  -6   7   4        107.77        116.93         4.33 o
  -5   7   4       6939.41       6834.28        51.21 o
  -4   7   4         67.76         89.95         3.74 o
  -3   7   4       1553.27       1558.09        14.77 o
  -2   7   4        578.58        585.38         8.09 o
  -1   7   4        294.44        320.12         5.73 o
   0   7   4         59.37         72.11         3.23 o
   1   7   4       9812.71       9865.82        67.84 o
   2   7   4         29.13         34.44         2.79 o
   3   7   4       6822.43       6948.33        54.57 o
   4   7   4          1.58          1.26         2.56 o
   5   7   4       1812.89       1837.19        18.06 o
   6   7   4         10.92         15.67         2.92 o
   7   7   4        157.16        163.77         5.76 o
   8   7   4        893.92        888.47        12.59 o
   9   7   4       1796.93       1797.34        21.23 o
  10   7   4        615.70        618.68        10.63 o
  11   7   4       4752.97       4803.62        45.94 o
  12   7   4        109.32        115.54         6.00 o
  13   7   4        628.43        641.02        12.88 o
 -12   8   4       1459.05       1434.04        21.23 o
 -11   8   4        335.66        321.45         9.14 o
 -10   8   4        995.05       1028.35        15.59 o
  -9   8   4        514.80        523.57        10.54 o
  -8   8   4       3478.05       3414.32        34.85 o
  -7   8   4        374.06        391.69         9.52 o
  -6   8   4       4548.55       4587.42        43.22 o
  -5   8   4        880.03        853.07        12.11 o
  -4   8   4       2480.18       2509.81        23.88 o
  -3   8   4         13.06         22.29         3.22 o
  -2   8   4       1672.58       1653.12        17.39 o
  -1   8   4       1462.79       1466.34        16.01 o
   0   8   4       2957.76       3007.86        27.90 o
   1   8   4        419.25        411.52         8.26 o
   2   8   4       6021.90       6120.07        51.33 o
   3   8   4         16.35         25.41         3.70 o
   4   8   4       2556.55       2608.46        25.51 o
   5   8   4        659.22        640.35        10.44 o
   6   8   4        849.63        836.04        12.29 o
   7   8   4       1038.92       1023.92        14.98 o
   8   8   4        841.91        858.67        13.41 o
   9   8   4       1525.45       1516.20        20.20 o
  10   8   4       3224.20       3279.38        37.04 o
  11   8   4         44.75         53.76         5.77 o
 -10   9   4         38.67         36.49         5.87 o
  -9   9   4       1966.09       1985.17        25.24 o
  -8   9   4        577.40        586.04        12.43 o
  -7   9   4       1607.56       1583.75        20.99 o
  -6   9   4          5.37         14.96         4.58 o
  -5   9   4       2843.26       2860.42        30.94 o
  -4   9   4        538.34        558.33        10.84 o
  -3   9   4       2730.80       2761.23        29.07 o
  -2   9   4          1.62          9.57         3.78 o
  -1   9   4       2113.42       2168.93        24.18 o
   0   9   4        666.90        675.06        11.84 o
   1   9   4       1187.70       1200.74        16.92 o
   2   9   4          8.91         12.82         4.26 o
   3   9   4       2416.89       2411.97        27.28 o
   4   9   4        653.75        652.26        12.58 o
   5   9   4       1537.37       1557.62        20.03 o
   6   9   4         31.69         31.91         5.14 o
   7   9   4       1666.56       1680.82        23.59 o
   8   9   4        826.88        848.92        15.06 o
  -5  10   4          4.71         12.69         5.78 o
  -4  10   4       1819.79       1854.69        24.99 o
  -3  10   4        247.39        243.77         9.55 o
  -2  10   4       4241.01       4360.47        45.08 o
  -1  10   4         26.74         33.34         5.55 o
   0  10   4       1330.09       1383.24        20.41 o
   1  10   4        258.60        258.21         9.26 o
   2  10   4        216.43        222.08         8.46 o
   3  10   4         27.57         35.93         5.91 o
   4  10   4        982.08       1018.23        18.43 o
 -19   0   5       2520.39       2552.05        43.07 o
 -17   0   5       1670.75       1696.27        26.97 o
 -15   0   5       3078.15       3071.33        38.64 o
 -13   0   5      11189.65      11187.92       118.98 o
 -11   0   5        858.60        940.76        14.28 o
  -9   0   5       3092.82       3267.33        27.38 o
  -7   0   5       2525.78       2517.23        20.93 o
  -5   0   5      15605.31      15020.39       111.98 o
  -3   0   5      19392.18      18608.41       133.20 o
  -1   0   5       1670.10       1569.87        12.31 o
   1   0   5       9087.57       8929.66        74.68 o
   3   0   5      24246.29      23163.31       314.73 o
   5   0   5      26070.72      25413.21       386.89 o
   7   0   5       3971.45       3679.97        52.54 o
   9   0   5       1762.50       1771.19        21.27 o
  11   0   5       6572.96       6338.36        66.56 o
  13   0   5      13314.09      13090.66       156.78 o
  15   0   5       1061.36       1083.86        17.77 o
  17   0   5       1588.83       1806.53        44.51 o
 -19   1   5        236.19        234.74         8.41 o
 -18   1   5       2131.38       2148.03        23.92 o
 -17   1   5        124.61        126.63         5.20 o
 -16   1   5        759.34        772.74        10.70 o
 -15   1   5        538.85        545.68         8.28 o
 -14   1   5       5881.61       5801.75        47.56 o
 -13   1   5       1392.56       1358.65        13.27 o
 -12   1   5       7901.17       7790.36        52.16 o
 -11   1   5          7.77         18.89         1.72 o
 -10   1   5       4284.08       4285.82        26.05 o
  -9   1   5       3475.65       3322.12        19.88 o
  -8   1   5       4045.65       3975.37        23.00 o
  -7   1   5        362.33        307.37         3.25 o
  -6   1   5      21040.18      20986.11       115.00 o
  -5   1   5       1233.51       1501.50         9.53 o
  -4   1   5      40084.25      39674.21       234.42 o
  -3   1   5        962.81        946.07         6.48 o
  -2   1   5      13796.40      13259.72        69.76 o
  -1   1   5       5414.34       5369.10        27.39 o
   0   1   5        207.03        289.86         2.96 o
   1   1   5       7271.10       7325.56        37.13 o
   2   1   5       5100.88       5216.66        30.53 o
   3   1   5        192.65        146.59         2.15 o
   4   1   5      15474.63      15113.38       111.96 o
   5   1   5       1603.25       1710.62        14.60 o
   6   1   5      15336.81      15129.14       119.69 o
   7   1   5       2811.24       2781.28        24.41 o
   8   1   5       3807.99       3765.49        29.70 o
   9   1   5       2824.78       2826.60        22.88 o
  10   1   5       4350.12       4361.86        33.23 o
  11   1   5       2413.35       2340.83        18.04 o
  12   1   5       8209.84       8160.70        63.03 o
  13   1   5          7.76         12.50         1.80 o
  14   1   5       4901.04       4879.44        43.88 o
  15   1   5       1731.14       1731.77        20.55 o
  16   1   5       1068.89       1111.18        16.80 o
  17   1   5        412.45        457.20         9.30 o
  18   1   5        628.00        661.73        11.99 o
 -19   2   5       1459.01       1472.53        23.73 o
 -18   2   5        591.86        585.12        10.79 o
 -17   2   5       3957.52       3961.74        39.21 o
 -16   2   5          2.74         11.47         3.12 o
 -15   2   5       5218.90       5219.85        43.66 o
 -14   2   5       4027.69       3980.49        34.14 o
 -13   2   5       6018.86       5870.62        46.28 o
 -12   2   5       1109.61       1107.30        10.76 o
 -11   2   5       6191.90       6138.70        41.69 o
 -10   2   5       5064.64       5055.18        31.98 o
  -9   2   5       5278.59       5126.15        30.68 o
  -8   2   5        755.93        723.75         6.01 o
  -7   2   5      14626.51      14658.75        80.28 o
  -6   2   5       4228.76       3916.64        24.51 o
  -5   2   5      11745.63      12251.41        67.86 o
  -4   2   5        538.77        693.38         5.54 o
  -3   2   5       5542.38       5562.44        31.50 o
  -2   2   5       9404.08       9053.26        49.12 o
  -1   2   5      17476.41      17255.49        91.55 o
   0   2   5        133.50        104.67         1.48 o
   1   2   5      24937.27      24871.33       133.24 o
   2   2   5       8772.76       8613.29        44.64 o
   3   2   5      22252.65      22773.77       127.29 o
   4   2   5       1144.29       1134.03         7.56 o
   5   2   5       8835.52       9395.89        57.67 o
   6   2   5       5439.23       5305.64        33.61 o
   7   2   5       7737.64       7991.85        52.41 o
   8   2   5        334.56        354.99         3.47 o
   9   2   5       5128.30       5111.48        35.36 o
  10   2   5       2374.28       2459.71        19.40 o
  11   2   5       2206.81       2302.79        18.52 o
  12   2   5       1116.77       1170.40        11.33 o
  13   2   5       1057.84       1101.33        11.54 o
  14   2   5        980.41       1012.41        12.01 o
  15   2   5       2084.83       2065.68        22.17 o
  16   2   5        649.65        670.76        11.50 o
  17   2   5       1401.05       1422.33        23.95 o
  18   2   5        912.35        931.33        16.23 o
 -19   3   5        225.03        234.12         8.87 o
 -18   3   5       1294.08       1295.06        18.26 o
 -17   3   5         54.81         58.37         4.77 o
 -16   3   5       7773.58       7719.53        66.00 o
 -15   3   5         60.44         66.59         4.01 o
 -14   3   5       2744.99       2643.64        24.41 o
 -13   3   5        154.54        157.94         4.69 o
 -12   3   5        496.53        495.46         6.77 o
 -11   3   5         89.40         95.49         3.04 o
 -10   3   5       4276.72       4291.65        29.05 o
  -9   3   5        348.77        377.52         4.63 o
  -8   3   5      30578.20      30940.58       169.33 o
  -7   3   5       1435.99       1430.60        10.15 o
  -6   3   5      12149.05      12136.82        70.81 o
  -5   3   5        277.30        253.07         3.12 o
  -4   3   5        755.11        808.03         6.25 o
  -3   3   5        136.44        120.38         2.41 o
  -2   3   5       4442.21       4363.12        26.02 o
  -1   3   5        771.34        739.27         5.34 o
   0   3   5      51138.79      51823.70       292.81 o
   1   3   5         94.53         90.33         1.78 o
   2   3   5      23974.48      24789.68       132.83 o
   3   3   5        426.83        389.05         3.24 o
   4   3   5       1827.36       2002.17        12.61 o
   5   3   5        361.98        349.12         3.41 o
   6   3   5       1434.10       1518.44        10.13 o
   7   3   5       2154.21       2151.73        13.63 o
   8   3   5      17368.03      17547.86       121.57 o
   9   3   5        317.46        328.37         4.01 o
  10   3   5       6344.90       6378.54        49.60 o
  11   3   5        255.14        315.42         5.10 o
  12   3   5        568.77        597.43         7.66 o
  13   3   5        123.45        121.68         4.00 o
  14   3   5        491.87        499.70         8.17 o
  15   3   5        222.42        235.75         6.52 o
  16   3   5       2797.59       2728.72        32.88 o
  17   3   5          2.45         11.08         3.72 o
 -18   4   5          1.36          6.57         4.55 o
 -17   4   5       2567.28       2458.88        27.93 o
 -16   4   5         51.55         67.32         4.44 o
 -15   4   5       6609.28       6293.41        55.91 o
 -14   4   5       1181.97       1113.14        13.39 o
 -13   4   5        608.31        616.99         9.04 o
 -12   4   5        393.49        394.80         6.58 o
 -11   4   5       2451.28       2383.07        20.16 o
 -10   4   5          2.38         14.54         2.00 o
  -9   4   5      11486.27      11377.99        74.92 o
  -8   4   5         85.31         88.65         2.65 o
  -7   4   5      16319.94      16283.92        95.85 o
  -6   4   5          4.57         19.17         1.39 o
  -5   4   5       2272.54       2251.80        15.69 o
  -4   4   5        499.13        545.92         5.23 o
  -3   4   5       1623.52       1627.85        11.99 o
  -2   4   5        193.97        206.75         3.06 o
  -1   4   5      11999.77      11762.90        66.25 o
   0   4   5         84.52        129.58         2.45 o
   1   4   5      29760.38      30586.17       172.94 o
   2   4   5        392.24        470.20         4.33 o
   3   4   5       4274.23       4467.98        26.45 o
   4   4   5        517.21        573.64         4.90 o
   5   4   5         45.75         78.11         3.27 o
   6   4   5        233.40        253.14         3.66 o
   7   4   5       9560.39       9578.54        69.11 o
   8   4   5         34.07         38.31         2.12 o
   9   4   5       9833.50       9829.28        75.34 o
  10   4   5         14.55         20.42         2.23 o
  11   4   5       2294.23       2291.88        22.63 o
  12   4   5         47.20         57.53         3.33 o
  13   4   5         46.56         65.30         4.09 o
  14   4   5        341.35        350.19         7.44 o
  15   4   5       2267.04       2226.29        25.37 o
  16   4   5         72.82         81.57         5.02 o
  17   4   5       2643.41       2541.54        33.40 o
 -17   5   5         71.57         80.51         6.39 o
 -16   5   5       2560.70       2455.23        28.00 o
 -15   5   5       1033.66        980.38        14.23 o
 -14   5   5       2559.43       2430.51        25.13 o
 -13   5   5        467.33        462.36         8.45 o
 -12   5   5       2374.27       2305.51        22.00 o
 -11   5   5        273.32        260.79         5.86 o
 -10   5   5       5717.26       5675.31        43.69 o
  -9   5   5       1465.74       1410.48        12.66 o
  -8   5   5       8950.21       8832.08        60.03 o
  -7   5   5        809.23        802.40         8.09 o
  -6   5   5      11085.34      10924.49        67.17 o
  -5   5   5        942.78        950.19         8.37 o
  -4   5   5       4038.62       3988.06        26.26 o
  -3   5   5         29.71         41.71         1.89 o
  -2   5   5       6710.88       6764.69        41.33 o
  -1   5   5       2578.89       2561.26        17.20 o
   0   5   5       6890.61       6987.11        41.53 o
   1   5   5        574.79        586.28         5.83 o
   2   5   5       4702.82       4736.34        29.86 o
   3   5   5        130.86        137.36         3.07 o
   4   5   5       1158.66       1169.38        10.30 o
   5   5   5          3.61         23.35         1.88 o
   6   5   5       2357.31       2351.90        18.84 o
   7   5   5       4686.97       4685.49        38.87 o
   8   5   5       3011.75       2972.59        26.74 o
   9   5   5        183.93        183.22         4.69 o
  10   5   5       5771.62       5704.83        47.93 o
  11   5   5        275.36        296.06         6.28 o
  12   5   5       1945.35       1966.90        21.34 o
  13   5   5         42.66         51.47         3.85 o
  14   5   5        717.87        735.48        11.57 o
  15   5   5        586.08        577.22        11.26 o
  16   5   5       1345.79       1271.93        19.80 o
 -16   6   5        219.83        223.22         8.73 o
 -15   6   5       1039.61       1047.20        15.87 o
 -14   6   5        928.98        921.55        14.36 o
 -13   6   5       5949.62       5706.04        53.01 o
 -12   6   5         20.54         26.17         3.70 o
 -11   6   5       5464.13       5357.80        44.62 o
 -10   6   5        779.42        770.16        10.23 o
  -9   6   5       1523.73       1495.64        15.18 o
  -8   6   5         24.50         35.43         2.86 o
  -7   6   5       1173.76       1159.13        11.53 o
  -6   6   5       2185.29       2166.95        18.09 o
  -5   6   5       6993.34       7003.01        49.87 o
  -4   6   5        267.06        278.39         4.89 o
  -3   6   5      13081.28      13035.12        84.12 o
  -2   6   5       6195.72       6410.15        42.47 o
  -1   6   5       9536.51       9820.78        68.08 o
   0   6   5       1531.23       1575.79        13.35 o
   1   6   5       1045.22       1081.19         9.94 o
   2   6   5        344.03        340.80         5.13 o
   3   6   5       4595.18       4604.41        35.59 o
   4   6   5         68.41         75.94         3.07 o
   5   6   5      11579.19      11591.67        82.83 o
   6   6   5        942.82        941.53        10.43 o
   7   6   5       1471.82       1451.72        16.33 o
   8   6   5       1961.79       1902.36        20.62 o
   9   6   5        917.11        908.66        12.30 o
  10   6   5         41.11         48.65         3.67 o
  11   6   5       1976.82       1975.35        21.97 o
  12   6   5         92.76        111.69         4.93 o
  13   6   5       2869.35       2907.13        32.35 o
  14   6   5        292.16        308.29         9.32 o
 -14   7   5       1262.85       1203.75        18.51 o
 -13   7   5          4.42         11.86         4.18 o
 -12   7   5       5882.45       5782.09        54.21 o
 -11   7   5          8.77         17.94         3.88 o
 -10   7   5       4195.89       4137.76        37.17 o
  -9   7   5        214.66        212.57         6.54 o
  -8   7   5         46.41         62.48         4.19 o
  -7   7   5          4.08         14.14         2.89 o
  -6   7   5       2290.52       2300.72        21.08 o
  -5   7   5          5.24         17.48         2.84 o
  -4   7   5      10025.39       9995.61        76.58 o
  -3   7   5         31.87         41.76         3.06 o
  -2   7   5       8115.26       8045.33        57.17 o
  -1   7   5          6.47         19.58         2.50 o
   0   7   5        517.52        546.21         7.36 o
   1   7   5         71.82         86.75         3.56 o
   2   7   5       2036.88       2061.04        18.87 o
   3   7   5        124.25        137.26         4.38 o
   4   7   5       9653.78       9689.50        72.81 o
   5   7   5        364.93        371.64         6.93 o
   6   7   5       6550.11       6442.21        54.56 o
   7   7   5          2.65          5.13         3.14 o
   8   7   5       1203.75       1140.19        15.42 o
   9   7   5          1.08          8.10         3.49 o
  10   7   5       1369.08       1329.70        16.70 o
  11   7   5         39.97         41.19         4.40 o
  12   7   5       2888.56       2966.02        34.34 o
  13   7   5          4.08          6.96         4.72 o
 -12   8   5         30.41         39.14         5.71 o
 -11   8   5       3448.27       3383.57        37.09 o
 -10   8   5        966.59        954.24        14.90 o
  -9   8   5       1303.99       1340.33        17.88 o
  -8   8   5        683.54        648.01        11.79 o
  -7   8   5        402.96        415.36         9.36 o
  -6   8   5       1081.95       1099.21        14.33 o
  -5   8   5       2976.09       2940.48        28.45 o
  -4   8   5          5.46         14.45         3.42 o
  -3   8   5       3007.79       3116.95        28.38 o
  -2   8   5       2508.46       2511.46        23.87 o
  -1   8   5       1718.82       1765.06        18.76 o
   0   8   5         11.49         14.42         3.43 o
   1   8   5       1979.23       1972.73        20.66 o
   2   8   5        971.93        964.32        12.79 o
   3   8   5       3973.11       4008.12        36.26 o
   4   8   5         99.35        100.57         4.92 o
   5   8   5       4522.64       4558.27        41.03 o
   6   8   5        420.32        430.25         9.69 o
   7   8   5       1381.31       1383.45        18.02 o
   8   8   5        350.59        344.17         9.43 o
   9   8   5        665.70        651.36        12.33 o
  10   8   5        155.24        178.87         7.68 o
  11   8   5       1555.55       1563.78        23.78 o
  -9   9   5        199.95        219.33         8.24 o
  -8   9   5       1703.96       1738.61        22.81 o
  -7   9   5        322.10        340.97        10.21 o
  -6   9   5        886.16        934.77        14.82 o
  -5   9   5        609.06        615.91        12.56 o
  -4   9   5       1649.56       1687.68        21.03 o
  -3   9   5         68.38         86.32         5.37 o
  -2   9   5       1009.22       1033.98        14.99 o
  -1   9   5       1130.08       1141.80        15.44 o
   0   9   5       2990.52       2993.11        32.30 o
   1   9   5        228.52        216.57         7.74 o
   2   9   5       1098.64       1129.23        16.32 o
   3   9   5        687.43        676.66        12.11 o
   4   9   5       1870.86       1879.18        25.17 o
   5   9   5          0.34          2.62         4.20 o
   6   9   5       1462.68       1504.64        21.87 o
   7   9   5        415.73        427.82        11.09 o
   8   9   5       1083.65       1131.94        19.62 o
  -4  10   5        248.54        253.57        10.15 o
  -3  10   5        619.81        624.42        14.37 o
  -2  10   5          1.73          8.05         4.96 o
  -1  10   5       1711.17       1757.43        23.63 o
   0  10   5         96.44        101.84         6.63 o
   1  10   5       2746.44       2812.06        32.69 o
   2  10   5        207.05        212.20         9.21 o
   3  10   5        863.44        882.08        17.00 o
 -20   0   6       1042.72       1110.60        45.01 o
 -18   0   6       4227.16       4153.27        57.22 o
 -16   0   6       7105.65       7090.91        82.02 o
 -14   0   6       1096.09       1116.13        17.31 o
 -12   0   6       5728.08       5754.03        57.41 o
 -10   0   6      13423.45      13282.39       104.87 o
  -8   0   6      15435.75      15205.62       132.15 o
  -6   0   6      23739.51      25605.39       190.16 o
  -4   0   6      22887.30      24161.49       176.22 o
  -2   0   6      13436.85      12619.03        90.49 o
   0   0   6       5992.25       5135.00        38.08 o
   2   0   6       5894.60       5856.77        50.40 o
   4   0   6       8349.66       8461.41       106.31 o
   6   0   6      18240.81      17730.96       593.83 o
   8   0   6       9563.29       9486.53       144.31 o
  10   0   6       1781.30       1775.38        23.96 o
  12   0   6        257.08        302.49         6.48 o
  14   0   6       5271.37       5438.25        74.42 o
  16   0   6       3542.88       3605.54        60.44 o
  18   0   6         87.03        101.89         7.37 o
 -19   1   6       2313.21       2318.39        29.35 o
 -18   1   6        200.54        210.45         6.78 o
 -17   1   6       3173.52       3111.98        31.17 o
 -16   1   6        562.13        564.64         8.93 o
 -15   1   6       2964.58       2949.57        26.78 o
 -14   1   6          9.12         15.11         2.68 o
 -13   1   6       1591.71       1572.88        15.85 o
 -12   1   6        259.03        275.68         4.71 o
 -11   1   6       8763.38       8625.51        57.33 o
 -10   1   6        338.83        328.73         4.01 o
  -9   1   6      20783.66      20681.31       112.71 o
  -8   1   6       4749.56       4620.44        26.85 o
  -7   1   6      12832.71      12917.90        71.74 o
  -6   1   6       1325.80       1211.71         8.45 o
  -5   1   6      11911.24      12332.92        66.87 o
  -4   1   6       1005.12        927.66         6.50 o
  -3   1   6       5737.90       5424.19        30.70 o
  -2   1   6       2231.18       2082.00        12.00 o
  -1   1   6      17209.18      16636.31        86.60 o
   0   1   6       7647.17       7752.45        39.13 o
   1   1   6      10020.35      10058.80        51.84 o
   2   1   6        312.98        315.82         2.57 o
   3   1   6       7547.80       7950.31        55.13 o
   4   1   6       2450.94       2414.47        18.14 o
   5   1   6      11172.02      11012.03        83.83 o
   6   1   6       2929.43       2883.07        24.09 o
   7   1   6      22435.07      22365.47       176.69 o
   8   1   6        849.34        874.08         8.77 o
   9   1   6       5498.90       5549.03        51.85 o
  10   1   6        137.34        139.14         2.75 o
  11   1   6       1986.49       1980.41        17.62 o
  12   1   6        156.43        193.16         3.54 o
  13   1   6       1236.43       1245.06        13.28 o
  14   1   6        607.67        622.02         8.67 o
  15   1   6       3928.95       3934.63        42.03 o
  16   1   6        474.20        508.77         9.18 o
  17   1   6       1030.34       1026.47        14.89 o
  18   1   6       1363.73       1449.57        23.05 o
 -19   2   6        408.70        404.72        10.69 o
 -18   2   6       1344.45       1386.15        18.34 o
 -17   2   6        134.99        134.04         5.44 o
 -16   2   6       2270.66       2237.79        22.42 o
 -15   2   6       1603.21       1602.06        16.75 o
 -14   2   6       5555.01       5555.23        45.31 o
 -13   2   6        102.16        123.27         4.06 o
 -12   2   6       1340.66       1330.99        11.93 o
 -11   2   6        127.12        163.21         3.79 o
 -10   2   6       2582.13       2514.96        17.53 o
  -9   2   6        482.29        457.07         4.69 o
  -8   2   6       4853.59       4883.63        28.44 o
  -7   2   6      15204.89      15451.76        87.53 o
  -6   2   6      10637.35      10212.56        57.11 o
  -5   2   6       1133.10       1148.85         8.36 o
  -4   2   6      12796.97      12340.58        68.29 o
  -3   2   6      11024.21      10820.35        60.61 o
  -2   2   6       7719.84       7737.05        42.28 o
  -1   2   6         34.75         47.93         1.66 o
   0   2   6      25113.03      25915.61       130.88 o
   1   2   6      14472.31      14699.32        76.48 o
   2   2   6      38477.22      39425.24       212.91 o
   3   2   6        135.48        149.32         1.79 o
   4   2   6      12722.44      12824.65        75.28 o
   5   2   6       6181.35       6116.59        39.06 o
   6   2   6       2955.46       3004.47        20.32 o
   7   2   6         96.42        108.42         1.96 o
   8   2   6       1710.67       1781.66        14.23 o
   9   2   6       1512.25       1559.67        13.93 o
  10   2   6       4854.25       4781.03        38.11 o
  11   2   6          7.60         15.17         1.62 o
  12   2   6       6120.87       5961.82        49.69 o
  13   2   6       2454.03       2403.00        23.67 o
  14   2   6       1571.74       1559.01        16.63 o
  15   2   6         52.08         67.78         3.80 o
  16   2   6       1644.72       1700.73        20.79 o
  17   2   6        274.38        261.48         7.38 o
 -19   3   6        844.37        884.91        16.22 o
 -18   3   6        112.36        119.53         6.48 o
 -17   3   6        354.78        387.65         8.61 o
 -16   3   6        520.94        539.25         9.65 o
 -15   3   6       4665.84       4545.82        39.90 o
 -14   3   6        113.35        123.82         4.59 o
 -13   3   6      11138.19      10908.35        84.56 o
 -12   3   6          1.99         13.76         2.28 o
 -11   3   6       2919.66       2878.26        21.61 o
 -10   3   6         72.03         81.65         2.83 o
  -9   3   6        338.58        374.57         5.62 o
  -8   3   6        179.22        190.93         3.27 o
  -7   3   6      14219.18      14125.37        80.46 o
  -6   3   6        379.86        401.70         4.38 o
  -5   3   6      23388.32      23054.88       130.90 o
  -4   3   6        397.44        415.57         4.13 o
  -3   3   6       8049.31       7923.89        46.19 o
  -2   3   6         10.78         21.18         1.67 o
  -1   3   6        199.77        252.77         2.92 o
   0   3   6        279.51        277.73         2.68 o
   1   3   6      17298.53      17472.64        94.73 o
   2   3   6        362.31        447.71         3.69 o
   3   3   6      23775.74      23861.53       131.92 o
   4   3   6        396.39        423.92         3.80 o
   5   3   6       8156.84       8237.97        49.24 o
   6   3   6        764.87        795.10         6.01 o
   7   3   6       1106.19       1156.63         9.65 o
   8   3   6         22.73         40.76         1.86 o
   9   3   6       4408.26       4417.28        34.26 o
  10   3   6        183.15        212.24         3.77 o
  11   3   6      11904.29      11825.53        97.99 o
  12   3   6        779.10        717.75         9.00 o
  13   3   6       4134.00       4080.12        38.33 o
  14   3   6        107.24        111.52         4.12 o
  15   3   6         37.38         58.30         3.78 o
  16   3   6          6.51         15.81         3.37 o
  17   3   6       1210.91       1203.20        24.11 o
 -18   4   6       1036.25       1005.98        17.43 o
 -17   4   6         15.40         17.89         4.00 o
 -16   4   6       1519.12       1541.48        18.58 o
 -15   4   6          0.74         11.85         3.29 o
 -14   4   6      10618.84      10236.33        83.56 o
 -13   4   6         39.05         34.49         3.34 o
 -12   4   6      10344.99      10172.30        74.88 o
 -11   4   6        149.42        171.61         4.56 o
 -10   4   6        601.81        605.56         7.36 o
  -9   4   6        210.90        206.54         4.40 o
  -8   4   6       1503.47       1539.79        12.32 o
  -7   4   6       2942.70       2948.31        20.47 o
  -6   4   6      15877.74      15607.76        89.83 o
  -5   4   6          4.42         15.48         1.37 o
  -4   4   6      13235.87      13200.03        77.01 o
  -3   4   6        140.08        152.80         3.24 o
  -2   4   6       3982.44       4079.40        23.86 o
  -1   4   6        205.63        216.80         2.96 o
   0   4   6       3463.50       3508.95        21.85 o
   1   4   6        933.25        972.03         7.12 o
   2   4   6      10590.42      10507.21        60.57 o
   3   4   6        135.83        149.53         2.54 o
   4   4   6      13999.02      14265.59        84.71 o
   5   4   6        205.07        192.46         3.14 o
   6   4   6        592.30        635.53         6.64 o
   7   4   6        247.93        270.20         4.52 o
   8   4   6        484.59        495.06         6.78 o
   9   4   6         70.45         90.20         3.06 o
  10   4   6       6390.26       6353.20        53.39 o
  11   4   6         22.61         38.41         2.66 o
  12   4   6       5736.36       5697.46        53.89 o
  13   4   6         15.84         25.56         3.00 o
  14   4   6        843.43        829.52        12.14 o
  15   4   6          5.51         13.32         3.24 o
  16   4   6        435.27        428.73         9.53 o
 -17   5   6       1373.33       1324.03        20.02 o
 -16   5   6        900.73        900.77        14.18 o
 -15   5   6       2857.32       2770.09        30.37 o
 -14   5   6        108.69        119.44         5.49 o
 -13   5   6       6124.78       5848.67        52.51 o
 -12   5   6        872.49        833.25        10.92 o
 -11   5   6       4159.92       4064.71        34.06 o
 -10   5   6        802.88        769.69         9.08 o
  -9   5   6       3520.41       3447.91        26.78 o
  -8   5   6       2240.27       2200.66        17.79 o
  -7   5   6       6248.17       6135.39        41.50 o
  -6   5   6        317.12        319.43         4.67 o
  -5   5   6       9107.21       8974.89        55.78 o
  -4   5   6       1190.46       1152.72         9.42 o
  -3   5   6       5465.17       5462.14        34.02 o
  -2   5   6       2459.54       2418.88        16.33 o
  -1   5   6       1900.46       1961.98        14.31 o
   0   5   6       1577.01       1565.35        12.28 o
   1   5   6       2662.95       2736.36        19.11 o
   2   5   6       1024.84       1006.71         8.68 o
   3   5   6       7693.15       7788.84        52.45 o
   4   5   6         10.84         23.46         2.01 o
   5   5   6       5827.31       5875.89        42.43 o
   6   5   6       1263.67       1261.53        13.04 o
   7   5   6       6269.90       6311.12        51.08 o
   8   5   6         23.07         32.61         2.69 o
   9   5   6       5840.72       5791.65        47.39 o
  10   5   6        215.71        232.70         5.51 o
  11   5   6       2512.95       2551.68        26.17 o
  12   5   6         84.86        101.16         4.45 o
  13   5   6       2618.16       2625.41        28.83 o
  14   5   6        604.92        621.95        10.73 o
  15   5   6        883.59        882.65        14.12 o
 -16   6   6       2230.76       2164.28        32.05 o
 -15   6   6        633.20        656.92        12.82 o
 -14   6   6        139.97        152.33         6.32 o
 -13   6   6        621.21        613.81        10.76 o
 -12   6   6       1997.80       1908.50        20.78 o
 -11   6   6       1014.09       1002.40        12.52 o
 -10   6   6       6310.62       6152.53        49.36 o
  -9   6   6          0.67         10.29         2.59 o
  -8   6   6       6453.05       6310.69        47.51 o
  -7   6   6       1513.22       1526.80        14.10 o
  -6   6   6       1045.67       1062.52        10.31 o
  -5   6   6         22.79         30.20         2.35 o
  -4   6   6       4240.17       4256.97        30.86 o
  -3   6   6       2926.47       2958.15        22.55 o
  -2   6   6       7384.00       7423.87        49.47 o
  -1   6   6        386.43        409.57         5.83 o
   0   6   6       6741.43       6663.51        45.35 o
   1   6   6       2308.74       2319.08        18.20 o
   2   6   6       1925.09       1924.39        16.72 o
   3   6   6         68.31         83.78         3.26 o
   4   6   6        557.09        560.65         7.44 o
   5   6   6       1852.45       1892.66        16.95 o
   6   6   6       5889.32       5914.84        48.73 o
   7   6   6        143.10        173.25         5.27 o
   8   6   6       9431.85       9393.30        82.31 o
   9   6   6       1005.03       1034.37        13.35 o
  10   6   6       1854.12       1836.55        20.70 o
  11   6   6        535.18        526.34         9.25 o
  12   6   6        392.49        410.95         8.87 o
  13   6   6        452.29        457.41        10.52 o
  14   6   6       1934.69       1981.88        25.87 o
 -14   7   6          4.10          7.50         4.87 o
 -13   7   6        334.23        338.87         9.62 o
 -12   7   6         65.14         70.07         5.25 o
 -11   7   6       3668.72       3553.24        34.33 o
 -10   7   6         23.91         32.60         4.07 o
  -9   7   6       7590.05       7602.29        64.15 o
  -8   7   6        144.97        160.46         5.53 o
  -7   7   6       1797.76       1780.02        17.89 o
  -6   7   6         28.95         41.22         3.36 o
  -5   7   6        166.48        193.15         5.38 o
  -4   7   6         30.66         49.32         3.41 o
  -3   7   6       3667.78       3657.37        29.38 o
  -2   7   6        254.62        263.37         5.57 o
  -1   7   6      14459.24      14692.92       104.31 o
   0   7   6         47.79         46.98         3.14 o
   1   7   6       3062.40       3090.05        26.79 o
   2   7   6        115.65        123.64         4.30 o
   3   7   6        316.56        314.31         6.39 o
   4   7   6         19.51         25.50         2.95 o
   5   7   6       2001.17       2007.83        19.55 o
   6   7   6        166.56        161.22         5.54 o
   7   7   6       8647.09       8667.61        79.37 o
   8   7   6        141.43        139.18         5.78 o
   9   7   6       1496.43       1470.22        18.30 o
  10   7   6        191.91        205.96         7.01 o
  11   7   6        159.64        166.71         6.50 o
  12   7   6         26.74         25.56         4.71 o
 -12   8   6       1182.81       1128.81        18.50 o
 -11   8   6        165.57        161.76         7.39 o
 -10   8   6       3160.48       3205.20        36.63 o
  -9   8   6         32.97         37.02         4.80 o
  -8   8   6       2904.13       2928.13        30.26 o
  -7   8   6        518.39        534.92        10.34 o
  -6   8   6       1192.38       1217.47        14.62 o
  -5   8   6        108.06        117.79         5.09 o
  -4   8   6       1728.74       1779.89        19.14 o
  -3   8   6       3899.13       3727.65        33.67 o
  -2   8   6      10101.85       9892.97        81.51 o
  -1   8   6        443.74        444.12         8.77 o
   0   8   6       6016.36       6054.47        51.98 o
   1   8   6       1259.99       1253.08        15.02 o
   2   8   6       1607.70       1627.16        17.62 o
   3   8   6         41.62         46.37         4.02 o
   4   8   6       1338.35       1312.32        15.95 o
   5   8   6        513.95        515.43        10.15 o
   6   8   6       3066.79       3116.14        32.98 o
   7   8   6          2.42          4.50         3.92 o
   8   8   6       2538.19       2490.94        28.73 o
   9   8   6         37.54         42.94         5.08 o
  10   8   6        461.60        465.55        11.83 o
  -9   9   6       1564.46       1584.98        22.02 o
  -8   9   6        943.82        931.88        16.05 o
  -7   9   6       1913.59       1930.73        25.18 o
  -6   9   6        223.77        236.58         9.06 o
  -5   9   6       1565.54       1569.76        20.79 o
  -4   9   6         92.86        112.18         6.29 o
  -3   9   6       4405.45       4420.26        43.65 o
  -2   9   6        157.69        154.18         6.58 o
  -1   9   6       3424.64       3389.29        34.89 o
   0   9   6        361.27        411.53        10.25 o
   1   9   6       2190.31       2205.96        25.65 o
   2   9   6        181.10        186.48         7.27 o
   3   9   6       1699.66       1744.22        22.30 o
   4   9   6        656.02        660.90        12.32 o
   5   9   6       1537.17       1553.81        21.71 o
   6   9   6        620.76        651.95        13.19 o
   7   9   6       1460.17       1530.96        22.49 o
  -3  10   6        100.40         79.91         6.82 o
  -2  10   6        647.52        684.65        14.62 o
  -1  10   6         57.87         71.27         6.26 o
   0  10   6        688.21        668.98        13.60 o
   1  10   6         97.63        107.28         7.31 o
   2  10   6       1971.51       1993.88        40.30 o
 -19   0   7        398.33        400.29        14.26 o
 -17   0   7       1981.85       1976.60        28.63 o
 -15   0   7      12467.57      12646.59       140.81 o
 -13   0   7       6261.26       6349.73        71.37 o
 -11   0   7       1588.24       1582.83        18.47 o
  -9   0   7       2876.10       2983.02        25.66 o
  -7   0   7      28695.62      28393.77       219.71 o
  -5   0   7      11385.52      10463.90        80.79 o
  -3   0   7       3951.65       3997.33        36.84 o
  -1   0   7       1417.83       1447.81        13.91 o
   1   0   7      29370.70      28593.91       235.30 o
   3   0   7      12219.38      11363.52        99.59 o
   5   0   7       5113.24       5072.47        68.81 o
   7   0   7       2152.19       2175.80        49.77 o
   9   0   7      10692.30      10810.44       180.52 o
  11   0   7       8018.38       8063.22       107.33 o
  13   0   7       1017.00       1029.82        17.93 o
  15   0   7        740.90        756.50        17.08 o
  17   0   7       3261.47       3251.32       105.27 o
 -19   1   7          0.20          7.29         4.25 o
 -18   1   7       1200.53       1197.56        16.45 o
 -17   1   7        635.91        636.91        10.41 o
 -16   1   7       6503.96       6540.98        58.67 o
 -15   1   7         56.87         60.24         3.82 o
 -14   1   7       8099.42       8171.00        63.33 o
 -13   1   7       1481.30       1490.77        14.06 o
 -12   1   7       6129.43       6175.81        43.00 o
 -11   1   7         77.37         85.96         2.96 o
 -10   1   7       2666.73       2622.81        17.94 o
  -9   1   7       1083.27       1094.44         8.32 o
  -8   1   7      14273.54      14346.55        78.96 o
  -7   1   7        164.38        189.92         3.20 o
  -6   1   7      18736.99      18415.50       103.64 o
  -5   1   7       4354.68       4190.25        24.49 o
  -4   1   7       6221.97       6188.60        34.39 o
  -3   1   7        553.44        561.46         4.37 o
  -2   1   7        317.85        364.52         3.50 o
  -1   1   7      12179.25      12215.47        63.79 o
   0   1   7      12614.49      12139.85        63.23 o
   1   1   7       3571.73       3780.82        20.92 o
   2   1   7      19801.86      18997.49       106.17 o
   3   1   7       1156.86       1058.76         7.87 o
   4   1   7      16091.32      15944.57       109.71 o
   5   1   7        195.39        230.13         2.52 o
   6   1   7        714.72        765.52         7.34 o
   7   1   7       7301.09       7271.88        58.72 o
   8   1   7       4730.46       4794.99        43.67 o
   9   1   7         51.98         64.88         2.17 o
  10   1   7       9309.16       9407.31        89.36 o
  11   1   7        378.18        429.32         6.12 o
  12   1   7       2972.86       2959.39        30.47 o
  13   1   7        758.10        786.49         9.92 o
  14   1   7        363.56        385.63         6.60 o
  15   1   7        330.06        351.23         7.01 o
  16   1   7       1217.78       1211.30        16.12 o
  17   1   7        394.41        428.97         8.91 o
 -19   2   7       1928.42       1931.35        28.90 o
 -18   2   7        321.14        323.94         8.77 o
 -17   2   7       2539.82       2567.96        27.69 o
 -16   2   7        550.81        532.23         9.10 o
 -15   2   7       1341.16       1351.53        15.32 o
 -14   2   7       2470.18       2392.23        22.32 o
 -13   2   7       6549.58       6390.55        47.71 o
 -12   2   7        232.76        231.15         4.71 o
 -11   2   7       8712.23       8609.69        58.45 o
 -10   2   7       2291.24       2225.21        16.17 o
  -9   2   7       3957.01       3911.23        25.43 o
  -8   2   7       4938.20       4860.48        29.06 o
  -7   2   7       7353.71       7431.20        42.97 o
  -6   2   7       1879.37       1711.20        11.30 o
  -5   2   7      24754.38      25228.50       141.37 o
  -4   2   7       3300.49       3300.99        20.62 o
  -3   2   7      25486.49      25216.25       142.81 o
  -2   2   7       2179.77       2051.01        12.46 o
  -1   2   7      14354.43      14008.90        74.55 o
   0   2   7      10735.80      10991.91        58.20 o
   1   2   7       2284.13       2129.71        11.80 o
   2   2   7        809.52        694.47         4.97 o
   3   2   7      11585.54      11674.36        68.93 o
   4   2   7       5614.69       5591.25        34.35 o
   5   2   7       7806.05       7983.36        52.24 o
   6   2   7       2353.49       2350.62        16.86 o
   7   2   7       1605.93       1653.72        13.04 o
   8   2   7       4078.34       4096.07        32.80 o
   9   2   7       2653.35       2643.36        23.49 o
  10   2   7        120.20        118.05         2.83 o
  11   2   7       3030.54       3076.06        27.27 o
  12   2   7       2850.65       2883.29        26.40 o
  13   2   7       4108.29       4180.45        41.06 o
  14   2   7          6.67         14.71         2.42 o
  15   2   7       1880.51       1869.45        25.65 o
  16   2   7        396.45        399.66         8.74 o
  17   2   7        332.63        320.91         8.01 o
 -19   3   7          0.84          5.06         5.11 o
 -18   3   7       2256.03       2167.36        26.38 o
 -17   3   7        240.61        252.33         7.57 o
 -16   3   7        290.76        311.10         7.46 o
 -15   3   7         61.05         70.27         4.20 o
 -14   3   7       1230.04       1216.01        13.75 o
 -13   3   7       1570.50       1522.70        14.71 o
 -12   3   7      11631.25      11516.22        78.73 o
 -11   3   7         15.16         16.03         2.12 o
 -10   3   7      15558.04      15330.93        98.39 o
  -9   3   7       1507.37       1486.43        11.81 o
  -8   3   7        614.02        659.18         6.40 o
  -7   3   7       1247.82       1263.97         9.68 o
  -6   3   7       2283.03       2252.36        15.57 o
  -5   3   7        201.50        190.30         3.34 o
  -4   3   7      17043.75      16764.83        93.60 o
  -3   3   7        584.80        582.23         5.10 o
  -2   3   7      32912.23      32908.44       184.07 o
  -1   3   7        612.04        650.48         5.05 o
   0   3   7       3153.99       3245.05        18.88 o
   1   3   7        286.66        290.95         2.99 o
   2   3   7       5219.67       5555.31        31.27 o
   3   3   7         42.20         50.98         1.62 o
   4   3   7      13209.40      13555.39        82.30 o
   5   3   7         18.10         24.01         1.13 o
   6   3   7      23721.82      24135.63       160.65 o
   7   3   7        409.47        408.73         4.96 o
   8   3   7       3177.36       3116.52        24.38 o
   9   3   7        267.09        273.07         4.28 o
  10   3   7        346.83        360.79         4.99 o
  11   3   7        103.95        121.62         3.83 o
  12   3   7       2904.52       2954.06        30.08 o
  13   3   7        102.35        121.08         3.82 o
  14   3   7       6505.46       6463.94        57.23 o
  15   3   7        368.26        372.08         8.26 o
  16   3   7        264.40        258.06         7.38 o
 -18   4   7        104.38        101.49         6.31 o
 -17   4   7       1598.20       1503.28        19.96 o
 -16   4   7         42.05         42.06         4.58 o
 -15   4   7         94.38         92.58         4.99 o
 -14   4   7         43.88         45.69         3.97 o
 -13   4   7        914.79        932.54        11.46 o
 -12   4   7        761.92        760.48         9.75 o
 -11   4   7       8388.77       8239.84        59.39 o
 -10   4   7         82.03         90.73         3.38 o
  -9   4   7       9657.76       9549.43        64.59 o
  -8   4   7          2.48         14.64         1.86 o
  -7   4   7        188.49        191.94         3.91 o
  -6   4   7        954.84        945.30         7.97 o
  -5   4   7       7517.77       7421.57        44.12 o
  -4   4   7         44.41         55.93         1.91 o
  -3   4   7      20574.14      20662.38       117.73 o
  -2   4   7        760.99        798.68         6.34 o
  -1   4   7      13457.58      13510.14        75.04 o
   0   4   7        458.26        473.63         4.45 o
   1   4   7       1955.67       2072.93        13.60 o
   2   4   7        105.62        108.67         2.21 o
   3   4   7       4137.63       4239.07        26.01 o
   4   4   7        341.51        335.08         4.19 o
   5   4   7       9256.91       9249.26        63.55 o
   6   4   7        442.19        470.55         6.03 o
   7   4   7      10118.27      10113.51        78.87 o
   8   4   7       1484.96       1476.55        14.51 o
   9   4   7       1466.60       1409.85        14.00 o
  10   4   7        394.18        379.37         5.95 o
  11   4   7       2741.81       2693.09        26.68 o
  12   4   7        912.58        881.48        11.51 o
  13   4   7       5393.62       5334.44        54.07 o
  14   4   7         65.36         73.60         4.16 o
  15   4   7       2392.98       2429.81        27.67 o
  16   4   7          2.15          8.57         3.51 o
 -17   5   7        507.74        478.84        11.81 o
 -16   5   7       1101.57       1088.11        16.14 o
 -15   5   7         52.83         57.92         4.76 o
 -14   5   7       2993.91       2932.68        30.20 o
 -13   5   7        292.98        307.53         7.66 o
 -12   5   7       3877.21       3782.88        33.70 o
 -11   5   7          0.90         11.35         2.84 o
 -10   5   7       4718.50       4604.46        35.88 o
  -9   5   7       1108.62       1165.71        11.92 o
  -8   5   7       2795.08       2738.77        21.94 o
  -7   5   7        219.06        233.61         4.67 o
  -6   5   7       2925.86       2871.94        20.88 o
  -5   5   7       1130.84       1125.75         9.85 o
  -4   5   7       5804.56       5745.88        37.71 o
  -3   5   7        100.27         96.49         2.66 o
  -2   5   7       5375.43       5349.90        34.19 o
  -1   5   7       2923.81       2912.06        19.31 o
   0   5   7       3759.08       3817.45        25.75 o
   1   5   7         89.92        105.68         3.03 o
   2   5   7       3049.57       3105.31        23.24 o
   3   5   7       1399.92       1384.00        12.16 o
   4   5   7       7676.62       7547.70        52.88 o
   5   5   7        794.76        753.74         9.03 o
   6   5   7       7560.16       7614.91        62.18 o
   7   5   7        817.34        824.82        10.17 o
   8   5   7       2681.18       2707.21        24.15 o
   9   5   7         37.40         45.03         2.91 o
  10   5   7       1747.63       1710.97        18.47 o
  11   5   7       1000.80        987.85        12.70 o
  12   5   7       2438.08       2309.00        25.79 o
  13   5   7       1421.75       1429.00        18.10 o
  14   5   7        870.78        858.13        13.55 o
  15   5   7         59.12         54.95         4.83 o
 -16   6   7        432.33        457.67        12.62 o
 -15   6   7       5020.80       4925.96        51.51 o
 -14   6   7        517.79        503.27        10.74 o
 -13   6   7       3220.22       3063.86        31.06 o
 -12   6   7        199.15        198.67         6.33 o
 -11   6   7        816.96        798.47        10.99 o
 -10   6   7        407.84        436.13         7.89 o
  -9   6   7       2143.83       2147.33        19.38 o
  -8   6   7        563.52        580.30         8.13 o
  -7   6   7      11291.27      11175.31        79.14 o
  -6   6   7        114.37        118.74         3.78 o
  -5   6   7       4281.14       4227.05        31.33 o
  -4   6   7       1062.58       1071.85        10.42 o
  -3   6   7       1656.14       1684.83        14.41 o
  -2   6   7        100.57        100.34         3.18 o
  -1   6   7       3427.23       3498.94        25.44 o
   0   6   7       1336.48       1304.30        12.09 o
   1   6   7       9546.26       9548.21        67.64 o
   2   6   7        309.62        307.37         5.54 o
   3   6   7       6155.68       6214.90        47.75 o
   4   6   7       2816.41       2819.42        23.54 o
   5   6   7       2932.18       2938.36        26.41 o
   6   6   7         17.34         23.15         2.98 o
   7   6   7       1904.94       1922.75        19.79 o
   8   6   7        167.11        180.36         5.50 o
   9   6   7       3028.63       3065.67        32.04 o
  10   6   7        104.01        119.30         4.96 o
  11   6   7       2497.52       2458.14        27.00 o
  12   6   7       1349.03       1374.63        18.23 o
  13   6   7        281.16        291.58         8.78 o
  14   6   7         28.06         32.20         5.15 o
 -14   7   7       3395.07       3300.44        38.45 o
 -13   7   7          0.76          9.56         4.41 o
 -12   7   7        471.97        469.89        10.83 o
 -11   7   7         62.03         61.75         4.92 o
 -10   7   7        855.12        834.66        12.68 o
  -9   7   7         73.95         83.02         4.97 o
  -8   7   7       8117.89       7969.78        65.50 o
  -7   7   7        404.66        408.22         8.09 o
  -6   7   7       6774.72       6664.48        52.16 o
  -5   7   7        165.24        161.48         5.01 o
  -4   7   7       2762.48       2726.67        23.71 o
  -3   7   7         60.48         67.44         3.47 o
  -2   7   7        926.37        940.64        10.61 o
  -1   7   7        363.21        387.03         6.76 o
   0   7   7       7780.61       7712.06        60.17 o
   1   7   7          0.98         10.10         2.72 o
   2   7   7       9418.07       9286.27        72.86 o
   3   7   7         16.84         21.21         2.91 o
   4   7   7       2006.12       1990.25        19.46 o
   5   7   7         62.95         63.47         3.92 o
   6   7   7        191.80        197.69         6.31 o
   7   7   7         65.23         77.49         4.85 o
   8   7   7       4038.43       4101.60        40.77 o
   9   7   7         48.54         52.75         4.59 o
  10   7   7       3240.28       3284.44        34.93 o
  11   7   7          4.09         11.62         3.83 o
  12   7   7        600.24        606.80        13.15 o
 -12   8   7        129.21        142.24         7.83 o
 -11   8   7        607.06        604.65        12.85 o
 -10   8   7         41.04         56.45         5.33 o
  -9   8   7       2853.60       2832.42        30.56 o
  -8   8   7        301.49        325.40         8.96 o
  -7   8   7       4596.47       4637.87        41.11 o
  -6   8   7         83.20         92.51         4.95 o
  -5   8   7       3166.75       3121.93        30.20 o
  -4   8   7        620.44        659.20        11.00 o
  -3   8   7       1083.48       1125.31        14.40 o
  -2   8   7        281.57        281.14         7.57 o
  -1   8   7       1492.22       1529.80        17.16 o
   0   8   7        443.79        461.58         8.97 o
   1   8   7       5248.56       5277.33        45.19 o
   2   8   7        480.19        479.46         8.75 o
   3   8   7       1572.85       1570.15        18.02 o
   4   8   7        743.37        722.68        11.03 o
   5   8   7        237.57        247.87         7.69 o
   6   8   7        348.76        333.14         8.50 o
   7   8   7       1002.64       1005.20        15.41 o
   8   8   7        888.92        877.51        14.51 o
   9   8   7       2799.10       2840.74        35.17 o
  10   8   7          0.65          1.23         4.41 o
  -9   9   7        508.42        520.88        13.89 o
  -8   9   7       2101.89       2110.36        29.42 o
  -7   9   7         11.09         15.70         5.11 o
  -6   9   7       1548.63       1547.85        21.71 o
  -5   9   7        588.33        605.56        12.40 o
  -4   9   7        842.79        863.38        14.75 o
  -3   9   7         91.50         84.68         5.72 o
  -2   9   7       1020.02       1077.89        15.83 o
  -1   9   7       1346.91       1353.22        18.07 o
   0   9   7       1736.47       1761.74        21.43 o
   1   9   7        114.81        116.37         6.22 o
   2   9   7       1522.22       1555.28        20.75 o
   3   9   7        315.39        319.69         9.14 o
   4   9   7        413.65        452.45        11.62 o
   5   9   7         88.55         87.85         6.34 o
   6   9   7       1534.40       1590.62        23.05 o
   7   9   7        733.01        734.76        15.92 o
 -18   0   8       2681.06       2713.62        46.78 o
 -16   0   8        262.80        307.16        10.65 o
 -14   0   8       8579.76       8681.19        95.01 o
 -12   0   8      11557.30      11768.63       113.06 o
 -10   0   8       4211.64       4276.74        40.12 o
  -8   0   8         49.26        102.16         5.22 o
  -6   0   8      19797.94      20159.50       156.80 o
  -4   0   8      35795.06      35689.35       270.66 o
  -2   0   8      16207.68      15863.96       118.23 o
   0   0   8       9965.61      11044.25        84.28 o
   2   0   8       4501.40       4244.73        38.91 o
   4   0   8      33156.48      32459.87       299.87 o
   6   0   8      10856.29      10860.59       132.19 o
   8   0   8       1362.95       1267.20        54.84 o
  10   0   8       2563.26       2508.69        72.29 o
  12   0   8       9677.58       9778.26       138.00 o
  14   0   8       3650.25       3744.11        93.78 o
  16   0   8        160.05        172.20         8.00 o
 -19   1   8       2003.36       1968.52        25.85 o
 -18   1   8        165.01        171.46         6.64 o
 -17   1   8       1335.95       1363.74        16.28 o
 -16   1   8        337.90        367.94         8.16 o
 -15   1   8       3572.92       3577.72        32.60 o
 -14   1   8       1267.96       1283.61        14.15 o
 -13   1   8      12226.78      12412.05        84.48 o
 -12   1   8        483.59        468.38         6.38 o
 -11   1   8       6358.81       6318.26        43.25 o
 -10   1   8       4748.88       4735.55        31.19 o
  -9   1   8        988.52       1075.12         8.58 o
  -8   1   8          8.53         16.60         1.35 o
  -7   1   8       2483.67       2470.30        16.51 o
  -6   1   8       3157.55       3026.99        19.32 o
  -5   1   8      20827.95      20912.21       114.91 o
  -4   1   8        244.15        239.02         2.76 o
  -3   1   8      21479.44      21205.90       113.81 o
  -2   1   8       4279.57       4143.36        22.73 o
  -1   1   8       1230.84       1197.95         7.64 o
   0   1   8         28.39         59.84         1.25 o
   1   1   8       2826.99       2734.60        15.68 o
   2   1   8        956.66        778.23         5.33 o
   3   1   8      24972.69      24641.31       147.87 o
   4   1   8        438.36        436.66         3.92 o
   5   1   8      24189.85      24214.00       166.36 o
   6   1   8       9778.18       9667.07        72.58 o
   7   1   8       5086.34       5042.75        44.64 o
   8   1   8         80.33         86.48         2.37 o
   9   1   8       1063.20       1061.53        12.27 o
  10   1   8       1180.62       1211.00        14.04 o
  11   1   8       3302.06       3371.39        47.35 o
  12   1   8          2.87         15.20         2.84 o
  13   1   8       6997.90       7160.86        80.62 o
  14   1   8        742.63        760.32        11.08 o
  15   1   8        759.12        766.77        12.28 o
  16   1   8         47.10         55.68         3.85 o
  17   1   8        281.32        291.65        12.60 o
 -19   2   8        813.34        815.30        14.92 o
 -18   2   8       1498.91       1476.12        18.78 o
 -17   2   8         34.60         51.45         4.43 o
 -16   2   8       2197.77       2138.03        23.14 o
 -15   2   8       2638.92       2709.13        26.24 o
 -14   2   8       2320.26       2320.63        21.91 o
 -13   2   8          4.81         12.83         2.59 o
 -12   2   8       3976.58       3866.38        28.63 o
 -11   2   8       4210.17       4127.31        29.61 o
 -10   2   8       8382.13       8266.23        52.32 o
  -9   2   8       1538.98       1500.39        11.67 o
  -8   2   8      11465.47      11298.35        65.10 o
  -7   2   8       5140.12       4877.19        29.46 o
  -6   2   8       4538.96       4270.66        26.17 o
  -5   2   8         24.98         56.20         1.88 o
  -4   2   8      14676.95      14441.78        81.76 o
  -3   2   8       5837.54       5593.81        31.68 o
  -2   2   8      17603.50      17573.91        93.65 o
  -1   2   8       1024.43        924.62         6.18 o
   0   2   8      18870.42      19366.30       102.77 o
   1   2   8       6209.40       5970.85        33.29 o
   2   2   8       4714.40       4832.21        27.81 o
   3   2   8       1225.71       1152.69         7.87 o
   4   2   8       3399.66       3561.81        22.89 o
   5   2   8       2351.51       2357.77        15.60 o
   6   2   8       9196.65       9257.26        61.41 o
   7   2   8       4622.46       4545.36        35.43 o
   8   2   8       7714.94       7628.51        62.02 o
   9   2   8       2311.44       2297.75        23.90 o
  10   2   8       2944.62       2922.96        29.93 o
  11   2   8       1247.13       1223.90        15.23 o
  12   2   8       2748.36       2801.16        28.04 o
  13   2   8        361.50        392.41         7.01 o
  14   2   8       1683.64       1687.64        27.13 o
  15   2   8        687.53        701.19        11.75 o
  16   2   8       1595.54       1628.53        24.11 o
  17   2   8        415.81        452.28        10.98 o
 -18   3   8        210.19        224.67         8.05 o
 -17   3   8       5165.90       5051.34        54.63 o
 -16   3   8         49.21         60.91         4.51 o
 -15   3   8       4359.67       4275.32        38.52 o
 -14   3   8        254.34        272.39         6.77 o
 -13   3   8       1195.77       1173.61        12.42 o
 -12   3   8          3.59         13.18         2.39 o
 -11   3   8       3670.19       3725.71        27.69 o
 -10   3   8        587.55        622.56         7.26 o
  -9   3   8      13759.28      13799.47        85.25 o
  -8   3   8        249.30        257.75         4.16 o
  -7   3   8       8260.61       8051.35        49.52 o
  -6   3   8        789.13        740.56         6.69 o
  -5   3   8        751.84        755.96         6.54 o
  -4   3   8         44.34         67.32         2.51 o
  -3   3   8       7128.60       7184.39        41.83 o
  -2   3   8       1375.73       1299.73         9.21 o
  -1   3   8      38123.61      38615.48       208.77 o
   0   3   8        360.06        409.50         3.78 o
   1   3   8      16513.29      16874.95        90.93 o
   2   3   8        400.65        418.63         3.71 o
   3   3   8       1361.65       1377.39         9.83 o
   4   3   8        129.76        146.57         2.40 o
   5   3   8        425.84        449.15         4.47 o
   6   3   8        592.51        601.69         7.21 o
   7   3   8       6758.26       6857.62        51.79 o
   8   3   8        437.52        437.71         5.34 o
   9   3   8       4635.36       4694.99        38.57 o
  10   3   8        453.38        452.04         6.66 o
  11   3   8       1490.48       1422.97        19.17 o
  12   3   8        263.06        259.96         5.57 o
  13   3   8         25.19         35.87         2.81 o
  14   3   8          0.98          6.59         2.50 o
  15   3   8       3098.92       3104.47        33.48 o
  16   3   8         71.91         81.09         4.87 o
 -18   4   8       2345.67       2322.79        43.34 o
 -17   4   8          4.25          4.14         4.24 o
 -16   4   8       6759.24       6608.09        59.21 o
 -15   4   8        607.05        614.94        10.67 o
 -14   4   8       2418.16       2379.15        24.89 o
 -13   4   8        112.59        120.37         4.83 o
 -12   4   8       2852.16       2806.67        25.50 o
 -11   4   8        829.24        766.46         9.44 o
 -10   4   8       4721.80       4713.19        35.29 o
  -9   4   8       1421.60       1333.70        12.16 o
  -8   4   8      20817.12      20864.83       132.63 o
  -7   4   8         20.61         36.83         2.11 o
  -6   4   8       8363.54       8451.25        51.36 o
  -5   4   8        118.36        128.32         2.99 o
  -4   4   8       1162.44       1154.90         9.09 o
  -3   4   8        260.11        261.08         3.53 o
  -2   4   8       5050.16       5009.42        29.68 o
  -1   4   8         40.32         44.56         1.66 o
   0   4   8      16137.67      16295.71        92.12 o
   1   4   8        253.48        289.85         3.44 o
   2   4   8       4129.56       4184.48        26.26 o
   3   4   8          1.67          9.83         1.30 o
   4   4   8       1216.73       1230.63        10.88 o
   5   4   8          7.02         22.81         1.84 o
   6   4   8       3412.87       3441.84        28.92 o
   7   4   8        719.04        741.06         8.22 o
   8   4   8       7152.89       7155.87        59.53 o
   9   4   8         18.04         23.29         2.28 o
  10   4   8       3465.88       3469.07        29.56 o
  11   4   8         53.81         57.32         3.06 o
  12   4   8        146.01        159.53         5.06 o
  13   4   8        330.89        345.25         7.43 o
  14   4   8       1123.84       1113.90        14.96 o
  15   4   8         49.42         51.51         4.15 o
 -17   5   8       3116.74       2976.95        37.49 o
 -16   5   8         56.33         61.49         5.51 o
 -15   5   8       2591.08       2493.65        27.75 o
 -14   5   8       1520.91       1446.51        18.21 o
 -13   5   8       1752.47       1721.54        18.98 o
 -12   5   8          2.93          8.81         3.10 o
 -11   5   8       5387.92       5192.15        41.05 o
 -10   5   8        915.14        947.95        10.81 o
  -9   5   8       7371.07       7082.39        51.86 o
  -8   5   8          4.51         12.56         2.32 o
  -7   5   8       6133.17       5997.52        42.10 o
  -6   5   8       1457.90       1442.04        12.18 o
  -5   5   8       3580.56       3619.97        25.80 o
  -4   5   8        942.32        911.59         8.50 o
  -3   5   8       5675.63       5657.48        38.22 o
  -2   5   8       3266.22       3263.73        22.67 o
  -1   5   8       6728.01       6760.16        43.65 o
   0   5   8        140.32        129.23         3.19 o
   1   5   8       8730.15       8746.35        57.99 o
   2   5   8        497.63        511.50         6.32 o
   3   5   8       4382.61       4444.17        33.12 o
   4   5   8          7.97         13.94         2.16 o
   5   5   8       4582.63       4562.73        38.92 o
   6   5   8       1528.19       1553.31        16.10 o
   7   5   8       5185.04       5110.49        44.09 o
   8   5   8         60.59         68.07         3.41 o
   9   5   8       3942.60       3875.77        35.51 o
  10   5   8        340.30        329.07         6.73 o
  11   5   8        626.87        642.66        10.38 o
  12   5   8         79.34         96.75         4.95 o
  13   5   8       1299.87       1282.76        17.25 o
  14   5   8        743.67        723.09        12.25 o
 -15   6   8        578.00        556.64        14.90 o
 -14   6   8       1276.26       1265.20        18.04 o
 -13   6   8        737.95        688.04        12.14 o
 -12   6   8       2149.08       2137.19        22.95 o
 -11   6   8        240.18        257.44         7.00 o
 -10   6   8       5388.11       5127.73        42.46 o
  -9   6   8          1.28         14.47         2.98 o
  -8   6   8       1405.65       1347.02        14.06 o
  -7   6   8        992.35        998.70        10.96 o
  -6   6   8       6173.33       6043.97        44.85 o
  -5   6   8        473.43        464.32         6.78 o
  -4   6   8       8554.83       8543.60        59.39 o
  -3   6   8        143.34        154.30         4.04 o
  -2   6   8       4004.57       3953.94        29.10 o
  -1   6   8       1339.00       1347.25        12.36 o
   0   6   8       1078.81       1085.06        11.14 o
   1   6   8        165.12        180.93         5.01 o
   2   6   8       5756.58       5670.35        43.30 o
   3   6   8        279.56        292.18         5.57 o
   4   6   8       6197.09       6210.55        50.02 o
   5   6   8        806.18        784.72        10.65 o
   6   6   8       2835.46       2852.90        27.87 o
   7   6   8       1436.67       1397.73        15.63 o
   8   6   8        724.55        739.62        10.54 o
   9   6   8         36.14         43.80         3.70 o
  10   6   8       2552.69       2524.24        27.51 o
  11   6   8        149.34        170.34         6.31 o
  12   6   8       3203.23       3125.24        36.44 o
  13   6   8         48.77         61.89         5.67 o
 -14   7   8         21.44         25.52         5.77 o
 -13   7   8       3586.91       3553.36        38.79 o
 -12   7   8        439.29        443.43        11.04 o
 -11   7   8       3118.36       3016.05        31.18 o
 -10   7   8         60.72         77.24         5.01 o
  -9   7   8        473.33        486.63         9.63 o
  -8   7   8          0.10          6.30         3.21 o
  -7   7   8       1591.10       1596.30        16.94 o
  -6   7   8         20.11         24.15         3.22 o
  -5   7   8       6665.13       6593.14        52.65 o
  -4   7   8        219.88        230.25         6.01 o
  -3   7   8       2772.61       2794.21        25.11 o
  -2   7   8        442.35        480.26         7.70 o
  -1   7   8        739.62        741.61         9.92 o
   0   7   8        422.23        434.28         7.28 o
   1   7   8       2414.41       2402.39        22.42 o
   2   7   8         72.87         76.15         3.95 o
   3   7   8       5849.46       5823.65        47.18 o
   4   7   8         18.06         28.00         3.40 o
   5   7   8       5113.00       5006.13        44.83 o
   6   7   8          3.33          8.64         3.22 o
   7   7   8         92.78        117.23         5.21 o
   8   7   8        304.82        284.13         7.72 o
   9   7   8        573.29        578.87        11.09 o
  10   7   8         53.03         53.56         4.50 o
  11   7   8       3676.66       3705.88        44.43 o
 -11   8   8        392.23        395.74        10.80 o
 -10   8   8       1585.98       1618.00        21.37 o
  -9   8   8         54.39         75.97         5.53 o
  -8   8   8        756.79        774.94        12.96 o
  -7   8   8        621.48        626.96        11.35 o
  -6   8   8       2750.01       2769.30        28.49 o
  -5   8   8         25.05         29.52         4.24 o
  -4   8   8       3761.10       3802.93        35.41 o
  -3   8   8         34.92         36.71         4.24 o
  -2   8   8       2283.76       2246.60        24.23 o
  -1   8   8        114.06        127.95         5.34 o
   0   8   8       1540.58       1550.94        17.25 o
   1   8   8        405.95        416.45         8.48 o
   2   8   8       2397.08       2320.34        24.06 o
   3   8   8        539.19        543.66         9.82 o
   4   8   8       4587.14       4484.92        43.68 o
   5   8   8          1.57          5.11         3.44 o
   6   8   8       1516.73       1514.10        20.07 o
   7   8   8         52.13         62.56         5.23 o
   8   8   8        497.06        486.64        11.63 o
   9   8   8        222.95        218.26         8.85 o
  -8   9   8         51.26         52.53         6.26 o
  -7   9   8       1647.60       1694.93        23.91 o
  -6   9   8        727.36        734.17        14.13 o
  -5   9   8       1836.63       1880.89        24.47 o
  -4   9   8         16.35         29.01         4.97 o
  -3   9   8       1800.69       1811.92        23.47 o
  -2   9   8       1412.83       1457.79        19.63 o
  -1   9   8       2818.42       2821.67        30.39 o
   0   9   8         10.74         17.65         4.36 o
   1   9   8       1901.47       1926.11        24.05 o
   2   9   8        514.67        532.15        11.62 o
   3   9   8       2913.06       2871.74        35.09 o
   4   9   8          1.07          5.95         4.63 o
   5   9   8       1194.77       1191.45        18.28 o
   6   9   8        445.77        474.80        13.44 o
 -19   0   9       3903.11       3848.72        64.53 o
 -17   0   9       4267.99       4161.11        65.03 o
 -15   0   9        821.45        847.62        16.36 o
 -13   0   9       1131.49       1173.84        16.54 o
 -11   0   9      13330.52      13407.65       121.08 o
  -9   0   9      27192.18      27973.43       227.54 o
  -7   0   9       2357.88       2519.78        23.18 o
  -5   0   9       2139.14       2198.78        23.93 o
  -3   0   9       8662.45       8342.09        66.44 o
  -1   0   9      30598.49      30843.86       257.93 o
   1   0   9       8754.20       9145.24        71.75 o
   3   0   9       1401.84       1476.61        14.58 o
   5   0   9      22665.37      22567.77       209.14 o
   7   0   9      32727.78      31960.74       420.17 o
   9   0   9        969.20        996.61        62.79 o
  11   0   9        110.06        121.40         8.49 o
  13   0   9       1440.96       1455.77        33.00 o
  15   0   9       4648.44       4829.43       102.96 o
 -19   1   9         58.31         55.48         6.20 o
 -18   1   9       3529.36       3593.65        43.78 o
 -17   1   9        596.77        604.22        10.75 o
 -16   1   9       3779.93       3821.61        35.67 o
 -15   1   9        750.11        761.88        10.97 o
 -14   1   9       1627.06       1665.27        17.07 o
 -13   1   9        490.32        504.64         7.22 o
 -12   1   9       4117.75       4212.16        31.33 o
 -11   1   9        192.34        179.47         4.09 o
 -10   1   9       9964.86      10287.72        63.58 o
  -9   1   9       2182.24       2135.73        14.98 o
  -8   1   9       6257.20       6222.66        36.73 o
  -7   1   9       2667.80       2749.01        17.90 o
  -6   1   9       2786.54       2904.17        18.25 o
  -5   1   9       2729.53       2648.87        16.21 o
  -4   1   9      11467.59      11370.54        62.81 o
  -3   1   9       5619.68       5358.82        30.23 o
  -2   1   9      29606.78      29355.96       160.61 o
  -1   1   9        195.40        189.56         2.20 o
   0   1   9      14381.13      14485.98        79.63 o
   1   1   9        780.37        676.12         4.74 o
   2   1   9       3699.17       3783.31        23.55 o
   3   1   9        157.94        170.74         2.23 o
   4   1   9       6478.05       6539.45        40.13 o
   5   1   9       7299.31       7275.12        47.05 o
   6   1   9      19436.06      19432.84       141.47 o
   7   1   9       1741.38       1706.72        16.09 o
   8   1   9       2885.31       2945.78        28.77 o
   9   1   9       1099.62       1121.06        12.98 o
  10   1   9        510.25        492.08         8.37 o
  11   1   9          2.21         16.30         2.71 o
  12   1   9        501.16        481.90         9.51 o
  13   1   9       1175.84       1223.02        20.30 o
  14   1   9       4217.63       4282.98        78.76 o
  15   1   9         64.45         77.50         4.18 o
  16   1   9       2792.85       2897.90        44.94 o
 -19   2   9       1137.07       1157.55        19.32 o
 -18   2   9         24.00         24.67         4.68 o
 -17   2   9       1979.86       2021.10        22.38 o
 -16   2   9       1524.96       1599.32        18.68 o
 -15   2   9       5230.13       5199.28        45.39 o
 -14   2   9        247.03        265.99         6.45 o
 -13   2   9       5261.41       5235.13        39.52 o
 -12   2   9        419.58        417.99         6.48 o
 -11   2   9       4142.31       4226.04        30.81 o
 -10   2   9        331.93        379.45         5.29 o
  -9   2   9       5289.21       5239.61        33.90 o
  -8   2   9       6348.86       6333.61        38.73 o
  -7   2   9      16274.19      16502.35        93.79 o
  -6   2   9       2063.24       2102.23        14.09 o
  -5   2   9      12573.32      12797.58        73.03 o
  -4   2   9       7046.89       6985.80        41.25 o
  -3   2   9       9974.38       9922.32        56.25 o
  -2   2   9        105.93        102.76         1.95 o
  -1   2   9       4042.99       3964.04        22.65 o
   0   2   9      12906.42      12961.10        68.71 o
   1   2   9       6473.23       6535.62        37.26 o
   2   2   9        843.26        865.60         6.19 o
   3   2   9       7203.25       7352.98        42.55 o
   4   2   9       3577.45       3560.19        23.70 o
   5   2   9       4469.81       4509.76        29.15 o
   6   2   9       1591.07       1616.92        12.86 o
   7   2   9       2240.77       2271.30        19.90 o
   8   2   9       1193.97       1232.40        12.54 o
   9   2   9       4449.32       4493.94        54.36 o
  10   2   9        368.63        386.73         7.56 o
  11   2   9       3004.54       3010.51        36.28 o
  12   2   9       1403.76       1396.30        19.21 o
  13   2   9       1766.91       1739.29        27.60 o
  14   2   9        246.45        256.05         6.55 o
  15   2   9       1206.59       1246.42        24.35 o
  16   2   9        467.56        462.91         9.72 o
 -18   3   9        744.60        786.47        14.55 o
 -17   3   9        254.28        258.19         7.79 o
 -16   3   9       2747.28       2712.28        27.42 o
 -15   3   9         37.20         40.73         4.05 o
 -14   3   9       8968.46       8758.52        71.03 o
 -13   3   9        149.99        164.58         5.10 o
 -12   3   9       3164.36       3077.69        25.66 o
 -11   3   9         29.38         26.54         2.58 o
 -10   3   9       1377.45       1274.78        11.68 o
  -9   3   9        384.61        350.73         5.21 o
  -8   3   9       5666.55       5555.63        36.75 o
  -7   3   9         39.01         55.87         2.31 o
  -6   3   9      22218.27      22289.13       130.29 o
  -5   3   9        289.72        314.49         4.01 o
  -4   3   9      16258.28      16097.71        91.30 o
  -3   3   9         74.67         89.21         2.40 o
  -2   3   9       1564.06       1566.21        10.97 o
  -1   3   9       1469.94       1510.81         9.86 o
   0   3   9       6239.02       6185.53        36.64 o
   1   3   9       1239.46       1284.64         8.77 o
   2   3   9      14177.65      14379.25        79.54 o
   3   3   9        590.86        607.82         5.22 o
   4   3   9       5523.92       5494.46        37.16 o
   5   3   9         34.68         48.09         2.13 o
   6   3   9         60.62         81.67         2.29 o
   7   3   9        395.04        386.22         5.10 o
   8   3   9       4595.77       4558.43        36.90 o
   9   3   9        104.05        116.81         3.41 o
  10   3   9       5691.40       5715.01        54.56 o
  11   3   9        210.18        204.00         4.83 o
  12   3   9       5764.16       5854.89        56.06 o
  13   3   9        158.21        157.32         4.69 o
  14   3   9        518.05        552.96         9.73 o
  15   3   9         11.74         26.16         3.58 o
  16   3   9        409.38        411.76        11.03 o
 -17   4   9        522.80        499.93        11.61 o
 -16   4   9        496.31        520.64        10.90 o
 -15   4   9       5560.01       5323.66        51.48 o
 -14   4   9        122.96        133.08         5.60 o
 -13   4   9       5893.27       5787.09        47.86 o
 -12   4   9        424.15        416.40         7.49 o
 -11   4   9       2480.04       2361.13        20.97 o
 -10   4   9        632.77        566.94         7.88 o
  -9   4   9       1606.37       1522.56        13.90 o
  -8   4   9        727.28        742.48         8.08 o
  -7   4   9       6410.97       6247.24        41.62 o
  -6   4   9        104.42        134.34         3.35 o
  -5   4   9      12473.12      12259.87        75.85 o
  -4   4   9       1927.71       1904.19        14.14 o
  -3   4   9       4318.53       4331.75        27.49 o
  -2   4   9       1321.42       1264.70         9.86 o
  -1   4   9        647.23        695.02         6.02 o
   0   4   9       1501.87       1533.24        11.33 o
   1   4   9       8077.39       7985.47        49.42 o
   2   4   9        498.78        507.78         5.45 o
   3   4   9      11273.46      11249.89        77.02 o
   4   4   9          1.17         12.04         1.74 o
   5   4   9       3895.31       3923.02        31.97 o
   6   4   9        227.37        220.19         4.30 o
   7   4   9       1136.95       1136.63        12.21 o
   8   4   9        285.26        308.03         5.47 o
   9   4   9       5504.17       5377.65        45.75 o
  10   4   9        278.87        281.27         5.50 o
  11   4   9       6270.78       6221.67        58.16 o
  12   4   9          0.60         10.37         2.62 o
  13   4   9       1816.97       1842.17        21.50 o
  14   4   9         47.57         60.64         4.37 o
  15   4   9        124.68        145.67         5.93 o
 -16   5   9       2314.45       2179.67        26.38 o
 -15   5   9        754.70        735.54        12.83 o
 -14   5   9       3321.11       3228.15        32.47 o
 -13   5   9        408.50        420.05         8.92 o
 -12   5   9       2568.87       2453.59        24.07 o
 -11   5   9       1726.95       1697.80        16.79 o
 -10   5   9       1732.91       1712.25        16.65 o
  -9   5   9        447.82        438.22         7.19 o
  -8   5   9       4043.72       3959.03        30.92 o
  -7   5   9       2105.24       2047.42        17.48 o
  -6   5   9       4124.92       4125.68        30.18 o
  -5   5   9         18.89         31.03         2.30 o
  -4   5   9       1575.34       1635.38        13.46 o
  -3   5   9        838.40        812.18         8.24 o
  -2   5   9       2788.76       2816.12        21.26 o
  -1   5   9        409.49        411.72         5.38 o
   0   5   9       6938.64       6920.22        47.37 o
   1   5   9       3020.41       2940.21        22.88 o
   2   5   9       6660.74       6556.48        46.77 o
   3   5   9         39.84         58.82         2.57 o
   4   5   9       4750.14       4750.85        39.69 o
   5   5   9       2779.25       2732.54        25.59 o
   6   5   9       1724.60       1720.16        17.51 o
   7   5   9        418.84        423.97         7.02 o
   8   5   9       1983.97       1973.61        20.66 o
   9   5   9       1727.89       1779.48        19.42 o
  10   5   9       3959.52       3841.86        37.16 o
  11   5   9        107.41        117.92         4.85 o
  12   5   9       1955.85       1935.45        23.28 o
  13   5   9        462.04        467.49         9.81 o
  14   5   9        500.21        512.01        10.64 o
 -15   6   9        667.42        639.14        13.69 o
 -14   6   9        256.41        262.55         8.59 o
 -13   6   9       3624.43       3420.40        36.14 o
 -12   6   9        166.79        168.65         6.60 o
 -11   6   9       4623.27       4559.66        41.25 o
 -10   6   9        143.66        165.18         5.65 o
  -9   6   9       6027.36       5982.40        49.52 o
  -8   6   9       1546.40       1516.39        16.35 o
  -7   6   9       3120.23       3061.77        27.06 o
  -6   6   9          3.47         15.41         2.65 o
  -5   6   9       1511.43       1513.72        14.12 o
  -4   6   9        183.10        185.18         4.56 o
  -3   6   9       2404.84       2411.00        20.26 o
  -2   6   9         21.77         22.34         2.53 o
  -1   6   9       8250.82       8257.56        59.36 o
   0   6   9       1570.83       1550.26        14.52 o
   1   6   9       2007.00       2019.41        18.42 o
   2   6   9        549.91        523.50         7.32 o
   3   6   9       2744.73       2719.14        23.96 o
   4   6   9        498.97        512.93         8.01 o
   5   6   9       4305.47       4371.61        40.32 o
   6   6   9        174.82        191.19         5.74 o
   7   6   9       5631.20       5653.13        50.54 o
   8   6   9        891.74        927.55        12.52 o
   9   6   9       1128.98       1115.10        14.97 o
  10   6   9         87.54        100.48         5.18 o
  11   6   9        308.78        321.48         8.64 o
  12   6   9        574.66        567.99        12.15 o
  13   6   9       1185.83       1262.20        73.40 o
 -13   7   9          3.44         10.26         4.74 o
 -12   7   9       2914.14       2800.10        29.84 o
 -11   7   9        122.79        117.41         6.09 o
 -10   7   9       6207.64       6202.49        54.35 o
  -9   7   9         19.17         28.21         3.88 o
  -8   7   9       3582.91       3531.26        32.60 o
  -7   7   9        388.52        400.79         8.10 o
  -6   7   9        601.02        620.08         9.67 o
  -5   7   9        133.55        151.43         5.53 o
  -4   7   9       4386.26       4325.41        37.97 o
  -3   7   9        131.00        135.34         5.01 o
  -2   7   9      13871.13      13814.31       108.74 o
  -1   7   9        132.65        136.39         4.71 o
   0   7   9       4331.42       4263.78        34.97 o
   1   7   9         38.35         49.71         3.57 o
   2   7   9       1210.73       1173.29        13.87 o
   3   7   9          7.75         15.22         2.94 o
   4   7   9       1685.77       1682.77        18.59 o
   5   7   9          0.54          4.04         3.23 o
   6   7   9       4713.57       4744.88        44.12 o
   7   7   9         67.54         74.48         4.67 o
   8   7   9       1775.16       1770.26        21.50 o
   9   7   9         99.04        101.04         5.48 o
  10   7   9         62.52         80.75         6.02 o
  11   7   9          3.65          5.98         4.49 o
 -11   8   9       3502.52       3427.88        37.50 o
 -10   8   9         56.54         61.11         6.06 o
  -9   8   9       3702.95       3661.61        39.26 o
  -8   8   9       1000.73       1011.96        16.62 o
  -7   8   9       1499.19       1501.37        19.08 o
  -6   8   9         72.49         76.56         5.31 o
  -5   8   9        752.60        741.46        12.21 o
  -4   8   9         45.16         53.14         4.70 o
  -3   8   9       4893.30       4807.46        46.24 o
  -2   8   9         32.17         43.73         4.57 o
  -1   8   9       5356.47       5330.53        50.37 o
   0   8   9        316.08        333.73         7.88 o
   1   8   9       1992.55       1961.23        20.93 o
   2   8   9          0.16          3.89         3.45 o
   3   8   9        473.45        469.97        10.25 o
   4   8   9        134.01        150.88         6.17 o
   5   8   9       1348.64       1347.96        18.11 o
   6   8   9        137.32        145.49         6.45 o
   7   8   9       2609.34       2693.59        32.80 o
   8   8   9         76.89         96.94         6.64 o
  -7   9   9        354.14        368.02        11.80 o
  -6   9   9       2308.26       2308.60        27.63 o
  -5   9   9        199.90        209.93         8.55 o
  -4   9   9       1865.78       1904.22        25.24 o
  -3   9   9        549.96        545.03        12.33 o
  -2   9   9       1232.13       1275.59        18.14 o
  -1   9   9         44.38         63.69         5.36 o
   0   9   9       1615.11       1622.23        21.61 o
   1   9   9        365.08        369.59        10.25 o
   2   9   9       1239.19       1239.00        19.39 o
   3   9   9        234.00        249.58         9.55 o
   4   9   9        939.21        977.61        16.91 o
   5   9   9        805.67        837.32        17.10 o
 -18   0  10       2086.65       2185.63        35.67 o
 -16   0  10      12206.35      12544.02       172.73 o
 -14   0  10       7881.98       7901.35        94.03 o
 -12   0  10       1047.26       1185.24        16.89 o
 -10   0  10        723.73        768.51        11.11 o
  -8   0  10      23444.12      23815.36       189.95 o
  -6   0  10      12270.19      12586.84       102.56 o
  -4   0  10        327.61        348.05         5.27 o
  -2   0  10         76.36        103.52         2.97 o
   0   0  10      25135.12      24896.65       192.77 o
   2   0  10      21710.00      21347.57       192.64 o
   4   0  10       7360.19       7181.77        64.45 o
   6   0  10        405.70        415.38         6.16 o
   8   0  10       7895.08       7797.14       111.53 o
  10   0  10       6384.72       6462.13       312.22 o
  12   0  10        542.23        557.29        52.76 o
  14   0  10        252.16        277.05         9.37 o
  16   0  10       2243.24       2308.80        50.17 o
 -19   1  10       1184.42       1219.69        23.65 o
 -18   1  10        354.82        353.55         9.22 o
 -17   1  10       3397.06       3443.51        39.19 o
 -16   1  10        373.48        407.37         9.28 o
 -15   1  10       5254.88       5291.28        46.19 o
 -14   1  10       1788.25       1832.26        17.56 o
 -13   1  10       2987.92       3030.05        24.74 o
 -12   1  10        951.05        909.79        10.07 o
 -11   1  10       3172.45       3144.58        23.60 o
 -10   1  10        285.69        325.91         4.88 o
  -9   1  10       7885.94       7951.23        48.71 o
  -8   1  10       1778.38       1765.62        12.50 o
  -7   1  10      17446.69      17956.23       100.79 o
  -6   1  10        877.29        868.02         7.06 o
  -5   1  10      10552.05      10544.36        58.71 o
  -4   1  10        154.58        147.35         2.54 o
  -3   1  10       3611.10       3549.81        21.46 o
  -2   1  10       2354.34       2246.61        14.28 o
  -1   1  10      11620.78      11592.54        63.62 o
   0   1  10        580.48        546.98         4.52 o
   1   1  10      16275.35      16381.64        94.15 o
   2   1  10        721.40        726.06         5.58 o
   3   1  10       5321.66       5266.29        33.72 o
   4   1  10       1135.09       1139.12         8.43 o
   5   1  10        375.73        394.28         3.86 o
   6   1  10        136.46        135.68         2.56 o
   7   1  10       3354.31       3328.15        27.58 o
   8   1  10         24.11         27.68         2.13 o
   9   1  10       8525.56       8502.30        91.18 o
  10   1  10        115.33        137.95         5.33 o
  11   1  10       2663.37       2654.88        43.61 o
  12   1  10       2276.36       2407.16        37.13 o
  13   1  10        753.54        789.95        16.90 o
  14   1  10        178.05        184.46         7.07 o
  15   1  10       1500.78       1493.08        31.55 o
  16   1  10        185.73        214.73         7.95 o
 -18   2  10       1051.35       1030.14        15.32 o
 -17   2  10        511.58        536.22        10.81 o
 -16   2  10       1376.43       1313.52        16.97 o
 -15   2  10        137.87        134.19         5.60 o
 -14   2  10       4009.69       4029.16        34.20 o
 -13   2  10        810.39        845.73        10.15 o
 -12   2  10       9967.78       9800.94        70.00 o
 -11   2  10          9.72         14.53         2.34 o
 -10   2  10      10618.96      10426.80        68.26 o
  -9   2  10       1657.19       1712.19        13.60 o
  -8   2  10       3186.54       3215.29        21.71 o
  -7   2  10        167.47        183.21         3.46 o
  -6   2  10       8078.78       8094.46        47.41 o
  -5   2  10        425.48        412.62         5.31 o
  -4   2  10      11913.29      11676.89        66.23 o
  -3   2  10        203.28        200.54         2.78 o
  -2   2  10      10121.01      10023.03        56.22 o
  -1   2  10       4994.06       5087.98        30.42 o
   0   2  10       7202.89       7398.00        40.84 o
   1   2  10        259.29        212.43         2.44 o
   2   2  10       5323.89       5325.99        33.16 o
   3   2  10       1232.20       1214.17         8.85 o
   4   2  10       6325.98       6460.65        41.86 o
   5   2  10        860.18        876.85         7.72 o
   6   2  10       9377.70       9565.18        69.55 o
   7   2  10       1613.86       1663.56        15.24 o
   8   2  10       3272.93       3217.43        31.69 o
   9   2  10        522.69        515.58         8.81 o
  10   2  10       2529.97       2517.68        30.83 o
  11   2  10       1573.17       1562.73        24.85 o
  12   2  10       2142.57       2158.11        31.55 o
  13   2  10         94.61        113.32         6.04 o
  14   2  10       1664.99       1683.94        32.35 o
  15   2  10       1170.15       1219.20        23.71 o
  16   2  10        779.90        777.88        18.20 o
 -18   3  10         12.08         16.03         4.86 o
 -17   3  10        783.59        760.09        12.61 o
 -16   3  10         77.70         86.49         5.32 o
 -15   3  10        551.85        536.15         9.98 o
 -14   3  10        290.23        304.10         8.28 o
 -13   3  10       6434.01       6364.34        48.40 o
 -12   3  10         27.43         41.36         3.13 o
 -11   3  10       8878.05       8899.92        63.93 o
 -10   3  10        591.78        551.59         7.39 o
  -9   3  10       2923.79       2970.64        22.69 o
  -8   3  10        332.79        309.47         4.95 o
  -7   3  10       1510.13       1521.72        12.15 o
  -6   3  10          6.00         17.88         1.68 o
  -5   3  10       9522.33       9551.91        58.90 o
  -4   3  10        156.42        163.29         3.37 o
  -3   3  10      19772.98      19818.12       111.79 o
  -2   3  10          3.37         18.92         1.57 o
  -1   3  10       8340.13       8328.88        48.33 o
   0   3  10        317.74        366.15         3.77 o
   1   3  10        663.97        731.56         6.11 o
   2   3  10         39.95         46.46         1.99 o
   3   3  10       4056.39       4096.01        27.83 o
   4   3  10          1.04          9.15         1.25 o
   5   3  10      15882.17      16010.20       122.74 o
   6   3  10       1985.07       1943.88        17.21 o
   7   3  10       3234.38       3260.05        27.79 o
   8   3  10         80.93         83.62         3.07 o
   9   3  10        683.06        674.04         8.98 o
  10   3  10         22.89         33.31         2.52 o
  11   3  10       2547.19       2535.19        26.08 o
  12   3  10          1.77         11.09         2.60 o
  13   3  10       3865.69       3889.50        49.92 o
  14   3  10        240.58        248.58         6.70 o
  15   3  10       1247.26       1277.20        21.35 o
 -17   4  10        277.76        279.42         8.98 o
 -16   4  10        265.15        271.33         8.49 o
 -15   4  10        224.31        226.34         7.57 o
 -14   4  10       2304.27       2247.70        24.28 o
 -13   4  10        243.53        255.23         6.88 o
 -12   4  10       9112.10       9033.80        68.93 o
 -11   4  10          3.70          7.85         2.72 o
 -10   4  10       5978.79       6073.81        46.82 o
  -9   4  10        803.32        846.59         9.56 o
  -8   4  10        795.50        853.96        10.43 o
  -7   4  10         74.38         98.35         3.28 o
  -6   4  10       3593.48       3642.45        25.39 o
  -5   4  10       1638.80       1660.32        13.29 o
  -4   4  10       8272.44       8328.02        53.29 o
  -3   4  10         69.27         66.49         2.37 o
  -2   4  10      12465.40      12299.67        75.96 o
  -1   4  10       4291.56       4319.89        29.00 o
   0   4  10        651.60        644.21         6.52 o
   1   4  10        282.27        311.83         4.36 o
   2   4  10       3531.89       3525.98        24.61 o
   3   4  10       1244.88       1257.96        11.85 o
   4   4  10       9554.60       9285.31        70.26 o
   5   4  10        115.65        121.61         3.51 o
   6   4  10      12539.91      12610.15       102.54 o
   7   4  10        777.32        785.77         9.51 o
   8   4  10       1393.95       1393.21        14.63 o
   9   4  10          1.41          7.76         2.18 o
  10   4  10        596.35        579.17         8.98 o
  11   4  10        472.04        471.86         7.84 o
  12   4  10       2229.53       2228.75        24.19 o
  13   4  10        197.58        200.15         6.25 o
  14   4  10       2796.80       2817.55        34.58 o
 -16   5  10        486.84        499.26        12.08 o
 -15   5  10       2222.82       2145.86        26.00 o
 -14   5  10       1117.77       1078.35        15.59 o
 -13   5  10       1850.73       1761.09        20.06 o
 -12   5  10         65.44         73.20         4.45 o
 -11   5  10       2937.22       2874.34        25.74 o
 -10   5  10       1277.72       1261.07        13.91 o
  -9   5  10       3016.23       2950.15        25.40 o
  -8   5  10        905.37        861.83        10.36 o
  -7   5  10       4652.82       4579.67        35.05 o
  -6   5  10       2826.99       2792.35        22.15 o
  -5   5  10       8435.97       8383.41        58.28 o
  -4   5  10        160.65        162.65         3.99 o
  -3   5  10       9544.92       9411.87        63.65 o
  -2   5  10       4569.56       4599.65        33.48 o
  -1   5  10       2719.76       2708.45        21.40 o
   0   5  10       2249.41       2234.71        18.34 o
   1   5  10       4652.27       4494.14        33.30 o
   2   5  10       1434.05       1509.01        15.66 o
   3   5  10       7817.97       7653.13        60.47 o
   4   5  10       2240.72       2199.81        21.09 o
   5   5  10       4514.89       4512.96        39.77 o
   6   5  10        821.12        824.78        10.38 o
   7   5  10       3346.10       3370.21        32.16 o
   8   5  10        494.13        493.26         8.37 o
   9   5  10        854.89        826.93        11.39 o
  10   5  10        671.35        689.14        10.15 o
  11   5  10       1662.87       1621.01        19.64 o
  12   5  10       1427.21       1454.66        18.72 o
  13   5  10       2267.60       2282.11        27.75 o
 -15   6  10          8.27         10.50         5.49 o
 -14   6  10       2067.05       2024.48        25.45 o
 -13   6  10          5.39          7.38         4.20 o
 -12   6  10        537.57        536.73        10.89 o
 -11   6  10        377.00        368.59         9.26 o
 -10   6  10       2120.06       2022.29        21.10 o
  -9   6  10       2098.50       2056.11        21.18 o
  -8   6  10       6072.27       5906.29        48.98 o
  -7   6  10          2.48         10.27         2.99 o
  -6   6  10       2528.36       2510.40        22.30 o
  -5   6  10       1167.31       1167.77        12.39 o
  -4   6  10       3356.20       3300.82        26.68 o
  -3   6  10        168.57        167.54         4.75 o
  -2   6  10       2749.89       2776.76        23.72 o
  -1   6  10        553.83        562.97         7.90 o
   0   6  10       8904.44       8950.24        66.31 o
   1   6  10        170.49        176.11         4.77 o
   2   6  10       6307.74       6252.71        50.73 o
   3   6  10       1722.70       1680.62        17.30 o
   4   6  10       2225.73       2238.54        22.70 o
   5   6  10         21.81         18.95         3.09 o
   6   6  10        908.61        918.38        12.21 o
   7   6  10        894.31        911.09        12.74 o
   8   6  10       3420.89       3485.46        34.85 o
   9   6  10          7.75         17.00         3.45 o
  10   6  10       2368.54       2319.91        26.73 o
  11   6  10       1157.59       1163.33        18.15 o
  12   6  10        675.52        669.69        13.79 o
 -13   7  10        870.94        835.86        15.78 o
 -12   7  10          0.52          8.54         4.42 o
 -11   7  10        382.68        376.46         9.96 o
 -10   7  10         81.86         85.14         5.38 o
  -9   7  10       3962.40       3880.91        35.62 o
  -8   7  10        117.04        129.67         5.75 o
  -7   7  10       7131.98       7096.41        65.92 o
  -6   7  10         22.21         30.45         3.83 o
  -5   7  10       2119.24       2053.50        21.20 o
  -4   7  10        500.92        484.45         8.82 o
  -3   7  10        297.44        313.72         7.69 o
  -2   7  10         45.30         52.50         3.92 o
  -1   7  10       3731.88       3758.62        33.56 o
   0   7  10        176.98        179.67         5.35 o
   1   7  10       6101.38       6115.86        49.54 o
   2   7  10         13.72         22.53         3.22 o
   3   7  10        697.90        711.34        11.03 o
   4   7  10        227.92        205.56         6.57 o
   5   7  10         27.50         39.62         4.00 o
   6   7  10         63.39         55.97         4.37 o
   7   7  10       2090.50       2098.80        23.92 o
   8   7  10          1.46          6.76         3.62 o
   9   7  10       4927.54       4969.71        56.96 o
  10   7  10         55.65         63.94         5.73 o
 -11   8  10          8.47         12.38        15.18 o
 -10   8  10       1221.21       1234.43        19.91 o
  -9   8  10        389.66        401.51        11.39 o
  -8   8  10       4712.70       4628.90        46.00 o
  -7   8  10        106.66        113.07         6.06 o
  -6   8  10       3696.83       3602.52        37.99 o
  -5   8  10        380.75        405.52        10.02 o
  -4   8  10        979.59        963.77        14.58 o
  -3   8  10         40.35         41.09         4.70 o
  -2   8  10        697.66        708.97        12.14 o
  -1   8  10        649.77        685.36        11.49 o
   0   8  10       3191.99       3182.01        31.30 o
   1   8  10         10.19         14.14         3.59 o
   2   8  10       2806.21       2759.89        29.61 o
   3   8  10          2.78         10.68         3.88 o
   4   8  10        689.33        674.38        12.25 o
   5   8  10          4.39          1.37         3.86 o
   6   8  10        592.42        597.41        12.03 o
   7   8  10        510.05        513.71        12.21 o
   8   8  10       1857.36       1900.51        27.24 o
  -6   9  10        507.98        530.78        12.58 o
  -5   9  10       1620.68       1647.46        23.92 o
  -4   9  10        208.61        237.30         8.84 o
  -3   9  10       2727.26       2770.24        32.21 o
  -2   9  10        407.99        404.70        10.73 o
  -1   9  10       1492.53       1487.26        21.21 o
   0   9  10        319.33        352.12        10.48 o
   1   9  10        924.04        946.86        17.63 o
   2   9  10        205.78        203.10         8.42 o
   3   9  10       1547.96       1533.49        21.59 o
   4   9  10        322.60        298.43        21.81 o
 -19   0  11       1774.94       1801.49        50.68 o
 -17   0  11         50.06        109.77         9.08 o
 -15   0  11       2522.49       2612.87        51.79 o
 -13   0  11      15347.51      15750.89       161.11 o
 -11   0  11      10354.10      10316.13        97.31 o
  -9   0  11        570.15        590.30         9.21 o
  -7   0  11       1982.32       1954.69        19.63 o
  -5   0  11      26172.07      26342.50       211.44 o
  -3   0  11      20622.84      20831.56       189.44 o
  -1   0  11        147.50        154.42         3.51 o
   1   0  11       8014.43       7921.13        63.00 o
   3   0  11      22427.25      22395.25       201.90 o
   5   0  11      16115.00      16142.94       161.71 o
   7   0  11       1070.41       1024.68        14.84 o
   9   0  11        986.93        951.05        16.11 o
  11   0  11       6388.09       6305.66       170.19 o
  13   0  11       4106.25       4276.22       160.94 o
  15   0  11         36.54         47.04         6.43 o
 -18   1  11       1001.32       1005.82        16.57 o
 -17   1  11          3.12         10.92         4.16 o
 -16   1  11        416.38        432.18         9.75 o
 -15   1  11        835.37        846.73        12.14 o
 -14   1  11       6522.87       6728.12        52.72 o
 -13   1  11         29.20         36.94         3.33 o
 -12   1  11       8960.01       9148.44        66.79 o
 -11   1  11        776.22        896.11         9.45 o
 -10   1  11       3346.38       3536.41        24.89 o
  -9   1  11         76.19         98.57         2.99 o
  -8   1  11       1764.55       1828.75        13.70 o
  -7   1  11       5364.96       5390.22        33.08 o
  -6   1  11      11062.73      11182.13        66.46 o
  -5   1  11       2928.15       2805.30        17.52 o
  -4   1  11      12943.11      13148.79        71.88 o
  -3   1  11       2134.76       2095.15        13.81 o
  -2   1  11       7346.23       7309.21        44.03 o
  -1   1  11        757.19        750.25         5.78 o
   0   1  11       1634.44       1677.60        11.25 o
   1   1  11       1647.99       1636.75        10.66 o
   2   1  11       9723.30       9739.65        63.19 o
   3   1  11        271.19        265.91         3.26 o
   4   1  11      12563.21      12620.35        89.57 o
   5   1  11        227.11        257.03         3.31 o
   6   1  11       4157.48       4119.16        29.89 o
   7   1  11         97.09        101.10         2.37 o
   8   1  11       1861.59       1815.03        20.42 o
   9   1  11        186.54        200.61         6.09 o
  10   1  11       4285.06       4243.04        60.79 o
  11   1  11        598.67        672.60        12.59 o
  12   1  11       5376.20       5491.73       119.41 o
  13   1  11         23.19         26.64         3.50 o
  14   1  11        599.57        596.07        15.89 o
  15   1  11         47.43         59.40         6.63 o
 -18   2  11         85.60         87.10         6.10 o
 -17   2  11       3492.42       3630.96        42.12 o
 -16   2  11        464.43        467.14        10.18 o
 -15   2  11       3632.94       3612.18        34.43 o
 -14   2  11        185.74        198.90         5.95 o
 -13   2  11       5568.69       5663.41        44.24 o
 -12   2  11        756.62        798.01         9.99 o
 -11   2  11       3937.83       4141.15        31.58 o
 -10   2  11        921.43       1034.62        10.12 o
  -9   2  11       5975.82       6143.71        41.10 o
  -8   2  11       1060.89       1085.55         9.71 o
  -7   2  11       5165.35       5164.21        33.04 o
  -6   2  11       1954.68       1924.14        13.92 o
  -5   2  11       3899.70       3874.62        25.34 o
  -4   2  11         14.97         23.40         1.52 o
  -3   2  11       9377.92       9428.44        53.92 o
  -2   2  11       3188.92       3117.45        19.44 o
  -1   2  11      10367.09      10344.96        59.27 o
   0   2  11        275.25        253.35         2.96 o
   1   2  11       3957.28       4000.92        24.10 o
   2   2  11        568.38        552.45         5.13 o
   3   2  11       5703.61       5721.68        40.06 o
   4   2  11        169.71        189.24         3.19 o
   5   2  11       2428.96       2492.36        19.59 o
   6   2  11       4836.17       4898.82        36.96 o
   7   2  11       4484.36       4525.91        37.99 o
   8   2  11        522.58        526.15         6.84 o
   9   2  11       3282.57       3252.98        34.63 o
  10   2  11        578.76        592.04        11.87 o
  11   2  11       1535.71       1495.31        23.14 o
  12   2  11         24.78         37.68         4.27 o
  13   2  11       1219.15       1194.82        24.09 o
  14   2  11        360.14        342.42        10.11 o
  15   2  11       1451.30       1435.15        28.32 o
 -18   3  11       3030.72       3065.68        38.60 o
 -17   3  11         11.07         14.23         4.41 o
 -16   3  11       4858.86       4838.26        45.64 o
 -15   3  11        263.93        281.40         8.14 o
 -14   3  11       1065.86       1032.70        12.86 o
 -13   3  11         35.42         41.25         3.54 o
 -12   3  11       3381.79       3350.83        29.37 o
 -11   3  11        295.68        303.99         6.32 o
 -10   3  11       9261.39       9215.92        67.27 o
  -9   3  11         34.18         34.53         2.62 o
  -8   3  11      14317.66      14241.06        93.23 o
  -7   3  11        433.44        457.93         5.89 o
  -6   3  11       4411.76       4390.62        30.10 o
  -5   3  11        369.76        352.91         4.78 o
  -4   3  11       9162.34       9015.66        56.00 o
  -3   3  11       3213.00       3123.02        21.77 o
  -2   3  11      10169.60      10112.88        62.15 o
  -1   3  11        574.80        573.38         5.85 o
   0   3  11       8755.79       8556.46        54.25 o
   1   3  11         12.27         30.48         1.55 o
   2   3  11       1377.86       1289.23        11.53 o
   3   3  11        537.85        555.15         5.92 o
   4   3  11        225.55        244.98         4.33 o
   5   3  11        963.83       1014.81        11.11 o
   6   3  11       3996.87       4039.12        34.94 o
   7   3  11        818.33        842.13         9.83 o
   8   3  11       8626.16       8629.06        78.66 o
   9   3  11        604.76        601.50         8.47 o
  10   3  11       1745.29       1736.37        18.87 o
  11   3  11        114.94        125.58         4.40 o
  12   3  11        197.58        203.40         5.58 o
  13   3  11         18.31         28.77         3.15 o
  14   3  11       2209.36       2291.66        40.65 o
 -17   4  11       5614.13       5532.49        59.56 o
 -16   4  11        238.07        244.03         8.47 o
 -15   4  11       2566.97       2552.95        28.00 o
 -14   4  11        151.57        171.21         6.43 o
 -13   4  11        677.52        688.90        10.76 o
 -12   4  11        534.16        533.64         8.90 o
 -11   4  11       4104.56       4002.46        34.73 o
 -10   4  11        181.39        199.48         5.43 o
  -9   4  11      13775.25      13549.96        95.33 o
  -8   4  11       1026.18       1024.25        10.56 o
  -7   4  11       3388.54       3334.25        24.86 o
  -6   4  11        628.47        622.98         7.38 o
  -5   4  11       1584.95       1519.39        12.96 o
  -4   4  11        283.10        290.40         4.79 o
  -3   4  11       4769.20       4726.48        33.00 o
  -2   4  11       1611.94       1577.19        13.15 o
  -1   4  11      19563.27      19607.09       124.85 o
   0   4  11         15.98         25.34         1.96 o
   1   4  11       8810.81       8650.23        59.38 o
   2   4  11        306.67        297.12         5.21 o
   3   4  11       1332.54       1322.19        12.84 o
   4   4  11        459.46        468.78         6.61 o
   5   4  11       2493.34       2478.91        22.19 o
   6   4  11        895.16        885.78        10.73 o
   7   4  11       6593.49       6654.88        57.45 o
   8   4  11        168.74        198.53         5.17 o
   9   4  11       3298.50       3311.33        32.02 o
  10   4  11          8.70         16.23         2.67 o
  11   4  11        191.66        188.94         5.37 o
  12   4  11        107.22        130.65         4.89 o
  13   4  11        172.05        179.24         6.08 o
  14   4  11        406.95        402.51        10.99 o
 -16   5  11       1596.13       1587.53        24.82 o
 -15   5  11       1281.83       1248.25        18.57 o
 -14   5  11       1545.74       1485.02        19.91 o
 -13   5  11         77.97         86.08         5.31 o
 -12   5  11       2376.40       2320.14        23.68 o
 -11   5  11       1847.21       1814.07        18.77 o
 -10   5  11       4435.22       4294.64        37.24 o
  -9   5  11          0.27          6.62         2.97 o
  -8   5  11       5508.97       5505.11        44.73 o
  -7   5  11       3671.04       3648.79        29.53 o
  -6   5  11       4102.62       4128.11        31.53 o
  -5   5  11          0.89         10.90         2.25 o
  -4   5  11       2264.50       2249.52        18.90 o
  -3   5  11       5074.57       4919.36        37.02 o
  -2   5  11       4334.86       4343.61        33.60 o
  -1   5  11        928.04        910.83         9.99 o
   0   5  11       7174.77       7141.32        52.84 o
   1   5  11       1218.08       1225.82        11.74 o
   2   5  11       2477.00       2487.01        22.00 o
   3   5  11         35.60         42.08         3.05 o
   4   5  11       4202.90       4221.97        36.96 o
   5   5  11       4710.56       4714.26        40.61 o
   6   5  11       4508.20       4460.62        41.41 o
   7   5  11        271.46        277.18         6.56 o
   8   5  11       2364.39       2398.57        25.00 o
   9   5  11       1081.01       1073.05        14.11 o
  10   5  11       1569.83       1530.47        19.39 o
  11   5  11        127.74        134.77         5.37 o
  12   5  11        542.63        552.97        11.89 o
  13   5  11        932.26        923.70        14.69 o
 -14   6  11        209.69        195.52         8.40 o
 -13   6  11       3084.24       2923.68        32.43 o
 -12   6  11        131.21        139.78         6.43 o
 -11   6  11       2830.16       2755.85        29.11 o
 -10   6  11         98.07        112.91         5.36 o
  -9   6  11       1344.23       1306.40        15.95 o
  -8   6  11        145.29        153.62         5.65 o
  -7   6  11       6297.10       6103.40        51.50 o
  -6   6  11         61.54         73.80         4.17 o
  -5   6  11       6496.45       6413.29        51.28 o
  -4   6  11       1807.71       1751.71        16.93 o
  -3   6  11       2436.45       2467.14        22.27 o
  -2   6  11       1365.52       1340.85        13.98 o
  -1   6  11        665.72        687.50         9.30 o
   0   6  11        436.45        449.71         7.24 o
   1   6  11       5229.47       5213.37        42.44 o
   2   6  11        141.13        158.33         5.02 o
   3   6  11       5328.62       5207.42        46.36 o
   4   6  11        357.37        345.33         7.44 o
   5   6  11       3542.94       3449.03        32.40 o
   6   6  11        914.16        918.02        12.70 o
   7   6  11        186.23        203.74         6.29 o
   8   6  11        257.43        246.38         7.15 o
   9   6  11        833.24        786.28        12.98 o
  10   6  11        290.96        298.76         8.31 o
  11   6  11       1856.01       1848.85        26.20 o
 -12   7  11       2775.05       2714.29        33.62 o
 -11   7  11        131.47        145.26         6.92 o
 -10   7  11       1690.67       1650.56        21.89 o
  -9   7  11          0.27         13.30         4.19 o
  -8   7  11       1314.87       1269.59        17.07 o
  -7   7  11         41.80         54.87         4.73 o
  -6   7  11       6620.07       6452.19        54.69 o
  -5   7  11          1.08         10.96         3.56 o
  -4   7  11       5475.49       5348.73        46.95 o
  -3   7  11         12.84         22.10         3.61 o
  -2   7  11        716.66        733.04        10.95 o
  -1   7  11         43.60         50.43         3.91 o
   0   7  11        348.24        355.03         7.53 o
   1   7  11          8.28         21.14         3.24 o
   2   7  11       5635.68       5451.26        50.01 o
   3   7  11         17.63         24.50         3.36 o
   4   7  11       5762.45       5752.39        52.63 o
   5   7  11         80.02         80.17         4.70 o
   6   7  11        796.88        833.69        13.00 o
   7   7  11        250.22        244.10         7.47 o
   8   7  11         61.00         69.65         5.02 o
   9   7  11         47.55         59.78         5.55 o
 -10   8  11        273.93        288.79        10.33 o
  -9   8  11        378.10        391.78        11.41 o
  -8   8  11         21.57         31.00         5.06 o
  -7   8  11       1278.98       1315.62        19.39 o
  -6   8  11        184.67        187.48         7.60 o
  -5   8  11       4101.20       4050.87        41.91 o
  -4   8  11          1.68         11.40         4.27 o
  -3   8  11       2489.69       2483.08        28.06 o
  -2   8  11        245.90        247.92         7.84 o
  -1   8  11        788.19        754.78        12.99 o
   0   8  11        320.57        314.63         8.45 o
   1   8  11       1154.07       1173.24        16.06 o
   2   8  11        220.70        245.64         7.79 o
   3   8  11       3600.14       3507.45        36.09 o
   4   8  11          0.09          8.80         4.19 o
   5   8  11       2273.91       2236.77        27.01 o
   6   8  11        257.97        288.41         9.59 o
   7   8  11        652.31        683.32        14.25 o
  -5   9  11          0.63          6.74         5.25 o
  -4   9  11        839.26        857.91        15.76 o
  -3   9  11        752.81        787.21        15.11 o
  -2   9  11       1778.64       1744.85        25.27 o
  -1   9  11         81.27         83.91         6.59 o
   0   9  11       2367.75       2394.46        32.33 o
   1   9  11        619.31        661.96        15.55 o
   2   9  11        906.79        939.61        18.45 o
 -18   0  12       6083.85       6335.64       124.10 o
 -16   0  12       1007.34       1079.06        21.73 o
 -14   0  12        379.48        419.30        13.52 o
 -12   0  12       5300.66       5787.40        63.50 o
 -10   0  12      14342.01      15408.86       142.46 o
  -8   0  12       3335.63       3342.97        33.70 o
  -6   0  12        198.66        246.28         5.94 o
  -4   0  12      11957.27      12075.34       104.52 o
  -2   0  12      46012.42      47078.37       390.18 o
   0   0  12       7591.65       7642.33        64.18 o
   2   0  12        840.18        876.86        11.06 o
   4   0  12       5266.55       5375.79        54.52 o
   6   0  12      16108.07      16076.00       167.61 o
   8   0  12       1195.78       1238.79        18.14 o
  10   0  12         21.66         29.52         3.94 o
  12   0  12        493.46        505.89        20.52 o
 -18   1  12        299.80        322.44         9.37 o
 -17   1  12       3021.16       2999.78        46.39 o
 -16   1  12        991.89       1017.35        14.87 o
 -15   1  12        874.01        895.54        12.52 o
 -14   1  12        356.89        372.07         7.64 o
 -13   1  12       3365.86       3454.47        31.47 o
 -12   1  12        261.32        303.39         6.52 o
 -11   1  12      10284.18      10648.47        74.49 o
 -10   1  12        374.33        347.66         5.71 o
  -9   1  12      11002.64      11041.71        72.09 o
  -8   1  12       1965.38       1971.33        15.49 o
  -7   1  12       1356.54       1392.56        11.01 o
  -6   1  12          3.00         12.21         1.55 o
  -5   1  12       7248.52       7265.41        44.77 o
  -4   1  12        617.49        649.07         6.01 o
  -3   1  12      19745.58      19957.79       118.19 o
  -2   1  12         88.78         93.17         2.61 o
  -1   1  12      10658.31      10673.90        64.14 o
   0   1  12       5464.66       5447.78        32.51 o
   1   1  12       2408.26       2382.57        16.74 o
   2   1  12         76.13        103.48         2.58 o
   3   1  12       2928.05       2966.98        22.17 o
   4   1  12       1923.03       1933.83        15.88 o
   5   1  12       9833.23       9864.30        73.50 o
   6   1  12        180.50        179.21         3.10 o
   7   1  12       6270.23       6229.88        50.27 o
   8   1  12       1367.57       1362.22        13.94 o
   9   1  12        870.57        841.29        13.65 o
  10   1  12         32.63         35.83         3.68 o
  11   1  12        436.36        439.51        11.02 o
  12   1  12        140.73        142.91         6.02 o
  13   1  12       2414.83       2480.36        38.48 o
  14   1  12          7.26         15.98         4.41 o
  15   1  12       1769.45       1756.11        47.15 o
 -18   2  12       1521.25       1518.21        21.26 o
 -17   2  12       1386.85       1457.27        19.05 o
 -16   2  12       2722.22       2713.23        29.19 o
 -15   2  12        393.35        405.42         8.98 o
 -14   2  12       4137.91       4227.10        37.67 o
 -13   2  12       1023.87       1018.13        11.98 o
 -12   2  12       5652.84       5648.86        44.11 o
 -11   2  12        215.40        244.92         5.63 o
 -10   2  12       5642.14       5552.37        39.01 o
  -9   2  12       2364.06       2291.21        18.07 o
  -8   2  12       3559.70       3584.95        25.63 o
  -7   2  12          6.96         17.43         1.89 o
  -6   2  12       8672.03       8721.59        54.51 o
  -5   2  12        776.51        804.14         7.61 o
  -4   2  12      15101.45      15062.29        90.10 o
  -3   2  12       1671.27       1649.25        12.04 o
  -2   2  12       5959.90       5935.28        38.56 o
  -1   2  12       2423.01       2386.95        16.90 o
   0   2  12       6130.87       6200.52        39.85 o
   1   2  12        705.69        707.16         7.09 o
   2   2  12       3634.30       3714.32        27.07 o
   3   2  12        597.01        572.39         6.68 o
   4   2  12       4613.95       4621.08        35.42 o
   5   2  12       3054.78       3061.63        25.20 o
   6   2  12       4650.96       4615.69        35.25 o
   7   2  12        279.45        312.34         5.00 o
   8   2  12       3262.87       3254.08        29.56 o
   9   2  12        399.80        415.12         6.43 o
  10   2  12       2466.02       2452.36        43.57 o
  11   2  12        484.20        517.42        12.25 o
  12   2  12       1909.02       1937.18        30.10 o
  13   2  12        837.07        860.81        18.38 o
  14   2  12        722.81        727.28        15.82 o
 -17   3  12        742.87        749.47        13.37 o
 -16   3  12        142.12        157.89         6.92 o
 -15   3  12       6618.24       6592.78        58.38 o
 -14   3  12        365.37        372.82         8.21 o
 -13   3  12       5795.65       5798.22        46.58 o
 -12   3  12        628.04        624.30         9.30 o
 -11   3  12       3187.56       3114.62        27.52 o
 -10   3  12        301.37        286.44         6.35 o
  -9   3  12       2410.73       2405.77        20.04 o
  -8   3  12       1817.20       1845.75        15.75 o
  -7   3  12      12307.76      12350.08        82.60 o
  -6   3  12         25.47         32.73         2.23 o
  -5   3  12       5748.12       5722.47        38.61 o
  -4   3  12       2287.39       2228.86        17.15 o
  -3   3  12        828.44        848.20         8.20 o
  -2   3  12        164.66        181.71         3.79 o
  -1   3  12       1279.48       1287.07        11.27 o
   0   3  12        660.91        697.57         7.09 o
   1   3  12       5972.86       6117.12        43.35 o
   2   3  12        168.26        133.25         3.39 o
   3   3  12       6656.69       6699.74        51.65 o
   4   3  12       1782.03       1769.54        16.62 o
   5   3  12       4760.23       4694.42        38.54 o
   6   3  12       1793.85       1765.95        16.64 o
   7   3  12       3624.62       3667.25        31.26 o
   8   3  12        200.03        234.16         5.37 o
   9   3  12       5186.98       5223.44        49.29 o
  10   3  12          9.72         18.96         2.39 o
  11   3  12       4786.89       4882.68        62.47 o
  12   3  12        744.25        777.07        12.68 o
  13   3  12        258.31        272.99         7.58 o
  14   3  12         75.40         92.55         6.01 o
 -16   4  12       3782.76       3704.99        41.21 o
 -15   4  12        123.74        140.57         6.77 o
 -14   4  12       5422.90       5350.66        48.75 o
 -13   4  12        144.73        154.75         5.99 o
 -12   4  12       1124.76       1098.39        13.58 o
 -11   4  12        332.18        329.18         7.47 o
 -10   4  12        302.11        294.85         6.83 o
  -9   4  12        198.27        210.66         5.49 o
  -8   4  12       6465.24       6415.42        47.57 o
  -7   4  12        100.58        104.80         3.74 o
  -6   4  12      12900.88      12752.01        91.09 o
  -5   4  12        134.05        161.64         4.10 o
  -4   4  12       2742.75       2758.41        21.58 o
  -3   4  12         88.34        108.46         3.58 o
  -2   4  12        360.55        365.77         5.65 o
  -1   4  12        463.48        472.95         6.33 o
   0   4  12       4919.24       4835.04        34.94 o
   1   4  12         64.18         71.83         2.82 o
   2   4  12      11911.59      11762.00        88.71 o
   3   4  12         81.56         85.26         3.31 o
   4   4  12       3782.07       3637.39        31.80 o
   5   4  12        734.88        727.99         9.64 o
   6   4  12         29.88         47.84         3.02 o
   7   4  12        898.37        884.75        11.00 o
   8   4  12       2415.86       2365.11        24.16 o
   9   4  12        262.28        257.77         6.13 o
  10   4  12       4270.97       4254.75        42.52 o
  11   4  12          0.04         10.93         3.04 o
  12   4  12       2844.66       2843.61        33.91 o
  13   4  12         29.96         39.95         4.93 o
 -15   5  12       2566.41       2494.75        30.70 o
 -14   5  12        255.45        272.26         9.07 o
 -13   5  12       2558.18       2489.22        26.61 o
 -12   5  12        529.25        507.15        10.09 o
 -11   5  12       2688.13       2604.86        25.72 o
 -10   5  12         39.26         52.22         4.16 o
  -9   5  12       4001.89       3923.84        35.17 o
  -8   5  12       1836.85       1787.64        18.39 o
  -7   5  12       4300.46       4255.28        34.60 o
  -6   5  12        681.52        690.73         9.11 o
  -5   5  12       4815.38       4704.52        37.34 o
  -4   5  12       1709.13       1709.72        15.99 o
  -3   5  12       3014.42       2956.37        24.88 o
  -2   5  12         93.31        104.31         3.85 o
  -1   5  12       3020.32       2981.98        24.74 o
   0   5  12       2373.80       2316.66        21.04 o
   1   5  12       5707.27       5526.67        43.44 o
   2   5  12        273.84        250.49         6.05 o
   3   5  12       6356.23       6037.51        52.36 o
   4   5  12       3179.92       3045.32        27.97 o
   5   5  12        724.42        734.40        10.25 o
   6   5  12         33.08         33.96         3.26 o
   7   5  12        969.43        968.59        12.58 o
   8   5  12       2906.37       2937.39        31.61 o
   9   5  12       1552.37       1540.18        18.39 o
  10   5  12          5.01         14.28         3.36 o
  11   5  12       1647.40       1629.30        20.39 o
  12   5  12        865.41        872.41        13.62 o
 -14   6  12       1044.31       1017.44        17.84 o
 -13   6  12        388.26        370.99        10.51 o
 -12   6  12       2724.46       2531.79        28.61 o
 -11   6  12         46.22         50.48         4.86 o
 -10   6  12       4778.85       4646.92        43.30 o
  -9   6  12        664.96        649.16        11.45 o
  -8   6  12       1972.88       1942.15        22.16 o
  -7   6  12        206.48        210.52         6.78 o
  -6   6  12       1273.36       1302.25        15.09 o
  -5   6  12        136.34        138.00         5.22 o
  -4   6  12       3237.83       3211.39        28.93 o
  -3   6  12         39.48         46.06         3.52 o
  -2   6  12       9270.75       9208.34        72.68 o
  -1   6  12       1537.08       1456.66        15.14 o
   0   6  12       3072.25       3147.31        28.34 o
   1   6  12         15.33         21.73         2.99 o
   2   6  12       1941.82       1867.30        19.43 o
   3   6  12        646.91        600.25         9.73 o
   4   6  12       2722.58       2668.69        26.40 o
   5   6  12        175.06        183.82         5.85 o
   6   6  12       3130.33       3148.96        31.61 o
   7   6  12        380.94        385.41         8.49 o
   8   6  12        783.97        799.10        12.55 o
   9   6  12        217.27        230.02         7.62 o
  10   6  12        753.01        742.89        13.96 o
 -12   7  12         18.85         20.02         5.53 o
 -11   7  12       4432.95       4345.80        45.40 o
 -10   7  12        128.41        137.55         6.98 o
  -9   7  12       3782.54       3575.86        36.26 o
  -8   7  12         42.68         56.04         5.00 o
  -7   7  12        644.06        621.53        11.45 o
  -6   7  12          5.88         14.11         3.89 o
  -5   7  12       1086.84       1088.43        15.05 o
  -4   7  12         40.10         48.46         4.38 o
  -3   7  12       5218.52       5207.97        46.93 o
  -2   7  12         49.37         57.22         4.20 o
  -1   7  12       6577.59       6507.55        56.47 o
   0   7  12         89.03         84.86         4.68 o
   1   7  12        535.96        550.43        10.11 o
   2   7  12         53.31         51.48         4.11 o
   3   7  12        603.63        611.52        10.77 o
   4   7  12        257.32        240.26         7.17 o
   5   7  12       3830.40       3782.32        36.77 o
   6   7  12         29.83         43.24         4.36 o
   7   7  12       2898.51       3001.92        33.73 o
   8   7  12         15.51         22.48         4.69 o
  -9   8  12         81.31        102.51         7.52 o
  -8   8  12       2273.33       2189.75        27.51 o
  -7   8  12         20.54         26.83         5.21 o
  -6   8  12       1008.96       1014.03        16.74 o
  -5   8  12        265.75        272.00         9.11 o
  -4   8  12       2295.75       2243.56        26.39 o
  -3   8  12         79.67         99.27         5.94 o
  -2   8  12       3482.61       3565.45        42.84 o
  -1   8  12        611.68        606.28        11.77 o
   0   8  12       2145.41       2106.08        24.73 o
   1   8  12         58.20         68.00         5.27 o
   2   8  12        560.93        565.53        11.19 o
   3   8  12        159.13        171.10         7.38 o
   4   8  12       1342.97       1364.29        19.84 o
   5   8  12        656.06        661.57        13.71 o
 -17   0  13       5962.65       6215.00       122.36 o
 -15   0  13       3658.72       3802.51        49.17 o
 -13   0  13        115.62        136.30         6.90 o
 -11   0  13       4381.45       4152.42        44.72 o
  -9   0  13      16148.50      16591.96       157.47 o
  -7   0  13      13511.54      13946.03       116.14 o
  -5   0  13       5374.08       5332.85        51.54 o
  -3   0  13        928.81        978.29        13.57 o
  -1   0  13      24360.91      24633.11       252.09 o
   1   0  13      14583.40      14537.25       147.20 o
   3   0  13        735.55        744.83        11.37 o
   5   0  13        156.75        195.91         5.39 o
   7   0  13       5852.57       5761.72        70.39 o
   9   0  13       6258.38       6215.47        95.98 o
  11   0  13       1334.27       1335.39        50.66 o
 -18   1  13       2474.04       2577.04        50.12 o
 -17   1  13        322.55        327.51         9.51 o
 -16   1  13       5158.94       5192.42        55.75 o
 -15   1  13        761.70        817.00        12.10 o
 -14   1  13       2664.47       2742.13        24.49 o
 -13   1  13        116.63        131.85         4.82 o
 -12   1  13       2970.11       2992.18        25.72 o
 -11   1  13        796.98        809.09         9.65 o
 -10   1  13       7810.95       7874.66        54.45 o
  -9   1  13       1916.64       1891.09        15.70 o
  -8   1  13      12573.33      12943.37        82.92 o
  -7   1  13        144.00        158.08         4.08 o
  -6   1  13       4590.26       4781.17        32.49 o
  -5   1  13       1205.95       1154.20         9.83 o
  -4   1  13        752.13        814.47         8.06 o
  -3   1  13        880.42        862.78         8.44 o
  -2   1  13       5843.09       5873.07        39.41 o
  -1   1  13       1576.69       1546.93        12.40 o
   0   1  13      15489.65      15914.37       104.13 o
   1   1  13        461.73        529.20         6.22 o
   2   1  13       3660.25       3759.96        31.51 o
   3   1  13       1469.58       1491.83        14.13 o
   4   1  13       2039.05       2000.14        17.82 o
   5   1  13        668.90        688.97         7.68 o
   6   1  13       3585.51       3577.09        30.30 o
   7   1  13       1234.21       1240.32        13.12 o
   8   1  13       6137.15       6059.96        67.09 o
   9   1  13        503.90        492.74         9.68 o
  10   1  13       2166.95       2123.88        40.98 o
  11   1  13        398.52        393.89         9.76 o
  12   1  13        424.18        405.91         9.85 o
  13   1  13        274.88        299.11        10.38 o
  14   1  13        760.21        773.09        19.65 o
 -17   2  13       2738.53       2761.29        36.25 o
 -16   2  13         88.81        105.85         5.98 o
 -15   2  13       1967.92       1931.70        21.30 o
 -14   2  13        738.45        770.57        10.97 o
 -13   2  13       3104.52       3180.04        27.95 o
 -12   2  13        185.94        177.07         5.40 o
 -11   2  13       4797.15       4902.94        38.26 o
 -10   2  13       2117.61       2165.54        18.41 o
  -9   2  13       6522.11       6612.13        45.89 o
  -8   2  13        285.82        304.66         5.38 o
  -7   2  13       5180.90       5301.85        36.80 o
  -6   2  13       1096.51       1119.16        10.25 o
  -5   2  13       2945.72       3045.59        22.37 o
  -4   2  13        124.50        112.21         3.00 o
  -3   2  13       8045.40       8161.23        53.88 o
  -2   2  13       1540.04       1588.85        12.59 o
  -1   2  13       6323.27       6316.23        42.74 o
   0   2  13         25.05         37.06         2.16 o
   1   2  13       2610.93       2681.35        21.71 o
   2   2  13       1204.43       1208.55        11.03 o
   3   2  13       3239.17       3200.19        26.22 o
   4   2  13        264.06        253.84         4.59 o
   5   2  13       5423.90       5389.25        43.65 o
   6   2  13       1577.36       1588.47        13.91 o
   7   2  13       2715.82       2663.69        25.96 o
   8   2  13         47.50         66.81         2.85 o
   9   2  13       1991.37       1990.82        21.75 o
  10   2  13        745.28        758.92        13.56 o
  11   2  13       1503.93       1476.34        25.97 o
  12   2  13        465.21        459.07        12.68 o
  13   2  13       2091.84       2035.09        41.87 o
  14   2  13        838.81        817.78        22.02 o
 -17   3  13          1.47          7.93         5.48 o
 -16   3  13       1209.71       1203.34        17.62 o
 -15   3  13        109.10        119.41         6.28 o
 -14   3  13       3316.55       3331.14        31.51 o
 -13   3  13         70.04         73.82         4.51 o
 -12   3  13       6994.82       7124.27        57.13 o
 -11   3  13          1.83         11.16         3.10 o
 -10   3  13       6403.30       6463.73        51.73 o
  -9   3  13        130.62        143.60         4.56 o
  -8   3  13        411.62        428.26         6.85 o
  -7   3  13        910.31        903.06         9.95 o
  -6   3  13       3076.78       3103.27        23.52 o
  -5   3  13        728.98        703.56         7.90 o
  -4   3  13      12681.92      12499.16        85.04 o
  -3   3  13        231.05        241.42         4.68 o
  -2   3  13       8645.26       8450.02        61.40 o
  -1   3  13        686.15        674.58         7.51 o
   0   3  13        680.71        662.35         7.99 o
   1   3  13        201.01        174.75         4.56 o
   2   3  13       5669.42       5405.65        43.47 o
   3   3  13        836.83        791.15         9.07 o
   4   3  13       9154.31       9066.93        73.48 o
   5   3  13          9.56         15.14         2.12 o
   6   3  13       4676.92       4698.91        41.37 o
   7   3  13        579.85        595.66         7.83 o
   8   3  13        281.92        297.86         6.25 o
   9   3  13         28.21         39.17         2.74 o
  10   3  13        573.75        582.48         8.93 o
  11   3  13        873.90        907.44        13.38 o
  12   3  13       2183.20       2148.46        33.24 o
  13   3  13          8.63         15.09         4.48 o
 -16   4  13         35.42         41.68         5.99 o
 -15   4  13       1094.33       1089.49        17.67 o
 -14   4  13        332.08        333.53         9.17 o
 -13   4  13       5805.83       5583.92        50.75 o
 -12   4  13         15.99         20.99         3.88 o
 -11   4  13       5909.07       5814.66        50.67 o
 -10   4  13        722.19        746.09        10.93 o
  -9   4  13        873.63        872.23        11.09 o
  -8   4  13         63.27         65.58         3.60 o
  -7   4  13       1589.10       1595.67        15.37 o
  -6   4  13        814.89        818.14         9.90 o
  -5   4  13      10991.36      10766.93        75.50 o
  -4   4  13         59.81         81.95         3.34 o
  -3   4  13      15483.03      15181.47       106.08 o
  -2   4  13        508.25        513.77         6.95 o
  -1   4  13       1785.05       1767.63        16.17 o
   0   4  13         53.38         70.20         3.18 o
   1   4  13       1197.79       1152.55        11.92 o
   2   4  13         68.15         90.02         3.58 o
   3   4  13       5794.82       5586.79        47.20 o
   4   4  13        419.28        398.51         6.88 o
   5   4  13      12766.60      12727.42       109.33 o
   6   4  13          6.77         12.95         2.55 o
   7   4  13       1438.43       1449.79        16.54 o
   8   4  13         21.06         21.81         2.94 o
   9   4  13        258.11        277.51         6.57 o
  10   4  13        117.11        128.22         4.83 o
  11   4  13       1541.02       1574.57        21.16 o
  12   4  13         59.74         75.10         5.09 o
 -15   5  13       1708.27       1674.45        24.74 o
 -14   5  13       1620.11       1566.13        21.26 o
 -13   5  13        238.48        240.20         8.04 o
 -12   5  13       3661.12       3544.09        34.17 o
 -11   5  13        710.15        707.83        11.61 o
 -10   5  13       2295.74       2237.45        23.52 o
  -9   5  13       1679.73       1618.95        18.85 o
  -8   5  13       2953.10       2873.11        27.85 o
  -7   5  13        927.03        886.15        11.95 o
  -6   5  13       3028.15       3002.56        26.82 o
  -5   5  13       1233.75       1196.32        12.96 o
  -4   5  13       4916.80       4894.52        40.54 o
  -3   5  13        139.81        150.69         4.70 o
  -2   5  13       5529.63       5448.27        44.25 o
  -1   5  13       1054.76       1039.68        12.13 o
   0   5  13       4168.29       4110.04        35.10 o
   1   5  13       1414.51       1379.71        14.98 o
   2   5  13       2799.23       2801.42        26.44 o
   3   5  13       2208.88       2161.80        22.44 o
   4   5  13       5053.96       4956.53        44.00 o
   5   5  13        168.87        175.39         5.24 o
   6   5  13       4750.88       4628.34        43.41 o
   7   5  13        778.32        810.31        11.41 o
   8   5  13       1524.70       1525.04        18.43 o
   9   5  13         14.23         17.49         3.38 o
  10   5  13       1457.24       1424.61        19.20 o
  11   5  13       1224.88       1241.80        17.33 o
 -13   6  13        894.43        870.87        15.79 o
 -12   6  13         61.15         68.79         5.92 o
 -11   6  13       1076.07       1056.04        15.51 o
 -10   6  13        527.26        500.14        11.11 o
  -9   6  13       4211.19       4004.93        40.30 o
  -8   6  13         21.93         29.45         4.30 o
  -7   6  13       5304.86       5249.22        47.71 o
  -6   6  13       1148.31       1111.54        14.49 o
  -5   6  13       2907.79       2939.38        29.01 o
  -4   6  13         52.64         66.20         4.20 o
  -3   6  13       1871.63       1888.69        19.85 o
  -2   6  13       1458.62       1465.34        16.13 o
  -1   6  13       3969.70       3954.30        36.07 o
   0   6  13        307.38        313.52         7.19 o
   1   6  13       4410.19       4316.40        39.70 o
   2   6  13        674.87        639.50        10.48 o
   3   6  13       1285.10       1262.76        15.25 o
   4   6  13         10.06         17.36         3.20 o
   5   6  13        137.04        145.79         5.63 o
   6   6  13        135.60        143.39         5.38 o
   7   6  13       2754.02       2743.25        29.34 o
   8   6  13         22.53         22.92         4.08 o
   9   6  13       2036.29       2031.99        27.38 o
 -11   7  13        163.87        175.39         8.12 o
 -10   7  13       1747.58       1721.85        21.60 o
  -9   7  13         27.16         32.13         4.92 o
  -8   7  13       6863.19       6703.51        64.59 o
  -7   7  13          8.13         15.22         4.36 o
  -6   7  13       2788.19       2767.65        29.17 o
  -5   7  13         25.14         27.28         4.33 o
  -4   7  13        474.39        469.65         9.63 o
  -3   7  13         87.06         97.21         5.12 o
  -2   7  13        497.83        524.79        10.16 o
  -1   7  13          8.64         15.20         3.73 o
   0   7  13       4496.86       4521.14        45.58 o
   1   7  13         21.52         30.10         4.05 o
   2   7  13       3123.36       3098.31        32.42 o
   3   7  13         10.13         14.43         3.67 o
   4   7  13         51.62         64.21         4.71 o
   5   7  13        187.24        182.65         6.87 o
   6   7  13        421.06        450.82        10.35 o
   7   7  13         68.40         77.95         6.06 o
  -8   8  13         15.91         20.56         5.47 o
  -7   8  13       2719.73       2714.07        34.00 o
  -6   8  13        587.05        588.70        13.15 o
  -5   8  13       1136.62       1109.96        17.45 o
  -4   8  13        113.64        125.54         7.09 o
  -3   8  13        859.11        858.85        15.31 o
  -2   8  13        944.35        933.40        15.39 o
  -1   8  13       2374.73       2384.14        28.66 o
   0   8  13         64.73         78.86         6.14 o
   1   8  13       2439.80       2455.23        30.10 o
   2   8  13         81.46         93.10         6.42 o
   3   8  13       1038.10       1053.05        17.09 o
   4   8  13          6.39         13.82         4.87 o
 -16   0  14        758.25        756.61        18.73 o
 -14   0  14       7100.01       7363.34        83.31 o
 -12   0  14       4769.76       4929.98        57.80 o
 -10   0  14        827.74        884.38        15.39 o
  -8   0  14       7330.94       7438.61        71.73 o
  -6   0  14       9569.17      10074.72       135.65 o
  -4   0  14       4983.87       5229.30        61.34 o
  -2   0  14       2347.64       2379.73        27.83 o
   0   0  14       3882.11       3910.67        42.13 o
   2   0  14      12016.18      11547.13       134.41 o
   4   0  14       6578.84       6448.61        70.94 o
   6   0  14        199.57        207.98         5.73 o
   8   0  14       1375.99       1339.16        20.41 o
  10   0  14       5718.85       5818.36       100.23 o
  12   0  14       4701.69       4755.15       124.61 o
 -17   1  14       1144.49       1164.97        19.87 o
 -16   1  14        315.68        316.76         9.57 o
 -15   1  14       3895.12       4089.39        46.57 o
 -14   1  14         12.60         20.95         3.71 o
 -13   1  14       5883.65       6076.07        49.44 o
 -12   1  14        454.52        476.80         8.43 o
 -11   1  14       4047.31       4144.06        33.90 o
 -10   1  14         48.23         56.92         3.28 o
  -9   1  14       1505.50       1549.24        14.23 o
  -8   1  14       2265.84       2290.54        19.24 o
  -7   1  14       5214.86       5385.73        39.21 o
  -6   1  14        294.06        317.43         6.53 o
  -5   1  14       4966.92       5106.42        39.42 o
  -4   1  14       4821.09       4820.16        35.50 o
  -3   1  14       7550.10       7551.02        52.46 o
  -2   1  14       1154.66       1189.69        10.97 o
  -1   1  14       3838.69       3917.43        31.68 o
   0   1  14        395.10        508.73         6.55 o
   1   1  14      10161.91       9728.38        73.46 o
   2   1  14         23.79         56.57         2.83 o
   3   1  14       7975.92       7796.76        64.90 o
   4   1  14        637.58        658.39         7.86 o
   5   1  14       1872.39       1889.35        16.84 o
   6   1  14        921.98        900.99         9.25 o
   7   1  14        698.12        714.39         8.94 o
   8   1  14       1156.99       1175.81        13.50 o
   9   1  14       2792.37       2789.79        29.33 o
  10   1  14        278.91        300.39         6.73 o
  11   1  14       2939.98       2863.52        44.25 o
  12   1  14        307.04        319.81         8.85 o
  13   1  14        963.16        987.79        23.09 o
 -17   2  14          2.99          5.74         5.27 o
 -16   2  14       3181.98       3228.60        35.13 o
 -15   2  14        613.17        620.44        11.25 o
 -14   2  14       2147.66       2188.29        21.83 o
 -13   2  14         10.52         21.76         3.67 o
 -12   2  14       4338.10       4333.60        37.66 o
 -11   2  14        245.86        289.47         6.95 o
 -10   2  14       6510.59       6624.67        50.98 o
  -9   2  14          3.38         15.86         2.66 o
  -8   2  14       6013.08       6210.93        46.24 o
  -7   2  14       3056.26       3048.17        24.46 o
  -6   2  14       5774.33       5860.64        42.27 o
  -5   2  14         21.85         29.88         2.39 o
  -4   2  14       4458.05       4474.60        32.41 o
  -3   2  14       4885.03       4845.30        34.52 o
  -2   2  14       5601.45       5668.13        40.98 o
  -1   2  14          6.48         19.39         1.93 o
   0   2  14       5843.95       5845.92        44.86 o
   1   2  14        799.15        838.62         9.32 o
   2   2  14       3115.40       3025.67        25.79 o
   3   2  14         59.20         60.72         2.89 o
   4   2  14       1824.91       1849.83        17.23 o
   5   2  14       1757.97       1797.59        17.10 o
   6   2  14       4653.92       4708.19        37.95 o
   7   2  14         18.42         30.29         2.42 o
   8   2  14       4552.33       4569.44        45.15 o
   9   2  14        635.60        665.80         9.42 o
  10   2  14       1907.55       1883.09        31.11 o
  11   2  14        237.81        261.79         9.29 o
  12   2  14        655.39        652.43        17.37 o
  13   2  14        566.41        560.56        14.73 o
 -16   3  14        295.69        308.70        10.33 o
 -15   3  14       1272.11       1211.80        17.98 o
 -14   3  14          5.04         14.29         4.31 o
 -13   3  14       1541.31       1558.82        18.31 o
 -12   3  14         63.34         77.79         4.84 o
 -11   3  14       4069.26       4072.43        37.20 o
 -10   3  14         33.45         41.02         3.79 o
  -9   3  14      11523.64      11595.43        85.74 o
  -8   3  14         81.20         99.23         4.10 o
  -7   3  14       4026.59       4011.17        32.16 o
  -6   3  14        968.49        993.64        10.67 o
  -5   3  14       1543.36       1535.62        13.99 o
  -4   3  14        164.73        173.06         4.24 o
  -3   3  14       3214.32       3165.90        25.73 o
  -2   3  14        149.45        160.07         4.23 o
  -1   3  14      15998.46      15764.92       120.04 o
   0   3  14        799.35        774.50         9.04 o
   1   3  14       2418.43       2500.58        23.43 o
   2   3  14        639.46        545.40         7.77 o
   3   3  14        542.50        589.92         8.53 o
   4   3  14          1.86          6.10         2.16 o
   5   3  14       4012.48       3982.55        33.78 o
   6   3  14        165.15        206.48         4.94 o
   7   3  14       9647.41       9714.75        84.15 o
   8   3  14          3.03         13.07         2.38 o
   9   3  14       2033.07       2009.28        22.25 o
  10   3  14        420.30        455.15         8.85 o
  11   3  14        111.80        126.12         5.66 o
  12   3  14         17.99         26.28         3.82 o
 -15   4  14         33.64         45.25         6.11 o
 -14   4  14        314.80        324.04         9.93 o
 -13   4  14         34.59         32.42         4.48 o
 -12   4  14       1839.79       1895.29        21.54 o
 -11   4  14         83.87         91.82         5.21 o
 -10   4  14       9908.79       9831.64        81.60 o
  -9   4  14        157.50        166.28         5.77 o
  -8   4  14       7420.95       7252.85        56.00 o
  -7   4  14        855.35        833.99        10.51 o
  -6   4  14       1059.13       1030.83        11.71 o
  -5   4  14         54.69         63.47         3.63 o
  -4   4  14       2582.02       2526.86        22.30 o
  -3   4  14        707.01        717.23         9.11 o
  -2   4  14      10808.21      10611.39        79.71 o
  -1   4  14         33.34         33.06         2.86 o
   0   4  14       7013.56       6752.73        53.13 o
   1   4  14        113.27        130.48         4.57 o
   2   4  14        597.66        620.26         8.54 o
   3   4  14        177.01        162.09         4.82 o
   4   4  14        541.27        569.30         8.94 o
   5   4  14        525.20        520.32         8.73 o
   6   4  14       4736.39       4781.92        45.30 o
   7   4  14         14.09         29.60         3.17 o
   8   4  14       3835.37       3843.89        38.50 o
   9   4  14         12.95         18.43         2.96 o
  10   4  14        165.23        182.43         5.76 o
  11   4  14         11.26         14.34         3.36 o
 -14   5  14        191.12        216.65         8.64 o
 -13   5  14       1369.65       1363.53        19.02 o
 -12   5  14        412.40        402.68         9.79 o
 -11   5  14       2567.25       2514.80        26.77 o
 -10   5  14          6.36         12.76         3.96 o
  -9   5  14       5099.36       4989.54        45.81 o
  -8   5  14       2130.31       2101.07        22.76 o
  -7   5  14       3360.45       3301.89        30.68 o
  -6   5  14         11.81         23.48         3.33 o
  -5   5  14       3426.80       3363.98        30.43 o
  -4   5  14       2261.27       2201.08        21.59 o
  -3   5  14       3606.63       3528.49        30.93 o
  -2   5  14       1182.19       1167.99        13.83 o
  -1   5  14       4153.60       4136.65        37.07 o
   0   5  14       1260.61       1187.42        13.77 o
   1   5  14       4720.09       4529.87        42.30 o
   2   5  14        294.16        277.20         6.66 o
   3   5  14       1916.18       1831.01        19.40 o
   4   5  14        220.43        243.57         6.76 o
   5   5  14        857.09        839.50        12.59 o
   6   5  14        189.00        206.93         6.09 o
   7   5  14        923.66        945.44        13.39 o
   8   5  14        157.56        167.07         6.14 o
   9   5  14        608.53        612.09        10.76 o
  10   5  14        263.23        286.23         7.74 o
 -13   6  14        227.10        236.69        12.65 o
 -12   6  14       2697.10       2614.02        31.59 o
 -11   6  14        882.76        845.91        14.51 o
 -10   6  14       1281.15       1250.05        17.78 o
  -9   6  14         57.19         57.48         5.28 o
  -8   6  14       2239.11       2171.98        25.16 o
  -7   6  14        324.02        313.53         8.76 o
  -6   6  14       6211.39       6131.78        57.29 o
  -5   6  14        107.80        110.84         5.38 o
  -4   6  14       4494.21       4532.86        40.38 o
  -3   6  14        720.71        698.26        11.29 o
  -2   6  14        954.90        948.30        13.16 o
  -1   6  14          1.19         11.29         3.17 o
   0   6  14       1473.90       1426.69        17.04 o
   1   6  14        381.10        389.43         8.34 o
   2   6  14       2676.90       2620.41        27.20 o
   3   6  14        176.77        184.22         6.14 o
   4   6  14       4536.33       4329.85        41.95 o
   5   6  14       1619.45       1624.17        19.13 o
   6   6  14        970.74        962.49        14.02 o
   7   6  14          1.09         12.20         3.77 o
   8   6  14        679.79        676.49        13.22 o
 -10   7  14         36.56         33.65         5.45 o
  -9   7  14         27.60         50.79         5.59 o
  -8   7  14         45.02         50.97         5.46 o
  -7   7  14       2434.90       2347.26        28.40 o
  -6   7  14         31.99         40.24         4.98 o
  -5   7  14       5907.60       5847.84        55.38 o
  -4   7  14        115.23        109.57         6.03 o
  -3   7  14       3058.79       3098.22        32.09 o
  -2   7  14         29.29         44.11         4.40 o
  -1   7  14        246.10        257.06         7.89 o
   0   7  14         24.86         22.63         4.18 o
   1   7  14       1862.53       1805.20        21.53 o
   2   7  14         46.32         50.72         4.74 o
   3   7  14       5994.22       6026.72        56.90 o
   4   7  14        711.17        688.13        13.15 o
   5   7  14       4194.16       4068.44        45.25 o
   6   7  14        134.13        138.94         7.15 o
  -6   8  14       3529.91       3530.46        41.87 o
  -5   8  14          2.48         10.95         5.22 o
  -4   8  14       2446.35       2382.52        29.42 o
  -3   8  14        669.94        661.46        14.57 o
  -2   8  14        206.96        236.92         9.25 o
  -1   8  14          1.49         -0.35         4.80 o
   0   8  14        494.41        506.83        12.95 o
   1   8  14        948.10        910.12        16.48 o
   2   8  14       2866.75       2873.50        38.03 o
 -17   0  15       1808.81       1899.04        40.19 o
 -15   0  15        596.93        652.25        18.45 o
 -13   0  15       5331.58       5488.90        70.24 o
 -11   0  15      11382.75      11847.20       133.63 o
  -9   0  15       5926.59       6154.44        67.24 o
  -7   0  15        532.13        546.33        11.13 o
  -5   0  15      11868.84      12035.06       165.55 o
  -3   0  15      16066.42      16452.68       186.70 o
  -1   0  15       6082.28       6090.74        67.86 o
   1   0  15       1106.86       1070.27        17.63 o
   3   0  15       1709.94       1771.17        24.60 o
   5   0  15       8419.02       8558.22        92.88 o
   7   0  15       3903.80       4052.52        54.29 o
   9   0  15        552.96        571.88        12.07 o
  11   0  15        234.68        249.02         9.07 o
 -17   1  15        165.07        191.82        10.25 o
 -16   1  15        740.95        749.36        14.66 o
 -15   1  15         24.02         37.58         5.04 o
 -14   1  15       1903.34       1953.48        24.10 o
 -13   1  15        708.36        730.13        11.74 o
 -12   1  15       4915.20       5089.77        45.31 o
 -11   1  15        118.51        140.16         5.60 o
 -10   1  15       7379.53       7547.56        59.70 o
  -9   1  15       1597.77       1646.53        16.22 o
  -8   1  15       3042.88       3061.51        26.39 o
  -7   1  15        177.00        179.96         4.88 o
  -6   1  15       4097.71       4215.82        35.27 o
  -5   1  15       2704.70       2738.84        22.18 o
  -4   1  15      10401.37      10583.42        81.15 o
  -3   1  15        216.10        233.00         4.99 o
  -2   1  15      11977.23      12008.42        94.17 o
  -1   1  15       2089.78       2120.69        19.73 o
   0   1  15       4428.64       4419.10        36.38 o
   1   1  15        563.64        482.94         6.77 o
   2   1  15       1449.31       1492.77        15.89 o
   3   1  15       1392.71       1379.73        14.93 o
   4   1  15       2656.56       2614.06        24.31 o
   5   1  15        159.91        172.86         4.45 o
   6   1  15       5420.49       5433.14        50.64 o
   7   1  15       2217.49       2256.33        22.81 o
   8   1  15       1900.35       1891.56        21.69 o
   9   1  15         34.86         38.08         2.92 o
  10   1  15        759.00        760.64        11.77 o
  11   1  15        970.33        952.25        26.34 o
  12   1  15       1483.27       1499.46        39.82 o
 -16   2  15        754.50        758.69        15.05 o
 -15   2  15       3565.33       3540.56        38.50 o
 -14   2  15        774.70        809.80        13.07 o
 -13   2  15       3851.27       3979.00        38.05 o
 -12   2  15        948.54        982.68        13.93 o
 -11   2  15       2670.94       2767.60        27.30 o
 -10   2  15        429.23        409.81         8.31 o
  -9   2  15       5139.30       5176.57        41.77 o
  -8   2  15       1857.34       1893.96        18.20 o
  -7   2  15       5666.19       5742.21        45.28 o
  -6   2  15         55.17         71.87         3.35 o
  -5   2  15       2875.96       2924.20        23.28 o
  -4   2  15       1683.88       1668.18        15.24 o
  -3   2  15       2925.25       2973.27        25.75 o
  -2   2  15        175.43        182.80         4.65 o
  -1   2  15       3492.69       3429.71        28.65 o
   0   2  15       1501.64       1521.72        14.69 o
   1   2  15       5530.96       5554.54        46.95 o
   2   2  15        588.41        557.91         8.15 o
   3   2  15       4666.17       4595.08        40.29 o
   4   2  15       2353.05       2398.35        22.77 o
   5   2  15       2486.66       2449.17        22.00 o
   6   2  15         44.55         60.89         2.88 o
   7   2  15       2790.09       2776.62        27.68 o
   8   2  15        438.26        437.44         7.39 o
   9   2  15       2486.19       2494.15        32.36 o
  10   2  15        138.14        154.33         5.47 o
  11   2  15       1737.47       1738.35        36.16 o
  12   2  15       1005.58       1061.12        20.76 o
 -16   3  15       6743.55       6803.30        92.18 o
 -15   3  15        250.21        277.42         9.37 o
 -14   3  15       5239.92       5331.84        57.09 o
 -13   3  15        232.09        245.78         7.96 o
 -12   3  15        919.69        945.69        14.15 o
 -11   3  15         38.47         38.41         4.42 o
 -10   3  15        660.18        700.94        11.27 o
  -9   3  15        911.55        928.33        12.06 o
  -8   3  15       6883.03       6923.77        53.41 o
  -7   3  15        503.15        499.72         7.70 o
  -6   3  15       5273.91       5099.91        39.02 o
  -5   3  15          4.51         14.46         2.52 o
  -4   3  15       1953.63       1908.35        18.40 o
  -3   3  15        963.65        946.28        11.12 o
  -2   3  15        418.36        445.37         7.24 o
  -1   3  15        319.57        329.99         6.02 o
   0   3  15       7717.62       7616.51        61.85 o
   1   3  15        111.63        110.64         4.12 o
   2   3  15      10610.55      10390.89        86.39 o
   3   3  15        235.54        247.47         6.17 o
   4   3  15       2072.59       2006.93        20.08 o
   5   3  15         45.57         41.25         2.86 o
   6   3  15         61.93         81.21         3.90 o
   7   3  15          1.68          9.79         2.70 o
   8   3  15       2384.08       2323.66        24.69 o
   9   3  15         34.41         44.35         3.42 o
  10   3  15       3194.26       3237.62        38.36 o
  11   3  15         75.14         93.56         4.81 o
 -15   4  15       5917.96       5994.19        76.37 o
 -14   4  15        220.27        236.26         8.75 o
 -13   4  15       2312.45       2246.92        25.67 o
 -12   4  15        202.36        216.70         7.54 o
 -11   4  15       1152.19       1149.47        15.58 o
 -10   4  15          1.37         12.58         3.74 o
  -9   4  15       3153.53       3117.30        29.15 o
  -8   4  15          7.27         12.54         3.15 o
  -7   4  15      11769.20      11582.38        89.37 o
  -6   4  15        158.49        162.49         5.34 o
  -5   4  15       3507.78       3378.77        31.01 o
  -4   4  15          5.17          8.28         2.71 o
  -3   4  15        160.50        173.54         5.35 o
  -2   4  15        988.53        964.76        12.26 o
  -1   4  15       2388.00       2361.18        23.12 o
   0   4  15        261.63        260.94         6.32 o
   1   4  15       8289.36       8133.68        69.25 o
   2   4  15         67.70         74.83         3.83 o
   3   4  15       4014.50       3857.55        36.89 o
   4   4  15        130.96        147.12         4.97 o
   5   4  15        302.89        309.40         6.87 o
   6   4  15        273.55        260.90         6.89 o
   7   4  15       1492.29       1462.99        18.08 o
   8   4  15        184.12        210.03         6.40 o
   9   4  15       4039.32       4088.07        44.47 o
  10   4  15          2.00         11.19         3.55 o
 -13   5  15        114.80        132.16         7.10 o
 -12   5  15       2315.07       2218.76        24.87 o
 -11   5  15        163.85        165.03         7.14 o
 -10   5  15       1433.58       1372.97        18.53 o
  -9   5  15       1720.63       1697.64        20.57 o
  -8   5  15       3164.34       3053.63        30.89 o
  -7   5  15         38.70         56.03         4.45 o
  -6   5  15       6825.17       6619.16        57.29 o
  -5   5  15        292.68        303.64         7.69 o
  -4   5  15       3138.82       3159.05        38.14 o
  -3   5  15          7.83         16.06         3.32 o
  -2   5  15       3687.45       3613.19        33.45 o
  -1   5  15       1765.48       1748.39        19.15 o
   0   5  15       2535.58       2463.82        25.57 o
   1   5  15        105.36        108.70         4.99 o
   2   5  15       2949.75       2881.38        28.22 o
   3   5  15        572.91        551.30         9.59 o
   4   5  15       2304.72       2240.17        23.86 o
   5   5  15          2.58         13.48         3.25 o
   6   5  15       1419.71       1376.46        18.11 o
   7   5  15       1038.49       1005.67        14.96 o
   8   5  15       1406.60       1427.08        19.70 o
   9   5  15         29.26         32.56         4.17 o
 -12   6  15        148.89        145.00         7.87 o
 -11   6  15       4463.10       4383.99        44.45 o
 -10   6  15        660.07        654.55        13.53 o
  -9   6  15       2815.67       2758.90        32.07 o
  -8   6  15        300.28        300.56         9.26 o
  -7   6  15        723.85        745.52        13.04 o
  -6   6  15        313.86        310.62         8.81 o
  -5   6  15       2004.46       1982.06        22.17 o
  -4   6  15        334.28        347.95         9.89 o
  -3   6  15       4457.58       4398.74        43.40 o
  -2   6  15        148.43        149.48         6.12 o
  -1   6  15       2521.35       2451.89        26.31 o
   0   6  15        301.52        300.93         7.84 o
   1   6  15        836.98        806.65        12.39 o
   2   6  15         25.86         28.28         4.05 o
   3   6  15       1381.72       1337.11        17.57 o
   4   6  15        310.30        314.51         8.19 o
   5   6  15       2442.75       2432.25        27.38 o
   6   6  15         64.75         79.09         5.79 o
   7   6  15       1442.69       1447.66        22.32 o
  -9   7  15          5.26         15.37         5.27 o
  -8   7  15        782.27        771.97        15.66 o
  -7   7  15         76.44         92.40         6.52 o
  -6   7  15        752.49        768.66        13.76 o
  -5   7  15          5.47          9.62         4.48 o
  -4   7  15       2942.67       2973.31        32.36 o
  -3   7  15        209.28        204.73         7.71 o
  -2   7  15       4116.24       4133.92        40.09 o
  -1   7  15          0.71          7.84         4.09 o
   0   7  15        811.33        822.04        14.02 o
   1   7  15          1.38          0.36         4.10 o
   2   7  15        188.50        187.60         7.62 o
   3   7  15          3.03          8.16         4.54 o
   4   7  15        879.18        904.78        16.05 o
   5   7  15         14.96         16.36         4.40 o
 -16   0  16       4579.34       4601.12        82.44 o
 -14   0  16       1427.42       1545.21        26.95 o
 -12   0  16       2263.53       2292.91        41.25 o
 -10   0  16       8301.77       8388.26       109.32 o
  -8   0  16      12761.73      13176.24       141.32 o
  -6   0  16       2126.78       2172.25        26.89 o
  -4   0  16        281.58        327.37         9.44 o
  -2   0  16       6631.78       6460.81        86.02 o
   0   0  16       9839.52       9847.80       116.51 o
   2   0  16       2009.13       2033.21        29.09 o
   4   0  16        172.00        170.18         6.63 o
   6   0  16       2543.32       2539.53        38.86 o
   8   0  16       4215.80       4286.52        95.63 o
  10   0  16       1858.94       1905.76        33.79 o
  12   0  16          7.06         26.18        16.98 o
 -16   1  16        705.71        783.53        15.26 o
 -15   1  16       3475.10       3583.63        41.90 o
 -14   1  16        125.81        136.31         6.39 o
 -13   1  16        732.48        732.21        12.20 o
 -12   1  16        159.75        185.29         6.69 o
 -11   1  16       3424.13       3488.56        33.01 o
 -10   1  16       1409.22       1425.35        16.64 o
  -9   1  16       9869.83      10202.37        75.91 o
  -8   1  16        235.73        261.77         6.29 o
  -7   1  16       6657.13       6827.29        53.86 o
  -6   1  16       2034.98       2093.14        19.22 o
  -5   1  16       2114.08       2200.20        20.69 o
  -4   1  16          4.11         13.85         2.54 o
  -3   1  16       1665.14       1690.43        18.09 o
  -2   1  16       1826.96       1853.15        18.69 o
  -1   1  16       7477.11       7400.27        59.78 o
   0   1  16       1031.82        921.92        11.14 o
   1   1  16       4540.72       4464.33        42.77 o
   2   1  16       2258.78       2063.71        21.01 o
   3   1  16       1773.03       1702.84        17.92 o
   4   1  16          0.67          7.72         2.34 o
   5   1  16        833.45        847.72        10.60 o
   6   1  16       2782.21       2882.48        34.40 o
   7   1  16       3096.36       3070.36        32.16 o
   8   1  16        110.05        116.92         4.47 o
   9   1  16       2473.45       2511.64        26.77 o
  10   1  16        756.90        794.13        12.03 o
  11   1  16        887.23        885.28        20.25 o
 -16   2  16       3066.83       3154.15        48.95 o
 -15   2  16       1469.52       1511.21        20.50 o
 -14   2  16       2904.95       2947.35        37.45 o
 -13   2  16          8.82         15.09         4.30 o
 -12   2  16       3760.42       3784.18        36.52 o
 -11   2  16       1691.57       1727.17        19.96 o
 -10   2  16       4055.56       4236.86        41.48 o
  -9   2  16        607.06        625.31         9.61 o
  -8   2  16       2037.68       2101.24        20.32 o
  -7   2  16       2346.14       2457.74        22.13 o
  -6   2  16       5649.96       5678.11        58.36 o
  -5   2  16        102.71        131.75         4.52 o
  -4   2  16       4822.12       4849.67        45.99 o
  -3   2  16       1667.80       1694.36        17.37 o
  -2   2  16       2909.48       2939.40        26.78 o
  -1   2  16       1984.07       1923.74        18.71 o
   0   2  16       3107.02       3089.27        28.25 o
   1   2  16       1031.20       1019.09        12.23 o
   2   2  16       4575.57       4542.32        42.41 o
   3   2  16       1186.93       1141.42        13.85 o
   4   2  16       5507.39       5438.00        47.16 o
   5   2  16        709.87        736.77         9.41 o
   6   2  16       2644.41       2587.91        24.46 o
   7   2  16        857.66        882.04        11.51 o
   8   2  16       1235.88       1212.93        14.43 o
   9   2  16        423.23        449.04         8.48 o
  10   2  16        986.61       1002.52        17.30 o
  11   2  16        672.67        710.41        19.97 o
 -15   3  16        754.82        727.40        15.01 o
 -14   3  16         32.97         41.69         5.21 o
 -13   3  16       5049.51       5111.97        50.57 o
 -12   3  16        100.70        118.38         6.16 o
 -11   3  16       3977.74       3985.97        38.91 o
 -10   3  16        725.65        782.73        12.23 o
  -9   3  16        317.14        311.71         7.47 o
  -8   3  16         27.00         29.42         3.47 o
  -7   3  16       4004.50       3948.11        32.86 o
  -6   3  16          3.04         12.96         3.04 o
  -5   3  16      13359.01      13324.53       103.40 o
  -4   3  16        492.35        500.05         8.74 o
  -3   3  16       9983.92       9915.20        79.80 o
  -2   3  16        783.64        753.96        10.20 o
  -1   3  16        891.80        903.24        11.11 o
   0   3  16         83.88         77.48         4.14 o
   1   3  16       1955.84       1956.18        20.13 o
   2   3  16        504.60        503.00         8.85 o
   3   3  16       5643.90       5564.12        51.22 o
   4   3  16         25.57         34.35         3.15 o
   5   3  16       6590.54       6510.45        54.60 o
   6   3  16        527.50        519.51         8.60 o
   7   3  16        342.79        349.63         7.29 o
   8   3  16         31.15         39.64         3.59 o
   9   3  16        647.06        639.68        11.39 o
  10   3  16        113.80        134.41         6.72 o
 -14   4  16       3432.98       3455.83        49.07 o
 -13   4  16         81.91         98.61         6.20 o
 -12   4  16       4872.66       4917.15        49.15 o
 -11   4  16        187.75        191.20         7.12 o
 -10   4  16       1972.49       1900.33        21.68 o
  -9   4  16          0.74          7.81         3.71 o
  -8   4  16        667.07        672.27        10.82 o
  -7   4  16          2.88         13.27         3.47 o
  -6   4  16       3300.53       3265.24        30.80 o
  -5   4  16         55.50         65.49         4.26 o
  -4   4  16       9242.43       9040.97        76.04 o
  -3   4  16        119.08        126.02         5.02 o
  -2   4  16       2820.60       2705.17        29.26 o
  -1   4  16          6.78         10.43         3.16 o
   0   4  16        862.32        872.64        12.25 o
   1   4  16        124.40        130.25         4.97 o
   2   4  16       4640.71       4590.31        43.62 o
   3   4  16         18.98         26.34         3.52 o
   4   4  16       7234.23       7204.76        66.72 o
   5   4  16          2.12          9.82         2.96 o
   6   4  16       1348.88       1299.38        16.41 o
   7   4  16          3.14          3.57         3.11 o
   8   4  16        113.10        142.19         5.64 o
   9   4  16         46.91         51.84         4.24 o
 -13   5  16       3048.82       3003.18        34.46 o
 -12   5  16        149.70        151.19         7.27 o
 -11   5  16       3013.81       2989.83        32.61 o
 -10   5  16        657.06        676.88        13.05 o
  -9   5  16       2811.65       2796.89        31.32 o
  -8   5  16          2.07          8.87         4.02 o
  -7   5  16       1307.83       1352.97        17.16 o
  -6   5  16         23.48         30.33         4.13 o
  -5   5  16       3155.43       3077.61        33.76 o
  -4   5  16        124.44        147.68         6.01 o
  -3   5  16       4008.75       3896.52        37.95 o
  -2   5  16        562.05        548.86        10.00 o
  -1   5  16       2032.35       1977.45        22.05 o
   0   5  16         17.18         20.75         3.70 o
   1   5  16       1669.01       1640.81        19.52 o
   2   5  16        476.38        477.83         9.29 o
   3   5  16       1425.07       1394.13        17.63 o
   4   5  16          0.99          6.28         3.32 o
   5   5  16       1428.01       1412.30        18.30 o
   6   5  16        323.15        338.29         9.11 o
   7   5  16       1400.61       1395.15        21.08 o
   8   5  16        300.95        296.96         9.13 o
 -11   6  16        286.60        302.45        10.22 o
 -10   6  16       1819.10       1810.31        24.18 o
  -9   6  16        325.79        356.86        10.56 o
  -8   6  16       4593.40       4591.59        48.84 o
  -7   6  16        355.78        345.96         9.86 o
  -6   6  16       1812.95       1802.44        23.85 o
  -5   6  16         27.93         32.70         4.80 o
  -4   6  16       1089.42       1111.36        15.90 o
  -3   6  16        224.32        228.92         7.66 o
  -2   6  16       2694.02       2589.69        29.47 o
  -1   6  16        190.44        196.92         6.88 o
   0   6  16       4058.09       3950.72        39.82 o
   1   6  16        243.32        250.22         7.55 o
   2   6  16       1593.29       1553.95        20.43 o
   3   6  16        237.49        241.35         8.02 o
   4   6  16        642.83        651.65        12.38 o
   5   6  16          4.67         13.02         4.48 o
   6   6  16       1904.99       1889.64        26.20 o
  -7   7  16       3065.47       3035.85        40.79 o
  -6   7  16          5.33         10.39         4.94 o
  -5   7  16        398.52        419.90        11.12 o
  -4   7  16        230.24        231.06         8.68 o
  -3   7  16       1183.48       1213.36        17.86 o
  -2   7  16          1.32         10.67         4.64 o
  -1   7  16       4676.82       4603.64        49.86 o
   0   7  16          1.12         10.36         4.82 o
   1   7  16       2446.30       2359.57        30.71 o
   2   7  16          4.41         12.92         4.96 o
   3   7  16       1279.57       1242.34        20.78 o
 -15   0  17       5067.35       5206.51        86.82 o
 -13   0  17       3331.13       3281.41        58.50 o
 -11   0  17       2005.42       2055.41        31.85 o
  -9   0  17       1564.71       1623.35        24.31 o
  -7   0  17       7876.69       8059.33        89.82 o
  -5   0  17       4996.94       5047.00        69.78 o
  -3   0  17       1779.72       1765.27        27.64 o
  -1   0  17       1198.82       1231.70        19.31 o
   1   0  17       8268.41       7815.53        99.64 o
   3   0  17       7167.86       7336.18       103.54 o
   5   0  17       1117.51       1171.11        19.69 o
   7   0  17        307.68        333.57        12.50 o
   9   0  17       3139.58       3161.67        53.51 o
  11   0  17       3422.44       3399.71       101.82 o
 -15   1  17        463.97        516.45        11.87 o
 -14   1  17       3353.72       3393.31        34.19 o
 -13   1  17        248.56        265.08         8.23 o
 -12   1  17       3351.57       3374.29        33.45 o
 -11   1  17          6.34         10.37         3.88 o
 -10   1  17       1337.64       1333.00        15.37 o
  -9   1  17        502.18        518.69         8.58 o
  -8   1  17       5469.21       5622.05        46.84 o
  -7   1  17        247.20        257.73         6.49 o
  -6   1  17       7765.82       7992.46        73.05 o
  -5   1  17        855.57        876.85        11.52 o
  -4   1  17       4809.78       4744.35        42.18 o
  -3   1  17       1889.06       1853.21        19.64 o
  -2   1  17       1283.98       1281.12        14.35 o
  -1   1  17       1041.44       1062.59        12.13 o
   0   1  17       3541.62       3413.50        34.10 o
   1   1  17       1459.38       1393.92        20.41 o
   2   1  17       6056.96       5944.63        55.60 o
   3   1  17         34.84         50.57         3.35 o
   4   1  17       3656.36       3662.22        34.12 o
   5   1  17       1244.64       1240.25        14.96 o
   6   1  17        472.67        500.34         8.53 o
   7   1  17          1.93          6.93         2.88 o
   8   1  17       1616.17       1663.81        20.91 o
   9   1  17        430.89        449.81         8.78 o
  10   1  17       2726.66       2787.01        38.09 o
 -15   2  17       1095.88       1127.71        18.37 o
 -14   2  17        115.30        126.23         6.54 o
 -13   2  17       2277.77       2374.11        25.91 o
 -12   2  17       1103.83       1138.57        16.80 o
 -11   2  17       3354.27       3430.30        34.50 o
 -10   2  17          4.30          7.64         3.72 o
  -9   2  17       5072.45       5205.35        44.19 o
  -8   2  17       2356.40       2314.87        22.15 o
  -7   2  17       2411.18       2487.48        24.74 o
  -6   2  17        111.97        116.46         4.84 o
  -5   2  17       1627.01       1655.47        18.16 o
  -4   2  17       3077.57       3066.69        28.93 o
  -3   2  17       4957.04       4883.52        43.97 o
  -2   2  17         92.18         96.80         4.24 o
  -1   2  17       6414.56       6317.46        54.67 o
   0   2  17       1947.20       1998.60        20.65 o
   1   2  17       3495.55       3434.31        33.65 o
   2   2  17         89.70         88.89         4.25 o
   3   2  17       2656.58       2618.94        26.60 o
   4   2  17       1241.76       1236.65        14.89 o
   5   2  17       2398.82       2323.99        24.11 o
   6   2  17        119.25        128.68         4.45 o
   7   2  17       1732.00       1726.90        22.75 o
   8   2  17        788.23        801.82        12.59 o
   9   2  17        886.09        886.18        13.95 o
  10   2  17        411.19        433.14         9.60 o
 -14   3  17        392.52        412.32        10.86 o
 -13   3  17        313.77        340.95         9.64 o
 -12   3  17       2800.46       2902.94        30.64 o
 -11   3  17         30.65         41.24         4.87 o
 -10   3  17      11951.94      12394.47       103.85 o
  -9   3  17         71.29         71.02         4.52 o
  -8   3  17       4349.27       4335.01        44.24 o
  -7   3  17          2.50          8.16         3.34 o
  -6   3  17        221.66        237.30         6.84 o
  -5   3  17        497.46        489.94         9.70 o
  -4   3  17       1188.21       1209.21        15.03 o
  -3   3  17         23.74         30.80         3.54 o
  -2   3  17       9501.48       9506.53        78.56 o
  -1   3  17        116.41        122.34         4.78 o
   0   3  17       2657.17       2726.16        26.88 o
   1   3  17         22.32         30.84         3.53 o
   2   3  17        355.26        359.97         8.35 o
   3   3  17         66.26         79.68         4.41 o
   4   3  17       1200.51       1165.86        14.28 o
   5   3  17         40.36         39.52         3.40 o
   6   3  17       6358.84       6284.05        60.16 o
   7   3  17        518.98        529.66         9.77 o
   8   3  17       1574.15       1563.20        19.99 o
   9   3  17        162.27        174.39         6.70 o
 -13   4  17       1436.23       1439.20        19.05 o
 -12   4  17         38.31         42.77         5.16 o
 -11   4  17       5057.67       5050.17        51.59 o
 -10   4  17          5.19         15.51         4.58 o
  -9   4  17       5525.53       5349.27        52.78 o
  -8   4  17        108.66        107.34         5.55 o
  -7   4  17       1784.28       1699.03        19.50 o
  -6   4  17        370.04        359.37         9.16 o
  -5   4  17       2292.02       2265.32        25.31 o
  -4   4  17        152.07        158.25         6.26 o
  -3   4  17       5382.27       5308.63        49.10 o
  -2   4  17        126.22        134.21         5.36 o
  -1   4  17       7505.90       7410.92        65.81 o
   0   4  17         86.41         95.18         4.94 o
   1   4  17        876.08        917.02        13.13 o
   2   4  17         64.29         73.37         4.32 o
   3   4  17        446.99        456.21         9.20 o
   4   4  17         66.07         74.34         4.52 o
   5   4  17       2806.51       2816.47        32.11 o
   6   4  17         60.14         75.03         4.53 o
   7   4  17       3337.42       3262.60        36.14 o
   8   4  17         32.46         37.71         4.06 o
 -12   5  17       2605.43       2590.34        31.38 o
 -11   5  17        551.32        545.68        13.17 o
 -10   5  17       3694.29       3559.35        39.37 o
  -9   5  17         13.79         15.62         4.70 o
  -8   5  17       3214.89       3094.48        34.25 o
  -7   5  17         56.44         77.73         6.00 o
  -6   5  17       3743.15       3603.07        38.35 o
  -5   5  17        385.26        378.19         9.79 o
  -4   5  17       3887.53       3811.57        39.74 o
  -3   5  17        140.01        143.10         6.12 o
  -2   5  17       4072.40       3929.06        40.37 o
  -1   5  17         56.96         57.24         4.45 o
   0   5  17       2376.84       2262.26        25.25 o
   1   5  17        331.17        327.62         8.87 o
   2   5  17       1121.64       1126.29        15.21 o
   3   5  17         15.85         15.68         3.85 o
   4   5  17       1765.72       1738.78        22.20 o
   5   5  17       1300.35       1286.99        18.95 o
   6   5  17       1558.22       1574.04        22.47 o
   7   5  17         47.76         55.71         5.42 o
  -9   6  17        644.30        632.64        14.32 o
  -8   6  17        561.57        573.48        14.22 o
  -7   6  17       2112.58       2077.51        27.50 o
  -6   6  17         30.30         34.78         5.46 o
  -5   6  17       3771.00       3702.53        41.85 o
  -4   6  17        844.26        815.77        14.00 o
  -3   6  17       2011.24       1969.57        24.40 o
  -2   6  17        192.79        186.37         7.51 o
  -1   6  17        644.81        622.04        11.71 o
   0   6  17         75.79         79.54         5.54 o
   1   6  17       2209.01       2135.90        27.61 o
   2   6  17          0.21          7.65         4.35 o
   3   6  17       2262.34       2245.31        29.03 o
   4   6  17        826.01        821.48        15.74 o
  -5   7  17          7.39          5.04        10.71 o
  -4   7  17       2570.39       2553.39        36.31 o
  -3   7  17         23.28         27.81         5.54 o
  -2   7  17         21.03         34.91         5.54 o
  -1   7  17         89.90         98.52         6.79 o
   0   7  17       1354.47       1377.73        32.65 o
 -14   0  18       3188.90       3347.46        51.59 o
 -12   0  18       4802.56       4939.28        84.84 o
 -10   0  18       5767.22       5940.73        92.47 o
  -8   0  18       1253.90       1339.37        21.35 o
  -6   0  18       3062.46       3071.53        42.16 o
  -4   0  18       8327.13       8283.06       101.07 o
  -2   0  18       8678.01       8647.85       104.18 o
   0   0  18       1225.65       1200.00        24.54 o
   2   0  18       1082.20       1127.85        20.59 o
   4   0  18       3170.70       3249.93        44.34 o
   6   0  18       3509.65       3646.04        54.49 o
   8   0  18        347.89        353.31        12.28 o
 -14   1  18        280.34        306.77         9.16 o
 -13   1  18       4180.64       4289.97        51.80 o
 -12   1  18          3.74         13.01         4.28 o
 -11   1  18       6011.59       6191.54        55.59 o
 -10   1  18       1249.33       1390.58        16.47 o
  -9   1  18       4625.65       4805.81        46.07 o
  -8   1  18        203.64        239.46         6.88 o
  -7   1  18       1525.97       1593.00        18.77 o
  -6   1  18        199.98        226.42         6.67 o
  -5   1  18       3273.26       3222.27        31.63 o
  -4   1  18        510.32        540.93         9.22 o
  -3   1  18       6458.62       6392.38        64.36 o
  -2   1  18        592.94        564.68         8.51 o
  -1   1  18       2960.88       2916.45        28.20 o
   0   1  18        120.11        109.95         5.05 o
   1   1  18        910.86        903.53        12.82 o
   2   1  18        438.19        453.64         8.90 o
   3   1  18       1897.04       1913.66        22.15 o
   4   1  18        441.84        439.43         8.17 o
   5   1  18       5171.89       5298.77        59.87 o
   6   1  18        104.28        113.93         5.01 o
   7   1  18       2398.18       2439.34        29.01 o
   8   1  18          8.10         10.90         3.26 o
   9   1  18        418.50        404.36        10.13 o
 -14   2  18       1908.75       1992.56        23.96 o
 -13   2  18        553.15        578.04        12.00 o
 -12   2  18       1127.57       1184.77        17.54 o
 -11   2  18        213.97        238.48         7.94 o
 -10   2  18       2458.54       2564.90        26.41 o
  -9   2  18       1655.29       1729.13        20.19 o
  -8   2  18       5285.94       5323.35        56.70 o
  -7   2  18        155.19        165.84         6.37 o
  -6   2  18       3938.28       3925.38        38.55 o
  -5   2  18        792.59        819.38        12.02 o
  -4   2  18       2821.07       2829.08        28.03 o
  -3   2  18         38.88         44.43         3.79 o
  -2   2  18       3201.12       3173.39        29.99 o
  -1   2  18       1114.24       1090.13        13.61 o
   0   2  18       5812.92       5717.99        54.49 o
   1   2  18        492.53        462.20         9.46 o
   2   2  18       3415.73       3309.95        32.90 o
   3   2  18       1408.41       1445.20        17.08 o
   4   2  18       1383.31       1331.71        15.32 o
   5   2  18          2.44          9.21         3.05 o
   6   2  18       1320.64       1302.72        20.52 o
   7   2  18        682.13        675.41        12.09 o
   8   2  18       1891.81       1890.97        26.16 o
   9   2  18         78.71         88.54         5.01 o
 -13   3  18       1047.58       1053.93        16.12 o
 -12   3  18         70.38         86.89         6.03 o
 -11   3  18        478.44        487.20        11.03 o
 -10   3  18         41.51         41.74         5.15 o
  -9   3  18       4243.31       4280.18        44.95 o
  -8   3  18         83.44         99.73         5.51 o
  -7   3  18       8126.10       7927.28        85.01 o
  -6   3  18        155.94        166.61         6.70 o
  -5   3  18       2500.06       2504.33        28.09 o
  -4   3  18         40.32         52.75         4.45 o
  -3   3  18        489.83        527.09         9.12 o
  -2   3  18         45.28         54.70         4.17 o
  -1   3  18       5057.62       4872.02        45.56 o
   0   3  18        331.02        331.87         8.12 o
   1   3  18       9551.89       9304.33        85.28 o
   2   3  18        275.35        264.28         7.73 o
   3   3  18       2731.56       2638.44        29.19 o
   4   3  18         11.23         17.67         3.58 o
   5   3  18         18.85         39.68         3.56 o
   6   3  18        397.82        394.00         8.90 o
   7   3  18       1437.39       1457.17        20.24 o
   8   3  18          4.02         11.27         3.49 o
 -12   4  18        826.68        811.74        15.12 o
 -11   4  18          9.81         17.57         5.03 o
 -10   4  18       1388.04       1339.31        19.17 o
  -9   4  18        732.64        752.17        14.18 o
  -8   4  18       6273.05       6107.85        89.37 o
  -7   4  18          0.28          7.52         4.23 o
  -6   4  18       2506.41       2475.59        31.17 o
  -5   4  18        142.34        147.62         7.17 o
  -4   4  18        853.79        870.40        13.81 o
  -3   4  18         19.82         18.54         3.75 o
  -2   4  18       1319.60       1333.08        17.15 o
  -1   4  18        395.15        408.30         9.29 o
   0   4  18       5005.37       4897.20        48.50 o
   1   4  18          6.24         11.09         3.52 o
   2   4  18       2730.33       2626.62        28.87 o
   3   4  18         29.00         37.52         4.13 o
   4   4  18        203.34        227.16         7.23 o
   5   4  18          8.57         11.63         3.86 o
   6   4  18        323.82        323.23         9.43 o
   7   4  18        186.61        206.91         7.94 o
 -10   5  18        661.12        695.26        14.60 o
  -9   5  18       2670.46       2603.79        35.53 o
  -8   5  18         33.03         50.78         6.11 o
  -7   5  18       2436.38       2369.08        29.54 o
  -6   5  18       1409.44       1338.28        20.01 o
  -5   5  18        870.72        856.71        14.74 o
  -4   5  18        311.17        301.05         9.03 o
  -3   5  18        740.74        714.49        13.60 o
  -2   5  18        698.90        687.84        12.43 o
  -1   5  18       1259.93       1238.81        17.62 o
   0   5  18         78.38         77.61         5.72 o
   1   5  18       1683.99       1654.72        21.78 o
   2   5  18         12.13         16.46         3.92 o
   3   5  18        678.70        651.06        13.21 o
   4   5  18         90.05        106.12         6.49 o
   5   5  18       1324.96       1364.47        21.52 o
  -7   6  18         23.19         20.49         5.77 o
  -6   6  18       2398.87       2306.84        32.64 o
  -5   6  18        634.37        628.67        13.60 o
  -4   6  18       2848.93       2795.50        34.97 o
  -3   6  18          3.25         14.59         4.75 o
  -2   6  18       3115.98       3005.86        34.27 o
  -1   6  18        710.84        723.36        14.04 o
   0   6  18        604.59        608.07        13.28 o
   1   6  18         11.59         14.04         4.80 o
   2   6  18        939.15        914.63        16.84 o
 -13   0  19        343.34        340.79        13.55 o
 -11   0  19       1938.95       1977.32        32.15 o
  -9   0  19       8507.64       8658.88       125.43 o
  -7   0  19       5531.92       5686.24        87.29 o
  -5   0  19       1313.40       1330.92        24.35 o
  -3   0  19       1090.65       1094.99        23.77 o
  -1   0  19       6108.94       5986.41        81.35 o
   1   0  19       2641.42       2692.51        41.37 o
   3   0  19        324.22        334.04        11.10 o
   5   0  19        937.94        962.56        27.17 o
   7   0  19       4283.95       4232.67        71.75 o
 -13   1  19         28.34         33.96         5.05 o
 -12   1  19       1416.24       1453.26        19.23 o
 -11   1  19       1235.52       1314.31        19.29 o
 -10   1  19       4047.36       4224.48        42.02 o
  -9   1  19         77.79        103.00         5.85 o
  -8   1  19       5201.22       5325.72        48.35 o
  -7   1  19        952.67        939.79        14.37 o
  -6   1  19       2474.53       2453.87        27.31 o
  -5   1  19        326.07        325.95         8.30 o
  -4   1  19        987.96        991.05        13.79 o
  -3   1  19        557.12        588.12         9.54 o
  -2   1  19       3546.83       3389.63        33.16 o
  -1   1  19        251.44        261.68         7.45 o
   0   1  19       5846.24       5789.03        55.50 o
   1   1  19        420.51        449.06         9.15 o
   2   1  19       2593.34       2611.24        27.24 o
   3   1  19         83.07         87.78         4.57 o
   4   1  19        503.93        501.91         9.24 o
   5   1  19        440.88        454.00         9.11 o
   6   1  19       1933.85       1958.80        24.78 o
   7   1  19         16.57         26.38         3.96 o
   8   1  19       2286.00       2289.58        29.90 o
 -13   2  19       2486.07       2563.76        30.36 o
 -12   2  19        517.31        539.46        12.13 o
 -11   2  19       1857.70       1861.73        23.56 o
 -10   2  19        996.42       1004.78        15.55 o
  -9   2  19       2107.51       2173.44        25.82 o
  -8   2  19        951.88        982.36        14.98 o
  -7   2  19       4843.33       4796.39        56.27 o
  -6   2  19        323.71        307.05         8.65 o
  -5   2  19       4915.13       4938.75        48.11 o
  -4   2  19        750.97        806.88        12.65 o
  -3   2  19       2892.45       2877.86        28.59 o
  -2   2  19       1975.10       1938.38        20.83 o
  -1   2  19       1787.16       1734.79        21.36 o
   0   2  19        346.99        339.81         8.97 o
   1   2  19       2713.52       2661.95        29.71 o
   2   2  19        472.82        428.34         9.36 o
   3   2  19       2079.35       1988.43        22.72 o
   4   2  19        103.10        117.40         5.09 o
   5   2  19       1354.98       1350.53        16.79 o
   6   2  19        846.36        876.72        14.28 o
   7   2  19        620.63        639.63        13.41 o
 -12   3  19       3068.84       3168.26        39.68 o
 -11   3  19         80.13         94.02         6.49 o
 -10   3  19       1016.54       1032.36        17.27 o
  -9   3  19          0.70          7.29         4.93 o
  -8   3  19       1545.71       1542.70        21.54 o
  -7   3  19        316.72        323.64         9.45 o
  -6   3  19       5817.38       5742.05        58.67 o
  -5   3  19        190.82        197.54         7.37 o
  -4   3  19       4706.46       4617.04        45.06 o
  -3   3  19        853.83        855.53        13.55 o
  -2   3  19        688.02        695.54        11.75 o
  -1   3  19          5.39         14.23         3.89 o
   0   3  19        743.85        800.39        13.04 o
   1   3  19         44.17         42.43         4.43 o
   2   3  19       2504.99       2375.03        27.42 o
   3   3  19         35.10         47.79         4.42 o
   4   3  19       4909.36       4859.52        51.69 o
   5   3  19        177.27        189.06         6.89 o
   6   3  19        884.25        861.94        15.46 o
   7   3  19        103.80        127.60         6.70 o
 -11   4  19       2279.12       2242.66        37.48 o
 -10   4  19         23.85         30.61         6.26 o
  -9   4  19        629.97        605.61        14.50 o
  -8   4  19        176.42        182.63         8.04 o
  -7   4  19       3152.45       3103.25        36.82 o
  -6   4  19         83.70         76.86         5.86 o
  -5   4  19       6408.88       6349.97        73.83 o
  -4   4  19          0.61          6.71         3.98 o
  -3   4  19       2932.42       2894.13        33.67 o
  -2   4  19        229.11        235.35         7.44 o
  -1   4  19        713.43        735.06        13.29 o
   0   4  19         54.14         48.87         4.79 o
   1   4  19       2291.69       2222.84        25.36 o
   2   4  19         15.44         22.27         4.30 o
   3   4  19       4373.60       4374.12        49.49 o
   4   4  19         45.27         58.03         5.01 o
   5   4  19       1975.81       1947.90        27.24 o
  -9   5  19         22.83         22.52         6.39 o
  -8   5  19       1803.61       1795.93        27.87 o
  -7   5  19        863.31        822.66        16.85 o
  -6   5  19       2704.68       2654.97        39.11 o
  -5   5  19         65.75         70.78         5.73 o
  -4   5  19       3071.32       2944.36        38.91 o
  -3   5  19        793.72        807.39        14.73 o
  -2   5  19       2198.98       2125.13        26.38 o
  -1   5  19         83.08         74.67         5.90 o
   0   5  19       1947.36       1898.62        25.35 o
   1   5  19        871.31        834.81        15.25 o
   2   5  19       3544.82       3598.03        42.62 o
   3   5  19          5.89         16.34         4.82 o
  -3   6  19       1728.76       1609.18        42.30 o
  -2   6  19        429.31        405.80        32.32 o
 -12   0  20       1809.09       1756.97        33.99 o
 -10   0  20        124.93        156.53        10.20 o
  -8   0  20       4664.89       4761.17        92.46 o
  -6   0  20       7383.24       7418.79       138.72 o
  -4   0  20       2151.05       2176.31        38.71 o
  -2   0  20         32.54         54.93         6.28 o
   0   0  20       2553.64       2557.20        40.17 o
   2   0  20       5664.23       5639.04        77.58 o
   4   0  20       2715.24       2719.44        46.02 o
   6   0  20         27.97         31.43         6.91 o
 -12   1  20        739.74        817.48        16.61 o
 -11   1  20        446.99        481.50        13.06 o
 -10   1  20         89.70        116.72         6.72 o
  -9   1  20       1575.56       1636.43        21.36 o
  -8   1  20        236.02        241.97         8.30 o
  -7   1  20       6809.14       6841.99        66.64 o
  -6   1  20          0.90         11.26         4.19 o
  -5   1  20       4225.88       4155.91        41.93 o
  -4   1  20         52.99         47.43         4.27 o
  -3   1  20        589.74        564.71        10.41 o
  -2   1  20         11.25         16.44         3.50 o
  -1   1  20       1260.97       1279.34        16.92 o
   0   1  20        843.08        848.57        13.70 o
   1   1  20       4293.82       4268.78        43.94 o
   2   1  20         80.78         93.72         5.03 o
   3   1  20       4204.28       4288.85        42.81 o
   4   1  20        652.20        697.49        11.68 o
   5   1  20        722.48        720.04        13.12 o
   6   1  20         53.68         68.77         5.69 o
 -12   2  20       2580.43       2668.55        46.62 o
 -11   2  20         44.73         54.76         6.58 o
 -10   2  20       3399.54       3361.01        42.51 o
  -9   2  20       1005.46       1003.37        16.34 o
  -8   2  20       3137.28       3150.79        36.21 o
  -7   2  20         12.58         19.96         4.48 o
  -6   2  20       3592.01       3658.70        42.45 o
  -5   2  20        972.01        932.62        14.82 o
  -4   2  20       2673.02       2627.95        28.06 o
  -3   2  20        391.44        371.29         8.57 o
  -2   2  20       2770.74       2698.15        30.83 o
  -1   2  20        875.03        847.07        13.40 o
   0   2  20       1905.67       1884.42        23.33 o
   1   2  20         62.45         63.72         5.00 o
   2   2  20       2641.21       2568.25        29.81 o
   3   2  20        718.71        752.64        12.57 o
   4   2  20       2212.63       2182.26        27.61 o
   5   2  20        225.55        232.06         8.36 o
   6   2  20       1492.33       1497.71        23.01 o
 -11   3  20       5438.57       5404.74        79.42 o
 -10   3  20         86.59         92.61         7.52 o
  -9   3  20       3097.24       3084.50        45.09 o
  -8   3  20        291.32        287.57         9.99 o
  -7   3  20        627.08        645.99        13.16 o
  -6   3  20          3.37          7.12         4.29 o
  -5   3  20       1880.15       1881.66        23.19 o
  -4   3  20        433.90        438.26        10.93 o
  -3   3  20       6375.98       6370.26        62.95 o
  -2   3  20         35.41         45.73         5.14 o
  -1   3  20       3735.15       3672.62        41.52 o
   0   3  20        163.84        167.88         7.38 o
   1   3  20       1453.81       1432.24        20.38 o
   2   3  20        322.28        327.12         9.45 o
   3   3  20       1454.19       1444.48        20.61 o
   4   3  20        183.97        185.41         7.35 o
   5   3  20       1975.14       1959.46        27.56 o
  -9   4  20         19.38         25.14         6.49 o
  -8   4  20       1754.30       1731.69        26.32 o
  -7   4  20          2.98          6.19         4.80 o
  -6   4  20        816.28        824.54        14.88 o
  -5   4  20         70.65         79.01         5.87 o
  -4   4  20       2551.99       2606.97        31.61 o
  -3   4  20         43.55         44.00         5.05 o
  -2   4  20       4956.27       4934.46        55.90 o
  -1   4  20        125.47        135.45         7.21 o
   0   4  20        767.20        776.95        14.55 o
   1   4  20          0.02          0.68         4.30 o
   2   4  20        111.22        119.63         6.39 o
   3   4  20        229.85        244.70         8.74 o
  -6   5  20         62.78         55.96         6.44 o
  -5   5  20       1834.41       1814.00        27.13 o
  -4   5  20       1001.25        995.75        18.11 o
  -3   5  20       2527.01       2422.06        30.96 o
  -2   5  20         12.52         24.61         5.58 o
  -1   5  20       1783.54       1727.32        25.84 o
   0   5  20        863.18        828.73        15.71 o
 -11   0  21       5956.10       6095.83       120.45 o
  -9   0  21        890.58        908.08        23.68 o
  -7   0  21       1062.88       1141.82        24.34 o
  -5   0  21       4749.88       4659.84        85.21 o
  -3   0  21       7361.20       7274.47       125.20 o
  -1   0  21        765.52        835.45        21.37 o
   1   0  21       1033.44       1122.28        24.07 o
   3   0  21       4103.55       4299.53        76.57 o
   5   0  21       4554.46       4466.48        95.52 o
 -11   1  21        104.73        114.76         8.49 o
 -10   1  21       2504.20       2485.67        34.28 o
  -9   1  21         91.58         88.14         6.62 o
  -8   1  21        747.93        770.07        15.73 o
  -7   1  21        321.92        371.16        11.24 o
  -6   1  21       2753.66       2747.94        32.55 o
  -5   1  21          5.53         18.93         4.37 o
  -4   1  21       6356.53       6345.60        61.81 o
  -3   1  21        196.63        198.59         7.66 o
  -2   1  21       3027.89       2998.05        33.43 o
  -1   1  21        130.93        134.23         6.59 o
   0   1  21        574.96        578.51        11.78 o
   1   1  21         29.65         57.57         4.89 o
   2   1  21       2485.95       2587.27        30.24 o
   3   1  21        263.05        293.42         9.06 o
   4   1  21       3405.54       3345.54        40.80 o
   5   1  21         25.78         40.81         5.24 o
 -10   2  21        769.78        786.76        17.49 o
  -9   2  21       3229.00       3144.82        43.48 o
  -8   2  21        110.94        131.94         7.05 o
  -7   2  21       2359.80       2328.22        35.76 o
  -6   2  21        707.36        743.95        13.92 o
  -5   2  21       2114.63       2081.23        26.50 o
  -4   2  21          2.48          7.60         4.25 o
  -3   2  21       1880.47       1820.13        23.92 o
  -2   2  21        712.87        700.61        13.15 o
  -1   2  21       2083.67       2007.39        25.57 o
   0   2  21        184.33        185.52         7.62 o
   1   2  21       1513.54       1482.96        20.97 o
   2   2  21       1321.16       1294.52        19.04 o
   3   2  21       1123.07       1113.65        17.47 o
   4   2  21        232.45        230.81         8.70 o
  -9   3  21         10.17         20.59         6.67 o
  -8   3  21       5199.28       5099.71        82.50 o
  -7   3  21        254.95        261.60         9.06 o
  -6   3  21       2583.46       2604.30        30.16 o
  -5   3  21        185.02        189.48         8.17 o
  -4   3  21        751.83        756.60        14.21 o
  -3   3  21         52.95         63.05         5.27 o
  -2   3  21       1840.64       1807.33        25.37 o
  -1   3  21        106.97         89.12         6.12 o
   0   3  21       4342.79       4210.50        50.41 o
   1   3  21        379.51        392.67        11.05 o
   2   3  21        731.85        680.15        13.66 o
   3   3  21        582.77        625.24        12.92 o
  -6   4  21        190.59        205.62         9.18 o
  -5   4  21        807.78        846.10        16.77 o
  -4   4  21        201.30        219.03         9.14 o
  -3   4  21        198.60        217.16         8.79 o
  -2   4  21        203.09        204.12         9.40 o
  -1   4  21       2646.65       2567.53        34.74 o
   0   4  21          6.11         14.31         5.10 o
  -8   0  22       2575.40       2594.67        52.13 o
  -6   0  22        318.59        312.41        14.07 o
  -4   0  22        943.94        951.99        24.09 o
  -2   0  22       4468.37       4369.05        77.79 o
   0   0  22       1986.30       1986.76        38.37 o
   2   0  22         29.42         58.00         7.67 o
  -9   1  22       3332.38       3355.36        55.55 o
  -8   1  22        510.64        506.17        12.48 o
  -7   1  22       1780.56       1794.98        27.98 o
  -6   1  22          6.42         17.40         4.81 o
  -5   1  22       1761.41       1765.26        28.37 o
  -4   1  22        932.69        976.77        17.66 o
  -3   1  22       2902.40       2856.71        34.98 o
  -2   1  22        118.23        113.55         7.37 o
  -1   1  22       3835.53       3800.25        44.85 o
   0   1  22          9.62         22.05         4.71 o
   1   1  22        727.46        724.54        13.71 o
   2   1  22        127.68        133.68         6.73 o
  -8   2  22       2018.36       2000.04        29.90 o
  -7   2  22        164.99        151.07         7.87 o
  -6   2  22       2815.21       2791.37        36.49 o
  -5   2  22        125.33        130.05         7.47 o
  -4   2  22       2609.30       2551.25        34.26 o
  -3   2  22       1162.59       1152.58        24.86 o
  -2   2  22       1674.86       1608.50        23.68 o
  -1   2  22         74.60         92.20         6.86 o
   0   2  22       2296.44       2269.89        29.94 o
   1   2  22        315.87        354.47        10.68 o
  -5   3  22       3485.84       3501.09        45.15 o
  -4   3  22          6.26         12.96         4.84 o
  -3   3  22       1714.49       1699.60        26.98 o
  -2   3  22        134.74        146.67         8.14 o
  -1   3  22        222.00        214.06         9.30 o
  -5   0  23       2542.11       2472.01        51.21 o
  -3   0  23         92.48        103.81        11.06 o
  -1   0  23       2488.26       2642.90        48.56 o
  -5   1  23        506.53        548.96        35.99 o
  -4   1  23        800.59        804.24        16.86 o
  -3   1  23         17.66         30.84         5.50 o
  -2   1  23        587.67        656.75        15.65 o
                                                
